# Supplementary material for: An Integrated Quantitative Proteomics Workflow for Cancer Biomarker Discovery and Validation in Plasma
Source: Front Oncol. 2020 Sep 23;10:543997. doi: 10.3389/fonc.2020.543997 (PMC7538778; doi:10.3389/fonc.2020.543997)
Supplement: Supplementary file 2 [file Table_1.XLSX]

## Sheet: Key
Table S1: The list of identified proteins in label-free quantitation experiment.
S. No.	Tab names	Description
1.1	Sample A_Master Protein	Sample A: Master protein list has all details about PSMs, peptides and proteins
1.2	Sample B_Master Protein	Sample B: Master protein list has all details about PSMs, peptides and proteins
1.3	Sample C_Master Protein	Sample C: Master protein list has all details about PSMs, peptides and proteins
1.4	Sample A_Protein details	The number of proteins and their abundance in all three technical replicates of sample A
1.5	Sample B_Protein details	The number of proteins and their abundance in all three technical replicates of sample B
1.6	Sample C_Protein details	The number of proteins and their abundance in all three technical replicates of sample C
1.7	Sample A_Peptide details	The number of peptides and their abundance in all three technical replicates of sample A
1.8	Sample B_Peptide details	The number of peptides and their abundance in all three technical replicates of sample B
1.9	Sample C_Peptide details	The number of peptides and their abundance in all three technical replicates of sample C
S. No.	Column names	Full form
1	AR1	Sample A, Replicate 1
2	AR2	Sample A, Replicate 2
3	AR3	Sample A, Replicate 3
4	BR1	Sample B, Replicate 1
5	BR2	Sample B, Replicate 2
6	BR3	Sample B, Replicate 3
7	CR1	Sample C, Replicate 1
8	CR2	Sample C, Replicate 2
9	CR3	Sample C, Replicate 3
10	CV	Coefficient of variation
11	Avg.	Average

## Sheet: 1.1 Sample A_Master Protein
Checked	Protein FDR Confidence: Combined	Master	Accession	Description	Exp. q-value: Combined	Contaminant	Sum PEP Score	Coverage [%]	# Peptides	# PSMs	# Unique Peptides	# Protein Groups	# AAs	MW [kDa]	calc. pI	Score Mascot: Mascot	Score Sequest HT: Sequest HT	# Peptides (by Search Engine): Mascot	# Peptides (by Search Engine): Sequest HT	# Razor Peptides	Abundances (Grouped): F1, Sample	Abundances (Grouped): F2, Sample	Abundances (Grouped): F3, Sample	Abundances (Normalized): F1: Sample	Abundances (Normalized): F2: Sample	Abundances (Normalized): F3: Sample	Abundance: F1: Sample	Abundance: F2: Sample	Abundance: F3: Sample	Found in Sample: [S1] F1: Sample	Found in Sample: [S2] F2: Sample	Found in Sample: [S3] F3: Sample	Modifications
TRUE	High	Master Protein	P02768	Serum albumin OS=Homo sapiens OX=9606 GN=ALB PE=1 SV=2	0	TRUE	763.055	89	92	701	92	1	609	69.3	6.28	11192	1451.5	76	89	0	99.7	100	100.4	6.31866e+10	6.33857e+10	6.3642e+10	4.9851e+10	4.68008e+10	6.3642e+10	High	High	High
	Checked	Confidence	Annotated Sequence	Modifications	Modifications in Master Proteins	Contaminant	# Protein Groups	# Proteins	# PSMs	Master Protein Accessions	Positions in Master Proteins	# Missed Cleavages	Theo. MH+ [Da]	# Razor Quan Results	Abundances (Grouped): F1, Sample	Abundances (Grouped): F2, Sample	Abundances (Grouped): F3, Sample	Quan Info	Found in Sample: [S1] F1: Sample	Found in Sample: [S2] F2: Sample	Found in Sample: [S3] F3: Sample	Confidence (by Search Engine): Mascot	Confidence (by Search Engine): Sequest HT	Percolator q-Value (by Search Engine): Mascot	Percolator q-Value (by Search Engine): Sequest HT	Percolator PEP (by Search Engine): Mascot	Percolator PEP (by Search Engine): Sequest HT	Ions Score (by Search Engine): Mascot	XCorr (by Search Engine): Sequest HT	Top Apex RT [min]	Sequence in Protein	Positions in Protein	Peptide Group Modifications in Protein	Quan Usage
	TRUE	High	[K].AACLLPK.[L]	1xCarbamidomethyl [C3]		TRUE	1	5	7	P02768	P02768 [199-205]	0	772.439	0	40	79.9	180		High	High	High	High	High	0.0002084	0.0003755	0.0114	0.01041	55	1.74	37.81	K.AACLLPK.L	[199-205]		Used
		Checked	Confidence	Identifying Node	PSM Ambiguity	Annotated Sequence	Modifications	# Protein Groups	# Proteins	Master Protein Accessions	Protein Accessions	# Missed Cleavages	Charge	DeltaScore	DeltaCn	Rank	Search Engine Rank	m/z [Da]	MH+ [Da]	Theo. MH+ [Da]	DeltaM [ppm]	Deltam/z [Da]	Activation Type	MS Order	Isolation Interference [%]	Ion Inject Time [ms]	RT [min]	First Scan	Spectrum File	File ID	Quan Info	Ions Score	Contaminant	Identity Strict	Identity Relaxed	Expectation Value	XCorr	Percolator q-Value	Percolator PEP	Precursor Abundance	Apex RT [min]
		TRUE	High	Sequest HT (A11)	Unambiguous	[K].AAcLLPK.[L]	C3(Carbamidomethyl)	1	5	P02768	P02768; A0A0C4DGB6; H0YA55; D6RHD5; B7WNR0	0	2	0.5279	0	1	1	386.723	772.438	772.439	-0.65	-0.00025	HCD (High Energy Collision Dissociation)	MS2	59.835	30	38.6899	22145	03112019_Fusion_1050_VK_Plasma_LFQ_120min_AR3.raw	F3			TRUE				2.33	0.0003755	0.008336	790496256	37.78
		TRUE	High	Mascot (A8)	Unambiguous	[K].AAcLLPK.[L]	C3(Carbamidomethyl)	1	5	P02768	P02768; A0A0C4DGB6; H0YA55; D6RHD5; B7WNR0	0	2	0.8545	0	1	1	386.723	772.438	772.439	-1.02	-0.00039	HCD (High Energy Collision Dissociation)	MS2	24.3209	30	37.5612	21261	03112019_Fusion_1050_VK_Plasma_LFQ_120min_AR2.raw	F2		55	TRUE	28	18	5.61379e-05		0.0002084	0.0114	259124848	37.78
		TRUE	High	Mascot (A8)	Selected	[K].AAcLLPK.[L]	C3(Carbamidomethyl)	1	5	P02768	P02768; A0A0C4DGB6; H0YA55; D6RHD5; B7WNR0	0	2	0.7925	0	1	1	386.723	772.438	772.439	-0.87	-0.00034	HCD (High Energy Collision Dissociation)	MS2	35.3021	30	37.6333	21368	03112019_Fusion_1050_VK_Plasma_LFQ_120min_AR1.raw	F1		53	TRUE	28	18	0.000107215		0.0002084	0.01189	138638160	37.86
		TRUE	High	Mascot (A8)	Unambiguous	[K].AAcLLPK.[L]	C3(Carbamidomethyl)	1	5	P02768	P02768; A0A0C4DGB6; H0YA55; D6RHD5; B7WNR0	0	2	0.8364	0	1	1	386.723	772.438	772.439	-0.65	-0.00025	HCD (High Energy Collision Dissociation)	MS2	59.835	30	38.6899	22145	03112019_Fusion_1050_VK_Plasma_LFQ_120min_AR3.raw	F3		55	TRUE	28	18	6.52013e-05		0.0002084	0.01731	790496256	37.78
		TRUE	High	Mascot (A8)	Unambiguous	[K].AAcLLPK.[L]	C3(Carbamidomethyl)	1	5	P02768	P02768; A0A0C4DGB6; H0YA55; D6RHD5; B7WNR0	0	2	0.86	0	1	1	386.723	772.438	772.439	-0.98	-0.00038	HCD (High Energy Collision Dissociation)	MS2	59.4297	34.065	37.4857	21157	03112019_Fusion_1050_VK_Plasma_LFQ_120min_AR3.raw	F3		50	TRUE	28	18	0.000212939		0.001624	0.04268	790496256	37.78
		TRUE	High	Sequest HT (A11)	Unambiguous	[K].AAcLLPK.[L]	C3(Carbamidomethyl)	1	5	P02768	P02768; A0A0C4DGB6; H0YA55; D6RHD5; B7WNR0	0	2	0.5508	0	1	1	386.723	772.438	772.439	-0.98	-0.00038	HCD (High Energy Collision Dissociation)	MS2	59.4297	34.065	37.4857	21157	03112019_Fusion_1050_VK_Plasma_LFQ_120min_AR3.raw	F3			TRUE				2.36	0.002235	0.05435	790496256	37.78
		TRUE	High	Sequest HT (A11)	Unambiguous	[K].AAcLLPK.[L]	C3(Carbamidomethyl)	1	5	P02768	P02768; A0A0C4DGB6; H0YA55; D6RHD5; B7WNR0	0	2	0.5333	0	1	1	386.723	772.438	772.439	-1.02	-0.00039	HCD (High Energy Collision Dissociation)	MS2	24.3209	30	37.5612	21261	03112019_Fusion_1050_VK_Plasma_LFQ_120min_AR2.raw	F2			TRUE				2.4	0.002364	0.05835	259124848	37.78
	TRUE	High	[R].RHPDYSVVLLLR.[L]			TRUE	1	6	27	P02768	P02768 [361-372]	1	1467.84	0	110.9	92.2	96.8		High	High	High	High	High	0	0	1.923e-07	8.852e-08	62	4.96	58.77	R.RHPDYSVVLLLR.L	[361-372]		Used
		Checked	Confidence	Identifying Node	PSM Ambiguity	Annotated Sequence	Modifications	# Protein Groups	# Proteins	Master Protein Accessions	Protein Accessions	# Missed Cleavages	Charge	DeltaScore	DeltaCn	Rank	Search Engine Rank	m/z [Da]	MH+ [Da]	Theo. MH+ [Da]	DeltaM [ppm]	Deltam/z [Da]	Activation Type	MS Order	Isolation Interference [%]	Ion Inject Time [ms]	RT [min]	First Scan	Spectrum File	File ID	Quan Info	Ions Score	Contaminant	Identity Strict	Identity Relaxed	Expectation Value	XCorr	Percolator q-Value	Percolator PEP	Precursor Abundance	Apex RT [min]
		TRUE	High	Sequest HT (A11)	Unambiguous	[R].RHPDYSVVLLLR.[L]		1	6	P02768	P02768; A0A0C4DGB6; H0YA55; D6RHD5; C9JKR2; B7WNR0	1	3	0.7583	0	1	1	489.953	1467.84	1467.84	0.03	1e-05	HCD (High Energy Collision Dissociation)	MS2	1.09546	23.5	59.1619	39598	03112019_Fusion_1050_VK_Plasma_LFQ_120min_AR3.raw	F3			TRUE				5.75	0	5.323e-09	2356034560	58.73
		TRUE	High	Sequest HT (A11)	Unambiguous	[R].RHPDYSVVLLLR.[L]		1	6	P02768	P02768; A0A0C4DGB6; H0YA55; D6RHD5; C9JKR2; B7WNR0	1	3	0.756	0	1	1	489.952	1467.84	1467.84	-0.43	-0.00021	HCD (High Energy Collision Dissociation)	MS2	7.00221	30	59.2927	39877	03112019_Fusion_1050_VK_Plasma_LFQ_120min_AR1.raw	F1			TRUE				4.96	0	8.852e-08	2118800512	58.87
		TRUE	High	Mascot (A8)	Unambiguous	[R].RHPDYSVVLLLR.[L]		1	6	P02768	P02768; A0A0C4DGB6; H0YA55; D6RHD5; C9JKR2; B7WNR0	1	3	0.9194	0	1	1	489.952	1467.84	1467.84	-0.43	-0.00021	HCD (High Energy Collision Dissociation)	MS2	7.00221	30	59.2927	39877	03112019_Fusion_1050_VK_Plasma_LFQ_120min_AR1.raw	F1		62	TRUE	27	17	8.70475e-06		0	1.923e-07	2118800512	58.87
		TRUE	High	Mascot (A8)	Unambiguous	[R].RHPDYSVVLLLR.[L]		1	6	P02768	P02768; A0A0C4DGB6; H0YA55; D6RHD5; C9JKR2; B7WNR0	1	3	1	0	1	1	489.953	1467.84	1467.84	0.03	1e-05	HCD (High Energy Collision Dissociation)	MS2	1.09546	23.5	59.1619	39598	03112019_Fusion_1050_VK_Plasma_LFQ_120min_AR3.raw	F3		60	TRUE	27	17	1.355e-05		0	3.14e-07	2356034560	58.73
		TRUE	High	Sequest HT (A11)	Unambiguous	[R].RHPDYSVVLLLR.[L]		1	6	P02768	P02768; A0A0C4DGB6; H0YA55; D6RHD5; C9JKR2; B7WNR0	1	3	0.7721	0	1	1	489.953	1467.84	1467.84	0.08	4e-05	HCD (High Energy Collision Dissociation)	MS2	3.17015	29.448	59.1356	39643	03112019_Fusion_1050_VK_Plasma_LFQ_120min_AR2.raw	F2			TRUE				4.87	0	6.047e-07	1632442752	58.7
		TRUE	High	Sequest HT (A11)	Unambiguous	[R].RHPDYSVVLLLR.[L]		1	6	P02768	P02768; A0A0C4DGB6; H0YA55; D6RHD5; C9JKR2; B7WNR0	1	3	0.7844	0	1	1	489.952	1467.84	1467.84	-0.62	-0.0003	HCD (High Energy Collision Dissociation)	MS2	33.2716	30	59.9731	40455	03112019_Fusion_1050_VK_Plasma_LFQ_120min_AR1.raw	F1			TRUE				4.5	0	7.657e-06	17769942	59.82
		TRUE	High	Mascot (A8)	Unambiguous	[R].RHPDYSVVLLLR.[L]		1	6	P02768	P02768; A0A0C4DGB6; H0YA55; D6RHD5; C9JKR2; B7WNR0	1	3	0.9344	0	1	1	489.953	1467.84	1467.84	0.08	4e-05	HCD (High Energy Collision Dissociation)	MS2	3.17015	29.448	59.1356	39643	03112019_Fusion_1050_VK_Plasma_LFQ_120min_AR2.raw	F2		61	TRUE	27	17	1.09129e-05		0	1.152e-05	1632442752	58.7
		TRUE	High	Mascot (A8)	Unambiguous	[R].RHPDYSVVLLLR.[L]		1	6	P02768	P02768; A0A0C4DGB6; H0YA55; D6RHD5; C9JKR2; B7WNR0	1	3	1	0	1	1	489.952	1467.84	1467.84	-0.62	-0.0003	HCD (High Energy Collision Dissociation)	MS2	33.2716	30	59.9731	40455	03112019_Fusion_1050_VK_Plasma_LFQ_120min_AR1.raw	F1		60	TRUE	27	17	1.36778e-05		0	2.506e-05	17769942	59.82
		TRUE	High	Sequest HT (A11)	Unambiguous	[R].RHPDYSVVLLLR.[L]		1	6	P02768	P02768; A0A0C4DGB6; H0YA55; D6RHD5; C9JKR2; B7WNR0	1	3	0.7541	0	1	1	489.952	1467.84	1467.84	-0.73	-0.00036	HCD (High Energy Collision Dissociation)	MS2	28.5751	30	59.8128	40231	03112019_Fusion_1050_VK_Plasma_LFQ_120min_AR2.raw	F2			TRUE				4.23	0	2.8e-05	14541127	59.75
		TRUE	High	Mascot (A8)	Unambiguous	[R].RHPDYSVVLLLR.[L]		1	6	P02768	P02768; A0A0C4DGB6; H0YA55; D6RHD5; C9JKR2; B7WNR0	1	3	1	0	1	1	489.952	1467.84	1467.84	-0.72	-0.00035	HCD (High Energy Collision Dissociation)	MS2	25.4082	30	59.8619	40198	03112019_Fusion_1050_VK_Plasma_LFQ_120min_AR3.raw	F3		51	TRUE	27	17	0.000118036		0	3.829e-05	2356034560	58.73
		TRUE	High	Sequest HT (A11)	Unambiguous	[R].RHPDYSVVLLLR.[L]		1	6	P02768	P02768; A0A0C4DGB6; H0YA55; D6RHD5; C9JKR2; B7WNR0	1	3	0.8031	0	1	1	489.952	1467.84	1467.84	-0.72	-0.00035	HCD (High Energy Collision Dissociation)	MS2	25.4082	30	59.8619	40198	03112019_Fusion_1050_VK_Plasma_LFQ_120min_AR3.raw	F3			TRUE				4.57	0	7.727e-05	2356034560	58.73
		TRUE	High	Mascot (A8)	Unambiguous	[R].RHPDYSVVLLLR.[L]		1	6	P02768	P02768; A0A0C4DGB6; H0YA55; D6RHD5; C9JKR2; B7WNR0	1	3	1	0	1	1	489.952	1467.84	1467.84	-0.73	-0.00036	HCD (High Energy Collision Dissociation)	MS2	28.5751	30	59.8128	40231	03112019_Fusion_1050_VK_Plasma_LFQ_120min_AR2.raw	F2		53	TRUE	27	17	6.91855e-05		0	8.12e-05	14541127	59.75
		TRUE	High	Sequest HT (A11)	Unambiguous	[R].RHPDYSVVLLLR.[L]		1	6	P02768	P02768; A0A0C4DGB6; H0YA55; D6RHD5; C9JKR2; B7WNR0	1	3	0.7516	0	1	1	489.953	1467.84	1467.84	0.15	7e-05	HCD (High Energy Collision Dissociation)	MS2	22.1584	30	60.5788	40804	03112019_Fusion_1050_VK_Plasma_LFQ_120min_AR3.raw	F3			TRUE				3.22	0	0.0001021
		TRUE	High	Mascot (A8)	Unambiguous	[R].RHPDYSVVLLLR.[L]		1	6	P02768	P02768; A0A0C4DGB6; H0YA55; D6RHD5; C9JKR2; B7WNR0	1	3	1	0	1	1	489.953	1467.84	1467.84	0.15	7e-05	HCD (High Energy Collision Dissociation)	MS2	22.1584	30	60.5788	40804	03112019_Fusion_1050_VK_Plasma_LFQ_120min_AR3.raw	F3		39	TRUE	27	17	0.00163282		0	0.001012
		TRUE	High	Sequest HT (A11)	Unambiguous	[R].RHPDYSVVLLLR.[L]		1	6	P02768	P02768; A0A0C4DGB6; H0YA55; D6RHD5; C9JKR2; B7WNR0	1	3	0.6706	0	1	1	489.952	1467.84	1467.84	-0.84	-0.00041	HCD (High Energy Collision Dissociation)	MS2	51.109	30	61.3796	41670	03112019_Fusion_1050_VK_Plasma_LFQ_120min_AR1.raw	F1			TRUE				2.55	0	0.001817
		TRUE	High	Sequest HT (A11)	Unambiguous	[R].RHPDYSVVLLLR.[L]		1	6	P02768	P02768; A0A0C4DGB6; H0YA55; D6RHD5; C9JKR2; B7WNR0	1	3	0.6667	0	1	1	489.952	1467.84	1467.84	-0.17	-8e-05	HCD (High Energy Collision Dissociation)	MS2	39.7078	30	60.4958	40824	03112019_Fusion_1050_VK_Plasma_LFQ_120min_AR2.raw	F2			TRUE				2.52	0	0.001897	14541127	59.75
		TRUE	High	Sequest HT (A11)	Unambiguous	[R].RHPDYSVVLLLR.[L]		1	6	P02768	P02768; A0A0C4DGB6; H0YA55; D6RHD5; C9JKR2; B7WNR0	1	3	0.7735	0	1	1	489.952	1467.84	1467.84	-1.94	-0.00095	HCD (High Energy Collision Dissociation)	MS2	16.2353	30	60.6819	41062	03112019_Fusion_1050_VK_Plasma_LFQ_120min_AR1.raw	F1			TRUE				2.87	0.0003755	0.007516	5679970	60.67
		TRUE	High	Mascot (A8)	Unambiguous	[R].RHPDYSVVLLLR.[L]		1	6	P02768	P02768; A0A0C4DGB6; H0YA55; D6RHD5; C9JKR2; B7WNR0	1	3	1	0	1	1	489.952	1467.84	1467.84	-0.84	-0.00041	HCD (High Energy Collision Dissociation)	MS2	51.109	30	61.3796	41670	03112019_Fusion_1050_VK_Plasma_LFQ_120min_AR1.raw	F1		33	TRUE	27	17	0.00734539		0.0002084	0.009633
		TRUE	High	Mascot (A8)	Unambiguous	[R].RHPDYSVVLLLR.[L]		1	6	P02768	P02768; A0A0C4DGB6; H0YA55; D6RHD5; C9JKR2; B7WNR0	1	3	1	0	1	1	489.952	1467.84	1467.84	-1.94	-0.00095	HCD (High Energy Collision Dissociation)	MS2	16.2353	30	60.6819	41062	03112019_Fusion_1050_VK_Plasma_LFQ_120min_AR1.raw	F1		30	TRUE	27	17	0.0141259		0.001331	0.03214	5679970	60.67
		TRUE	High	Mascot (A8)	Selected	[R].RHPDYSVVLLLR.[L]		1	6	P02768	P02768; A0A0C4DGB6; H0YA55; D6RHD5; C9JKR2; B7WNR0	1	3	0.9375	0	1	1	489.953	1467.84	1467.84	0.19	0.0001	HCD (High Energy Collision Dissociation)	MS2	22.9587	30	61.655	41720	03112019_Fusion_1050_VK_Plasma_LFQ_120min_AR3.raw	F3		32	TRUE	27	17	0.00911883		0.001624	0.03719
		TRUE	High	Mascot (A8)	Unambiguous	[R].RHPDYSVVLLLR.[L]		1	6	P02768	P02768; A0A0C4DGB6; H0YA55; D6RHD5; C9JKR2; B7WNR0	1	3	0.8485	0	1	1	489.952	1467.84	1467.84	-0.17	-8e-05	HCD (High Energy Collision Dissociation)	MS2	39.7078	30	60.4958	40824	03112019_Fusion_1050_VK_Plasma_LFQ_120min_AR2.raw	F2		33	TRUE	26	16	0.00643538		0.001624	0.03975	14541127	59.75
		TRUE	High	Sequest HT (A11)	Unambiguous	[R].RHPDYSVVLLLR.[L]		1	6	P02768	P02768; A0A0C4DGB6; H0YA55; D6RHD5; C9JKR2; B7WNR0	1	2	0.4962	0	1	1	734.426	1467.84	1467.84	0.73	0.00054	HCD (High Energy Collision Dissociation)	MS2	19.6418	27.721	58.5986	39189	03112019_Fusion_1050_VK_Plasma_LFQ_120min_AR2.raw	F2			TRUE				2.62	0.001388	0.04227	121175968	58.71
		TRUE	High	Mascot (A8)	Unambiguous	[R].RHPDYSVVLLLR.[L]		1	6	P02768	P02768; A0A0C4DGB6; H0YA55; D6RHD5; C9JKR2; B7WNR0	1	2	0.8571	0	1	1	734.426	1467.84	1467.84	0.73	0.00054	HCD (High Energy Collision Dissociation)	MS2	19.6418	27.721	58.5986	39189	03112019_Fusion_1050_VK_Plasma_LFQ_120min_AR2.raw	F2		42	TRUE	27	17	0.000904771		0.003639	0.07466	121175968	58.71
		TRUE	High	Sequest HT (A11)	Unambiguous	[R].RHPDYSVVLLLR.[L]		1	6	P02768	P02768; A0A0C4DGB6; H0YA55; D6RHD5; C9JKR2; B7WNR0	1	2	0.5143	0	1	1	734.425	1467.84	1467.84	0.12	9e-05	HCD (High Energy Collision Dissociation)	MS2	29.1791	25.755	58.6337	39161	03112019_Fusion_1050_VK_Plasma_LFQ_120min_AR3.raw	F3			TRUE				2.8	0.005633	0.1238	159493744	58.73
		TRUE	High	Mascot (A8)	Selected	[R].RHPDYSVVLLLR.[L]		1	6	P02768	P02768; A0A0C4DGB6; H0YA55; D6RHD5; C9JKR2; B7WNR0	1	3	1	0	1	1	489.953	1467.85	1467.84	1.95	0.00095	HCD (High Energy Collision Dissociation)	MS2	49.788	30	61.2254	41447	03112019_Fusion_1050_VK_Plasma_LFQ_120min_AR2.raw	F2		30	TRUE	27	17	0.0133391		0.01193	0.1968
		TRUE	High	Mascot (A8)	Unambiguous	[R].RHPDYSVVLLLR.[L]		1	6	P02768	P02768; A0A0C4DGB6; H0YA55; D6RHD5; C9JKR2; B7WNR0	1	2	0.8679	0	1	1	734.425	1467.84	1467.84	0.12	9e-05	HCD (High Energy Collision Dissociation)	MS2	29.1791	25.755	58.6337	39161	03112019_Fusion_1050_VK_Plasma_LFQ_120min_AR3.raw	F3		53	TRUE	27	17	6.80674e-05		0.04087	0.3909	159493744	58.73
		TRUE	High	Mascot (A8)	Selected	[R].RHPDYSVVLLLR.[L]		1	6	P02768	P02768; A0A0C4DGB6; H0YA55; D6RHD5; C9JKR2; B7WNR0	1	2	0.9677	0	1	1	734.426	1467.84	1467.84	0.46	0.00034	HCD (High Energy Collision Dissociation)	MS2	25.6476	30	58.7221	39384	03112019_Fusion_1050_VK_Plasma_LFQ_120min_AR1.raw	F1		31	TRUE	27	17	0.0117907		0.0477	0.4223	133094816	58.86
	TRUE	High	[R].RHPYFYAPELLFFAK.[R]			TRUE	1	6	27	P02768	P02768 [169-183]	1	1899	0	96	95.8	108.2		High	High	High	High	High	0	0	3.596e-08	3.453e-07	73	5.05	77.45	R.RHPYFYAPELLFFAK.R	[169-183]		Used
		Checked	Confidence	Identifying Node	PSM Ambiguity	Annotated Sequence	Modifications	# Protein Groups	# Proteins	Master Protein Accessions	Protein Accessions	# Missed Cleavages	Charge	DeltaScore	DeltaCn	Rank	Search Engine Rank	m/z [Da]	MH+ [Da]	Theo. MH+ [Da]	DeltaM [ppm]	Deltam/z [Da]	Activation Type	MS Order	Isolation Interference [%]	Ion Inject Time [ms]	RT [min]	First Scan	Spectrum File	File ID	Quan Info	Ions Score	Contaminant	Identity Strict	Identity Relaxed	Expectation Value	XCorr	Percolator q-Value	Percolator PEP	Precursor Abundance	Apex RT [min]
		TRUE	High	Sequest HT (A11)	Unambiguous	[R].RHPYFYAPELLFFAK.[R]		1	6	P02768	P02768; A0A0C4DGB6; H0YA55; D6RHD5; B7WNR0; H7C013	1	4	0.7182	0	1	1	475.504	1898.99	1899	-0.42	-0.0002	HCD (High Energy Collision Dissociation)	MS2	6.75446	30	77.2265	55227	03112019_Fusion_1050_VK_Plasma_LFQ_120min_AR3.raw	F3			TRUE				5.11	0	3.381e-08	1069424320	77.41
		TRUE	High	Mascot (A8)	Unambiguous	[R].RHPYFYAPELLFFAK.[R]		1	6	P02768	P02768; A0A0C4DGB6; H0YA55; D6RHD5; B7WNR0; H7C013	1	2	0.9589	0	1	1	950.001	1898.99	1899	-0.23	-0.00021	HCD (High Energy Collision Dissociation)	MS2	0	23.5	77.444	55529	03112019_Fusion_1050_VK_Plasma_LFQ_120min_AR2.raw	F2		73	TRUE	32	22	2.42984e-06		0	3.596e-08	199049136	77.43
		TRUE	High	Sequest HT (A11)	Unambiguous	[R].RHPYFYAPELLFFAK.[R]		1	6	P02768	P02768; A0A0C4DGB6; H0YA55; D6RHD5; B7WNR0; H7C013	1	2	0.6038	0	1	1	950.001	1898.99	1899	-0.23	-0.00021	HCD (High Energy Collision Dissociation)	MS2	0	23.5	77.444	55529	03112019_Fusion_1050_VK_Plasma_LFQ_120min_AR2.raw	F2			TRUE				5.2	0	2.015e-07	199049136	77.43
		TRUE	High	Sequest HT (A11)	Unambiguous	[R].RHPYFYAPELLFFAK.[R]		1	6	P02768	P02768; A0A0C4DGB6; H0YA55; D6RHD5; B7WNR0; H7C013	1	4	0.6911	0	1	1	475.504	1899	1899	0.47	0.00022	HCD (High Energy Collision Dissociation)	MS2	0	30	77.3663	55674	03112019_Fusion_1050_VK_Plasma_LFQ_120min_AR1.raw	F1			TRUE				5.05	0	3.453e-07	778249024	77.53
		TRUE	High	Mascot (A8)	Unambiguous	[R].RHPYFYAPELLFFAK.[R]		1	6	P02768	P02768; A0A0C4DGB6; H0YA55; D6RHD5; B7WNR0; H7C013	1	3	1	0	1	1	633.67	1899	1899	0.03	2e-05	HCD (High Energy Collision Dissociation)	MS2	0.47877	0.671	77.4737	55772	03112019_Fusion_1050_VK_Plasma_LFQ_120min_AR1.raw	F1		54	TRUE	32	22	0.000195327		0	3.769e-07	1612532992	77.54
		TRUE	High	Sequest HT (A11)	Unambiguous	[R].RHPYFYAPELLFFAK.[R]		1	6	P02768	P02768; A0A0C4DGB6; H0YA55; D6RHD5; B7WNR0; H7C013	1	3	0.7255	0	1	1	633.669	1898.99	1899	-1.1	-0.0007	HCD (High Energy Collision Dissociation)	MS2	0.183752	0.486	77.4416	55528	03112019_Fusion_1050_VK_Plasma_LFQ_120min_AR2.raw	F2			TRUE				5.5	0	4.371e-07	1525075072	77.43
		TRUE	High	Mascot (A8)	Unambiguous	[R].RHPYFYAPELLFFAK.[R]		1	6	P02768	P02768; A0A0C4DGB6; H0YA55; D6RHD5; B7WNR0; H7C013	1	3	1	0	1	1	633.669	1898.99	1899	-1.1	-0.0007	HCD (High Energy Collision Dissociation)	MS2	0.183752	0.486	77.4416	55528	03112019_Fusion_1050_VK_Plasma_LFQ_120min_AR2.raw	F2		52	TRUE	32	22	0.000264768		0	4.891e-07	1525075072	77.43
		TRUE	High	Mascot (A8)	Unambiguous	[R].RHPYFYAPELLFFAK.[R]		1	6	P02768	P02768; A0A0C4DGB6; H0YA55; D6RHD5; B7WNR0; H7C013	1	4	1	0	1	1	475.503	1898.99	1899	-1.59	-0.00076	HCD (High Energy Collision Dissociation)	MS2	0	30	77.2561	55362	03112019_Fusion_1050_VK_Plasma_LFQ_120min_AR2.raw	F2		44	TRUE	32	22	0.00178468		0	6.813e-07	684091008	77.43
		TRUE	High	Sequest HT (A11)	Unambiguous	[R].RHPYFYAPELLFFAK.[R]		1	6	P02768	P02768; A0A0C4DGB6; H0YA55; D6RHD5; B7WNR0; H7C013	1	3	0.7216	0	1	1	633.67	1899	1899	0.03	2e-05	HCD (High Energy Collision Dissociation)	MS2	0.47877	0.671	77.4737	55772	03112019_Fusion_1050_VK_Plasma_LFQ_120min_AR1.raw	F1			TRUE				5.28	0	6.997e-07	1612532992	77.54
		TRUE	High	Mascot (A8)	Unambiguous	[R].RHPYFYAPELLFFAK.[R]		1	6	P02768	P02768; A0A0C4DGB6; H0YA55; D6RHD5; B7WNR0; H7C013	1	4	1	0	1	1	475.504	1898.99	1899	-0.42	-0.0002	HCD (High Energy Collision Dissociation)	MS2	6.75446	30	77.2265	55227	03112019_Fusion_1050_VK_Plasma_LFQ_120min_AR3.raw	F3		46	TRUE	32	22	0.00102475		0	7.514e-07	1069424320	77.41
		TRUE	High	Sequest HT (A11)	Selected	[R].RHPYFYAPELLFFAK.[R]		1	6	P02768	P02768; A0A0C4DGB6; H0YA55; D6RHD5; B7WNR0; H7C013	1	4	0.6184	0	1	1	475.504	1898.99	1899	-0.47	-0.00023	HCD (High Energy Collision Dissociation)	MS2	0	30	77.9269	55842	03112019_Fusion_1050_VK_Plasma_LFQ_120min_AR3.raw	F3			TRUE				4.56	0	8.264e-07	1069424320	77.41
		TRUE	High	Sequest HT (A11)	Unambiguous	[R].RHPYFYAPELLFFAK.[R]		1	6	P02768	P02768; A0A0C4DGB6; H0YA55; D6RHD5; B7WNR0; H7C013	1	4	0.7116	0	1	1	475.503	1898.99	1899	-1.59	-0.00076	HCD (High Energy Collision Dissociation)	MS2	0	30	77.2561	55362	03112019_Fusion_1050_VK_Plasma_LFQ_120min_AR2.raw	F2			TRUE				5.34	0	9.062e-07	684091008	77.43
		TRUE	High	Mascot (A8)	Unambiguous	[R].RHPYFYAPELLFFAK.[R]		1	6	P02768	P02768; A0A0C4DGB6; H0YA55; D6RHD5; B7WNR0; H7C013	1	4	1	0	1	1	475.504	1899	1899	0.47	0.00022	HCD (High Energy Collision Dissociation)	MS2	0	30	77.3663	55674	03112019_Fusion_1050_VK_Plasma_LFQ_120min_AR1.raw	F1		46	TRUE	32	22	0.00125833		0	1.188e-06	778249024	77.53
		TRUE	High	Mascot (A8)	Unambiguous	[R].RHPYFYAPELLFFAK.[R]		1	6	P02768	P02768; A0A0C4DGB6; H0YA55; D6RHD5; B7WNR0; H7C013	1	2	1	0	1	1	950.001	1899	1899	0.23	0.00022	HCD (High Energy Collision Dissociation)	MS2	13.9288	30	77.4211	55724	03112019_Fusion_1050_VK_Plasma_LFQ_120min_AR1.raw	F1		59	TRUE	32	22	5.26979e-05		0	2.688e-06	166658032	77.54
		TRUE	High	Sequest HT (A11)	Unambiguous	[R].RHPYFYAPELLFFAK.[R]		1	6	P02768	P02768; A0A0C4DGB6; H0YA55; D6RHD5; B7WNR0; H7C013	1	4	0.6929	0	1	1	475.504	1899	1899	0.09	4e-05	HCD (High Energy Collision Dissociation)	MS2	0	30	78.0469	56281	03112019_Fusion_1050_VK_Plasma_LFQ_120min_AR1.raw	F1			TRUE				4.07	0	3.379e-06	778249024	77.53
		TRUE	High	Mascot (A8)	Unambiguous	[R].RHPYFYAPELLFFAK.[R]		1	6	P02768	P02768; A0A0C4DGB6; H0YA55; D6RHD5; B7WNR0; H7C013	1	3	1	0	1	1	633.669	1898.99	1899	-1.31	-0.00083	HCD (High Energy Collision Dissociation)	MS2	0.292456	0.232	77.3815	55364	03112019_Fusion_1050_VK_Plasma_LFQ_120min_AR3.raw	F3		53	TRUE	32	22	0.000215212		0	4.347e-06	2390981376	77.39
		TRUE	High	Sequest HT (A11)	Unambiguous	[R].RHPYFYAPELLFFAK.[R]		1	6	P02768	P02768; A0A0C4DGB6; H0YA55; D6RHD5; B7WNR0; H7C013	1	3	0.7519	0	1	1	633.669	1898.99	1899	-1.31	-0.00083	HCD (High Energy Collision Dissociation)	MS2	0.292456	0.232	77.3815	55364	03112019_Fusion_1050_VK_Plasma_LFQ_120min_AR3.raw	F3			TRUE				5.2	0	1.384e-05	2390981376	77.39
		TRUE	High	Sequest HT (A11)	Selected	[R].RHPYFYAPELLFFAK.[R]		1	6	P02768	P02768; A0A0C4DGB6; H0YA55; D6RHD5; B7WNR0; H7C013	1	3	0.0419	0	1	1	633.67	1898.99	1899	-0.24	-0.00015	HCD (High Energy Collision Dissociation)	MS2	6.46522	18.978	78.0714	55969	03112019_Fusion_1050_VK_Plasma_LFQ_120min_AR3.raw	F3			TRUE				4.3	0	1.402e-05	2390981376	77.39
		TRUE	High	Sequest HT (A11)	Unambiguous	[R].RHPYFYAPELLFFAK.[R]		1	6	P02768	P02768; A0A0C4DGB6; H0YA55; D6RHD5; B7WNR0; H7C013	1	2	0.5622	0	1	1	950.001	1899	1899	0.23	0.00022	HCD (High Energy Collision Dissociation)	MS2	13.9288	30	77.4211	55724	03112019_Fusion_1050_VK_Plasma_LFQ_120min_AR1.raw	F1			TRUE				3.7	0	1.62e-05	166658032	77.54
		TRUE	High	Mascot (A8)	Unambiguous	[R].RHPYFYAPELLFFAK.[R]		1	6	P02768	P02768; A0A0C4DGB6; H0YA55; D6RHD5; B7WNR0; H7C013	1	4	1	0	1	1	475.504	1899	1899	0.09	4e-05	HCD (High Energy Collision Dissociation)	MS2	0	30	78.0469	56281	03112019_Fusion_1050_VK_Plasma_LFQ_120min_AR1.raw	F1		36	TRUE	32	22	0.0103097		0	1.933e-05	778249024	77.53
		TRUE	High	Sequest HT (A11)	Selected	[R].RHPYFYAPELLFFAK.[R]		1	6	P02768	P02768; A0A0C4DGB6; H0YA55; D6RHD5; B7WNR0; H7C013	1	3	0.7429	0	1	1	633.67	1898.99	1899	-0.13	-8e-05	HCD (High Energy Collision Dissociation)	MS2	17.4297	30	78.4154	56366	03112019_Fusion_1050_VK_Plasma_LFQ_120min_AR2.raw	F2			TRUE				3.5	0	3.181e-05	1525075072	77.43
		TRUE	High	Sequest HT (A11)	Selected	[R].RHPYFYAPELLFFAK.[R]		1	6	P02768	P02768; A0A0C4DGB6; H0YA55; D6RHD5; B7WNR0; H7C013	1	4	0.6876	0	1	1	475.504	1898.99	1899	-0.88	-0.00042	HCD (High Energy Collision Dissociation)	MS2	16.5883	30	77.9616	55978	03112019_Fusion_1050_VK_Plasma_LFQ_120min_AR2.raw	F2			TRUE				4.29	0	5.335e-05	684091008	77.43
		TRUE	High	Sequest HT (A11)	Selected	[R].RHPYFYAPELLFFAK.[R]		1	6	P02768	P02768; A0A0C4DGB6; H0YA55; D6RHD5; B7WNR0; H7C013	1	4	0.713	0	1	1	475.504	1898.99	1899	-1.04	-0.0005	HCD (High Energy Collision Dissociation)	MS2	0	30	78.6302	56454	03112019_Fusion_1050_VK_Plasma_LFQ_120min_AR3.raw	F3			TRUE				3.31	0	0.0002571	1069424320	77.41
		TRUE	High	Sequest HT (A11)	Selected	[R].RHPYFYAPELLFFAK.[R]		1	6	P02768	P02768; A0A0C4DGB6; H0YA55; D6RHD5; B7WNR0; H7C013	1	3	0.7246	0	1	1	633.668	1898.99	1899	-2.35	-0.00149	HCD (High Energy Collision Dissociation)	MS2	39.9657	30	78.795	56598	03112019_Fusion_1050_VK_Plasma_LFQ_120min_AR3.raw	F3			TRUE				3.05	0	0.0002664	2390981376	77.39
		TRUE	High	Sequest HT (A11)	Unambiguous	[R].RHPYFYAPELLFFAK.[R]		1	6	P02768	P02768; A0A0C4DGB6; H0YA55; D6RHD5; B7WNR0; H7C013	1	2	0.5836	0	1	1	950.003	1899	1899	1.39	0.00132	HCD (High Energy Collision Dissociation)	MS2	19.561	30	77.2614	55258	03112019_Fusion_1050_VK_Plasma_LFQ_120min_AR3.raw	F3			TRUE				3.05	0	0.0003151	280550336	77.39
		TRUE	High	Mascot (A8)	Unambiguous	[R].RHPYFYAPELLFFAK.[R]		1	6	P02768	P02768; A0A0C4DGB6; H0YA55; D6RHD5; B7WNR0; H7C013	1	2	1	0	1	1	950.003	1899	1899	1.39	0.00132	HCD (High Energy Collision Dissociation)	MS2	19.561	30	77.2614	55258	03112019_Fusion_1050_VK_Plasma_LFQ_120min_AR3.raw	F3		50	TRUE	32	22	0.000482256		0	0.0003782	280550336	77.39
		TRUE	High	Sequest HT (A11)	Selected	[R].RHPYFYAPELLFFAK.[R]		1	6	P02768	P02768; A0A0C4DGB6; H0YA55; D6RHD5; B7WNR0; H7C013	1	3	0.7148	0	1	1	633.669	1898.99	1899	-1.02	-0.00065	HCD (High Energy Collision Dissociation)	MS2	50.5948	30	78.846	56988	03112019_Fusion_1050_VK_Plasma_LFQ_120min_AR1.raw	F1			TRUE				2.63	0.0003755	0.006603	1612532992	77.54
	TRUE	High	[R].RPCFSALEVDETYVPK.[E]	1xCarbamidomethyl [C3]		TRUE	1	7	7	P02768	P02768 [509-524]	0	1910.93	0	113.6	101	85.3		High	High	High	High	High	0	0	5.306e-07	7.462e-06	55	3.36	61.66	R.RPCFSALEVDETYVPK.E	[509-524]		Used
		Checked	Confidence	Identifying Node	PSM Ambiguity	Annotated Sequence	Modifications	# Protein Groups	# Proteins	Master Protein Accessions	Protein Accessions	# Missed Cleavages	Charge	DeltaScore	DeltaCn	Rank	Search Engine Rank	m/z [Da]	MH+ [Da]	Theo. MH+ [Da]	DeltaM [ppm]	Deltam/z [Da]	Activation Type	MS Order	Isolation Interference [%]	Ion Inject Time [ms]	RT [min]	First Scan	Spectrum File	File ID	Quan Info	Ions Score	Contaminant	Identity Strict	Identity Relaxed	Expectation Value	XCorr	Percolator q-Value	Percolator PEP	Precursor Abundance	Apex RT [min]
		TRUE	High	Mascot (A8)	Unambiguous	[R].RPcFSALEVDETYVPK.[E]	C3(Carbamidomethyl)	1	7	P02768	P02768; A0A0C4DGB6; H0YA55; A0A087WWT3; D6RHD5; C9JKR2; B7WNR0	0	3	0.8727	0	1	1	637.649	1910.93	1910.93	0.17	0.00011	HCD (High Energy Collision Dissociation)	MS2	47.6628	23.959	61.453	41646	03112019_Fusion_1050_VK_Plasma_LFQ_120min_AR2.raw	F2		55	TRUE	33	23	0.000209303		0	5.306e-07	476785856	61.69
		TRUE	High	Sequest HT (A11)	Unambiguous	[R].RPcFSALEVDETYVPK.[E]	C3(Carbamidomethyl)	1	7	P02768	P02768; A0A0C4DGB6; H0YA55; A0A087WWT3; D6RHD5; C9JKR2; B7WNR0	0	3	0.6399	0	1	1	637.649	1910.93	1910.93	0.17	0.00011	HCD (High Energy Collision Dissociation)	MS2	47.6628	23.959	61.453	41646	03112019_Fusion_1050_VK_Plasma_LFQ_120min_AR2.raw	F2			TRUE				4.61	0	1.821e-06	476785856	61.69
		TRUE	High	Mascot (A8)	Unambiguous	[R].RPcFSALEVDETYVPK.[E]	C3(Carbamidomethyl)	1	7	P02768	P02768; A0A0C4DGB6; H0YA55; A0A087WWT3; D6RHD5; C9JKR2; B7WNR0	0	3	0.8378	0	1	1	637.649	1910.93	1910.93	-0.14	-9e-05	HCD (High Energy Collision Dissociation)	MS2	45.8408	19.854	61.4214	41519	03112019_Fusion_1050_VK_Plasma_LFQ_120min_AR3.raw	F3		37	TRUE	33	23	0.0130176		0	5.642e-06	550328192	61.64
		TRUE	High	Sequest HT (A11)	Selected	[R].RPcFSALEVDETYVPK.[E]	C3(Carbamidomethyl)	1	7	P02768	P02768; A0A0C4DGB6; H0YA55; A0A087WWT3; D6RHD5; C9JKR2; B7WNR0	0	3	0.5833	0	1	1	637.649	1910.93	1910.93	0	0	HCD (High Energy Collision Dissociation)	MS2	66.0519	20.778	61.3984	41687	03112019_Fusion_1050_VK_Plasma_LFQ_120min_AR1.raw	F1			TRUE				3.36	0	7.462e-06	584158208	61.65
		TRUE	High	Sequest HT (A11)	Unambiguous	[R].RPcFSALEVDETYVPK.[E]	C3(Carbamidomethyl)	1	7	P02768	P02768; A0A0C4DGB6; H0YA55; A0A087WWT3; D6RHD5; C9JKR2; B7WNR0	0	3	0.6036	0	1	1	637.649	1910.93	1910.93	-0.14	-9e-05	HCD (High Energy Collision Dissociation)	MS2	45.8408	19.854	61.4214	41519	03112019_Fusion_1050_VK_Plasma_LFQ_120min_AR3.raw	F3			TRUE				3.86	0	1.018e-05	550328192	61.64
		TRUE	High	Mascot (A8)	Unambiguous	[R].RPcFSALEVDETYVPK.[E]	C3(Carbamidomethyl)	1	7	P02768	P02768; A0A0C4DGB6; H0YA55; A0A087WWT3; D6RHD5; C9JKR2; B7WNR0	0	2	0.8974	0	1	1	955.97	1910.93	1910.93	0.53	0.0005	HCD (High Energy Collision Dissociation)	MS2	0	30	61.4735	41665	03112019_Fusion_1050_VK_Plasma_LFQ_120min_AR2.raw	F2		39	TRUE	33	23	0.00849509		0	0.0006425	143877120	61.69
		TRUE	High	Sequest HT (A11)	Unambiguous	[R].RPcFSALEVDETYVPK.[E]	C3(Carbamidomethyl)	1	7	P02768	P02768; A0A0C4DGB6; H0YA55; A0A087WWT3; D6RHD5; C9JKR2; B7WNR0	0	2	0.6018	0	1	1	955.97	1910.93	1910.93	0.53	0.0005	HCD (High Energy Collision Dissociation)	MS2	0	30	61.4735	41665	03112019_Fusion_1050_VK_Plasma_LFQ_120min_AR2.raw	F2			TRUE				2.26	0	0.003198	143877120	61.69
	TRUE	High	[K].RMPCAEDYLSVVLNQLCVLHEKTPVSDR.[V]	2xCarbamidomethyl [C4; C17]		TRUE	1	7	3	P02768	P02768 [469-496]	2	3329.64	0	85.6	105.4	109		High	High	High	High	High	0	0	3.669e-05	0.001154	25	3.5	88.37	K.RMPCAEDYLSVVLNQLCVLHEKTPVSDR.V	[469-496]		Used
		Checked	Confidence	Identifying Node	PSM Ambiguity	Annotated Sequence	Modifications	# Protein Groups	# Proteins	Master Protein Accessions	Protein Accessions	# Missed Cleavages	Charge	DeltaScore	DeltaCn	Rank	Search Engine Rank	m/z [Da]	MH+ [Da]	Theo. MH+ [Da]	DeltaM [ppm]	Deltam/z [Da]	Activation Type	MS Order	Isolation Interference [%]	Ion Inject Time [ms]	RT [min]	First Scan	Spectrum File	File ID	Quan Info	Ions Score	Contaminant	Identity Strict	Identity Relaxed	Expectation Value	XCorr	Percolator q-Value	Percolator PEP	Precursor Abundance	Apex RT [min]
		TRUE	High	Sequest HT (A11)	Selected	[K].RMPcAEDYLSVVLNQLcVLHEKTPVSDR.[V]	C4(Carbamidomethyl); C17(Carbamidomethyl)	1	7	P02768	P02768; A0A0C4DGB6; H0YA55; A0A087WWT3; D6RHD5; C9JKR2; B7WNR0	2	4	0.6674	0	1	1	833.168	3329.65	3329.64	1.4	0.00117	HCD (High Energy Collision Dissociation)	MS2	45.991	24.975	88.2753	64699	03112019_Fusion_1050_VK_Plasma_LFQ_120min_AR3.raw	F3			TRUE				4.63	0	3.598e-07	10509098	88.29
		TRUE	High	Sequest HT (A11)	Selected	[K].RMPcAEDYLSVVLNQLcVLHEKTPVSDR.[V]	C4(Carbamidomethyl); C17(Carbamidomethyl)	1	7	P02768	P02768; A0A0C4DGB6; H0YA55; A0A087WWT3; D6RHD5; C9JKR2; B7WNR0	2	4	0.7286	0	1	1	833.167	3329.64	3329.64	0.27	0.00022	HCD (High Energy Collision Dissociation)	MS2	35.562	30	88.4929	65355	03112019_Fusion_1050_VK_Plasma_LFQ_120min_AR1.raw	F1			TRUE				3.5	0	0.001154	6508467	88.51
		TRUE	High	Sequest HT (A11)	Selected	[K].RMPcAEDYLSVVLNQLcVLHEKTPVSDR.[V]	C4(Carbamidomethyl); C17(Carbamidomethyl)	1	7	P02768	P02768; A0A0C4DGB6; H0YA55; A0A087WWT3; D6RHD5; C9JKR2; B7WNR0	2	4	0.5926	0	1	1	833.165	3329.64	3329.64	-1.27	-0.00106	HCD (High Energy Collision Dissociation)	MS2	44.876	30	88.1936	64656	03112019_Fusion_1050_VK_Plasma_LFQ_120min_AR2.raw	F2			TRUE				2.97	0	0.002547	7502557	88.3
	TRUE	High	[K].RMPCAEDYLSVVLNQLCVLHEK.[T]	2xCarbamidomethyl [C4; C17]; 1xOxidation [M2]		TRUE	1	7	4	P02768	P02768 [469-490]	1	2690.31	0	93.7	100.2	106.1		High	High	High	High	High	0	0	2.656e-05	1.724e-05	46	3.8	89.01	K.RMPCAEDYLSVVLNQLCVLHEK.T	[469-490]		Used
		Checked	Confidence	Identifying Node	PSM Ambiguity	Annotated Sequence	Modifications	# Protein Groups	# Proteins	Master Protein Accessions	Protein Accessions	# Missed Cleavages	Charge	DeltaScore	DeltaCn	Rank	Search Engine Rank	m/z [Da]	MH+ [Da]	Theo. MH+ [Da]	DeltaM [ppm]	Deltam/z [Da]	Activation Type	MS Order	Isolation Interference [%]	Ion Inject Time [ms]	RT [min]	First Scan	Spectrum File	File ID	Quan Info	Ions Score	Contaminant	Identity Strict	Identity Relaxed	Expectation Value	XCorr	Percolator q-Value	Percolator PEP	Precursor Abundance	Apex RT [min]
		TRUE	High	Sequest HT (A11)	Unambiguous	[K].RmPcAEDYLSVVLNQLcVLHEK.[T]	M2(Oxidation); C4(Carbamidomethyl); C17(Carbamidomethyl)	1	7	P02768	P02768; A0A0C4DGB6; H0YA55; A0A087WWT3; D6RHD5; C9JKR2; B7WNR0	1	4	0.7112	0	1	1	673.332	2690.31	2690.31	-0.96	-0.00065	HCD (High Energy Collision Dissociation)	MS2	25.2581	30	88.7126	65109	03112019_Fusion_1050_VK_Plasma_LFQ_120min_AR2.raw	F2			TRUE				4.12	0	1.027e-06	20026342	88.94
		TRUE	High	Sequest HT (A11)	Selected	[K].RmPcAEDYLSVVLNQLcVLHEK.[T]	M2(Oxidation); C4(Carbamidomethyl); C17(Carbamidomethyl)	1	7	P02768	P02768; A0A0C4DGB6; H0YA55; A0A087WWT3; D6RHD5; C9JKR2; B7WNR0	1	4	0.5831	0	1	1	673.334	2690.31	2690.31	1.55	0.00104	HCD (High Energy Collision Dissociation)	MS2	26.4896	30	88.7027	65069	03112019_Fusion_1050_VK_Plasma_LFQ_120min_AR3.raw	F3			TRUE				3.79	0	6.537e-06	28708396	88.92
		TRUE	High	Sequest HT (A11)	Selected	[K].RmPcAEDYLSVVLNQLcVLHEK.[T]	M2(Oxidation); C4(Carbamidomethyl); C17(Carbamidomethyl)	1	7	P02768	P02768; A0A0C4DGB6; H0YA55; A0A087WWT3; D6RHD5; C9JKR2; B7WNR0	1	4	0.6947	0	1	1	673.333	2690.31	2690.31	0.26	0.00017	HCD (High Energy Collision Dissociation)	MS2	19.6679	30	88.9486	65747	03112019_Fusion_1050_VK_Plasma_LFQ_120min_AR1.raw	F1			TRUE				3.8	0	1.724e-05	19996894	89.16
		TRUE	High	Mascot (A8)	Unambiguous	[K].RmPcAEDYLSVVLNQLcVLHEK.[T]	M2(Oxidation); C4(Carbamidomethyl); C17(Carbamidomethyl)	1	7	P02768	P02768; A0A0C4DGB6; H0YA55; A0A087WWT3; D6RHD5; C9JKR2; B7WNR0	1	4	1	0	1	1	673.332	2690.31	2690.31	-0.96	-0.00065	HCD (High Energy Collision Dissociation)	MS2	25.2581	30	88.7126	65109	03112019_Fusion_1050_VK_Plasma_LFQ_120min_AR2.raw	F2		46	TRUE	34	24	0.00179454		0	2.656e-05	20026342	88.94
	TRUE	High	[K].RMPCAEDYLSVVLNQLCVLHEK.[T]	2xCarbamidomethyl [C4; C17]		TRUE	1	7	8	P02768	P02768 [469-490]	1	2674.31	0	94	92.5	113.5		Peak Found	High	High	High	High	0	0	7.355e-07	1.346e-07	52	4.5	92.4	K.RMPCAEDYLSVVLNQLCVLHEK.T	[469-490]		Used
		Checked	Confidence	Identifying Node	PSM Ambiguity	Annotated Sequence	Modifications	# Protein Groups	# Proteins	Master Protein Accessions	Protein Accessions	# Missed Cleavages	Charge	DeltaScore	DeltaCn	Rank	Search Engine Rank	m/z [Da]	MH+ [Da]	Theo. MH+ [Da]	DeltaM [ppm]	Deltam/z [Da]	Activation Type	MS Order	Isolation Interference [%]	Ion Inject Time [ms]	RT [min]	First Scan	Spectrum File	File ID	Quan Info	Ions Score	Contaminant	Identity Strict	Identity Relaxed	Expectation Value	XCorr	Percolator q-Value	Percolator PEP	Precursor Abundance	Apex RT [min]
		TRUE	High	Sequest HT (A11)	Unambiguous	[K].RMPcAEDYLSVVLNQLcVLHEK.[T]	C4(Carbamidomethyl); C17(Carbamidomethyl)	1	7	P02768	P02768; A0A0C4DGB6; H0YA55; A0A087WWT3; D6RHD5; C9JKR2; B7WNR0	1	4	0.6763	0	1	1	669.335	2674.32	2674.31	1.48	0.00099	HCD (High Energy Collision Dissociation)	MS2	10.9453	19.595	92.5412	68322	03112019_Fusion_1050_VK_Plasma_LFQ_120min_AR3.raw	F3			TRUE				5.53	0	1.377e-09	157580352	92.31
		TRUE	High	Sequest HT (A11)	Unambiguous	[K].RMPcAEDYLSVVLNQLcVLHEK.[T]	C4(Carbamidomethyl); C17(Carbamidomethyl)	1	7	P02768	P02768; A0A0C4DGB6; H0YA55; A0A087WWT3; D6RHD5; C9JKR2; B7WNR0	1	4	0.6378	0	1	1	669.335	2674.32	2674.31	0.5	0.00034	HCD (High Energy Collision Dissociation)	MS2	12.0691	42.77	91.9991	67930	03112019_Fusion_1050_VK_Plasma_LFQ_120min_AR2.raw	F2			TRUE				4.5	0	1.346e-07	92519864	92.41
		TRUE	High	Mascot (A8)	Unambiguous	[K].RMPcAEDYLSVVLNQLcVLHEK.[T]	C4(Carbamidomethyl); C17(Carbamidomethyl)	1	7	P02768	P02768; A0A0C4DGB6; H0YA55; A0A087WWT3; D6RHD5; C9JKR2; B7WNR0	1	4	1	0	1	1	669.335	2674.32	2674.31	1.48	0.00099	HCD (High Energy Collision Dissociation)	MS2	10.9453	19.595	92.5412	68322	03112019_Fusion_1050_VK_Plasma_LFQ_120min_AR3.raw	F3		52	TRUE	33	23	0.00038303		0	7.355e-07	157580352	92.31
		TRUE	High	Sequest HT (A11)	Selected	[K].RMPcAEDYLSVVLNQLcVLHEK.[T]	C4(Carbamidomethyl); C17(Carbamidomethyl)	1	7	P02768	P02768; A0A0C4DGB6; H0YA55; A0A087WWT3; D6RHD5; C9JKR2; B7WNR0	1	4	0.7297	0	1	1	669.334	2674.31	2674.31	-0.43	-0.00029	HCD (High Energy Collision Dissociation)	MS2	28.9599	30	91.8914	67782	03112019_Fusion_1050_VK_Plasma_LFQ_120min_AR3.raw	F3			TRUE				3.44	0	3.972e-06	157580352	92.31
		TRUE	High	Sequest HT (A11)	Selected	[K].RMPcAEDYLSVVLNQLcVLHEK.[T]	C4(Carbamidomethyl); C17(Carbamidomethyl)	1	7	P02768	P02768; A0A0C4DGB6; H0YA55; A0A087WWT3; D6RHD5; C9JKR2; B7WNR0	1	4	0.6381	0	1	1	669.334	2674.31	2674.31	-0.31	-0.00021	HCD (High Energy Collision Dissociation)	MS2	10.3865	23.5	92.6421	68471	03112019_Fusion_1050_VK_Plasma_LFQ_120min_AR2.raw	F2			TRUE				4.09	0	4.155e-06	92519864	92.41
		TRUE	High	Mascot (A8)	Unambiguous	[K].RMPcAEDYLSVVLNQLcVLHEK.[T]	C4(Carbamidomethyl); C17(Carbamidomethyl)	1	7	P02768	P02768; A0A0C4DGB6; H0YA55; A0A087WWT3; D6RHD5; C9JKR2; B7WNR0	1	4	0.9268	0	1	1	669.335	2674.32	2674.31	0.5	0.00034	HCD (High Energy Collision Dissociation)	MS2	12.0691	42.77	91.9991	67930	03112019_Fusion_1050_VK_Plasma_LFQ_120min_AR2.raw	F2		41	TRUE	33	23	0.00465849		0	2.417e-05	92519864	92.41
		TRUE	High	Sequest HT (A11)	Unambiguous	[K].RMPcAEDYLSVVLNQLcVLHEK.[T]	C4(Carbamidomethyl); C17(Carbamidomethyl)	1	7	P02768	P02768; A0A0C4DGB6; H0YA55; A0A087WWT3; D6RHD5; C9JKR2; B7WNR0	1	3	0.6888	0	1	1	892.109	2674.31	2674.31	-0.97	-0.00086	HCD (High Energy Collision Dissociation)	MS2	27.6096	15.578	92.5889	68426	03112019_Fusion_1050_VK_Plasma_LFQ_120min_AR2.raw	F2			TRUE				3.76	0	3.956e-05	79458488	92.41
		TRUE	High	Mascot (A8)	Unambiguous	[K].RMPcAEDYLSVVLNQLcVLHEK.[T]	C4(Carbamidomethyl); C17(Carbamidomethyl)	1	7	P02768	P02768; A0A0C4DGB6; H0YA55; A0A087WWT3; D6RHD5; C9JKR2; B7WNR0	1	3	0.9091	0	1	1	892.109	2674.31	2674.31	-0.97	-0.00086	HCD (High Energy Collision Dissociation)	MS2	27.6096	15.578	92.5889	68426	03112019_Fusion_1050_VK_Plasma_LFQ_120min_AR2.raw	F2		33	TRUE	33	23	0.0299139		0	0.0002423	79458488	92.41
	TRUE	High	[R].RHPYFYAPELLFFAKR.[Y]			TRUE	1	6	9	P02768	P02768 [169-184]	2	2055.1	0	99.8	104.1	96.1		High	High	High	High	High	0	0	4.205e-05	2.806e-13	46	6.5	70.37	R.RHPYFYAPELLFFAKR.Y	[169-184]		Used
		Checked	Confidence	Identifying Node	PSM Ambiguity	Annotated Sequence	Modifications	# Protein Groups	# Proteins	Master Protein Accessions	Protein Accessions	# Missed Cleavages	Charge	DeltaScore	DeltaCn	Rank	Search Engine Rank	m/z [Da]	MH+ [Da]	Theo. MH+ [Da]	DeltaM [ppm]	Deltam/z [Da]	Activation Type	MS Order	Isolation Interference [%]	Ion Inject Time [ms]	RT [min]	First Scan	Spectrum File	File ID	Quan Info	Ions Score	Contaminant	Identity Strict	Identity Relaxed	Expectation Value	XCorr	Percolator q-Value	Percolator PEP	Precursor Abundance	Apex RT [min]
		TRUE	High	Sequest HT (A11)	Unambiguous	[R].RHPYFYAPELLFFAKR.[Y]		1	6	P02768	P02768; A0A0C4DGB6; H0YA55; D6RHD5; B7WNR0; H7C013	2	4	0.7062	0	1	1	514.529	2055.1	2055.1	-0.4	-0.0002	HCD (High Energy Collision Dissociation)	MS2	11.5113	30	70.1967	49401	03112019_Fusion_1050_VK_Plasma_LFQ_120min_AR1.raw	F1			TRUE				6.5	0	2.806e-13	124268032	70.37
		TRUE	High	Mascot (A8)	Unambiguous	[R].RHPYFYAPELLFFAKR.[Y]		1	6	P02768	P02768; A0A0C4DGB6; H0YA55; D6RHD5; B7WNR0; H7C013	2	4	1	0	1	1	514.529	2055.1	2055.1	-0.4	-0.0002	HCD (High Energy Collision Dissociation)	MS2	11.5113	30	70.1967	49401	03112019_Fusion_1050_VK_Plasma_LFQ_120min_AR1.raw	F1		42	TRUE	30	20	0.00189087		0	5.811e-11	124268032	70.37
		TRUE	High	Sequest HT (A11)	Selected	[R].RHPYFYAPELLFFAKR.[Y]		1	6	P02768	P02768; A0A0C4DGB6; H0YA55; D6RHD5; B7WNR0; H7C013	2	3	0.6347	0	1	1	685.704	2055.1	2055.1	0.84	0.00058	HCD (High Energy Collision Dissociation)	MS2	54.4854	30	70.2445	49234	03112019_Fusion_1050_VK_Plasma_LFQ_120min_AR3.raw	F3			TRUE				3.86	0	5.07e-06	6.78966e+06	70.31
		TRUE	High	Sequest HT (A11)	Unambiguous	[R].RHPYFYAPELLFFAKR.[Y]		1	6	P02768	P02768; A0A0C4DGB6; H0YA55; D6RHD5; B7WNR0; H7C013	2	4	0.6313	0	1	1	514.529	2055.09	2055.1	-1.6	-0.00082	HCD (High Energy Collision Dissociation)	MS2	16.0227	30	70.2012	49279	03112019_Fusion_1050_VK_Plasma_LFQ_120min_AR2.raw	F2			TRUE				4.15	0	9.682e-06	122152696	70.43
		TRUE	High	Sequest HT (A11)	Selected	[R].RHPYFYAPELLFFAKR.[Y]		1	6	P02768	P02768; A0A0C4DGB6; H0YA55; D6RHD5; B7WNR0; H7C013	2	4	0.7962	0	1	1	514.528	2055.09	2055.1	-2.08	-0.00107	HCD (High Energy Collision Dissociation)	MS2	22.7073	30	70.101	49106	03112019_Fusion_1050_VK_Plasma_LFQ_120min_AR3.raw	F3			TRUE				3.73	0	1.021e-05	150968400	70.32
		TRUE	High	Mascot (A8)	Unambiguous	[R].RHPYFYAPELLFFAKR.[Y]		1	6	P02768	P02768; A0A0C4DGB6; H0YA55; D6RHD5; B7WNR0; H7C013	2	4	1	0	1	1	514.529	2055.09	2055.1	-1.6	-0.00082	HCD (High Energy Collision Dissociation)	MS2	16.0227	30	70.2012	49279	03112019_Fusion_1050_VK_Plasma_LFQ_120min_AR2.raw	F2		46	TRUE	30	20	0.000888682		0	4.205e-05	122152696	70.43
		TRUE	High	Sequest HT (A11)	Selected	[R].RHPYFYAPELLFFAKR.[Y]		1	6	P02768	P02768; A0A0C4DGB6; H0YA55; D6RHD5; B7WNR0; H7C013	2	3	0.6136	0	1	1	685.704	2055.1	2055.1	0.09	6e-05	HCD (High Energy Collision Dissociation)	MS2	43.3408	30	70.348	49541	03112019_Fusion_1050_VK_Plasma_LFQ_120min_AR1.raw	F1			TRUE				3.39	0	6.834e-05	4.92794e+06	70.35
		TRUE	High	Sequest HT (A11)	Unambiguous	[R].RHPYFYAPELLFFAKR.[Y]		1	6	P02768	P02768; A0A0C4DGB6; H0YA55; D6RHD5; B7WNR0; H7C013	2	4	0.5639	0	1	1	514.529	2055.09	2055.1	-0.98	-0.0005	HCD (High Energy Collision Dissociation)	MS2	12.5996	30	70.8834	49989	03112019_Fusion_1050_VK_Plasma_LFQ_120min_AR1.raw	F1			TRUE				3.21	0	0.0001143	124268032	70.37
		TRUE	High	Mascot (A8)	Unambiguous	[R].RHPYFYAPELLFFAKR.[Y]		1	6	P02768	P02768; A0A0C4DGB6; H0YA55; D6RHD5; B7WNR0; H7C013	2	4	1	0	1	1	514.529	2055.09	2055.1	-0.98	-0.0005	HCD (High Energy Collision Dissociation)	MS2	12.5996	30	70.8834	49989	03112019_Fusion_1050_VK_Plasma_LFQ_120min_AR1.raw	F1		36	TRUE	30	20	0.00854771		0	0.0006781	124268032	70.37
	TRUE	High	[K].QTALVELVK.[H]			TRUE	1	7	16	P02768	P02768 [550-558]	0	1000.6	0	126.7	80.4	93		High	High	High	High	High	0	0	0.005116	0.002654	63	2.68	55.35	K.QTALVELVK.H	[550-558]		Used
		Checked	Confidence	Identifying Node	PSM Ambiguity	Annotated Sequence	Modifications	# Protein Groups	# Proteins	Master Protein Accessions	Protein Accessions	# Missed Cleavages	Charge	DeltaScore	DeltaCn	Rank	Search Engine Rank	m/z [Da]	MH+ [Da]	Theo. MH+ [Da]	DeltaM [ppm]	Deltam/z [Da]	Activation Type	MS Order	Isolation Interference [%]	Ion Inject Time [ms]	RT [min]	First Scan	Spectrum File	File ID	Quan Info	Ions Score	Contaminant	Identity Strict	Identity Relaxed	Expectation Value	XCorr	Percolator q-Value	Percolator PEP	Precursor Abundance	Apex RT [min]
		TRUE	High	Sequest HT (A11)	Unambiguous	[K].QTALVELVK.[H]		1	7	P02768	P02768; A0A0C4DGB6; H0YA55; A0A087WWT3; D6RHD5; C9JKR2; B7WNR0	0	2	0.4311	0	1	1	500.805	1000.6	1000.6	-0.11	-6e-05	HCD (High Energy Collision Dissociation)	MS2	45.4926	30	56.5448	37505	03112019_Fusion_1050_VK_Plasma_LFQ_120min_AR1.raw	F1			TRUE				2.25	0	0.0008495	2907631872	55.35
		TRUE	High	Sequest HT (A11)	Unambiguous	[K].QTALVELVK.[H]		1	7	P02768	P02768; A0A0C4DGB6; H0YA55; A0A087WWT3; D6RHD5; C9JKR2; B7WNR0	0	2	0.4949	0	1	1	500.805	1000.6	1000.6	-0.11	-5e-05	HCD (High Energy Collision Dissociation)	MS2	7.50523	30	55.958	36895	03112019_Fusion_1050_VK_Plasma_LFQ_120min_AR2.raw	F2			TRUE				2.93	0	0.001751	1726180352	55.4
		TRUE	High	Mascot (A8)	Unambiguous	[K].QTALVELVK.[H]		1	7	P02768	P02768; A0A0C4DGB6; H0YA55; A0A087WWT3; D6RHD5; C9JKR2; B7WNR0	0	2	0.7742	0	1	1	500.805	1000.6	1000.6	-0.11	-6e-05	HCD (High Energy Collision Dissociation)	MS2	45.4926	30	56.5448	37505	03112019_Fusion_1050_VK_Plasma_LFQ_120min_AR1.raw	F1		62	TRUE	28	18	1.05895e-05		0	0.002106	2907631872	55.35
		TRUE	High	Mascot (A8)	Selected	[K].QTALVELVK.[H]		1	7	P02768	P02768; A0A0C4DGB6; H0YA55; A0A087WWT3; D6RHD5; C9JKR2; B7WNR0	0	2	0.7759	0	1	1	500.805	1000.6	1000.6	-0.97	-0.00048	HCD (High Energy Collision Dissociation)	MS2	58.7156	30	56.5661	37404	03112019_Fusion_1050_VK_Plasma_LFQ_120min_AR3.raw	F3		58	TRUE	28	18	2.65385e-05		0	0.002485	2705321984	55.31
		TRUE	High	Sequest HT (A11)	Unambiguous	[K].QTALVELVK.[H]		1	7	P02768	P02768; A0A0C4DGB6; H0YA55; A0A087WWT3; D6RHD5; C9JKR2; B7WNR0	0	2	0.5075	0	1	1	500.805	1000.6	1000.6	-0.06	-3e-05	HCD (High Energy Collision Dissociation)	MS2	32.0171	30.282	55.1432	36327	03112019_Fusion_1050_VK_Plasma_LFQ_120min_AR1.raw	F1			TRUE				2.68	0	0.002654	2907631872	55.35
		TRUE	High	Mascot (A8)	Unambiguous	[K].QTALVELVK.[H]		1	7	P02768	P02768; A0A0C4DGB6; H0YA55; A0A087WWT3; D6RHD5; C9JKR2; B7WNR0	0	2	0.623	0	1	1	500.805	1000.6	1000.6	-0.11	-5e-05	HCD (High Energy Collision Dissociation)	MS2	7.50523	30	55.958	36895	03112019_Fusion_1050_VK_Plasma_LFQ_120min_AR2.raw	F2		61	TRUE	28	18	1.61019e-05		0	0.002757	1726180352	55.4
		TRUE	High	Mascot (A8)	Unambiguous	[K].QTALVELVK.[H]		1	7	P02768	P02768; A0A0C4DGB6; H0YA55; A0A087WWT3; D6RHD5; C9JKR2; B7WNR0	0	2	0.7	0	1	1	500.805	1000.6	1000.6	-0.06	-3e-05	HCD (High Energy Collision Dissociation)	MS2	32.0171	30.282	55.1432	36327	03112019_Fusion_1050_VK_Plasma_LFQ_120min_AR1.raw	F1		60	TRUE	28	18	1.83179e-05		0	0.004792	2907631872	55.35
		TRUE	High	Mascot (A8)	Unambiguous	[K].QTALVELVK.[H]		1	7	P02768	P02768; A0A0C4DGB6; H0YA55; A0A087WWT3; D6RHD5; C9JKR2; B7WNR0	0	2	0.6349	0	1	1	500.805	1000.6	1000.6	-0.36	-0.00018	HCD (High Energy Collision Dissociation)	MS2	5.59031	30	55.2565	36290	03112019_Fusion_1050_VK_Plasma_LFQ_120min_AR2.raw	F2		63	TRUE	28	18	9.92834e-06		0	0.005116	1726180352	55.4
		TRUE	High	Mascot (A8)	Unambiguous	[K].QTALVELVK.[H]		1	7	P02768	P02768; A0A0C4DGB6; H0YA55; A0A087WWT3; D6RHD5; C9JKR2; B7WNR0	0	2	0.623	0	1	1	500.805	1000.6	1000.6	-0.24	-0.00012	HCD (High Energy Collision Dissociation)	MS2	12.6283	30	55.1673	36201	03112019_Fusion_1050_VK_Plasma_LFQ_120min_AR3.raw	F3		61	TRUE	28	18	1.49926e-05		0	0.006648	2705321984	55.31
		TRUE	High	Sequest HT (A11)	Unambiguous	[K].QTALVELVK.[H]		1	7	P02768	P02768; A0A0C4DGB6; H0YA55; A0A087WWT3; D6RHD5; C9JKR2; B7WNR0	0	2	0.4742	0	1	1	500.805	1000.6	1000.6	-0.36	-0.00018	HCD (High Energy Collision Dissociation)	MS2	9.68143	30	55.8485	36781	03112019_Fusion_1050_VK_Plasma_LFQ_120min_AR3.raw	F3			TRUE				2.91	0.0003755	0.006665	2705321984	55.31
		TRUE	High	Sequest HT (A11)	Unambiguous	[K].QTALVELVK.[H]		1	7	P02768	P02768; A0A0C4DGB6; H0YA55; A0A087WWT3; D6RHD5; C9JKR2; B7WNR0	0	2	0.5183	0	1	1	500.805	1000.6	1000.6	-0.36	-0.00018	HCD (High Energy Collision Dissociation)	MS2	5.59031	30	55.2565	36290	03112019_Fusion_1050_VK_Plasma_LFQ_120min_AR2.raw	F2			TRUE				3.28	0.0003755	0.009047	1726180352	55.4
		TRUE	High	Sequest HT (A11)	Unambiguous	[K].QTALVELVK.[H]		1	7	P02768	P02768; A0A0C4DGB6; H0YA55; A0A087WWT3; D6RHD5; C9JKR2; B7WNR0	0	2	0.5076	0	1	1	500.805	1000.6	1000.6	-0.24	-0.00012	HCD (High Energy Collision Dissociation)	MS2	12.6283	30	55.1673	36201	03112019_Fusion_1050_VK_Plasma_LFQ_120min_AR3.raw	F3			TRUE				3.29	0.0003755	0.01084	2705321984	55.31
		TRUE	High	Sequest HT (A11)	Unambiguous	[K].QTALVELVK.[H]		1	7	P02768	P02768; A0A0C4DGB6; H0YA55; A0A087WWT3; D6RHD5; C9JKR2; B7WNR0	0	2	0.5129	0	1	1	500.805	1000.6	1000.6	-0.24	-0.00012	HCD (High Energy Collision Dissociation)	MS2	4.64967	30	55.8332	36875	03112019_Fusion_1050_VK_Plasma_LFQ_120min_AR1.raw	F1			TRUE				3.1	0.0005471	0.01321	2907631872	55.35
		TRUE	High	Mascot (A8)	Selected	[K].QTALVELVK.[H]		1	7	P02768	P02768; A0A0C4DGB6; H0YA55; A0A087WWT3; D6RHD5; C9JKR2; B7WNR0	0	2	0.4186	0	1	1	500.805	1000.6	1000.6	-0.58	-0.00029	HCD (High Energy Collision Dissociation)	MS2	39.1539	30	56.672	37518	03112019_Fusion_1050_VK_Plasma_LFQ_120min_AR2.raw	F2		43	TRUE	28	18	0.000981469		0.0002084	0.01816	1726180352	55.4
		TRUE	High	Mascot (A8)	Unambiguous	[K].QTALVELVK.[H]		1	7	P02768	P02768; A0A0C4DGB6; H0YA55; A0A087WWT3; D6RHD5; C9JKR2; B7WNR0	0	2	0.6167	0	1	1	500.805	1000.6	1000.6	-0.36	-0.00018	HCD (High Energy Collision Dissociation)	MS2	9.68143	30	55.8485	36781	03112019_Fusion_1050_VK_Plasma_LFQ_120min_AR3.raw	F3		60	TRUE	28	18	1.6822e-05		0.0005843	0.02126	2705321984	55.31
		TRUE	High	Mascot (A8)	Unambiguous	[K].QTALVELVK.[H]		1	7	P02768	P02768; A0A0C4DGB6; H0YA55; A0A087WWT3; D6RHD5; C9JKR2; B7WNR0	0	2	0.6167	0	1	1	500.805	1000.6	1000.6	-0.24	-0.00012	HCD (High Energy Collision Dissociation)	MS2	4.64967	30	55.8332	36875	03112019_Fusion_1050_VK_Plasma_LFQ_120min_AR1.raw	F1		60	TRUE	28	18	1.66294e-05		0.0005843	0.02484	2907631872	55.35
	TRUE	High	[K].QNCELFEQLGEYKFQNALLVR.[Y]	1xCarbamidomethyl [C3]		TRUE	1	7	6	P02768	P02768 [414-434]	1	2599.3	0	90.1	99.2	110.7		High	High	High	High	High	0	0	6.309e-07	6.749e-09	62	5.71	82.69	K.QNCELFEQLGEYKFQNALLVR.Y	[414-434]		Used
		Checked	Confidence	Identifying Node	PSM Ambiguity	Annotated Sequence	Modifications	# Protein Groups	# Proteins	Master Protein Accessions	Protein Accessions	# Missed Cleavages	Charge	DeltaScore	DeltaCn	Rank	Search Engine Rank	m/z [Da]	MH+ [Da]	Theo. MH+ [Da]	DeltaM [ppm]	Deltam/z [Da]	Activation Type	MS Order	Isolation Interference [%]	Ion Inject Time [ms]	RT [min]	First Scan	Spectrum File	File ID	Quan Info	Ions Score	Contaminant	Identity Strict	Identity Relaxed	Expectation Value	XCorr	Percolator q-Value	Percolator PEP	Precursor Abundance	Apex RT [min]
		TRUE	High	Sequest HT (A11)	Unambiguous	[K].QNcELFEQLGEYKFQNALLVR.[Y]	C3(Carbamidomethyl)	1	7	P02768	P02768; A0A0C4DGB6; H0YA55; A0A087WWT3; D6RHD5; C9JKR2; B7WNR0	1	3	0.738	0	1	1	867.105	2599.3	2599.3	0.96	0.00084	HCD (High Energy Collision Dissociation)	MS2	2.83366	19.381	83.0014	60224	03112019_Fusion_1050_VK_Plasma_LFQ_120min_AR3.raw	F3			TRUE				5	0	3.322e-09	1114437632	82.67
		TRUE	High	Sequest HT (A11)	Unambiguous	[K].QNcELFEQLGEYKFQNALLVR.[Y]	C3(Carbamidomethyl)	1	7	P02768	P02768; A0A0C4DGB6; H0YA55; A0A087WWT3; D6RHD5; C9JKR2; B7WNR0	1	3	0.7408	0	1	1	867.104	2599.3	2599.3	0.6	0.00052	HCD (High Energy Collision Dissociation)	MS2	0.593368	25.092	82.9697	60594	03112019_Fusion_1050_VK_Plasma_LFQ_120min_AR1.raw	F1			TRUE				5.71	0	6.749e-09	716042752	82.72
		TRUE	High	Sequest HT (A11)	Unambiguous	[K].QNcELFEQLGEYKFQNALLVR.[Y]	C3(Carbamidomethyl)	1	7	P02768	P02768; A0A0C4DGB6; H0YA55; A0A087WWT3; D6RHD5; C9JKR2; B7WNR0	1	3	0.7292	0	1	1	867.104	2599.3	2599.3	0.14	0.00012	HCD (High Energy Collision Dissociation)	MS2	1.77191	24.175	82.9587	60216	03112019_Fusion_1050_VK_Plasma_LFQ_120min_AR2.raw	F2			TRUE				5.28	0	2.011e-08	737316800	82.68
		TRUE	High	Mascot (A8)	Unambiguous	[K].QNcELFEQLGEYKFQNALLVR.[Y]	C3(Carbamidomethyl)	1	7	P02768	P02768; A0A0C4DGB6; H0YA55; A0A087WWT3; D6RHD5; C9JKR2; B7WNR0	1	3	1	0	1	1	867.105	2599.3	2599.3	0.96	0.00084	HCD (High Energy Collision Dissociation)	MS2	2.83366	19.381	83.0014	60224	03112019_Fusion_1050_VK_Plasma_LFQ_120min_AR3.raw	F3		62	TRUE	33	23	4.47776e-05		0	6.309e-07	1114437632	82.67
		TRUE	High	Mascot (A8)	Unambiguous	[K].QNcELFEQLGEYKFQNALLVR.[Y]	C3(Carbamidomethyl)	1	7	P02768	P02768; A0A0C4DGB6; H0YA55; A0A087WWT3; D6RHD5; C9JKR2; B7WNR0	1	3	1	0	1	1	867.104	2599.3	2599.3	0.6	0.00052	HCD (High Energy Collision Dissociation)	MS2	0.593368	25.092	82.9697	60594	03112019_Fusion_1050_VK_Plasma_LFQ_120min_AR1.raw	F1		57	TRUE	33	23	0.000128368		0	7.201e-07	716042752	82.72
		TRUE	High	Mascot (A8)	Unambiguous	[K].QNcELFEQLGEYKFQNALLVR.[Y]	C3(Carbamidomethyl)	1	7	P02768	P02768; A0A0C4DGB6; H0YA55; A0A087WWT3; D6RHD5; C9JKR2; B7WNR0	1	3	1	0	1	1	867.104	2599.3	2599.3	0.14	0.00012	HCD (High Energy Collision Dissociation)	MS2	1.77191	24.175	82.9587	60216	03112019_Fusion_1050_VK_Plasma_LFQ_120min_AR2.raw	F2		56	TRUE	33	23	0.000155444		0	4.218e-06	737316800	82.68
	TRUE	High	[K].QNCELFEQLGEYK.[F]	1xCarbamidomethyl [C3]		TRUE	1	7	18	P02768	P02768 [414-426]	0	1657.75	0	100.8	106.2	93		High	High	High	High	High	0	0	5.346e-05	1.186e-05	63	3.1	68.36	K.QNCELFEQLGEYK.F	[414-426]		Used
		Checked	Confidence	Identifying Node	PSM Ambiguity	Annotated Sequence	Modifications	# Protein Groups	# Proteins	Master Protein Accessions	Protein Accessions	# Missed Cleavages	Charge	DeltaScore	DeltaCn	Rank	Search Engine Rank	m/z [Da]	MH+ [Da]	Theo. MH+ [Da]	DeltaM [ppm]	Deltam/z [Da]	Activation Type	MS Order	Isolation Interference [%]	Ion Inject Time [ms]	RT [min]	First Scan	Spectrum File	File ID	Quan Info	Ions Score	Contaminant	Identity Strict	Identity Relaxed	Expectation Value	XCorr	Percolator q-Value	Percolator PEP	Precursor Abundance	Apex RT [min]
		TRUE	High	Sequest HT (A11)	Unambiguous	[K].QNcELFEQLGEYK.[F]	C3(Carbamidomethyl)	1	7	P02768	P02768; A0A0C4DGB6; H0YA55; A0A087WWT3; D6RHD5; C9JKR2; B7WNR0	0	2	0.6884	0	1	1	829.38	1657.75	1657.75	0.29	0.00024	HCD (High Energy Collision Dissociation)	MS2	36.4706	16.924	68.178	47418	03112019_Fusion_1050_VK_Plasma_LFQ_120min_AR3.raw	F3			TRUE				3.37	0	1.064e-05	1244500736	68.38
		TRUE	High	Sequest HT (A11)	Unambiguous	[K].QNcELFEQLGEYK.[F]	C3(Carbamidomethyl)	1	7	P02768	P02768; A0A0C4DGB6; H0YA55; A0A087WWT3; D6RHD5; C9JKR2; B7WNR0	0	2	0.6581	0	1	1	829.38	1657.75	1657.75	0.12	0.0001	HCD (High Energy Collision Dissociation)	MS2	46.3574	28.607	68.1214	47553	03112019_Fusion_1050_VK_Plasma_LFQ_120min_AR1.raw	F1			TRUE				3.1	0	1.186e-05	1088787712	68.35
		TRUE	High	Mascot (A8)	Unambiguous	[K].QNcELFEQLGEYK.[F]	C3(Carbamidomethyl)	1	7	P02768	P02768; A0A0C4DGB6; H0YA55; A0A087WWT3; D6RHD5; C9JKR2; B7WNR0	0	2	1	0	1	1	829.38	1657.75	1657.75	0.29	0.00024	HCD (High Energy Collision Dissociation)	MS2	36.4706	16.924	68.178	47418	03112019_Fusion_1050_VK_Plasma_LFQ_120min_AR3.raw	F3		63	TRUE	33	23	2.8225e-05		0	5.346e-05	1244500736	68.38
		TRUE	High	Mascot (A8)	Unambiguous	[K].QNcELFEQLGEYK.[F]	C3(Carbamidomethyl)	1	7	P02768	P02768; A0A0C4DGB6; H0YA55; A0A087WWT3; D6RHD5; C9JKR2; B7WNR0	0	2	1	0	1	1	829.38	1657.75	1657.75	0.12	0.0001	HCD (High Energy Collision Dissociation)	MS2	46.3574	28.607	68.1214	47553	03112019_Fusion_1050_VK_Plasma_LFQ_120min_AR1.raw	F1		55	TRUE	33	23	0.000181346		0	0.0001108	1088787712	68.35
		TRUE	High	Sequest HT (A11)	Unambiguous	[K].QNcELFEQLGEYK.[F]	C3(Carbamidomethyl)	1	7	P02768	P02768; A0A0C4DGB6; H0YA55; A0A087WWT3; D6RHD5; C9JKR2; B7WNR0	0	2	0.6206	0	1	1	829.38	1657.75	1657.75	-0.02	-1e-05	HCD (High Energy Collision Dissociation)	MS2	33.1544	30	83.5988	61147	03112019_Fusion_1050_VK_Plasma_LFQ_120min_AR1.raw	F1			TRUE				2.53	0	0.0001614	37827908	83.73
		TRUE	High	Sequest HT (A11)	Unambiguous	[K].QNcELFEQLGEYK.[F]	C3(Carbamidomethyl)	1	7	P02768	P02768; A0A0C4DGB6; H0YA55; A0A087WWT3; D6RHD5; C9JKR2; B7WNR0	0	2	0.6749	0	1	1	829.38	1657.75	1657.75	-0.37	-0.00031	HCD (High Energy Collision Dissociation)	MS2	37.4111	30	83.7694	60910	03112019_Fusion_1050_VK_Plasma_LFQ_120min_AR2.raw	F2			TRUE				2.83	0	0.000168	50215652	83.95
		TRUE	High	Sequest HT (A11)	Unambiguous	[K].QNcELFEQLGEYK.[F]	C3(Carbamidomethyl)	1	7	P02768	P02768; A0A0C4DGB6; H0YA55; A0A087WWT3; D6RHD5; C9JKR2; B7WNR0	0	2	0.6491	0	1	1	829.38	1657.75	1657.75	0.4	0.00033	HCD (High Energy Collision Dissociation)	MS2	38.2917	30	68.1198	47462	03112019_Fusion_1050_VK_Plasma_LFQ_120min_AR2.raw	F2			TRUE				2.85	0	0.0002965	1059788672	68.35
		TRUE	High	Mascot (A8)	Unambiguous	[K].QNcELFEQLGEYK.[F]	C3(Carbamidomethyl)	1	7	P02768	P02768; A0A0C4DGB6; H0YA55; A0A087WWT3; D6RHD5; C9JKR2; B7WNR0	0	2	1	0	1	1	829.383	1657.76	1657.75	3.65	0.00303	HCD (High Energy Collision Dissociation)	MS2	16.4955	30	68.8172	48169	03112019_Fusion_1050_VK_Plasma_LFQ_120min_AR1.raw	F1		59	TRUE	33	23	7.6975e-05		0	0.0003024	1088787712	68.35
		TRUE	High	Sequest HT (A11)	Unambiguous	[K].QNcELFEQLGEYK.[F]	C3(Carbamidomethyl)	1	7	P02768	P02768; A0A0C4DGB6; H0YA55; A0A087WWT3; D6RHD5; C9JKR2; B7WNR0	0	2	0.7075	0	1	1	829.38	1657.75	1657.75	-0.42	-0.00034	HCD (High Energy Collision Dissociation)	MS2	15.8021	26.471	83.7795	60898	03112019_Fusion_1050_VK_Plasma_LFQ_120min_AR3.raw	F3			TRUE				2.94	0	0.0003048	72736088	83.97
		TRUE	High	Mascot (A8)	Unambiguous	[K].QNcELFEQLGEYK.[F]	C3(Carbamidomethyl)	1	7	P02768	P02768; A0A0C4DGB6; H0YA55; A0A087WWT3; D6RHD5; C9JKR2; B7WNR0	0	2	1	0	1	1	829.385	1657.76	1657.75	5.84	0.00484	HCD (High Energy Collision Dissociation)	MS2	14.371	30	68.8035	48065	03112019_Fusion_1050_VK_Plasma_LFQ_120min_AR2.raw	F2		58	TRUE	33	23	9.88908e-05		0	0.0004148	1059788672	68.35
		TRUE	High	Mascot (A8)	Unambiguous	[K].QNcELFEQLGEYK.[F]	C3(Carbamidomethyl)	1	7	P02768	P02768; A0A0C4DGB6; H0YA55; A0A087WWT3; D6RHD5; C9JKR2; B7WNR0	0	2	1	0	1	1	829.38	1657.75	1657.75	0.4	0.00033	HCD (High Energy Collision Dissociation)	MS2	38.2917	30	68.1198	47462	03112019_Fusion_1050_VK_Plasma_LFQ_120min_AR2.raw	F2		61	TRUE	33	23	4.94337e-05		0	0.0004398	1059788672	68.35
		TRUE	High	Mascot (A8)	Unambiguous	[K].QNcELFEQLGEYK.[F]	C3(Carbamidomethyl)	1	7	P02768	P02768; A0A0C4DGB6; H0YA55; A0A087WWT3; D6RHD5; C9JKR2; B7WNR0	0	2	0.9792	0	1	1	829.38	1657.75	1657.75	-0.37	-0.00031	HCD (High Energy Collision Dissociation)	MS2	37.4111	30	83.7694	60910	03112019_Fusion_1050_VK_Plasma_LFQ_120min_AR2.raw	F2		48	TRUE	33	23	0.000962416		0	0.0005394	50215652	83.95
		TRUE	High	Mascot (A8)	Unambiguous	[K].QNcELFEQLGEYK.[F]	C3(Carbamidomethyl)	1	7	P02768	P02768; A0A0C4DGB6; H0YA55; A0A087WWT3; D6RHD5; C9JKR2; B7WNR0	0	2	0.9649	0	1	1	829.38	1657.75	1657.75	-0.02	-1e-05	HCD (High Energy Collision Dissociation)	MS2	33.1544	30	83.5988	61147	03112019_Fusion_1050_VK_Plasma_LFQ_120min_AR1.raw	F1		57	TRUE	33	23	9.77686e-05		0	0.0008139	37827908	83.73
		TRUE	High	Sequest HT (A11)	Unambiguous	[K].QNcELFEQLGEYK.[F]	C3(Carbamidomethyl)	1	7	P02768	P02768; A0A0C4DGB6; H0YA55; A0A087WWT3; D6RHD5; C9JKR2; B7WNR0	0	2	0.6652	0	1	1	829.383	1657.76	1657.75	3.65	0.00303	HCD (High Energy Collision Dissociation)	MS2	16.4955	30	68.8172	48169	03112019_Fusion_1050_VK_Plasma_LFQ_120min_AR1.raw	F1			TRUE				2.21	0	0.0009173	1088787712	68.35
		TRUE	High	Mascot (A8)	Unambiguous	[K].QNcELFEQLGEYK.[F]	C3(Carbamidomethyl)	1	7	P02768	P02768; A0A0C4DGB6; H0YA55; A0A087WWT3; D6RHD5; C9JKR2; B7WNR0	0	2	0.9808	0	1	1	829.38	1657.75	1657.75	-0.42	-0.00034	HCD (High Energy Collision Dissociation)	MS2	15.8021	26.471	83.7795	60898	03112019_Fusion_1050_VK_Plasma_LFQ_120min_AR3.raw	F3		52	TRUE	33	23	0.000328827		0	0.001271	72736088	83.97
		TRUE	High	Sequest HT (A11)	Unambiguous	[K].QNcELFEQLGEYK.[F]	C3(Carbamidomethyl)	1	7	P02768	P02768; A0A0C4DGB6; H0YA55; A0A087WWT3; D6RHD5; C9JKR2; B7WNR0	0	2	0.5187	0	1	1	829.385	1657.76	1657.75	5.84	0.00484	HCD (High Energy Collision Dissociation)	MS2	14.371	30	68.8035	48065	03112019_Fusion_1050_VK_Plasma_LFQ_120min_AR2.raw	F2			TRUE				2.68	0	0.001509	1059788672	68.35
		TRUE	High	Sequest HT (A11)	Unambiguous	[K].QNcELFEQLGEYK.[F]	C3(Carbamidomethyl)	1	7	P02768	P02768; A0A0C4DGB6; H0YA55; A0A087WWT3; D6RHD5; C9JKR2; B7WNR0	0	2	0.5625	0	1	1	829.383	1657.76	1657.75	3.6	0.00298	HCD (High Energy Collision Dissociation)	MS2	18.7023	30	68.868	48024	03112019_Fusion_1050_VK_Plasma_LFQ_120min_AR3.raw	F3			TRUE				2.24	0	0.002294	1244500736	68.38
		TRUE	High	Mascot (A8)	Unambiguous	[K].QNcELFEQLGEYK.[F]	C3(Carbamidomethyl)	1	7	P02768	P02768; A0A0C4DGB6; H0YA55; A0A087WWT3; D6RHD5; C9JKR2; B7WNR0	0	2	1	0	1	1	829.383	1657.76	1657.75	3.6	0.00298	HCD (High Energy Collision Dissociation)	MS2	18.7023	30	68.868	48024	03112019_Fusion_1050_VK_Plasma_LFQ_120min_AR3.raw	F3		53	TRUE	33	23	0.000289767		0	0.002432	1244500736	68.38
	TRUE	High	[R].RPCFSALEVDETYVPKEFNAETFTFHADICTLSEK.[E]	2xCarbamidomethyl [C3; C30]		TRUE	1	7	1	P02768	P02768 [509-543]	1	4151.94	0	156.8	55.3	87.9		Peak Found	Peak Found	High	High	High	0	0	8.363e-05	0.001398	11	3.73	81.04	R.RPCFSALEVDETYVPKEFNAETFTFHADICTLSEK.E	[509-543]		Used
		Checked	Confidence	Identifying Node	PSM Ambiguity	Annotated Sequence	Modifications	# Protein Groups	# Proteins	Master Protein Accessions	Protein Accessions	# Missed Cleavages	Charge	DeltaScore	DeltaCn	Rank	Search Engine Rank	m/z [Da]	MH+ [Da]	Theo. MH+ [Da]	DeltaM [ppm]	Deltam/z [Da]	Activation Type	MS Order	Isolation Interference [%]	Ion Inject Time [ms]	RT [min]	First Scan	Spectrum File	File ID	Quan Info	Ions Score	Contaminant	Identity Strict	Identity Relaxed	Expectation Value	XCorr	Percolator q-Value	Percolator PEP	Precursor Abundance	Apex RT [min]
		TRUE	High	Sequest HT (A11)	Selected	[R].RPcFSALEVDETYVPKEFNAETFTFHADIcTLSEK.[E]	C3(Carbamidomethyl); C30(Carbamidomethyl)	1	7	P02768	P02768; A0A0C4DGB6; H0YA55; A0A087WWT3; D6RHD5; C9JKR2; B7WNR0	1	5	0.527	0	1	1	831.192	4151.93	4151.94	-1.32	-0.0011	HCD (High Energy Collision Dissociation)	MS2	13.0908	30	80.8725	58395	03112019_Fusion_1050_VK_Plasma_LFQ_120min_AR3.raw	F3			TRUE				4.82	0	1.332e-06	7.48402e+06	80.98
	TRUE	High	[R].RPCFSALEVDETYVPKEFNAETFTFHADICTLSEKER.[Q]	2xCarbamidomethyl [C3; C30]		TRUE	1	7	9	P02768	P02768 [509-545]	2	4437.08	0	105.4	97.6	97		High	High	High	High	High	0	0	2.045e-08	6.308e-11	49	7.76	77.42	R.RPCFSALEVDETYVPKEFNAETFTFHADICTLSEKER.Q	[509-545]		Used
		Checked	Confidence	Identifying Node	PSM Ambiguity	Annotated Sequence	Modifications	# Protein Groups	# Proteins	Master Protein Accessions	Protein Accessions	# Missed Cleavages	Charge	DeltaScore	DeltaCn	Rank	Search Engine Rank	m/z [Da]	MH+ [Da]	Theo. MH+ [Da]	DeltaM [ppm]	Deltam/z [Da]	Activation Type	MS Order	Isolation Interference [%]	Ion Inject Time [ms]	RT [min]	First Scan	Spectrum File	File ID	Quan Info	Ions Score	Contaminant	Identity Strict	Identity Relaxed	Expectation Value	XCorr	Percolator q-Value	Percolator PEP	Precursor Abundance	Apex RT [min]
		TRUE	High	Sequest HT (A11)	Unambiguous	[R].RPcFSALEVDETYVPKEFNAETFTFHADIcTLSEKER.[Q]	C3(Carbamidomethyl); C30(Carbamidomethyl)	1	7	P02768	P02768; A0A0C4DGB6; H0YA55; A0A087WWT3; D6RHD5; C9JKR2; B7WNR0	2	6	0.5522	0	1	1	740.353	4437.08	4437.08	0.29	0.00022	HCD (High Energy Collision Dissociation)	MS2	1.97609	23.5	77.2848	55387	03112019_Fusion_1050_VK_Plasma_LFQ_120min_AR2.raw	F2			TRUE				8.24	0	5.863e-12	79611504	77.46
		TRUE	High	Sequest HT (A11)	Unambiguous	[R].RPcFSALEVDETYVPKEFNAETFTFHADIcTLSEKER.[Q]	C3(Carbamidomethyl); C30(Carbamidomethyl)	1	7	P02768	P02768; A0A0C4DGB6; H0YA55; A0A087WWT3; D6RHD5; C9JKR2; B7WNR0	2	6	0.493	0	1	1	740.352	4437.07	4437.08	-1.56	-0.00115	HCD (High Energy Collision Dissociation)	MS2	2.5995	16.649	77.2751	55270	03112019_Fusion_1050_VK_Plasma_LFQ_120min_AR3.raw	F3			TRUE				8.58	0	3.167e-11	108487328	77.42
		TRUE	High	Sequest HT (A11)	Unambiguous	[R].RPcFSALEVDETYVPKEFNAETFTFHADIcTLSEKER.[Q]	C3(Carbamidomethyl); C30(Carbamidomethyl)	1	7	P02768	P02768; A0A0C4DGB6; H0YA55; A0A087WWT3; D6RHD5; C9JKR2; B7WNR0	2	6	0.4987	0	1	1	740.353	4437.08	4437.08	0.11	8e-05	HCD (High Energy Collision Dissociation)	MS2	3.28421	21.233	77.3052	55621	03112019_Fusion_1050_VK_Plasma_LFQ_120min_AR1.raw	F1			TRUE				7.76	0	6.308e-11	96241616	77.44
		TRUE	High	Sequest HT (A11)	Selected	[R].RPcFSALEVDETYVPKEFNAETFTFHADIcTLSEKER.[Q]	C3(Carbamidomethyl); C30(Carbamidomethyl)	1	7	P02768	P02768; A0A0C4DGB6; H0YA55; A0A087WWT3; D6RHD5; C9JKR2; B7WNR0	2	5	0.5969	0	1	1	888.222	4437.08	4437.08	0.24	0.00021	HCD (High Energy Collision Dissociation)	MS2	0	12.689	77.5985	55666	03112019_Fusion_1050_VK_Plasma_LFQ_120min_AR2.raw	F2			TRUE				7.07	0	1.111e-09	126755216	77.4
		TRUE	High	Mascot (A8)	Unambiguous	[R].RPcFSALEVDETYVPKEFNAETFTFHADIcTLSEKER.[Q]	C3(Carbamidomethyl); C30(Carbamidomethyl)	1	7	P02768	P02768; A0A0C4DGB6; H0YA55; A0A087WWT3; D6RHD5; C9JKR2; B7WNR0	2	6	1	0	1	1	740.353	4437.08	4437.08	0.11	8e-05	HCD (High Energy Collision Dissociation)	MS2	3.28421	21.233	77.3052	55621	03112019_Fusion_1050_VK_Plasma_LFQ_120min_AR1.raw	F1		38	TRUE	34	24	0.0121772		0	5.692e-09	96241616	77.44
		TRUE	High	Sequest HT (A11)	Selected	[R].RPcFSALEVDETYVPKEFNAETFTFHADIcTLSEKER.[Q]	C3(Carbamidomethyl); C30(Carbamidomethyl)	1	7	P02768	P02768; A0A0C4DGB6; H0YA55; A0A087WWT3; D6RHD5; C9JKR2; B7WNR0	2	5	0.5311	0	1	1	888.219	4437.07	4437.08	-3.1	-0.00275	HCD (High Energy Collision Dissociation)	MS2	7.03275	30	77.8103	55739	03112019_Fusion_1050_VK_Plasma_LFQ_120min_AR3.raw	F3			TRUE				6.44	0	6.237e-09	169485664	77.42
		TRUE	High	Mascot (A8)	Unambiguous	[R].RPcFSALEVDETYVPKEFNAETFTFHADIcTLSEKER.[Q]	C3(Carbamidomethyl); C30(Carbamidomethyl)	1	7	P02768	P02768; A0A0C4DGB6; H0YA55; A0A087WWT3; D6RHD5; C9JKR2; B7WNR0	2	6	1	0	1	1	740.353	4437.08	4437.08	0.29	0.00022	HCD (High Energy Collision Dissociation)	MS2	1.97609	23.5	77.2848	55387	03112019_Fusion_1050_VK_Plasma_LFQ_120min_AR2.raw	F2		47	TRUE	34	24	0.00166514		0	9.226e-09	79611504	77.46
		TRUE	High	Mascot (A8)	Unambiguous	[R].RPcFSALEVDETYVPKEFNAETFTFHADIcTLSEKER.[Q]	C3(Carbamidomethyl); C30(Carbamidomethyl)	1	7	P02768	P02768; A0A0C4DGB6; H0YA55; A0A087WWT3; D6RHD5; C9JKR2; B7WNR0	2	6	1	0	1	1	740.352	4437.07	4437.08	-1.56	-0.00115	HCD (High Energy Collision Dissociation)	MS2	2.5995	16.649	77.2751	55270	03112019_Fusion_1050_VK_Plasma_LFQ_120min_AR3.raw	F3		49	TRUE	34	24	0.000929503		0	2.045e-08	108487328	77.42
		TRUE	High	Sequest HT (A11)	Selected	[R].RPcFSALEVDETYVPKEFNAETFTFHADIcTLSEKER.[Q]	C3(Carbamidomethyl); C30(Carbamidomethyl)	1	7	P02768	P02768; A0A0C4DGB6; H0YA55; A0A087WWT3; D6RHD5; C9JKR2; B7WNR0	2	5	0.5873	0	1	1	888.218	4437.06	4437.08	-4.36	-0.00387	HCD (High Energy Collision Dissociation)	MS2	3.6044	15.274	77.6798	55956	03112019_Fusion_1050_VK_Plasma_LFQ_120min_AR1.raw	F1			TRUE				4.87	0	2.055e-05	141995264	77.45
	TRUE	High	[K].SHCIAEVENDEMPADLPSLAADFVESKDVCKNYAEAK.[D]	2xCarbamidomethyl [C3; C30]		TRUE	1	6	4	P02768	P02768 [311-347]	2	4152.88	0	106.8	101.1	92		High	High	High	High	High	0	0	0.0001017	0.00333	36	4.14	77.01	K.SHCIAEVENDEMPADLPSLAADFVESKDVCKNYAEAK.D	[311-347]		Used
		Checked	Confidence	Identifying Node	PSM Ambiguity	Annotated Sequence	Modifications	# Protein Groups	# Proteins	Master Protein Accessions	Protein Accessions	# Missed Cleavages	Charge	DeltaScore	DeltaCn	Rank	Search Engine Rank	m/z [Da]	MH+ [Da]	Theo. MH+ [Da]	DeltaM [ppm]	Deltam/z [Da]	Activation Type	MS Order	Isolation Interference [%]	Ion Inject Time [ms]	RT [min]	First Scan	Spectrum File	File ID	Quan Info	Ions Score	Contaminant	Identity Strict	Identity Relaxed	Expectation Value	XCorr	Percolator q-Value	Percolator PEP	Precursor Abundance	Apex RT [min]
		TRUE	High	Sequest HT (A11)	Unambiguous	[K].SHcIAEVENDEMPADLPSLAADFVESKDVcKNYAEAK.[D]	C3(Carbamidomethyl); C30(Carbamidomethyl)	1	6	P02768	P02768; A0A0C4DGB6; H0YA55; D6RHD5; C9JKR2; B7WNR0	2	5	0.5429	0	1	1	831.383	4152.89	4152.88	0.98	0.00081	HCD (High Energy Collision Dissociation)	MS2	45.5812	30	76.9469	54991	03112019_Fusion_1050_VK_Plasma_LFQ_120min_AR3.raw	F3			TRUE				4.66	0	1.923e-06	16840428	76.99
		TRUE	High	Mascot (A8)	Unambiguous	[K].SHcIAEVENDEMPADLPSLAADFVESKDVcKNYAEAK.[D]	C3(Carbamidomethyl); C30(Carbamidomethyl)	1	6	P02768	P02768; A0A0C4DGB6; H0YA55; D6RHD5; C9JKR2; B7WNR0	2	5	1	0	1	1	831.383	4152.89	4152.88	0.98	0.00081	HCD (High Energy Collision Dissociation)	MS2	45.5812	30	76.9469	54991	03112019_Fusion_1050_VK_Plasma_LFQ_120min_AR3.raw	F3		36	TRUE	35	25	0.0284301		0	0.0001017	16840428	76.99
		TRUE	High	Sequest HT (A11)	Selected	[K].SHcIAEVENDEMPADLPSLAADFVESKDVcKNYAEAK.[D]	C3(Carbamidomethyl); C30(Carbamidomethyl)	1	6	P02768	P02768; A0A0C4DGB6; H0YA55; D6RHD5; C9JKR2; B7WNR0	2	5	0.4203	0	1	1	831.382	4152.88	4152.88	-0.38	-0.00031	HCD (High Energy Collision Dissociation)	MS2	22.055	17.807	77.042	55388	03112019_Fusion_1050_VK_Plasma_LFQ_120min_AR1.raw	F1			TRUE				4.14	0	0.00333	15423840	77.01
		TRUE	High	Sequest HT (A11)	Selected	[K].SHcIAEVENDEMPADLPSLAADFVESKDVcKNYAEAK.[D]	C3(Carbamidomethyl); C30(Carbamidomethyl)	1	6	P02768	P02768; A0A0C4DGB6; H0YA55; D6RHD5; C9JKR2; B7WNR0	2	5	0.5404	0	1	1	831.382	4152.88	4152.88	-1.18	-0.00098	HCD (High Energy Collision Dissociation)	MS2	22.6486	23.5	77.055	55187	03112019_Fusion_1050_VK_Plasma_LFQ_120min_AR2.raw	F2			TRUE				4.33	0	0.003422	13660267	77.04
	TRUE	High	[K].SHCIAEVENDEMPADLPSLAADFVESKDVCK.[N]	2xCarbamidomethyl [C3; C30]		TRUE	1	6	3	P02768	P02768 [311-341]	1	3476.57	0	90.8	97.5	111.7		High	High	High	High	High	0	0	0.0002082	0.0001237	29	3.57	80.92	K.SHCIAEVENDEMPADLPSLAADFVESKDVCK.N	[311-341]		Used
		Checked	Confidence	Identifying Node	PSM Ambiguity	Annotated Sequence	Modifications	# Protein Groups	# Proteins	Master Protein Accessions	Protein Accessions	# Missed Cleavages	Charge	DeltaScore	DeltaCn	Rank	Search Engine Rank	m/z [Da]	MH+ [Da]	Theo. MH+ [Da]	DeltaM [ppm]	Deltam/z [Da]	Activation Type	MS Order	Isolation Interference [%]	Ion Inject Time [ms]	RT [min]	First Scan	Spectrum File	File ID	Quan Info	Ions Score	Contaminant	Identity Strict	Identity Relaxed	Expectation Value	XCorr	Percolator q-Value	Percolator PEP	Precursor Abundance	Apex RT [min]
		TRUE	High	Sequest HT (A11)	Selected	[K].SHcIAEVENDEMPADLPSLAADFVESKDVcK.[N]	C3(Carbamidomethyl); C30(Carbamidomethyl)	1	6	P02768	P02768; A0A0C4DGB6; H0YA55; D6RHD5; C9JKR2; B7WNR0	1	4	0.6602	0	1	1	869.897	3476.57	3476.57	0.64	0.00056	HCD (High Energy Collision Dissociation)	MS2	12.8151	30	80.7522	58290	03112019_Fusion_1050_VK_Plasma_LFQ_120min_AR3.raw	F3			TRUE				4.62	0	3.286e-06	28737130	80.93
		TRUE	High	Sequest HT (A11)	Selected	[K].SHcIAEVENDEMPADLPSLAADFVESKDVcK.[N]	C3(Carbamidomethyl); C30(Carbamidomethyl)	1	6	P02768	P02768; A0A0C4DGB6; H0YA55; D6RHD5; C9JKR2; B7WNR0	1	4	0.5492	0	1	1	869.898	3476.57	3476.57	1.4	0.00121	HCD (High Energy Collision Dissociation)	MS2	11.9473	30	80.6964	58320	03112019_Fusion_1050_VK_Plasma_LFQ_120min_AR2.raw	F2			TRUE				3.66	0	4.629e-05	18535532	80.91
		TRUE	High	Sequest HT (A11)	Selected	[K].SHcIAEVENDEMPADLPSLAADFVESKDVcK.[N]	C3(Carbamidomethyl); C30(Carbamidomethyl)	1	6	P02768	P02768; A0A0C4DGB6; H0YA55; D6RHD5; C9JKR2; B7WNR0	1	4	0.605	0	1	1	869.896	3476.56	3476.57	-1.05	-0.00091	HCD (High Energy Collision Dissociation)	MS2	13.5021	30	80.7294	58640	03112019_Fusion_1050_VK_Plasma_LFQ_120min_AR1.raw	F1			TRUE				3.57	0	0.0001237	18433532	80.91
	TRUE	High	[K].SHCIAEVENDEMPADLPSLAADFVESK.[D]	1xCarbamidomethyl [C3]; 1xOxidation [M12]		TRUE	1	6	2	P02768	P02768 [311-337]	0	2990.34	0	100	95.4	104.6		High	Peak Found	Peak Found	High	High	0	0	1.289e-06	1.145e-07	68	4.33	79.86	K.SHCIAEVENDEMPADLPSLAADFVESK.D	[311-337]		Used
		Checked	Confidence	Identifying Node	PSM Ambiguity	Annotated Sequence	Modifications	# Protein Groups	# Proteins	Master Protein Accessions	Protein Accessions	# Missed Cleavages	Charge	DeltaScore	DeltaCn	Rank	Search Engine Rank	m/z [Da]	MH+ [Da]	Theo. MH+ [Da]	DeltaM [ppm]	Deltam/z [Da]	Activation Type	MS Order	Isolation Interference [%]	Ion Inject Time [ms]	RT [min]	First Scan	Spectrum File	File ID	Quan Info	Ions Score	Contaminant	Identity Strict	Identity Relaxed	Expectation Value	XCorr	Percolator q-Value	Percolator PEP	Precursor Abundance	Apex RT [min]
		TRUE	High	Sequest HT (A11)	Unambiguous	[K].SHcIAEVENDEmPADLPSLAADFVESK.[D]	C3(Carbamidomethyl); M12(Oxidation)	1	6	P02768	P02768; A0A0C4DGB6; H0YA55; D6RHD5; C9JKR2; B7WNR0	0	3	0.7413	0	1	1	997.453	2990.34	2990.34	1.29	0.00129	HCD (High Energy Collision Dissociation)	MS2	0	30	79.7573	57782	03112019_Fusion_1050_VK_Plasma_LFQ_120min_AR1.raw	F1			TRUE				4.33	0	1.145e-07	15372127	79.85
		TRUE	High	Mascot (A8)	Unambiguous	[K].SHcIAEVENDEmPADLPSLAADFVESK.[D]	C3(Carbamidomethyl); M12(Oxidation)	1	6	P02768	P02768; A0A0C4DGB6; H0YA55; D6RHD5; C9JKR2; B7WNR0	0	3	1	0	1	1	997.453	2990.34	2990.34	1.29	0.00129	HCD (High Energy Collision Dissociation)	MS2	0	30	79.7573	57782	03112019_Fusion_1050_VK_Plasma_LFQ_120min_AR1.raw	F1		68	TRUE	35	25	1.69826e-05		0	1.289e-06	15372127	79.85
	TRUE	High	[K].SHCIAEVENDEMPADLPSLAADFVESK.[D]	1xCarbamidomethyl [C3]		TRUE	1	6	1	P02768	P02768 [311-337]	0	2974.34	0	100.8	90.2	108.9		High	Peak Found	Peak Found	High	High	0.0002084	0	0.0139	0.0005337	38	2.68	86	K.SHCIAEVENDEMPADLPSLAADFVESK.D	[311-337]		Used
		Checked	Confidence	Identifying Node	PSM Ambiguity	Annotated Sequence	Modifications	# Protein Groups	# Proteins	Master Protein Accessions	Protein Accessions	# Missed Cleavages	Charge	DeltaScore	DeltaCn	Rank	Search Engine Rank	m/z [Da]	MH+ [Da]	Theo. MH+ [Da]	DeltaM [ppm]	Deltam/z [Da]	Activation Type	MS Order	Isolation Interference [%]	Ion Inject Time [ms]	RT [min]	First Scan	Spectrum File	File ID	Quan Info	Ions Score	Contaminant	Identity Strict	Identity Relaxed	Expectation Value	XCorr	Percolator q-Value	Percolator PEP	Precursor Abundance	Apex RT [min]
		TRUE	High	Sequest HT (A11)	Selected	[K].SHcIAEVENDEMPADLPSLAADFVESK.[D]	C3(Carbamidomethyl)	1	6	P02768	P02768; A0A0C4DGB6; H0YA55; D6RHD5; C9JKR2; B7WNR0	0	3	0.7015	0	1	1	992.12	2974.34	2974.34	-0.13	-0.00013	HCD (High Energy Collision Dissociation)	MS2	8.94333	30	85.6966	62946	03112019_Fusion_1050_VK_Plasma_LFQ_120min_AR1.raw	F1			TRUE				2.68	0	0.0005337	83676872	85.94
	TRUE	High	[K].SLHTLFGDKLCTVATLR.[E]	1xCarbamidomethyl [C11]		TRUE	1	4	24	P02768	P02768 [89-105]	1	1932.04	0	111.3	96.8	91.9		High	High	High	High	High	0	0	3.803e-05	2.679e-06	70	6.73	63.35	K.SLHTLFGDKLCTVATLR.E	[89-105]		Used
		Checked	Confidence	Identifying Node	PSM Ambiguity	Annotated Sequence	Modifications	# Protein Groups	# Proteins	Master Protein Accessions	Protein Accessions	# Missed Cleavages	Charge	DeltaScore	DeltaCn	Rank	Search Engine Rank	m/z [Da]	MH+ [Da]	Theo. MH+ [Da]	DeltaM [ppm]	Deltam/z [Da]	Activation Type	MS Order	Isolation Interference [%]	Ion Inject Time [ms]	RT [min]	First Scan	Spectrum File	File ID	Quan Info	Ions Score	Contaminant	Identity Strict	Identity Relaxed	Expectation Value	XCorr	Percolator q-Value	Percolator PEP	Precursor Abundance	Apex RT [min]
		TRUE	High	Sequest HT (A11)	Unambiguous	[K].SLHTLFGDKLcTVATLR.[E]	C11(Carbamidomethyl)	1	4	P02768	P02768; A0A0C4DGB6; A0A087WWT3; H7C013	1	3	0.6924	0	1	1	644.684	1932.04	1932.04	0.09	6e-05	HCD (High Energy Collision Dissociation)	MS2	17.5726	23.648	63.1956	43045	03112019_Fusion_1050_VK_Plasma_LFQ_120min_AR3.raw	F3			TRUE				5.56	0	1.339e-08	300251840	63.33
		TRUE	High	Sequest HT (A11)	Unambiguous	[K].SLHTLFGDKLcTVATLR.[E]	C11(Carbamidomethyl)	1	4	P02768	P02768; A0A0C4DGB6; A0A087WWT3; H7C013	1	4	0.6603	0	1	1	483.765	1932.04	1932.04	-0.15	-7e-05	HCD (High Energy Collision Dissociation)	MS2	4.67349	30	63.8746	43764	03112019_Fusion_1050_VK_Plasma_LFQ_120min_AR2.raw	F2			TRUE				4.21	0	8.935e-08	7.66777e+06	63.92
		TRUE	High	Sequest HT (A11)	Unambiguous	[K].SLHTLFGDKLcTVATLR.[E]	C11(Carbamidomethyl)	1	4	P02768	P02768; A0A0C4DGB6; A0A087WWT3; H7C013	1	3	0.7315	0	1	1	644.684	1932.04	1932.04	0.6	0.00039	HCD (High Energy Collision Dissociation)	MS2	27.3836	30	63.2177	43256	03112019_Fusion_1050_VK_Plasma_LFQ_120min_AR1.raw	F1			TRUE				4.73	0	4.823e-07	270257152	63.36
		TRUE	High	Sequest HT (A11)	Selected	[K].SLHTLFGDKLcTVATLR.[E]	C11(Carbamidomethyl)	1	4	P02768	P02768; A0A0C4DGB6; A0A087WWT3; H7C013	1	3	0.7089	0	1	1	644.684	1932.04	1932.04	0.01	1e-05	HCD (High Energy Collision Dissociation)	MS2	75.8156	19.706	63.2113	43181	03112019_Fusion_1050_VK_Plasma_LFQ_120min_AR2.raw	F2			TRUE				4.81	0	6.126e-07	219623008	63.36
		TRUE	High	Mascot (A8)	Unambiguous	[K].SLHTLFGDKLcTVATLR.[E]	C11(Carbamidomethyl)	1	4	P02768	P02768; A0A0C4DGB6; A0A087WWT3; H7C013	1	4	0.9811	0	1	1	483.765	1932.04	1932.04	-0.15	-7e-05	HCD (High Energy Collision Dissociation)	MS2	4.67349	30	63.8746	43764	03112019_Fusion_1050_VK_Plasma_LFQ_120min_AR2.raw	F2		53	TRUE	30	20	0.000145152		0	8.568e-07	7.66777e+06	63.92
		TRUE	High	Sequest HT (A11)	Unambiguous	[K].SLHTLFGDKLcTVATLR.[E]	C11(Carbamidomethyl)	1	4	P02768	P02768; A0A0C4DGB6; A0A087WWT3; H7C013	1	4	0.7293	0	1	1	483.764	1932.04	1932.04	-0.57	-0.00028	HCD (High Energy Collision Dissociation)	MS2	7.24257	30	63.8458	43626	03112019_Fusion_1050_VK_Plasma_LFQ_120min_AR3.raw	F3			TRUE				4.47	0	1.926e-06	10505602	63.81
		TRUE	High	Mascot (A8)	Unambiguous	[K].SLHTLFGDKLcTVATLR.[E]	C11(Carbamidomethyl)	1	4	P02768	P02768; A0A0C4DGB6; A0A087WWT3; H7C013	1	3	1	0	1	1	644.684	1932.04	1932.04	0.09	6e-05	HCD (High Energy Collision Dissociation)	MS2	17.5726	23.648	63.1956	43045	03112019_Fusion_1050_VK_Plasma_LFQ_120min_AR3.raw	F3		37	TRUE	30	20	0.00671233		0	2.368e-06	300251840	63.33
		TRUE	High	Sequest HT (A11)	Unambiguous	[K].SLHTLFGDKLcTVATLR.[E]	C11(Carbamidomethyl)	1	4	P02768	P02768; A0A0C4DGB6; A0A087WWT3; H7C013	1	4	0.5453	0	1	1	483.764	1932.04	1932.04	-0.54	-0.00026	HCD (High Energy Collision Dissociation)	MS2	21.4472	30	63.2153	43255	03112019_Fusion_1050_VK_Plasma_LFQ_120min_AR1.raw	F1			TRUE				6.73	0	2.679e-06	669937664	63.36
		TRUE	High	Sequest HT (A11)	Unambiguous	[K].SLHTLFGDKLcTVATLR.[E]	C11(Carbamidomethyl)	1	4	P02768	P02768; A0A0C4DGB6; A0A087WWT3; H7C013	1	2	0.7193	0	1	1	966.522	1932.04	1932.04	-0.04	-3e-05	HCD (High Energy Collision Dissociation)	MS2	11.2818	10.097	63.3073	43148	03112019_Fusion_1050_VK_Plasma_LFQ_120min_AR3.raw	F3			TRUE				3.67	0	3.03e-06	33322398	63.33
		TRUE	High	Mascot (A8)	Unambiguous	[K].SLHTLFGDKLcTVATLR.[E]	C11(Carbamidomethyl)	1	4	P02768	P02768; A0A0C4DGB6; A0A087WWT3; H7C013	1	4	0.9565	0	1	1	483.764	1932.04	1932.04	-0.51	-0.00024	HCD (High Energy Collision Dissociation)	MS2	3.99201	30	63.8992	43858	03112019_Fusion_1050_VK_Plasma_LFQ_120min_AR1.raw	F1		46	TRUE	30	20	0.000781672		0	3.092e-06	7812164	64.01
		TRUE	High	Sequest HT (A11)	Unambiguous	[K].SLHTLFGDKLcTVATLR.[E]	C11(Carbamidomethyl)	1	4	P02768	P02768; A0A0C4DGB6; A0A087WWT3; H7C013	1	4	0.5122	0	1	1	483.764	1932.04	1932.04	-0.8	-0.00039	HCD (High Energy Collision Dissociation)	MS2	39.2451	30	63.1715	43024	03112019_Fusion_1050_VK_Plasma_LFQ_120min_AR3.raw	F3			TRUE				5.72	0	3.482e-06	672257344	63.33
		TRUE	High	Sequest HT (A11)	Unambiguous	[K].SLHTLFGDKLcTVATLR.[E]	C11(Carbamidomethyl)	1	4	P02768	P02768; A0A0C4DGB6; A0A087WWT3; H7C013	1	4	0.6667	0	1	1	483.764	1932.04	1932.04	-0.51	-0.00024	HCD (High Energy Collision Dissociation)	MS2	3.99201	30	63.8992	43858	03112019_Fusion_1050_VK_Plasma_LFQ_120min_AR1.raw	F1			TRUE				3.69	0	5.697e-06	7812164	64.01
		TRUE	High	Sequest HT (A11)	Unambiguous	[K].SLHTLFGDKLcTVATLR.[E]	C11(Carbamidomethyl)	1	4	P02768	P02768; A0A0C4DGB6; A0A087WWT3; H7C013	1	4	0.5379	0	1	1	483.764	1932.04	1932.04	-0.88	-0.00042	HCD (High Energy Collision Dissociation)	MS2	22.235	26.13	63.196	43166	03112019_Fusion_1050_VK_Plasma_LFQ_120min_AR2.raw	F2			TRUE				5.67	0	5.893e-06	538863424	63.36
		TRUE	High	Mascot (A8)	Unambiguous	[K].SLHTLFGDKLcTVATLR.[E]	C11(Carbamidomethyl)	1	4	P02768	P02768; A0A0C4DGB6; A0A087WWT3; H7C013	1	4	0.6316	0	1	1	483.764	1932.04	1932.04	-0.8	-0.00039	HCD (High Energy Collision Dissociation)	MS2	39.2451	30	63.1715	43024	03112019_Fusion_1050_VK_Plasma_LFQ_120min_AR3.raw	F3		38	TRUE	30	20	0.00470498		0	9.679e-06	672257344	63.33
		TRUE	High	Mascot (A8)	Unambiguous	[K].SLHTLFGDKLcTVATLR.[E]	C11(Carbamidomethyl)	1	4	P02768	P02768; A0A0C4DGB6; A0A087WWT3; H7C013	1	4	0.74	0	1	1	483.764	1932.04	1932.04	-0.54	-0.00026	HCD (High Energy Collision Dissociation)	MS2	21.4472	30	63.2153	43255	03112019_Fusion_1050_VK_Plasma_LFQ_120min_AR1.raw	F1		50	TRUE	30	20	0.000289084		0	1.026e-05	669937664	63.36
		TRUE	High	Sequest HT (A11)	Unambiguous	[K].SLHTLFGDKLcTVATLR.[E]	C11(Carbamidomethyl)	1	4	P02768	P02768; A0A0C4DGB6; A0A087WWT3; H7C013	1	2	0.7152	0	1	1	966.523	1932.04	1932.04	0.33	0.00032	HCD (High Energy Collision Dissociation)	MS2	6.51871	30	63.2905	43251	03112019_Fusion_1050_VK_Plasma_LFQ_120min_AR2.raw	F2			TRUE				3.23	0	1.587e-05	25100178	63.35
		TRUE	High	Mascot (A8)	Unambiguous	[K].SLHTLFGDKLcTVATLR.[E]	C11(Carbamidomethyl)	1	4	P02768	P02768; A0A0C4DGB6; A0A087WWT3; H7C013	1	4	0.9649	0	1	1	483.764	1932.04	1932.04	-0.57	-0.00028	HCD (High Energy Collision Dissociation)	MS2	7.24257	30	63.8458	43626	03112019_Fusion_1050_VK_Plasma_LFQ_120min_AR3.raw	F3		57	TRUE	30	20	5.87523e-05		0	2.326e-05	10505602	63.81
		TRUE	High	Mascot (A8)	Unambiguous	[K].SLHTLFGDKLcTVATLR.[E]	C11(Carbamidomethyl)	1	4	P02768	P02768; A0A0C4DGB6; A0A087WWT3; H7C013	1	4	0.75	0	1	1	483.764	1932.04	1932.04	-0.88	-0.00042	HCD (High Energy Collision Dissociation)	MS2	22.235	26.13	63.196	43166	03112019_Fusion_1050_VK_Plasma_LFQ_120min_AR2.raw	F2		56	TRUE	30	20	7.8351e-05		0	2.566e-05	538863424	63.36
		TRUE	High	Mascot (A8)	Unambiguous	[K].SLHTLFGDKLcTVATLR.[E]	C11(Carbamidomethyl)	1	4	P02768	P02768; A0A0C4DGB6; A0A087WWT3; H7C013	1	2	1	0	1	1	966.522	1932.04	1932.04	-0.04	-3e-05	HCD (High Energy Collision Dissociation)	MS2	11.2818	10.097	63.3073	43148	03112019_Fusion_1050_VK_Plasma_LFQ_120min_AR3.raw	F3		70	TRUE	30	20	2.83038e-06		0	3.803e-05	33322398	63.33
		TRUE	High	Mascot (A8)	Unambiguous	[K].SLHTLFGDKLcTVATLR.[E]	C11(Carbamidomethyl)	1	4	P02768	P02768; A0A0C4DGB6; A0A087WWT3; H7C013	1	2	0.9841	0	1	1	966.523	1932.04	1932.04	0.33	0.00032	HCD (High Energy Collision Dissociation)	MS2	6.51871	30	63.2905	43251	03112019_Fusion_1050_VK_Plasma_LFQ_120min_AR2.raw	F2		63	TRUE	30	20	1.44918e-05		0	4.949e-05	25100178	63.35
		TRUE	High	Mascot (A8)	Unambiguous	[K].SLHTLFGDKLcTVATLR.[E]	C11(Carbamidomethyl)	1	4	P02768	P02768; A0A0C4DGB6; A0A087WWT3; H7C013	1	3	1	0	1	1	644.684	1932.04	1932.04	0.6	0.00039	HCD (High Energy Collision Dissociation)	MS2	27.3836	30	63.2177	43256	03112019_Fusion_1050_VK_Plasma_LFQ_120min_AR1.raw	F1		39	TRUE	30	20	0.00335		0	8.426e-05	270257152	63.36
		TRUE	High	Sequest HT (A11)	Unambiguous	[K].SLHTLFGDKLcTVATLR.[E]	C11(Carbamidomethyl)	1	4	P02768	P02768; A0A0C4DGB6; A0A087WWT3; H7C013	1	2	0.6395	0	1	1	966.523	1932.04	1932.04	0.42	0.0004	HCD (High Energy Collision Dissociation)	MS2	25.1552	30	63.2869	43317	03112019_Fusion_1050_VK_Plasma_LFQ_120min_AR1.raw	F1			TRUE				3.19	0	0.0001249	24352552	63.38
		TRUE	High	Sequest HT (A11)	Selected	[K].SLHTLFGDKLcTVATLR.[E]	C11(Carbamidomethyl)	1	4	P02768	P02768; A0A0C4DGB6; A0A087WWT3; H7C013	1	3	0.6049	0	1	1	644.685	1932.04	1932.04	1.71	0.0011	HCD (High Energy Collision Dissociation)	MS2	47.4569	30	63.9022	43861	03112019_Fusion_1050_VK_Plasma_LFQ_120min_AR1.raw	F1			TRUE				3.24	0	0.0007379	2.95331e+06	63.99
		TRUE	High	Mascot (A8)	Unambiguous	[K].SLHTLFGDKLcTVATLR.[E]	C11(Carbamidomethyl)	1	4	P02768	P02768; A0A0C4DGB6; A0A087WWT3; H7C013	1	2	1	0	1	1	966.523	1932.04	1932.04	0.42	0.0004	HCD (High Energy Collision Dissociation)	MS2	25.1552	30	63.2869	43317	03112019_Fusion_1050_VK_Plasma_LFQ_120min_AR1.raw	F1		39	TRUE	30	20	0.00333628		0	0.000918	24352552	63.38
	TRUE	High	[K].SLHTLFGDK.[L]			TRUE	1	4	4	P02768	P02768 [89-97]	0	1017.54	0	76.3	62.6	161.1		High	High	Peak Found	High	High	0.0005843	0.0005471	0.02298	0.01378	40	3.14	42.28	K.SLHTLFGDK.L	[89-97]		Used
		Checked	Confidence	Identifying Node	PSM Ambiguity	Annotated Sequence	Modifications	# Protein Groups	# Proteins	Master Protein Accessions	Protein Accessions	# Missed Cleavages	Charge	DeltaScore	DeltaCn	Rank	Search Engine Rank	m/z [Da]	MH+ [Da]	Theo. MH+ [Da]	DeltaM [ppm]	Deltam/z [Da]	Activation Type	MS Order	Isolation Interference [%]	Ion Inject Time [ms]	RT [min]	First Scan	Spectrum File	File ID	Quan Info	Ions Score	Contaminant	Identity Strict	Identity Relaxed	Expectation Value	XCorr	Percolator q-Value	Percolator PEP	Precursor Abundance	Apex RT [min]
		TRUE	High	Sequest HT (A11)	Unambiguous	[K].SLHTLFGDK.[L]		1	4	P02768	P02768; A0A0C4DGB6; A0A087WWT3; H7C013	0	2	0.3836	0	1	1	509.272	1017.54	1017.54	0.21	0.00011	HCD (High Energy Collision Dissociation)	MS2	20.0728	30	42.4131	25330	03112019_Fusion_1050_VK_Plasma_LFQ_120min_AR2.raw	F2			TRUE				2.19	0.0005471	0.01254	53061500	42.26
		TRUE	High	Sequest HT (A11)	Unambiguous	[K].SLHTLFGDK.[L]		1	4	P02768	P02768; A0A0C4DGB6; A0A087WWT3; H7C013	0	2	0.5541	0	1	1	509.272	1017.54	1017.54	0.05	2e-05	HCD (High Energy Collision Dissociation)	MS2	6.17978	13.404	42.3618	25352	03112019_Fusion_1050_VK_Plasma_LFQ_120min_AR1.raw	F1			TRUE				3.14	0.0005471	0.01378	69169032	42.35
		TRUE	High	Mascot (A8)	Unambiguous	[K].SLHTLFGDK.[L]		1	4	P02768	P02768; A0A0C4DGB6; A0A087WWT3; H7C013	0	2	0.75	0	1	1	509.272	1017.54	1017.54	0.21	0.00011	HCD (High Energy Collision Dissociation)	MS2	20.0728	30	42.4131	25330	03112019_Fusion_1050_VK_Plasma_LFQ_120min_AR2.raw	F2		40	TRUE	31	21	0.00332891		0.0005843	0.02298	53061500	42.26
		TRUE	High	Mascot (A8)	Unambiguous	[K].SLHTLFGDK.[L]		1	4	P02768	P02768; A0A0C4DGB6; A0A087WWT3; H7C013	0	2	0.5714	0	1	1	509.272	1017.54	1017.54	0.05	2e-05	HCD (High Energy Collision Dissociation)	MS2	6.17978	13.404	42.3618	25352	03112019_Fusion_1050_VK_Plasma_LFQ_120min_AR1.raw	F1		35	TRUE	31	21	0.0109977		0.001143	0.03107	69169032	42.35
	TRUE	High	[R].LSQRFPKAEFAEVSK.[L]			TRUE	1	6	6	P02768	P02768 [243-257]	2	1736.93	0	78.5	70.4	151.1		Peak Found	High	High	High	High	0	0	2.281e-07	0.004093	41	2.44	42.46	R.LSQRFPKAEFAEVSK.L	[243-257]		Used
		Checked	Confidence	Identifying Node	PSM Ambiguity	Annotated Sequence	Modifications	# Protein Groups	# Proteins	Master Protein Accessions	Protein Accessions	# Missed Cleavages	Charge	DeltaScore	DeltaCn	Rank	Search Engine Rank	m/z [Da]	MH+ [Da]	Theo. MH+ [Da]	DeltaM [ppm]	Deltam/z [Da]	Activation Type	MS Order	Isolation Interference [%]	Ion Inject Time [ms]	RT [min]	First Scan	Spectrum File	File ID	Quan Info	Ions Score	Contaminant	Identity Strict	Identity Relaxed	Expectation Value	XCorr	Percolator q-Value	Percolator PEP	Precursor Abundance	Apex RT [min]
		TRUE	High	Sequest HT (A11)	Unambiguous	[R].LSQRFPKAEFAEVSK.[L]		1	6	P02768	P02768; A0A0C4DGB6; H0YA55; D6RHD5; C9JKR2; B7WNR0	2	3	0.6127	0	1	1	579.649	1736.93	1736.93	0.14	8e-05	HCD (High Energy Collision Dissociation)	MS2	19.7648	23.5	42.3488	25201	03112019_Fusion_1050_VK_Plasma_LFQ_120min_AR3.raw	F3			TRUE				5.5	0	6.271e-08	20269804	42.4
		TRUE	High	Mascot (A8)	Unambiguous	[R].LSQRFPKAEFAEVSK.[L]		1	6	P02768	P02768; A0A0C4DGB6; H0YA55; D6RHD5; C9JKR2; B7WNR0	2	3	0.878	0	1	1	579.649	1736.93	1736.93	0.14	8e-05	HCD (High Energy Collision Dissociation)	MS2	19.7648	23.5	42.3488	25201	03112019_Fusion_1050_VK_Plasma_LFQ_120min_AR3.raw	F3		41	TRUE	30	20	0.00257888		0	2.281e-07	20269804	42.4
		TRUE	High	Sequest HT (A11)	Unambiguous	[R].LSQRFPKAEFAEVSK.[L]		1	6	P02768	P02768; A0A0C4DGB6; H0YA55; D6RHD5; C9JKR2; B7WNR0	2	4	0.5642	0	1	1	434.989	1736.93	1736.93	-0.43	-0.00019	HCD (High Energy Collision Dissociation)	MS2	15.6143	30	42.3099	25167	03112019_Fusion_1050_VK_Plasma_LFQ_120min_AR3.raw	F3			TRUE				3.97	0	3.575e-05	33292396	42.4
		TRUE	High	Sequest HT (A11)	Unambiguous	[R].LSQRFPKAEFAEVSK.[L]		1	6	P02768	P02768; A0A0C4DGB6; H0YA55; D6RHD5; C9JKR2; B7WNR0	2	3	0.5613	0	1	1	579.649	1736.93	1736.93	0.35	0.0002	HCD (High Energy Collision Dissociation)	MS2	28.8858	30	42.3497	25272	03112019_Fusion_1050_VK_Plasma_LFQ_120min_AR2.raw	F2			TRUE				3.1	0	5.892e-05	7289105	42.42
		TRUE	High	Mascot (A8)	Unambiguous	[R].LSQRFPKAEFAEVSK.[L]		1	6	P02768	P02768; A0A0C4DGB6; H0YA55; D6RHD5; C9JKR2; B7WNR0	2	4	1	0	1	1	434.989	1736.93	1736.93	-0.43	-0.00019	HCD (High Energy Collision Dissociation)	MS2	15.6143	30	42.3099	25167	03112019_Fusion_1050_VK_Plasma_LFQ_120min_AR3.raw	F3		35	TRUE	30	20	0.00970914		0	0.0003702	33292396	42.4
		TRUE	High	Mascot (A8)	Unambiguous	[R].LSQRFPKAEFAEVSK.[L]		1	6	P02768	P02768; A0A0C4DGB6; H0YA55; D6RHD5; C9JKR2; B7WNR0	2	3	0.8235	0	1	1	579.649	1736.93	1736.93	0.35	0.0002	HCD (High Energy Collision Dissociation)	MS2	28.8858	30	42.3497	25272	03112019_Fusion_1050_VK_Plasma_LFQ_120min_AR2.raw	F2		34	TRUE	30	20	0.0117066		0	0.0008746	7289105	42.42
	TRUE	High	[R].LSQRFPK.[A]			TRUE	1	6	3	P02768	P02768 [243-249]	1	875.51	0	138	84.7	77.2		High	Peak Found	Peak Found	High	High	0.007323	0.008596	0.1489	0.1704	34	1.84	24.22	R.LSQRFPK.A	[243-249]		Used
		Checked	Confidence	Identifying Node	PSM Ambiguity	Annotated Sequence	Modifications	# Protein Groups	# Proteins	Master Protein Accessions	Protein Accessions	# Missed Cleavages	Charge	DeltaScore	DeltaCn	Rank	Search Engine Rank	m/z [Da]	MH+ [Da]	Theo. MH+ [Da]	DeltaM [ppm]	Deltam/z [Da]	Activation Type	MS Order	Isolation Interference [%]	Ion Inject Time [ms]	RT [min]	First Scan	Spectrum File	File ID	Quan Info	Ions Score	Contaminant	Identity Strict	Identity Relaxed	Expectation Value	XCorr	Percolator q-Value	Percolator PEP	Precursor Abundance	Apex RT [min]
		TRUE	High	Mascot (A8)	Selected	[R].LSQRFPK.[A]		1	6	P02768	P02768; A0A0C4DGB6; H0YA55; D6RHD5; C9JKR2; B7WNR0	1	2	0.6765	0	1	1	438.258	875.509	875.51	-0.59	-0.00026	HCD (High Energy Collision Dissociation)	MS2	46.7446	30	24.7931	10755	03112019_Fusion_1050_VK_Plasma_LFQ_120min_AR1.raw	F1		34	TRUE	29	19	0.0094711		0.007323	0.1489	619465024	24.31
		TRUE	High	Mascot (A8)	Unambiguous	[R].LSQRFPK.[A]		1	6	P02768	P02768; A0A0C4DGB6; H0YA55; D6RHD5; C9JKR2; B7WNR0	1	2	0.6154	0	1	1	438.258	875.509	875.51	-0.45	-0.0002	HCD (High Energy Collision Dissociation)	MS2	44.6365	30	24.1106	10209	03112019_Fusion_1050_VK_Plasma_LFQ_120min_AR1.raw	F1		39	TRUE	29	19	0.00342295		0.01126	0.1826	619465024	24.31
		TRUE	High	Sequest HT (A11)	Unambiguous	[R].LSQRFPK.[A]		1	6	P02768	P02768; A0A0C4DGB6; H0YA55; D6RHD5; C9JKR2; B7WNR0	1	2	0.3721	0	1	1	438.258	875.509	875.51	-0.45	-0.0002	HCD (High Energy Collision Dissociation)	MS2	44.6365	30	24.1106	10209	03112019_Fusion_1050_VK_Plasma_LFQ_120min_AR1.raw	F1			TRUE				2.15	0.01654	0.2759	619465024	24.31
	TRUE	High	[K].LVAASQAALGL.[-]			TRUE	1	6	20	P02768	P02768 [599-609]	0	1013.6	0	98.7	105.8	95.5		High	High	High	High	High	0	0.0009944	0.005778	0.02072	59	3.66	71.04	K.LVAASQAALGL.-	[599-609]		Used
		Checked	Confidence	Identifying Node	PSM Ambiguity	Annotated Sequence	Modifications	# Protein Groups	# Proteins	Master Protein Accessions	Protein Accessions	# Missed Cleavages	Charge	DeltaScore	DeltaCn	Rank	Search Engine Rank	m/z [Da]	MH+ [Da]	Theo. MH+ [Da]	DeltaM [ppm]	Deltam/z [Da]	Activation Type	MS Order	Isolation Interference [%]	Ion Inject Time [ms]	RT [min]	First Scan	Spectrum File	File ID	Quan Info	Ions Score	Contaminant	Identity Strict	Identity Relaxed	Expectation Value	XCorr	Percolator q-Value	Percolator PEP	Precursor Abundance	Apex RT [min]
		TRUE	High	Mascot (A8)	Unambiguous	[K].LVAASQAALGL.[-]		1	6	P02768	P02768; H0YA55; A0A087WWT3; D6RHD5; C9JKR2; B7WNR0	0	2	0.9661	0	1	1	507.303	1013.6	1013.6	-0.48	-0.00024	HCD (High Energy Collision Dissociation)	MS2	0.310506	23.857	71.5011	50533	03112019_Fusion_1050_VK_Plasma_LFQ_120min_AR1.raw	F1		59	TRUE	27	17	1.8394e-05		0	0.005778	1424295040	71.03
		TRUE	High	Mascot (A8)	Unambiguous	[K].LVAASQAALGL.[-]		1	6	P02768	P02768; H0YA55; A0A087WWT3; D6RHD5; C9JKR2; B7WNR0	0	2	1	0	1	1	507.303	1013.6	1013.6	-0.17	-9e-05	HCD (High Energy Collision Dissociation)	MS2	0	30	72.2373	51044	03112019_Fusion_1050_VK_Plasma_LFQ_120min_AR2.raw	F2		58	TRUE	27	17	2.16111e-05		0.0002084	0.008189	1432173440	71.05
		TRUE	High	Sequest HT (A11)	Unambiguous	[K].LVAASQAALGL.[-]		1	6	P02768	P02768; H0YA55; A0A087WWT3; D6RHD5; C9JKR2; B7WNR0	0	2	0.7158	0	1	1	507.303	1013.6	1013.6	-0.48	-0.00024	HCD (High Energy Collision Dissociation)	MS2	0.310506	23.857	71.5011	50533	03112019_Fusion_1050_VK_Plasma_LFQ_120min_AR1.raw	F1			TRUE				3.66	0.0009944	0.02072	1424295040	71.03
		TRUE	High	Mascot (A8)	Unambiguous	[K].LVAASQAALGL.[-]		1	6	P02768	P02768; H0YA55; A0A087WWT3; D6RHD5; C9JKR2; B7WNR0	0	2	0.9143	0	1	1	507.303	1013.6	1013.6	-0.49	-0.00025	HCD (High Energy Collision Dissociation)	MS2	49.4627	16.924	71.6849	50482	03112019_Fusion_1050_VK_Plasma_LFQ_120min_AR3.raw	F3		35	TRUE	27	17	0.00428229		0.001624	0.04283	1757190400	71.04
		TRUE	High	Sequest HT (A11)	Unambiguous	[K].LVAASQAALGL.[-]		1	6	P02768	P02768; H0YA55; A0A087WWT3; D6RHD5; C9JKR2; B7WNR0	0	2	0.6679	0	1	1	507.303	1013.6	1013.6	-0.17	-9e-05	HCD (High Energy Collision Dissociation)	MS2	0	30	72.2373	51044	03112019_Fusion_1050_VK_Plasma_LFQ_120min_AR2.raw	F2			TRUE				2.8	0.002364	0.05733	1432173440	71.05
		TRUE	High	Sequest HT (A11)	Unambiguous	[K].LVAASQAALGL.[-]		1	6	P02768	P02768; H0YA55; A0A087WWT3; D6RHD5; C9JKR2; B7WNR0	0	2	0.6223	0	1	1	507.303	1013.6	1013.6	-0.04	-2e-05	HCD (High Energy Collision Dissociation)	MS2	8.37952	30	72.1904	51143	03112019_Fusion_1050_VK_Plasma_LFQ_120min_AR1.raw	F1			TRUE				2.33	0.003163	0.07459	1424295040	71.03
		TRUE	High	Sequest HT (A11)	Unambiguous	[K].LVAASQAALGL.[-]		1	6	P02768	P02768; H0YA55; A0A087WWT3; D6RHD5; C9JKR2; B7WNR0	0	2	0.6435	0	1	1	507.303	1013.6	1013.6	-0.75	-0.00038	HCD (High Energy Collision Dissociation)	MS2	22.2678	30	73.1761	51770	03112019_Fusion_1050_VK_Plasma_LFQ_120min_AR3.raw	F3			TRUE				2.16	0.003845	0.08078	12787263	72.63
		TRUE	High	Sequest HT (A11)	Unambiguous	[K].LVAASQAALGL.[-]		1	6	P02768	P02768; H0YA55; A0A087WWT3; D6RHD5; C9JKR2; B7WNR0	0	2	0.5613	0	1	1	507.303	1013.6	1013.6	-0.36	-0.00018	HCD (High Energy Collision Dissociation)	MS2	0	30	72.3827	51085	03112019_Fusion_1050_VK_Plasma_LFQ_120min_AR3.raw	F3			TRUE				2.12	0.005291	0.1123	1757190400	71.04
		TRUE	High	Mascot (A8)	Unambiguous	[K].LVAASQAALGL.[-]		1	6	P02768	P02768; H0YA55; A0A087WWT3; D6RHD5; C9JKR2; B7WNR0	0	2	1	0	1	1	507.303	1013.6	1013.6	-0.36	-0.00018	HCD (High Energy Collision Dissociation)	MS2	0	30	72.3827	51085	03112019_Fusion_1050_VK_Plasma_LFQ_120min_AR3.raw	F3		41	TRUE	27	17	0.00114466		0.007323	0.1505	1757190400	71.04
		TRUE	High	Mascot (A8)	Selected	[K].LVAASQAALGL.[-]		1	6	P02768	P02768; H0YA55; A0A087WWT3; D6RHD5; C9JKR2; B7WNR0	0	2	0.9778	0	1	1	507.303	1013.6	1013.6	-0.45	-0.00023	HCD (High Energy Collision Dissociation)	MS2	12.5975	30	70.8456	49755	03112019_Fusion_1050_VK_Plasma_LFQ_120min_AR3.raw	F3		45	TRUE	27	17	0.00044738		0.007323	0.1509	1757190400	71.04
		TRUE	High	Mascot (A8)	Selected	[K].LVAASQAALGL.[-]		1	6	P02768	P02768; H0YA55; A0A087WWT3; D6RHD5; C9JKR2; B7WNR0	0	2	1	0	1	1	507.303	1013.6	1013.6	-0.52	-0.00027	HCD (High Energy Collision Dissociation)	MS2	17.3199	30	73.5607	52358	03112019_Fusion_1050_VK_Plasma_LFQ_120min_AR1.raw	F1		38	TRUE	27	17	0.00204963		0.01126	0.1825	18658634	72.81
		TRUE	High	Sequest HT (A11)	Unambiguous	[K].LVAASQAALGL.[-]		1	6	P02768	P02768; H0YA55; A0A087WWT3; D6RHD5; C9JKR2; B7WNR0	0	2	0.5036	0	1	1	507.303	1013.6	1013.6	-0.38	-0.00019	HCD (High Energy Collision Dissociation)	MS2	45.6429	14.174	71.544	50446	03112019_Fusion_1050_VK_Plasma_LFQ_120min_AR2.raw	F2			TRUE				2.76	0.0108	0.2052	1432173440	71.05
		TRUE	High	Mascot (A8)	Unambiguous	[K].LVAASQAALGL.[-]		1	6	P02768	P02768; H0YA55; A0A087WWT3; D6RHD5; C9JKR2; B7WNR0	0	2	0.9778	0	1	1	507.303	1013.6	1013.6	-0.75	-0.00038	HCD (High Energy Collision Dissociation)	MS2	22.2678	30	73.1761	51770	03112019_Fusion_1050_VK_Plasma_LFQ_120min_AR3.raw	F3		45	TRUE	27	17	0.000454649		0.01319	0.2168
		TRUE	High	Mascot (A8)	Selected	[K].LVAASQAALGL.[-]		1	6	P02768	P02768; H0YA55; A0A087WWT3; D6RHD5; C9JKR2; B7WNR0	0	2	1	0	1	1	507.303	1013.6	1013.6	-0.19	-0.0001	HCD (High Energy Collision Dissociation)	MS2	30.3759	30	73.8925	52398	03112019_Fusion_1050_VK_Plasma_LFQ_120min_AR3.raw	F3		33	TRUE	27	17	0.00629037		0.03328	0.348
		TRUE	High	Mascot (A8)	Selected	[K].LVAASQAALGL.[-]		1	6	P02768	P02768; H0YA55; A0A087WWT3; D6RHD5; C9JKR2; B7WNR0	0	2	0.9032	0	1	1	507.303	1013.6	1013.6	-1.24	-0.00063	HCD (High Energy Collision Dissociation)	MS2	0	30	70.8528	49844	03112019_Fusion_1050_VK_Plasma_LFQ_120min_AR2.raw	F2		31	TRUE	27	17	0.0108731		0.03797	0.3802	1432173440	71.05
		TRUE	High	Mascot (A8)	Unambiguous	[K].LVAASQAALGL.[-]		1	6	P02768	P02768; H0YA55; A0A087WWT3; D6RHD5; C9JKR2; B7WNR0	0	2	0.8333	0	1	1	507.303	1013.6	1013.6	-0.38	-0.00019	HCD (High Energy Collision Dissociation)	MS2	45.6429	14.174	71.544	50446	03112019_Fusion_1050_VK_Plasma_LFQ_120min_AR2.raw	F2		30	TRUE	27	17	0.0143112		0.04087	0.3911	1432173440	71.05
		TRUE	High	Sequest HT (A11)	Unambiguous	[K].LVAASQAALGL.[-]		1	6	P02768	P02768; H0YA55; A0A087WWT3; D6RHD5; C9JKR2; B7WNR0	0	2	0.5019	0	1	1	507.303	1013.6	1013.6	-0.49	-0.00025	HCD (High Energy Collision Dissociation)	MS2	49.4627	16.924	71.6849	50482	03112019_Fusion_1050_VK_Plasma_LFQ_120min_AR3.raw	F3			TRUE				2.69	0.02878	0.399	1757190400	71.04
		TRUE	High	Mascot (A8)	Selected	[K].LVAASQAALGL.[-]		1	6	P02768	P02768; H0YA55; A0A087WWT3; D6RHD5; C9JKR2; B7WNR0	0	2	1	0	1	1	507.303	1013.6	1013.6	-0.13	-7e-05	HCD (High Energy Collision Dissociation)	MS2	7.01774	30	73.6625	52291	03112019_Fusion_1050_VK_Plasma_LFQ_120min_AR2.raw	F2		27	TRUE	27	17	0.0262226		0.04369	0.4091	3.90333e+06	73.66
		TRUE	High	Mascot (A8)	Selected	[K].LVAASQAALGL.[-]		1	6	P02768	P02768; H0YA55; A0A087WWT3; D6RHD5; C9JKR2; B7WNR0	0	2	1	0	1	1	507.303	1013.6	1013.6	-0.57	-0.00029	HCD (High Energy Collision Dissociation)	MS2	26.7685	30	72.965	51677	03112019_Fusion_1050_VK_Plasma_LFQ_120min_AR2.raw	F2		41	TRUE	27	17	0.00124645		0.05946	0.4524	9880394	73.04
		TRUE	High	Mascot (A8)	Unambiguous	[K].LVAASQAALGL.[-]		1	6	P02768	P02768; H0YA55; A0A087WWT3; D6RHD5; C9JKR2; B7WNR0	0	2	1	0	1	1	507.303	1013.6	1013.6	-0.04	-2e-05	HCD (High Energy Collision Dissociation)	MS2	8.37952	30	72.1904	51143	03112019_Fusion_1050_VK_Plasma_LFQ_120min_AR1.raw	F1		38	TRUE	27	17	0.0021811		0.07541	0.496	1424295040	71.03
	TRUE	High	[K].LVNEVTEFAK.[T]			TRUE	1	4	17	P02768	P02768 [66-75]	0	1149.62	0	107.6	95.7	96.7		High	High	High	High	High	0	0	0.0009245	0.00138	71	3.03	51.6	K.LVNEVTEFAK.T	[66-75]		Used
		Checked	Confidence	Identifying Node	PSM Ambiguity	Annotated Sequence	Modifications	# Protein Groups	# Proteins	Master Protein Accessions	Protein Accessions	# Missed Cleavages	Charge	DeltaScore	DeltaCn	Rank	Search Engine Rank	m/z [Da]	MH+ [Da]	Theo. MH+ [Da]	DeltaM [ppm]	Deltam/z [Da]	Activation Type	MS Order	Isolation Interference [%]	Ion Inject Time [ms]	RT [min]	First Scan	Spectrum File	File ID	Quan Info	Ions Score	Contaminant	Identity Strict	Identity Relaxed	Expectation Value	XCorr	Percolator q-Value	Percolator PEP	Precursor Abundance	Apex RT [min]
		TRUE	High	Sequest HT (A11)	Unambiguous	[K].LVNEVTEFAK.[T]		1	4	P02768	P02768; A0A0C4DGB6; A0A087WWT3; H7C013	0	2	0.6564	0	1	1	575.311	1149.62	1149.62	0.12	7e-05	HCD (High Energy Collision Dissociation)	MS2	15.5114	24.033	52.1457	33723	03112019_Fusion_1050_VK_Plasma_LFQ_120min_AR1.raw	F1			TRUE				2.91	0	0.0001921	3534552832	51.61
		TRUE	High	Sequest HT (A11)	Unambiguous	[K].LVNEVTEFAK.[T]		1	4	P02768	P02768; A0A0C4DGB6; A0A087WWT3; H7C013	0	2	0.6544	0	1	1	575.311	1149.61	1149.62	-0.24	-0.00014	HCD (High Energy Collision Dissociation)	MS2	8.33599	27.717	52.0953	33549	03112019_Fusion_1050_VK_Plasma_LFQ_120min_AR3.raw	F3			TRUE				3.27	0	0.0007139	4016267520	51.61
		TRUE	High	Sequest HT (A11)	Unambiguous	[K].LVNEVTEFAK.[T]		1	4	P02768	P02768; A0A0C4DGB6; A0A087WWT3; H7C013	0	2	0.6461	0	1	1	575.311	1149.61	1149.62	-0.54	-0.00031	HCD (High Energy Collision Dissociation)	MS2	13.4855	30	52.1432	33641	03112019_Fusion_1050_VK_Plasma_LFQ_120min_AR2.raw	F2			TRUE				3.08	0	0.0007962	2986341376	51.6
		TRUE	High	Mascot (A8)	Unambiguous	[K].LVNEVTEFAK.[T]		1	4	P02768	P02768; A0A0C4DGB6; A0A087WWT3; H7C013	0	2	0.8421	0	1	1	575.311	1149.61	1149.62	-0.3	-0.00017	HCD (High Energy Collision Dissociation)	MS2	25.6445	3.74	51.471	33150	03112019_Fusion_1050_VK_Plasma_LFQ_120min_AR1.raw	F1		57	TRUE	29	19	5.07372e-05		0	0.0008024	3534552832	51.61
		TRUE	High	Mascot (A8)	Unambiguous	[K].LVNEVTEFAK.[T]		1	4	P02768	P02768; A0A0C4DGB6; A0A087WWT3; H7C013	0	2	0.8028	0	1	1	575.311	1149.61	1149.62	-0.24	-0.00014	HCD (High Energy Collision Dissociation)	MS2	8.33599	27.717	52.0953	33549	03112019_Fusion_1050_VK_Plasma_LFQ_120min_AR3.raw	F3		71	TRUE	30	20	2.78295e-06		0	0.0009245	4016267520	51.61
		TRUE	High	Mascot (A8)	Unambiguous	[K].LVNEVTEFAK.[T]		1	4	P02768	P02768; A0A0C4DGB6; A0A087WWT3; H7C013	0	2	0.8182	0	1	1	575.311	1149.62	1149.62	0.12	7e-05	HCD (High Energy Collision Dissociation)	MS2	15.5114	24.033	52.1457	33723	03112019_Fusion_1050_VK_Plasma_LFQ_120min_AR1.raw	F1		66	TRUE	30	20	9.15267e-06		0	0.001296	3534552832	51.61
		TRUE	High	Sequest HT (A11)	Unambiguous	[K].LVNEVTEFAK.[T]		1	4	P02768	P02768; A0A0C4DGB6; A0A087WWT3; H7C013	0	2	0.6139	0	1	1	575.311	1149.61	1149.62	-0.3	-0.00017	HCD (High Energy Collision Dissociation)	MS2	25.6445	3.74	51.471	33150	03112019_Fusion_1050_VK_Plasma_LFQ_120min_AR1.raw	F1			TRUE				3.03	0	0.00138	3534552832	51.61
		TRUE	High	Mascot (A8)	Unambiguous	[K].LVNEVTEFAK.[T]		1	4	P02768	P02768; A0A0C4DGB6; A0A087WWT3; H7C013	0	2	0.8143	0	1	1	575.311	1149.61	1149.62	-0.54	-0.00031	HCD (High Energy Collision Dissociation)	MS2	13.4855	30	52.1432	33641	03112019_Fusion_1050_VK_Plasma_LFQ_120min_AR2.raw	F2		70	TRUE	29	19	2.3514e-06		0	0.001949	2986341376	51.6
		TRUE	High	Sequest HT (A11)	Unambiguous	[K].LVNEVTEFAK.[T]		1	4	P02768	P02768; A0A0C4DGB6; A0A087WWT3; H7C013	0	2	0.4727	0	1	1	575.311	1149.62	1149.62	0.52	0.0003	HCD (High Energy Collision Dissociation)	MS2	43.8916	30	52.8463	34263	03112019_Fusion_1050_VK_Plasma_LFQ_120min_AR2.raw	F2			TRUE				2.2	0	0.00239	2986341376	51.6
		TRUE	High	Mascot (A8)	Selected	[K].LVNEVTEFAK.[T]		1	4	P02768	P02768; A0A0C4DGB6; A0A087WWT3; H7C013	0	2	0.8409	0	1	1	575.311	1149.61	1149.62	-0.16	-9e-05	HCD (High Energy Collision Dissociation)	MS2	30.7501	30	53.8629	35067	03112019_Fusion_1050_VK_Plasma_LFQ_120min_AR3.raw	F3		44	TRUE	30	20	0.00117638		0	0.002644	6024459	53.68
		TRUE	High	Sequest HT (A11)	Unambiguous	[K].LVNEVTEFAK.[T]		1	4	P02768	P02768; A0A0C4DGB6; A0A087WWT3; H7C013	0	2	0.6702	0	1	1	575.311	1149.61	1149.62	-0.43	-0.00025	HCD (High Energy Collision Dissociation)	MS2	16.9945	13.329	51.4529	33053	03112019_Fusion_1050_VK_Plasma_LFQ_120min_AR2.raw	F2			TRUE				2.85	0.0002069	0.004553	2986341376	51.6
		TRUE	High	Mascot (A8)	Unambiguous	[K].LVNEVTEFAK.[T]		1	4	P02768	P02768; A0A0C4DGB6; A0A087WWT3; H7C013	0	2	0.85	0	1	1	575.311	1149.61	1149.62	-0.43	-0.00025	HCD (High Energy Collision Dissociation)	MS2	16.9945	13.329	51.4529	33053	03112019_Fusion_1050_VK_Plasma_LFQ_120min_AR2.raw	F2		60	TRUE	29	19	2.23525e-05		0	0.004846	2986341376	51.6
		TRUE	High	Sequest HT (A11)	Unambiguous	[K].LVNEVTEFAK.[T]		1	4	P02768	P02768; A0A0C4DGB6; A0A087WWT3; H7C013	0	2	0.5865	0	1	1	575.312	1149.62	1149.62	1.93	0.00111	HCD (High Energy Collision Dissociation)	MS2	18.0796	30	52.8307	34281	03112019_Fusion_1050_VK_Plasma_LFQ_120min_AR1.raw	F1			TRUE				2.37	0.0003755	0.01098	52080060	52.26
		TRUE	High	Mascot (A8)	Unambiguous	[K].LVNEVTEFAK.[T]		1	4	P02768	P02768; A0A0C4DGB6; A0A087WWT3; H7C013	0	2	0.7358	0	1	1	575.311	1149.62	1149.62	0.52	0.0003	HCD (High Energy Collision Dissociation)	MS2	43.8916	30	52.8463	34263	03112019_Fusion_1050_VK_Plasma_LFQ_120min_AR2.raw	F2		53	TRUE	30	20	0.000170426		0.0002084	0.01237	2986341376	51.6
		TRUE	High	Mascot (A8)	Selected	[K].LVNEVTEFAK.[T]		1	4	P02768	P02768; A0A0C4DGB6; A0A087WWT3; H7C013	0	2	0.9231	0	1	1	575.311	1149.61	1149.62	-0.62	-0.00036	HCD (High Energy Collision Dissociation)	MS2	21.1087	30	53.8547	35178	03112019_Fusion_1050_VK_Plasma_LFQ_120min_AR1.raw	F1		39	TRUE	29	19	0.00300834		0.0002084	0.01725
		TRUE	High	Mascot (A8)	Unambiguous	[K].LVNEVTEFAK.[T]		1	4	P02768	P02768; A0A0C4DGB6; A0A087WWT3; H7C013	0	2	0.7111	0	1	1	575.312	1149.62	1149.62	1.93	0.00111	HCD (High Energy Collision Dissociation)	MS2	18.0796	30	52.8307	34281	03112019_Fusion_1050_VK_Plasma_LFQ_120min_AR1.raw	F1		45	TRUE	30	20	0.000962177		0.0005843	0.02217	52080060	52.26
		TRUE	High	Sequest HT (A11)	Selected	[K].LVNEVTEFAK.[T]		1	4	P02768	P02768; A0A0C4DGB6; A0A087WWT3; H7C013	0	2	0.52	0	1	1	575.312	1149.62	1149.62	1.66	0.00095	HCD (High Energy Collision Dissociation)	MS2	47.4986	25.171	52.8309	34152	03112019_Fusion_1050_VK_Plasma_LFQ_120min_AR3.raw	F3			TRUE				2.25	0.001388	0.04224	68664272	52.23
	TRUE	High	[K].NYAEAKDVFLGMFLYEYAR.[R]	1xOxidation [M12]		TRUE	1	6	1	P02768	P02768 [342-360]	1	2316.1	0	97.5	96.5	105.9		High	Peak Found	Peak Found	High	High	0.0002084	0.0009944	0.009689	0.01694	47	1.5	84.53	K.NYAEAKDVFLGMFLYEYAR.R	[342-360]		Used
		Checked	Confidence	Identifying Node	PSM Ambiguity	Annotated Sequence	Modifications	# Protein Groups	# Proteins	Master Protein Accessions	Protein Accessions	# Missed Cleavages	Charge	DeltaScore	DeltaCn	Rank	Search Engine Rank	m/z [Da]	MH+ [Da]	Theo. MH+ [Da]	DeltaM [ppm]	Deltam/z [Da]	Activation Type	MS Order	Isolation Interference [%]	Ion Inject Time [ms]	RT [min]	First Scan	Spectrum File	File ID	Quan Info	Ions Score	Contaminant	Identity Strict	Identity Relaxed	Expectation Value	XCorr	Percolator q-Value	Percolator PEP	Precursor Abundance	Apex RT [min]
		TRUE	High	Mascot (A8)	Selected	[K].NYAEAKDVFLGmFLYEYAR.[R]	M12(Oxidation)	1	6	P02768	P02768; A0A0C4DGB6; H0YA55; D6RHD5; C9JKR2; B7WNR0	1	3	0.8936	0	1	1	772.705	2316.1	2316.1	-0.52	-0.0004	HCD (High Energy Collision Dissociation)	MS2	52.301	30	84.4304	61861	03112019_Fusion_1050_VK_Plasma_LFQ_120min_AR1.raw	F1		47	TRUE	34	24	0.00175455		0.0002084	0.009689	2831500	84.44
	TRUE	High	[K].NYAEAKDVFLGMFLYEYAR.[R]			TRUE	1	6	6	P02768	P02768 [342-360]	1	2300.11	0	84	107	109		High	High	High	High	High	0	0	0.0003136	3.776e-06	53	3.52	92.69	K.NYAEAKDVFLGMFLYEYAR.R	[342-360]		Used
		Checked	Confidence	Identifying Node	PSM Ambiguity	Annotated Sequence	Modifications	# Protein Groups	# Proteins	Master Protein Accessions	Protein Accessions	# Missed Cleavages	Charge	DeltaScore	DeltaCn	Rank	Search Engine Rank	m/z [Da]	MH+ [Da]	Theo. MH+ [Da]	DeltaM [ppm]	Deltam/z [Da]	Activation Type	MS Order	Isolation Interference [%]	Ion Inject Time [ms]	RT [min]	First Scan	Spectrum File	File ID	Quan Info	Ions Score	Contaminant	Identity Strict	Identity Relaxed	Expectation Value	XCorr	Percolator q-Value	Percolator PEP	Precursor Abundance	Apex RT [min]
		TRUE	High	Sequest HT (A11)	Unambiguous	[K].NYAEAKDVFLGMFLYEYAR.[R]		1	6	P02768	P02768; A0A0C4DGB6; H0YA55; D6RHD5; C9JKR2; B7WNR0	1	3	0.7079	0	1	1	767.372	2300.1	2300.11	-1.79	-0.00137	HCD (High Energy Collision Dissociation)	MS2	43.4804	30	92.6339	68464	03112019_Fusion_1050_VK_Plasma_LFQ_120min_AR2.raw	F2			TRUE				4.04	0	9.33e-07	9005188	92.71
		TRUE	High	Sequest HT (A11)	Unambiguous	[K].NYAEAKDVFLGMFLYEYAR.[R]		1	6	P02768	P02768; A0A0C4DGB6; H0YA55; D6RHD5; C9JKR2; B7WNR0	1	3	0.6676	0	1	1	767.372	2300.1	2300.11	-1.74	-0.00133	HCD (High Energy Collision Dissociation)	MS2	42.4456	30	92.637	68834	03112019_Fusion_1050_VK_Plasma_LFQ_120min_AR1.raw	F1			TRUE				3.52	0	3.776e-06	7.55251e+06	92.7
		TRUE	High	Mascot (A8)	Unambiguous	[K].NYAEAKDVFLGMFLYEYAR.[R]		1	6	P02768	P02768; A0A0C4DGB6; H0YA55; D6RHD5; C9JKR2; B7WNR0	1	3	0.9412	0	1	1	767.372	2300.1	2300.11	-1.74	-0.00133	HCD (High Energy Collision Dissociation)	MS2	42.4456	30	92.637	68834	03112019_Fusion_1050_VK_Plasma_LFQ_120min_AR1.raw	F1		51	TRUE	34	24	0.000687659		0	3.788e-05	7.55251e+06	92.7
		TRUE	High	Mascot (A8)	Unambiguous	[K].NYAEAKDVFLGMFLYEYAR.[R]		1	6	P02768	P02768; A0A0C4DGB6; H0YA55; D6RHD5; C9JKR2; B7WNR0	1	3	0.8	0	1	1	767.372	2300.1	2300.11	-1.79	-0.00137	HCD (High Energy Collision Dissociation)	MS2	43.4804	30	92.6339	68464	03112019_Fusion_1050_VK_Plasma_LFQ_120min_AR2.raw	F2		50	TRUE	34	24	0.000706924		0	4.612e-05	9005188	92.71
		TRUE	High	Sequest HT (A11)	Unambiguous	[K].NYAEAKDVFLGMFLYEYAR.[R]		1	6	P02768	P02768; A0A0C4DGB6; H0YA55; D6RHD5; C9JKR2; B7WNR0	1	3	0.702	0	1	1	767.372	2300.1	2300.11	-1.35	-0.00104	HCD (High Energy Collision Dissociation)	MS2	55.8837	30	92.5509	68329	03112019_Fusion_1050_VK_Plasma_LFQ_120min_AR3.raw	F3			TRUE				3.49	0	0.0001118	12428600	92.66
		TRUE	High	Mascot (A8)	Unambiguous	[K].NYAEAKDVFLGMFLYEYAR.[R]		1	6	P02768	P02768; A0A0C4DGB6; H0YA55; D6RHD5; C9JKR2; B7WNR0	1	3	1	0	1	1	767.372	2300.1	2300.11	-1.35	-0.00104	HCD (High Energy Collision Dissociation)	MS2	55.8837	30	92.5509	68329	03112019_Fusion_1050_VK_Plasma_LFQ_120min_AR3.raw	F3		53	TRUE	34	24	0.000386451		0	0.0003136	12428600	92.66
	TRUE	High	[K].LVTDLTKVHTECCHGDLLECADDRADLAK.[Y]	3xCarbamidomethyl [C12; C13; C20]		TRUE	1	6	6	P02768	P02768 [258-286]	2	3355.57	0	69.1	153.5	77.4		High	High	High	High	High	0	0	1.376e-06	1.223e-05	18	5.05	52.44	K.LVTDLTKVHTECCHGDLLECADDRADLAK.Y	[258-286]		Used
		Checked	Confidence	Identifying Node	PSM Ambiguity	Annotated Sequence	Modifications	# Protein Groups	# Proteins	Master Protein Accessions	Protein Accessions	# Missed Cleavages	Charge	DeltaScore	DeltaCn	Rank	Search Engine Rank	m/z [Da]	MH+ [Da]	Theo. MH+ [Da]	DeltaM [ppm]	Deltam/z [Da]	Activation Type	MS Order	Isolation Interference [%]	Ion Inject Time [ms]	RT [min]	First Scan	Spectrum File	File ID	Quan Info	Ions Score	Contaminant	Identity Strict	Identity Relaxed	Expectation Value	XCorr	Percolator q-Value	Percolator PEP	Precursor Abundance	Apex RT [min]
		TRUE	High	Sequest HT (A11)	Selected	[K].LVTDLTKVHTEccHGDLLEcADDRADLAK.[Y]	C12(Carbamidomethyl); C13(Carbamidomethyl); C20(Carbamidomethyl)	1	6	P02768	P02768; A0A0C4DGB6; H0YA55; D6RHD5; C9JKR2; B7WNR0	2	6	0.5679	0	1	1	560.102	3355.57	3355.57	0.86	0.00048	HCD (High Energy Collision Dissociation)	MS2	4.70003	23.5	52.449	33905	03112019_Fusion_1050_VK_Plasma_LFQ_120min_AR2.raw	F2			TRUE				7.8	0	2.159e-10	25654446	52.44
		TRUE	High	Sequest HT (A11)	Selected	[K].LVTDLTKVHTEccHGDLLEcADDRADLAK.[Y]	C12(Carbamidomethyl); C13(Carbamidomethyl); C20(Carbamidomethyl)	1	6	P02768	P02768; A0A0C4DGB6; H0YA55; D6RHD5; C9JKR2; B7WNR0	2	4	0.6487	0	1	1	839.649	3355.57	3355.57	0.21	0.00018	HCD (High Energy Collision Dissociation)	MS2	4.42035	30	52.4504	33906	03112019_Fusion_1050_VK_Plasma_LFQ_120min_AR2.raw	F2			TRUE				5.58	0	6.549e-10	7957899	52.44
		TRUE	High	Sequest HT (A11)	Selected	[K].LVTDLTKVHTEccHGDLLEcADDRADLAK.[Y]	C12(Carbamidomethyl); C13(Carbamidomethyl); C20(Carbamidomethyl)	1	6	P02768	P02768; A0A0C4DGB6; H0YA55; D6RHD5; C9JKR2; B7WNR0	2	6	0.4931	0	1	1	560.101	3355.57	3355.57	0.01	1e-05	HCD (High Energy Collision Dissociation)	MS2	14.2247	24.428	52.89	34334	03112019_Fusion_1050_VK_Plasma_LFQ_120min_AR1.raw	F1			TRUE				5.05	0	1.223e-05	28751998	52.98
		TRUE	High	Sequest HT (A11)	Selected	[K].LVTDLTKVHTEccHGDLLEcADDRADLAK.[Y]	C12(Carbamidomethyl); C13(Carbamidomethyl); C20(Carbamidomethyl)	1	6	P02768	P02768; A0A0C4DGB6; H0YA55; D6RHD5; C9JKR2; B7WNR0	2	5	0.5483	0	1	1	671.92	3355.57	3355.57	0.56	0.00037	HCD (High Energy Collision Dissociation)	MS2	15.0441	2.975	52.4467	33904	03112019_Fusion_1050_VK_Plasma_LFQ_120min_AR2.raw	F2			TRUE				4.14	0	3.556e-05	44161280	52.44
		TRUE	High	Sequest HT (A11)	Selected	[K].LVTDLTKVHTEccHGDLLEcADDRADLAK.[Y]	C12(Carbamidomethyl); C13(Carbamidomethyl); C20(Carbamidomethyl)	1	6	P02768	P02768; A0A0C4DGB6; H0YA55; D6RHD5; C9JKR2; B7WNR0	2	6	0.2556	0	1	1	560.101	3355.57	3355.57	-1.03	-0.00057	HCD (High Energy Collision Dissociation)	MS2	61.2165	30	52.929	34240	03112019_Fusion_1050_VK_Plasma_LFQ_120min_AR3.raw	F3			TRUE				4.5	0	8.928e-05	33838572	53.04
		TRUE	High	Sequest HT (A11)	Selected	[K].LVTDLTKVHTEccHGDLLEcADDRADLAK.[Y]	C12(Carbamidomethyl); C13(Carbamidomethyl); C20(Carbamidomethyl)	1	6	P02768	P02768; A0A0C4DGB6; H0YA55; D6RHD5; C9JKR2; B7WNR0	2	4	0.4476	0	1	1	839.649	3355.57	3355.57	0.91	0.00076	HCD (High Energy Collision Dissociation)	MS2	0	30	53.0063	34309	03112019_Fusion_1050_VK_Plasma_LFQ_120min_AR3.raw	F3			TRUE				3.53	0	0.0001868	19313726	53.03
	TRUE	High	[K].LVTDLTK.[V]			TRUE	1	6	13	P02768	P02768 [258-264]	0	789.472	0	59.4	106.5	134.1		High	High	High	High	High	0.006484	0.0009944	0.1112	0.02491	54	1.57	36.94	K.LVTDLTK.V	[258-264]		Used
		Checked	Confidence	Identifying Node	PSM Ambiguity	Annotated Sequence	Modifications	# Protein Groups	# Proteins	Master Protein Accessions	Protein Accessions	# Missed Cleavages	Charge	DeltaScore	DeltaCn	Rank	Search Engine Rank	m/z [Da]	MH+ [Da]	Theo. MH+ [Da]	DeltaM [ppm]	Deltam/z [Da]	Activation Type	MS Order	Isolation Interference [%]	Ion Inject Time [ms]	RT [min]	First Scan	Spectrum File	File ID	Quan Info	Ions Score	Contaminant	Identity Strict	Identity Relaxed	Expectation Value	XCorr	Percolator q-Value	Percolator PEP	Precursor Abundance	Apex RT [min]
		TRUE	High	Mascot (A8)	Selected	[K].LVTDLTK.[V]		1	6	P02768	P02768; A0A0C4DGB6; H0YA55; D6RHD5; C9JKR2; B7WNR0	0	2	0.6226	0	1	1	395.239	789.471	789.472	-0.78	-0.00031	HCD (High Energy Collision Dissociation)	MS2	30.9675	30	37.503	21258	03112019_Fusion_1050_VK_Plasma_LFQ_120min_AR1.raw	F1		53	TRUE	24	15	3.83581e-05		0.0002084	0.01757	430755520	36.92
		TRUE	High	Mascot (A8)	Selected	[K].LVTDLTK.[V]		1	6	P02768	P02768; A0A0C4DGB6; H0YA55; D6RHD5; C9JKR2; B7WNR0	0	2	0.625	0	1	1	395.239	789.471	789.472	-0.95	-0.00037	HCD (High Energy Collision Dissociation)	MS2	50.2723	30	39.1058	22489	03112019_Fusion_1050_VK_Plasma_LFQ_120min_AR3.raw	F3		48	TRUE	24	15	0.000121578		0.0005843	0.0272
		TRUE	High	Mascot (A8)	Selected	[K].LVTDLTK.[V]		1	6	P02768	P02768; A0A0C4DGB6; H0YA55; D6RHD5; C9JKR2; B7WNR0	0	2	0.5294	0	1	1	395.239	789.471	789.472	-0.46	-0.00018	HCD (High Energy Collision Dissociation)	MS2	47.9794	30	38.355	21914	03112019_Fusion_1050_VK_Plasma_LFQ_120min_AR2.raw	F2		51	TRUE	24	15	6.66587e-05		0.001143	0.02988	1268872	37.88
		TRUE	High	Mascot (A8)	Selected	[K].LVTDLTK.[V]		1	6	P02768	P02768; A0A0C4DGB6; H0YA55; D6RHD5; C9JKR2; B7WNR0	0	2	0.6296	0	1	1	395.239	789.471	789.472	-0.78	-0.00031	HCD (High Energy Collision Dissociation)	MS2	50.6393	30	39.1357	22553	03112019_Fusion_1050_VK_Plasma_LFQ_120min_AR2.raw	F2		54	TRUE	24	15	3.31785e-05		0.001483	0.03428
		TRUE	High	Mascot (A8)	Selected	[K].LVTDLTK.[V]		1	6	P02768	P02768; A0A0C4DGB6; H0YA55; D6RHD5; C9JKR2; B7WNR0	0	2	0.6296	0	1	1	395.239	789.471	789.472	-0.89	-0.00035	HCD (High Energy Collision Dissociation)	MS2	44.2471	30	36.7828	20589	03112019_Fusion_1050_VK_Plasma_LFQ_120min_AR3.raw	F3		54	TRUE	24	15	3.63795e-05		0.002101	0.04934	1241277440	36.93
		TRUE	High	Mascot (A8)	Selected	[K].LVTDLTK.[V]		1	6	P02768	P02768; A0A0C4DGB6; H0YA55; D6RHD5; C9JKR2; B7WNR0	0	2	0.5581	0	1	1	395.239	789.471	789.472	-0.69	-0.00027	HCD (High Energy Collision Dissociation)	MS2	32.5083	30	36.8215	20695	03112019_Fusion_1050_VK_Plasma_LFQ_120min_AR1.raw	F1		43	TRUE	24	15	0.000425458		0.003161	0.06994	430755520	36.92
		TRUE	High	Mascot (A8)	Selected	[K].LVTDLTK.[V]		1	6	P02768	P02768; A0A0C4DGB6; H0YA55; D6RHD5; C9JKR2; B7WNR0	0	2	0.5	0	1	1	395.239	789.471	789.472	-0.57	-0.00022	HCD (High Energy Collision Dissociation)	MS2	37.9224	30	38.2615	21795	03112019_Fusion_1050_VK_Plasma_LFQ_120min_AR3.raw	F3		38	TRUE	24	15	0.00127308		0.004543	0.08293	1241277440	36.93
		TRUE	High	Mascot (A8)	Selected	[K].LVTDLTK.[V]		1	6	P02768	P02768; A0A0C4DGB6; H0YA55; D6RHD5; C9JKR2; B7WNR0	0	2	0.6296	0	1	1	395.239	789.471	789.472	-0.84	-0.00033	HCD (High Energy Collision Dissociation)	MS2	11.3572	30	36.8294	20664	03112019_Fusion_1050_VK_Plasma_LFQ_120min_AR2.raw	F2		54	TRUE	24	15	3.31022e-05		0.006484	0.1112	711548800	36.98
		TRUE	High	Mascot (A8)	Selected	[K].LVTDLTK.[V]		1	6	P02768	P02768; A0A0C4DGB6; H0YA55; D6RHD5; C9JKR2; B7WNR0	0	2	0.7647	0	1	1	395.239	789.471	789.472	-1.4	-0.00055	HCD (High Energy Collision Dissociation)	MS2	38.5582	30	40.5574	23696	03112019_Fusion_1050_VK_Plasma_LFQ_120min_AR3.raw	F3		34	TRUE	24	15	0.00337953		0.008586	0.1625
		TRUE	High	Mascot (A8)	Selected	[K].LVTDLTK.[V]		1	6	P02768	P02768; A0A0C4DGB6; H0YA55; D6RHD5; C9JKR2; B7WNR0	0	2	0.6415	0	1	1	395.239	789.471	789.472	-0.65	-0.00026	HCD (High Energy Collision Dissociation)	MS2	32.1438	30	37.5578	21216	03112019_Fusion_1050_VK_Plasma_LFQ_120min_AR3.raw	F3		53	TRUE	24	15	4.34367e-05		0.01193	0.1985	1241277440	36.93
		TRUE	High	Mascot (A8)	Selected	[K].LVTDLTK.[V]		1	6	P02768	P02768; A0A0C4DGB6; H0YA55; D6RHD5; C9JKR2; B7WNR0	0	2	0.6111	0	1	1	395.239	789.471	789.472	-0.77	-0.0003	HCD (High Energy Collision Dissociation)	MS2	32.128	30	37.5268	21232	03112019_Fusion_1050_VK_Plasma_LFQ_120min_AR2.raw	F2		36	TRUE	24	15	0.00214218		0.01524	0.2293	15016044	37.39
		TRUE	High	Mascot (A8)	Unambiguous	[K].LVTDLTK.[V]		1	6	P02768	P02768; A0A0C4DGB6; H0YA55; D6RHD5; C9JKR2; B7WNR0	0	2	0.6111	0	1	1	395.239	789.471	789.472	-0.89	-0.00035	HCD (High Energy Collision Dissociation)	MS2	2.33322	30	37.0921	20849	03112019_Fusion_1050_VK_Plasma_LFQ_120min_AR3.raw	F3		36	TRUE	24	15	0.00189608		0.2098	0.6714	1241277440	36.93
		TRUE	High	Sequest HT (A11)	Unambiguous	[K].LVTDLTK.[V]		1	6	P02768	P02768; A0A0C4DGB6; H0YA55; D6RHD5; C9JKR2; B7WNR0	0	2	0.329	0	1	1	395.239	789.471	789.472	-0.89	-0.00035	HCD (High Energy Collision Dissociation)	MS2	2.33322	30	37.0921	20849	03112019_Fusion_1050_VK_Plasma_LFQ_120min_AR3.raw	F3			TRUE				2.31	0.3029	0.851	1241277440	36.93
	TRUE	High	[R].LVRPEVDVMCTAFHDNEETFLKK.[Y]	1xCarbamidomethyl [C10]; 1xOxidation [M9]		TRUE	1	4	4	P02768	P02768 [139-161]	1	2794.35	0	124.4	84.7	90.9		High	Peak Found	High	High	High	0	0	4.338e-09	1.016e-12	45	8.27	54.53	R.LVRPEVDVMCTAFHDNEETFLKK.Y	[139-161]		Used
		Checked	Confidence	Identifying Node	PSM Ambiguity	Annotated Sequence	Modifications	# Protein Groups	# Proteins	Master Protein Accessions	Protein Accessions	# Missed Cleavages	Charge	DeltaScore	DeltaCn	Rank	Search Engine Rank	m/z [Da]	MH+ [Da]	Theo. MH+ [Da]	DeltaM [ppm]	Deltam/z [Da]	Activation Type	MS Order	Isolation Interference [%]	Ion Inject Time [ms]	RT [min]	First Scan	Spectrum File	File ID	Quan Info	Ions Score	Contaminant	Identity Strict	Identity Relaxed	Expectation Value	XCorr	Percolator q-Value	Percolator PEP	Precursor Abundance	Apex RT [min]
		TRUE	High	Sequest HT (A11)	Unambiguous	[R].LVRPEVDVmcTAFHDNEETFLKK.[Y]	M9(Oxidation); C10(Carbamidomethyl)	1	4	P02768	P02768; A0A0C4DGB6; A0A087WWT3; H7C013	1	5	0.6796	0	1	1	559.677	2794.35	2794.35	0.31	0.00017	HCD (High Energy Collision Dissociation)	MS2	20.0465	23.5	54.5194	35756	03112019_Fusion_1050_VK_Plasma_LFQ_120min_AR1.raw	F1			TRUE				8.27	0	1.016e-12	21050870	54.53
		TRUE	High	Mascot (A8)	Unambiguous	[R].LVRPEVDVmcTAFHDNEETFLKK.[Y]	M9(Oxidation); C10(Carbamidomethyl)	1	4	P02768	P02768; A0A0C4DGB6; A0A087WWT3; H7C013	1	5	1	0	1	1	559.677	2794.35	2794.35	0.31	0.00017	HCD (High Energy Collision Dissociation)	MS2	20.0465	23.5	54.5194	35756	03112019_Fusion_1050_VK_Plasma_LFQ_120min_AR1.raw	F1		45	TRUE	34	24	0.0023221		0	4.338e-09	21050870	54.53
		TRUE	High	Sequest HT (A11)	Selected	[R].LVRPEVDVmcTAFHDNEETFLKK.[Y]	M9(Oxidation); C10(Carbamidomethyl)	1	4	P02768	P02768; A0A0C4DGB6; A0A087WWT3; H7C013	1	4	0.6606	0	1	1	699.345	2794.36	2794.35	0.86	0.0006	HCD (High Energy Collision Dissociation)	MS2	11.7437	23.5	54.5407	35776	03112019_Fusion_1050_VK_Plasma_LFQ_120min_AR1.raw	F1			TRUE				5.54	0	3.937e-08	6335269	54.53
		TRUE	High	Sequest HT (A11)	Selected	[R].LVRPEVDVmcTAFHDNEETFLKK.[Y]	M9(Oxidation); C10(Carbamidomethyl)	1	4	P02768	P02768; A0A0C4DGB6; A0A087WWT3; H7C013	1	5	0.6789	0	1	1	559.676	2794.35	2794.35	-0.3	-0.00017	HCD (High Energy Collision Dissociation)	MS2	5.66951	30	54.7828	35868	03112019_Fusion_1050_VK_Plasma_LFQ_120min_AR3.raw	F3			TRUE				4.89	0	5.772e-07	25360212	54.94
	TRUE	High	[R].LVRPEVDVMCTAFHDNEETFLKK.[Y]	1xCarbamidomethyl [C10]		TRUE	1	4	5	P02768	P02768 [139-161]	1	2778.36	0	102.9	105.4	91.7		High	High	High	High	High	0	0	1.18e-05	1.023e-05	42	4.47	64.41	R.LVRPEVDVMCTAFHDNEETFLKK.Y	[139-161]		Used
		Checked	Confidence	Identifying Node	PSM Ambiguity	Annotated Sequence	Modifications	# Protein Groups	# Proteins	Master Protein Accessions	Protein Accessions	# Missed Cleavages	Charge	DeltaScore	DeltaCn	Rank	Search Engine Rank	m/z [Da]	MH+ [Da]	Theo. MH+ [Da]	DeltaM [ppm]	Deltam/z [Da]	Activation Type	MS Order	Isolation Interference [%]	Ion Inject Time [ms]	RT [min]	First Scan	Spectrum File	File ID	Quan Info	Ions Score	Contaminant	Identity Strict	Identity Relaxed	Expectation Value	XCorr	Percolator q-Value	Percolator PEP	Precursor Abundance	Apex RT [min]
		TRUE	High	Sequest HT (A11)	Selected	[R].LVRPEVDVMcTAFHDNEETFLKK.[Y]	C10(Carbamidomethyl)	1	4	P02768	P02768; A0A0C4DGB6; A0A087WWT3; H7C013	1	4	0.6982	0	1	1	695.343	2778.35	2778.36	-2.72	-0.00189	HCD (High Energy Collision Dissociation)	MS2	29.4095	5.072	64.3458	44059	03112019_Fusion_1050_VK_Plasma_LFQ_120min_AR3.raw	F3			TRUE				5.07	0	1.678e-07	134110728	64.44
		TRUE	High	Sequest HT (A11)	Unambiguous	[R].LVRPEVDVMcTAFHDNEETFLKK.[Y]	C10(Carbamidomethyl)	1	4	P02768	P02768; A0A0C4DGB6; A0A087WWT3; H7C013	1	4	0.6696	0	1	1	695.343	2778.35	2778.36	-2.78	-0.00193	HCD (High Energy Collision Dissociation)	MS2	23.7757	7.594	64.2574	44102	03112019_Fusion_1050_VK_Plasma_LFQ_120min_AR2.raw	F2			TRUE				5.63	0	4.056e-07	107507584	64.35
		TRUE	High	Sequest HT (A11)	Selected	[R].LVRPEVDVMcTAFHDNEETFLKK.[Y]	C10(Carbamidomethyl)	1	4	P02768	P02768; A0A0C4DGB6; A0A087WWT3; H7C013	1	5	0.5328	0	1	1	556.478	2778.36	2778.36	0.18	0.0001	HCD (High Energy Collision Dissociation)	MS2	19.2504	30	64.8275	44667	03112019_Fusion_1050_VK_Plasma_LFQ_120min_AR1.raw	F1			TRUE				4.58	0	8.786e-06	285691648	64.44
		TRUE	High	Sequest HT (A11)	Selected	[R].LVRPEVDVMcTAFHDNEETFLKK.[Y]	C10(Carbamidomethyl)	1	4	P02768	P02768; A0A0C4DGB6; A0A087WWT3; H7C013	1	4	0.6779	0	1	1	695.343	2778.35	2778.36	-3.37	-0.00234	HCD (High Energy Collision Dissociation)	MS2	32.2654	7.299	64.3032	44214	03112019_Fusion_1050_VK_Plasma_LFQ_120min_AR1.raw	F1			TRUE				4.47	0	1.023e-05	112937640	64.44
		TRUE	High	Mascot (A8)	Unambiguous	[R].LVRPEVDVMcTAFHDNEETFLKK.[Y]	C10(Carbamidomethyl)	1	4	P02768	P02768; A0A0C4DGB6; A0A087WWT3; H7C013	1	4	0.9286	0	1	1	695.343	2778.35	2778.36	-2.78	-0.00193	HCD (High Energy Collision Dissociation)	MS2	23.7757	7.594	64.2574	44102	03112019_Fusion_1050_VK_Plasma_LFQ_120min_AR2.raw	F2		42	TRUE	34	24	0.00473563		0	1.18e-05	107507584	64.35
	TRUE	High	[R].LVRPEVDVMCTAFHDNEETFLK.[K]	1xCarbamidomethyl [C10]		TRUE	1	4	7	P02768	P02768 [139-160]	0	2650.26	0	101.4	103.5	95.1		High	High	High	High	High	0	0	3.256e-09	7.407e-14	51	6.51	70.36	R.LVRPEVDVMCTAFHDNEETFLK.K	[139-160]		Used
		Checked	Confidence	Identifying Node	PSM Ambiguity	Annotated Sequence	Modifications	# Protein Groups	# Proteins	Master Protein Accessions	Protein Accessions	# Missed Cleavages	Charge	DeltaScore	DeltaCn	Rank	Search Engine Rank	m/z [Da]	MH+ [Da]	Theo. MH+ [Da]	DeltaM [ppm]	Deltam/z [Da]	Activation Type	MS Order	Isolation Interference [%]	Ion Inject Time [ms]	RT [min]	First Scan	Spectrum File	File ID	Quan Info	Ions Score	Contaminant	Identity Strict	Identity Relaxed	Expectation Value	XCorr	Percolator q-Value	Percolator PEP	Precursor Abundance	Apex RT [min]
		TRUE	High	Sequest HT (A11)	Unambiguous	[R].LVRPEVDVMcTAFHDNEETFLK.[K]	C10(Carbamidomethyl)	1	4	P02768	P02768; A0A0C4DGB6; A0A087WWT3; H7C013	0	4	0.6421	0	1	1	663.322	2650.26	2650.26	0.07	4e-05	HCD (High Energy Collision Dissociation)	MS2	13.6555	26.959	70.1564	49364	03112019_Fusion_1050_VK_Plasma_LFQ_120min_AR1.raw	F1			TRUE				6.51	0	7.407e-14	43359404	70.23
		TRUE	High	Sequest HT (A11)	Unambiguous	[R].LVRPEVDVMcTAFHDNEETFLK.[K]	C10(Carbamidomethyl)	1	4	P02768	P02768; A0A0C4DGB6; A0A087WWT3; H7C013	0	4	0.6606	0	1	1	663.321	2650.26	2650.26	-0.8	-0.00053	HCD (High Energy Collision Dissociation)	MS2	17.1342	30	70.2657	49255	03112019_Fusion_1050_VK_Plasma_LFQ_120min_AR3.raw	F3			TRUE				6.54	0	1.002e-10	51767804	70.37
		TRUE	High	Mascot (A8)	Unambiguous	[R].LVRPEVDVMcTAFHDNEETFLK.[K]	C10(Carbamidomethyl)	1	4	P02768	P02768; A0A0C4DGB6; A0A087WWT3; H7C013	0	4	1	0	1	1	663.322	2650.26	2650.26	0.07	4e-05	HCD (High Energy Collision Dissociation)	MS2	13.6555	26.959	70.1564	49364	03112019_Fusion_1050_VK_Plasma_LFQ_120min_AR1.raw	F1		45	TRUE	34	24	0.00246377		0	2.77e-10	43359404	70.23
		TRUE	High	Mascot (A8)	Unambiguous	[R].LVRPEVDVMcTAFHDNEETFLK.[K]	C10(Carbamidomethyl)	1	4	P02768	P02768; A0A0C4DGB6; A0A087WWT3; H7C013	0	4	1	0	1	1	663.321	2650.26	2650.26	-0.8	-0.00053	HCD (High Energy Collision Dissociation)	MS2	17.1342	30	70.2657	49255	03112019_Fusion_1050_VK_Plasma_LFQ_120min_AR3.raw	F3		51	TRUE	34	25	0.000722104		0	3.256e-09	51767804	70.37
		TRUE	High	Sequest HT (A11)	Selected	[R].LVRPEVDVMcTAFHDNEETFLK.[K]	C10(Carbamidomethyl)	1	4	P02768	P02768; A0A0C4DGB6; A0A087WWT3; H7C013	0	4	0.5711	0	1	1	663.322	2650.27	2650.26	0.7	0.00046	HCD (High Energy Collision Dissociation)	MS2	32.9202	30	70.3164	49380	03112019_Fusion_1050_VK_Plasma_LFQ_120min_AR2.raw	F2			TRUE				4.22	0	1.647e-06	41571532	70.48
		TRUE	High	Sequest HT (A11)	Selected	[R].LVRPEVDVMcTAFHDNEETFLK.[K]	C10(Carbamidomethyl)	1	4	P02768	P02768; A0A0C4DGB6; A0A087WWT3; H7C013	0	3	0.4794	0	1	1	884.094	2650.27	2650.26	1.8	0.00159	HCD (High Energy Collision Dissociation)	MS2	15.8766	30	70.1944	49399	03112019_Fusion_1050_VK_Plasma_LFQ_120min_AR1.raw	F1			TRUE				3.4	0	2.455e-05	10088514	70.23
		TRUE	High	Sequest HT (A11)	Selected	[R].LVRPEVDVMcTAFHDNEETFLK.[K]	C10(Carbamidomethyl)	1	4	P02768	P02768; A0A0C4DGB6; A0A087WWT3; H7C013	0	3	0.5251	0	1	1	884.094	2650.27	2650.26	1.3	0.00115	HCD (High Energy Collision Dissociation)	MS2	33.3988	30	70.4069	49460	03112019_Fusion_1050_VK_Plasma_LFQ_120min_AR2.raw	F2			TRUE				3.58	0	0.0001061	9502205	70.49
	TRUE	High	[R].NECFLQHKDDNPNLPR.[L]	1xCarbamidomethyl [C3]		TRUE	1	4	3	P02768	P02768 [123-138]	1	1996.93	0	26	102	171.9		Peak Found	High	High	High	High	0.0002084	0	0.007549	0.001325	35	2.68	38.92	R.NECFLQHKDDNPNLPR.L	[123-138]		Used
		Checked	Confidence	Identifying Node	PSM Ambiguity	Annotated Sequence	Modifications	# Protein Groups	# Proteins	Master Protein Accessions	Protein Accessions	# Missed Cleavages	Charge	DeltaScore	DeltaCn	Rank	Search Engine Rank	m/z [Da]	MH+ [Da]	Theo. MH+ [Da]	DeltaM [ppm]	Deltam/z [Da]	Activation Type	MS Order	Isolation Interference [%]	Ion Inject Time [ms]	RT [min]	First Scan	Spectrum File	File ID	Quan Info	Ions Score	Contaminant	Identity Strict	Identity Relaxed	Expectation Value	XCorr	Percolator q-Value	Percolator PEP	Precursor Abundance	Apex RT [min]
		TRUE	High	Sequest HT (A11)	Selected	[R].NEcFLQHKDDNPNLPR.[L]	C3(Carbamidomethyl)	1	4	P02768	P02768; A0A0C4DGB6; A0A087WWT3; H7C013	1	4	0.4694	0	1	1	499.987	1996.93	1996.93	-1.95	-0.00098	HCD (High Energy Collision Dissociation)	MS2	17.2826	25.063	38.8331	22308	03112019_Fusion_1050_VK_Plasma_LFQ_120min_AR2.raw	F2			TRUE				5.39	0	3.612e-06	50593908	38.9
		TRUE	High	Sequest HT (A11)	Selected	[R].NEcFLQHKDDNPNLPR.[L]	C3(Carbamidomethyl)	1	4	P02768	P02768; A0A0C4DGB6; A0A087WWT3; H7C013	1	4	0.4585	0	1	1	499.987	1996.93	1996.93	-1.95	-0.00098	HCD (High Energy Collision Dissociation)	MS2	22.4316	14.472	38.8302	22264	03112019_Fusion_1050_VK_Plasma_LFQ_120min_AR3.raw	F3			TRUE				4.1	0	3.209e-05	115108208	38.92
		TRUE	High	Sequest HT (A11)	Selected	[R].NEcFLQHKDDNPNLPR.[L]	C3(Carbamidomethyl)	1	4	P02768	P02768; A0A0C4DGB6; A0A087WWT3; H7C013	1	3	0.6144	0	1	1	666.314	1996.93	1996.93	-0.69	-0.00046	HCD (High Energy Collision Dissociation)	MS2	25.6705	30	38.7908	22230	03112019_Fusion_1050_VK_Plasma_LFQ_120min_AR3.raw	F3			TRUE				3.06	0	0.0001554	40952140	38.92
	TRUE	High	[R].MPCAEDYLSVVLNQLCVLHEK.[T]	2xCarbamidomethyl [C3; C16]; 1xOxidation [M1]		TRUE	1	7	2	P02768	P02768 [470-490]	0	2534.21	0	131.2	104.8	64		Peak Found	Peak Found	High	High	High	0	0	6.27e-07	3.025e-09	68	5.25	94.48	R.MPCAEDYLSVVLNQLCVLHEK.T	[470-490]		Used
		Checked	Confidence	Identifying Node	PSM Ambiguity	Annotated Sequence	Modifications	# Protein Groups	# Proteins	Master Protein Accessions	Protein Accessions	# Missed Cleavages	Charge	DeltaScore	DeltaCn	Rank	Search Engine Rank	m/z [Da]	MH+ [Da]	Theo. MH+ [Da]	DeltaM [ppm]	Deltam/z [Da]	Activation Type	MS Order	Isolation Interference [%]	Ion Inject Time [ms]	RT [min]	First Scan	Spectrum File	File ID	Quan Info	Ions Score	Contaminant	Identity Strict	Identity Relaxed	Expectation Value	XCorr	Percolator q-Value	Percolator PEP	Precursor Abundance	Apex RT [min]
		TRUE	High	Sequest HT (A11)	Unambiguous	[R].mPcAEDYLSVVLNQLcVLHEK.[T]	M1(Oxidation); C3(Carbamidomethyl); C16(Carbamidomethyl)	1	7	P02768	P02768; A0A0C4DGB6; H0YA55; A0A087WWT3; D6RHD5; C9JKR2; B7WNR0	0	3	0.72	0	1	1	845.407	2534.21	2534.21	-0.51	-0.00043	HCD (High Energy Collision Dissociation)	MS2	36.3959	30	94.4408	69978	03112019_Fusion_1050_VK_Plasma_LFQ_120min_AR3.raw	F3			TRUE				5.25	0	3.025e-09	3898757	94.44
		TRUE	High	Mascot (A8)	Unambiguous	[R].mPcAEDYLSVVLNQLcVLHEK.[T]	M1(Oxidation); C3(Carbamidomethyl); C16(Carbamidomethyl)	1	7	P02768	P02768; A0A0C4DGB6; H0YA55; A0A087WWT3; D6RHD5; C9JKR2; B7WNR0	0	3	0.9559	0	1	1	845.407	2534.21	2534.21	-0.51	-0.00043	HCD (High Energy Collision Dissociation)	MS2	36.3959	30	94.4408	69978	03112019_Fusion_1050_VK_Plasma_LFQ_120min_AR3.raw	F3		68	TRUE	34	25	1.36108e-05		0	6.27e-07	3898757	94.44
	TRUE	High	[R].MPCAEDYLSVVLNQLCVLHEK.[T]	2xCarbamidomethyl [C3; C16]		TRUE	1	7	6	P02768	P02768 [470-490]	0	2518.21	0	78.4	96.4	125.2		High	High	High	High	High	0	0	1.09e-07	2.197e-07	67	4.32	95.89	R.MPCAEDYLSVVLNQLCVLHEK.T	[470-490]		Used
		Checked	Confidence	Identifying Node	PSM Ambiguity	Annotated Sequence	Modifications	# Protein Groups	# Proteins	Master Protein Accessions	Protein Accessions	# Missed Cleavages	Charge	DeltaScore	DeltaCn	Rank	Search Engine Rank	m/z [Da]	MH+ [Da]	Theo. MH+ [Da]	DeltaM [ppm]	Deltam/z [Da]	Activation Type	MS Order	Isolation Interference [%]	Ion Inject Time [ms]	RT [min]	First Scan	Spectrum File	File ID	Quan Info	Ions Score	Contaminant	Identity Strict	Identity Relaxed	Expectation Value	XCorr	Percolator q-Value	Percolator PEP	Precursor Abundance	Apex RT [min]
		TRUE	High	Sequest HT (A11)	Unambiguous	[R].MPcAEDYLSVVLNQLcVLHEK.[T]	C3(Carbamidomethyl); C16(Carbamidomethyl)	1	7	P02768	P02768; A0A0C4DGB6; H0YA55; A0A087WWT3; D6RHD5; C9JKR2; B7WNR0	0	3	0.7609	0	1	1	840.074	2518.21	2518.21	-2.48	-0.00208	HCD (High Energy Collision Dissociation)	MS2	11.0101	10.258	95.8954	71250	03112019_Fusion_1050_VK_Plasma_LFQ_120min_AR3.raw	F3			TRUE				5.73	0	1.174e-08	26041402	95.92
		TRUE	High	Mascot (A8)	Unambiguous	[R].MPcAEDYLSVVLNQLcVLHEK.[T]	C3(Carbamidomethyl); C16(Carbamidomethyl)	1	7	P02768	P02768; A0A0C4DGB6; H0YA55; A0A087WWT3; D6RHD5; C9JKR2; B7WNR0	0	3	0.9701	0	1	1	840.074	2518.21	2518.21	-2.48	-0.00208	HCD (High Energy Collision Dissociation)	MS2	11.0101	10.258	95.8954	71250	03112019_Fusion_1050_VK_Plasma_LFQ_120min_AR3.raw	F3		67	TRUE	34	24	1.48173e-05		0	1.09e-07	26041402	95.92
		TRUE	High	Sequest HT (A11)	Unambiguous	[R].MPcAEDYLSVVLNQLcVLHEK.[T]	C3(Carbamidomethyl); C16(Carbamidomethyl)	1	7	P02768	P02768; A0A0C4DGB6; H0YA55; A0A087WWT3; D6RHD5; C9JKR2; B7WNR0	0	3	0.7083	0	1	1	840.076	2518.21	2518.21	0.24	0.0002	HCD (High Energy Collision Dissociation)	MS2	15.9653	30	95.8332	71517	03112019_Fusion_1050_VK_Plasma_LFQ_120min_AR1.raw	F1			TRUE				4.32	0	2.197e-07	12862142	95.88
		TRUE	High	Sequest HT (A11)	Unambiguous	[R].MPcAEDYLSVVLNQLcVLHEK.[T]	C3(Carbamidomethyl); C16(Carbamidomethyl)	1	7	P02768	P02768; A0A0C4DGB6; H0YA55; A0A087WWT3; D6RHD5; C9JKR2; B7WNR0	0	3	0.7711	0	1	1	840.076	2518.21	2518.21	0.24	0.0002	HCD (High Energy Collision Dissociation)	MS2	27.2848	30	95.8219	71222	03112019_Fusion_1050_VK_Plasma_LFQ_120min_AR2.raw	F2			TRUE				4.5	0	8.19e-07	14795830	95.88
		TRUE	High	Mascot (A8)	Unambiguous	[R].MPcAEDYLSVVLNQLcVLHEK.[T]	C3(Carbamidomethyl); C16(Carbamidomethyl)	1	7	P02768	P02768; A0A0C4DGB6; H0YA55; A0A087WWT3; D6RHD5; C9JKR2; B7WNR0	0	3	0.9298	0	1	1	840.076	2518.21	2518.21	0.24	0.0002	HCD (High Energy Collision Dissociation)	MS2	15.9653	30	95.8332	71517	03112019_Fusion_1050_VK_Plasma_LFQ_120min_AR1.raw	F1		57	TRUE	34	24	0.000159553		0	2.637e-06	12862142	95.88
		TRUE	High	Mascot (A8)	Unambiguous	[R].MPcAEDYLSVVLNQLcVLHEK.[T]	C3(Carbamidomethyl); C16(Carbamidomethyl)	1	7	P02768	P02768; A0A0C4DGB6; H0YA55; A0A087WWT3; D6RHD5; C9JKR2; B7WNR0	0	3	0.9623	0	1	1	840.076	2518.21	2518.21	0.24	0.0002	HCD (High Energy Collision Dissociation)	MS2	27.2848	30	95.8219	71222	03112019_Fusion_1050_VK_Plasma_LFQ_120min_AR2.raw	F2		53	TRUE	34	24	0.000375756		0	7.214e-06	14795830	95.88
	TRUE	High	[K].VPQVSTPTLVEVSR.[N]			TRUE	1	7	10	P02768	P02768 [439-452]	0	1511.84	0	110	94.3	95.7		High	High	High	High	High	0	0	7.86e-06	2.996e-06	72	3.29	59.98	K.VPQVSTPTLVEVSR.N	[439-452]		Used
		Checked	Confidence	Identifying Node	PSM Ambiguity	Annotated Sequence	Modifications	# Protein Groups	# Proteins	Master Protein Accessions	Protein Accessions	# Missed Cleavages	Charge	DeltaScore	DeltaCn	Rank	Search Engine Rank	m/z [Da]	MH+ [Da]	Theo. MH+ [Da]	DeltaM [ppm]	Deltam/z [Da]	Activation Type	MS Order	Isolation Interference [%]	Ion Inject Time [ms]	RT [min]	First Scan	Spectrum File	File ID	Quan Info	Ions Score	Contaminant	Identity Strict	Identity Relaxed	Expectation Value	XCorr	Percolator q-Value	Percolator PEP	Precursor Abundance	Apex RT [min]
		TRUE	High	Sequest HT (A11)	Unambiguous	[K].VPQVSTPTLVEVSR.[N]		1	7	P02768	P02768; A0A0C4DGB6; H0YA55; A0A087WWT3; D6RHD5; C9JKR2; B7WNR0	0	2	0.7872	0	1	1	756.425	1511.84	1511.84	-0.13	-0.0001	HCD (High Energy Collision Dissociation)	MS2	33.7777	30	59.7921	40299	03112019_Fusion_1050_VK_Plasma_LFQ_120min_AR1.raw	F1			TRUE				3.29	0	2.996e-06	422348896	59.98
		TRUE	High	Sequest HT (A11)	Unambiguous	[K].VPQVSTPTLVEVSR.[N]		1	7	P02768	P02768; A0A0C4DGB6; H0YA55; A0A087WWT3; D6RHD5; C9JKR2; B7WNR0	0	2	0.777	0	1	1	756.425	1511.84	1511.84	-0.05	-4e-05	HCD (High Energy Collision Dissociation)	MS2	42.9085	28.925	59.7987	40144	03112019_Fusion_1050_VK_Plasma_LFQ_120min_AR3.raw	F3			TRUE				2.96	0	3.25e-06	465438464	59.99
		TRUE	High	Mascot (A8)	Unambiguous	[K].VPQVSTPTLVEVSR.[N]		1	7	P02768	P02768; A0A0C4DGB6; H0YA55; A0A087WWT3; D6RHD5; C9JKR2; B7WNR0	0	2	1	0	1	1	756.425	1511.84	1511.84	-0.05	-4e-05	HCD (High Energy Collision Dissociation)	MS2	42.9085	28.925	59.7987	40144	03112019_Fusion_1050_VK_Plasma_LFQ_120min_AR3.raw	F3		70	TRUE	29	19	2.21034e-06		0	3.872e-06	465438464	59.99
		TRUE	High	Mascot (A8)	Unambiguous	[K].VPQVSTPTLVEVSR.[N]		1	7	P02768	P02768; A0A0C4DGB6; H0YA55; A0A087WWT3; D6RHD5; C9JKR2; B7WNR0	0	2	0.9722	0	1	1	756.425	1511.84	1511.84	-0.13	-0.0001	HCD (High Energy Collision Dissociation)	MS2	33.7777	30	59.7921	40299	03112019_Fusion_1050_VK_Plasma_LFQ_120min_AR1.raw	F1		72	TRUE	29	19	1.30755e-06		0	7.86e-06	422348896	59.98
		TRUE	High	Sequest HT (A11)	Unambiguous	[K].VPQVSTPTLVEVSR.[N]		1	7	P02768	P02768; A0A0C4DGB6; H0YA55; A0A087WWT3; D6RHD5; C9JKR2; B7WNR0	0	3	0.4795	0	1	1	504.619	1511.84	1511.84	-0.74	-0.00038	HCD (High Energy Collision Dissociation)	MS2	17.2819	30	59.9002	40304	03112019_Fusion_1050_VK_Plasma_LFQ_120min_AR2.raw	F2			TRUE				2.92	0	4.374e-05	5.52848e+06	59.99
		TRUE	High	Sequest HT (A11)	Unambiguous	[K].VPQVSTPTLVEVSR.[N]		1	7	P02768	P02768; A0A0C4DGB6; H0YA55; A0A087WWT3; D6RHD5; C9JKR2; B7WNR0	0	3	0.5722	0	1	1	504.619	1511.84	1511.84	0.17	8e-05	HCD (High Energy Collision Dissociation)	MS2	32.1646	30	59.9235	40251	03112019_Fusion_1050_VK_Plasma_LFQ_120min_AR3.raw	F3			TRUE				3.53	0	0.0001274	8942031	59.99
		TRUE	High	Sequest HT (A11)	Unambiguous	[K].VPQVSTPTLVEVSR.[N]		1	7	P02768	P02768; A0A0C4DGB6; H0YA55; A0A087WWT3; D6RHD5; C9JKR2; B7WNR0	0	2	0.75	0	1	1	756.425	1511.84	1511.84	-0.09	-7e-05	HCD (High Energy Collision Dissociation)	MS2	48.5854	30	59.7644	40189	03112019_Fusion_1050_VK_Plasma_LFQ_120min_AR2.raw	F2			TRUE				2.92	0	0.0006307	339644640	59.98
		TRUE	High	Mascot (A8)	Unambiguous	[K].VPQVSTPTLVEVSR.[N]		1	7	P02768	P02768; A0A0C4DGB6; H0YA55; A0A087WWT3; D6RHD5; C9JKR2; B7WNR0	0	3	0.8043	0	1	1	504.619	1511.84	1511.84	0.17	8e-05	HCD (High Energy Collision Dissociation)	MS2	32.1646	30	59.9235	40251	03112019_Fusion_1050_VK_Plasma_LFQ_120min_AR3.raw	F3		46	TRUE	29	19	0.000568829		0	0.001639	8942031	59.99
		TRUE	High	Mascot (A8)	Unambiguous	[K].VPQVSTPTLVEVSR.[N]		1	7	P02768	P02768; A0A0C4DGB6; H0YA55; A0A087WWT3; D6RHD5; C9JKR2; B7WNR0	0	3	0.7561	0	1	1	504.619	1511.84	1511.84	-0.74	-0.00038	HCD (High Energy Collision Dissociation)	MS2	17.2819	30	59.9002	40304	03112019_Fusion_1050_VK_Plasma_LFQ_120min_AR2.raw	F2		41	TRUE	29	19	0.00173563		0	0.003832	5.52848e+06	59.99
		TRUE	High	Mascot (A8)	Unambiguous	[K].VPQVSTPTLVEVSR.[N]		1	7	P02768	P02768; A0A0C4DGB6; H0YA55; A0A087WWT3; D6RHD5; C9JKR2; B7WNR0	0	2	1	0	1	1	756.425	1511.84	1511.84	-0.09	-7e-05	HCD (High Energy Collision Dissociation)	MS2	48.5854	30	59.7644	40189	03112019_Fusion_1050_VK_Plasma_LFQ_120min_AR2.raw	F2		35	TRUE	29	19	0.00697364		0	0.004481	339644640	59.98
	TRUE	High	[K].VHTECCHGDLLECADDRADLAKYICENQDSISSK.[L]	4xCarbamidomethyl [C5; C6; C13; C25]		TRUE	1	6	1	P02768	P02768 [265-298]	2	4009.74	0	107.7	93.1	99.2		High	Peak Found	Peak Found	High	High	0	0	0.001746	0.0001426	25	4.37	60.45	K.VHTECCHGDLLECADDRADLAKYICENQDSISSK.L	[265-298]		Used
		Checked	Confidence	Identifying Node	PSM Ambiguity	Annotated Sequence	Modifications	# Protein Groups	# Proteins	Master Protein Accessions	Protein Accessions	# Missed Cleavages	Charge	DeltaScore	DeltaCn	Rank	Search Engine Rank	m/z [Da]	MH+ [Da]	Theo. MH+ [Da]	DeltaM [ppm]	Deltam/z [Da]	Activation Type	MS Order	Isolation Interference [%]	Ion Inject Time [ms]	RT [min]	First Scan	Spectrum File	File ID	Quan Info	Ions Score	Contaminant	Identity Strict	Identity Relaxed	Expectation Value	XCorr	Percolator q-Value	Percolator PEP	Precursor Abundance	Apex RT [min]
		TRUE	High	Sequest HT (A11)	Selected	[K].VHTEccHGDLLEcADDRADLAKYIcENQDSISSK.[L]	C5(Carbamidomethyl); C6(Carbamidomethyl); C13(Carbamidomethyl); C25(Carbamidomethyl)	1	6	P02768	P02768; A0A0C4DGB6; H0YA55; D6RHD5; C9JKR2; B7WNR0	2	6	0.5217	0	1	1	669.13	4009.75	4009.74	1.16	0.00077	HCD (High Energy Collision Dissociation)	MS2	20.1175	23.5	60.2982	40731	03112019_Fusion_1050_VK_Plasma_LFQ_120min_AR1.raw	F1			TRUE				4.37	0	0.0001426	29871608	60.41
	TRUE	High	[K].VHTECCHGDLLECADDRADLAK.[Y]	3xCarbamidomethyl [C5; C6; C13]		TRUE	1	6	9	P02768	P02768 [265-286]	1	2585.12	0	10.1	125.6	164.3		High	High	High	High	High	0	0	8.899e-12	0.0007935	61	3.82	40.71	K.VHTECCHGDLLECADDRADLAK.Y	[265-286]		Used
		Checked	Confidence	Identifying Node	PSM Ambiguity	Annotated Sequence	Modifications	# Protein Groups	# Proteins	Master Protein Accessions	Protein Accessions	# Missed Cleavages	Charge	DeltaScore	DeltaCn	Rank	Search Engine Rank	m/z [Da]	MH+ [Da]	Theo. MH+ [Da]	DeltaM [ppm]	Deltam/z [Da]	Activation Type	MS Order	Isolation Interference [%]	Ion Inject Time [ms]	RT [min]	First Scan	Spectrum File	File ID	Quan Info	Ions Score	Contaminant	Identity Strict	Identity Relaxed	Expectation Value	XCorr	Percolator q-Value	Percolator PEP	Precursor Abundance	Apex RT [min]
		TRUE	High	Sequest HT (A11)	Unambiguous	[K].VHTEccHGDLLEcADDRADLAK.[Y]	C5(Carbamidomethyl); C6(Carbamidomethyl); C13(Carbamidomethyl)	1	6	P02768	P02768; A0A0C4DGB6; H0YA55; D6RHD5; C9JKR2; B7WNR0	1	3	0.7497	0	1	1	862.378	2585.12	2585.12	0.98	0.00084	HCD (High Energy Collision Dissociation)	MS2	65.428	30	40.0382	23414	03112019_Fusion_1050_VK_Plasma_LFQ_120min_AR1.raw	F1			TRUE				8.47	0	6.667e-15	139986912	40.08
		TRUE	High	Mascot (A8)	Unambiguous	[K].VHTEccHGDLLEcADDRADLAK.[Y]	C5(Carbamidomethyl); C6(Carbamidomethyl); C13(Carbamidomethyl)	1	6	P02768	P02768; A0A0C4DGB6; H0YA55; D6RHD5; C9JKR2; B7WNR0	1	3	1	0	1	1	862.378	2585.12	2585.12	0.98	0.00084	HCD (High Energy Collision Dissociation)	MS2	65.428	30	40.0382	23414	03112019_Fusion_1050_VK_Plasma_LFQ_120min_AR1.raw	F1		61	TRUE	35	25	7.57736e-05		0	8.899e-12	139986912	40.08
		TRUE	High	Sequest HT (A11)	Unambiguous	[K].VHTEccHGDLLEcADDRADLAK.[Y]	C5(Carbamidomethyl); C6(Carbamidomethyl); C13(Carbamidomethyl)	1	6	P02768	P02768; A0A0C4DGB6; H0YA55; D6RHD5; C9JKR2; B7WNR0	1	3	0.7271	0	1	1	862.379	2585.12	2585.12	1.4	0.0012	HCD (High Energy Collision Dissociation)	MS2	0	30	40.9155	24050	03112019_Fusion_1050_VK_Plasma_LFQ_120min_AR2.raw	F2			TRUE				4.36	0	5.845e-07	143461264	40.73
		TRUE	High	Sequest HT (A11)	Selected	[K].VHTEccHGDLLEcADDRADLAK.[Y]	C5(Carbamidomethyl); C6(Carbamidomethyl); C13(Carbamidomethyl)	1	6	P02768	P02768; A0A0C4DGB6; H0YA55; D6RHD5; C9JKR2; B7WNR0	1	5	0.5286	0	1	1	517.83	2585.12	2585.12	0.56	0.00029	HCD (High Energy Collision Dissociation)	MS2	13.3663	19.784	40.534	23676	03112019_Fusion_1050_VK_Plasma_LFQ_120min_AR3.raw	F3			TRUE				4.54	0	1.41e-06	1201694848	40.7
		TRUE	High	Sequest HT (A11)	Selected	[K].VHTEccHGDLLEcADDRADLAK.[Y]	C5(Carbamidomethyl); C6(Carbamidomethyl); C13(Carbamidomethyl)	1	6	P02768	P02768; A0A0C4DGB6; H0YA55; D6RHD5; C9JKR2; B7WNR0	1	5	0.5996	0	1	1	517.829	2585.12	2585.12	-0.12	-6e-05	HCD (High Energy Collision Dissociation)	MS2	13.4665	30	40.5862	23780	03112019_Fusion_1050_VK_Plasma_LFQ_120min_AR2.raw	F2			TRUE				5.52	0	5.374e-06	682487680	40.73
		TRUE	High	Sequest HT (A11)	Selected	[K].VHTEccHGDLLEcADDRADLAK.[Y]	C5(Carbamidomethyl); C6(Carbamidomethyl); C13(Carbamidomethyl)	1	6	P02768	P02768; A0A0C4DGB6; H0YA55; D6RHD5; C9JKR2; B7WNR0	1	4	0.582	0	1	1	647.035	2585.12	2585.12	0.86	0.00056	HCD (High Energy Collision Dissociation)	MS2	41.2957	30	39.2419	22595	03112019_Fusion_1050_VK_Plasma_LFQ_120min_AR3.raw	F3			TRUE				3.78	0	7.704e-06	7292678	39.26
		TRUE	High	Mascot (A8)	Unambiguous	[K].VHTEccHGDLLEcADDRADLAK.[Y]	C5(Carbamidomethyl); C6(Carbamidomethyl); C13(Carbamidomethyl)	1	6	P02768	P02768; A0A0C4DGB6; H0YA55; D6RHD5; C9JKR2; B7WNR0	1	3	1	0	1	1	862.379	2585.12	2585.12	1.4	0.0012	HCD (High Energy Collision Dissociation)	MS2	0	30	40.9155	24050	03112019_Fusion_1050_VK_Plasma_LFQ_120min_AR2.raw	F2		38	TRUE	35	25	0.013505		0	1.836e-05	143461264	40.73
		TRUE	High	Sequest HT (A11)	Selected	[K].VHTEccHGDLLEcADDRADLAK.[Y]	C5(Carbamidomethyl); C6(Carbamidomethyl); C13(Carbamidomethyl)	1	6	P02768	P02768; A0A0C4DGB6; H0YA55; D6RHD5; C9JKR2; B7WNR0	1	4	0.5587	0	1	1	647.035	2585.12	2585.12	0.4	0.00026	HCD (High Energy Collision Dissociation)	MS2	0.134348	0.514	40.7978	23892	03112019_Fusion_1050_VK_Plasma_LFQ_120min_AR3.raw	F3			TRUE				3.49	0	0.0006596	1479155072	40.7
		TRUE	High	Sequest HT (A11)	Selected	[K].VHTEccHGDLLEcADDRADLAK.[Y]	C5(Carbamidomethyl); C6(Carbamidomethyl); C13(Carbamidomethyl)	1	6	P02768	P02768; A0A0C4DGB6; H0YA55; D6RHD5; C9JKR2; B7WNR0	1	4	0.6168	0	1	1	647.035	2585.12	2585.12	0.59	0.00038	HCD (High Energy Collision Dissociation)	MS2	0.227407	0.727	40.8316	23985	03112019_Fusion_1050_VK_Plasma_LFQ_120min_AR2.raw	F2			TRUE				3.81	0	0.003099	823092672	40.73
	TRUE	High	[K].VHTECCHGDLLECADDR.[A]	3xCarbamidomethyl [C5; C6; C13]		TRUE	1	6	2	P02768	P02768 [265-281]	0	2086.84	0	56.8	126.7	116.5		Peak Found	High	High	High	High	0	0	0.002184	0.000219	31	2.85	34.85	K.VHTECCHGDLLECADDR.A	[265-281]		Used
		Checked	Confidence	Identifying Node	PSM Ambiguity	Annotated Sequence	Modifications	# Protein Groups	# Proteins	Master Protein Accessions	Protein Accessions	# Missed Cleavages	Charge	DeltaScore	DeltaCn	Rank	Search Engine Rank	m/z [Da]	MH+ [Da]	Theo. MH+ [Da]	DeltaM [ppm]	Deltam/z [Da]	Activation Type	MS Order	Isolation Interference [%]	Ion Inject Time [ms]	RT [min]	First Scan	Spectrum File	File ID	Quan Info	Ions Score	Contaminant	Identity Strict	Identity Relaxed	Expectation Value	XCorr	Percolator q-Value	Percolator PEP	Precursor Abundance	Apex RT [min]
		TRUE	High	Sequest HT (A11)	Selected	[K].VHTEccHGDLLEcADDR.[A]	C5(Carbamidomethyl); C6(Carbamidomethyl); C13(Carbamidomethyl)	1	6	P02768	P02768; A0A0C4DGB6; H0YA55; D6RHD5; C9JKR2; B7WNR0	0	4	0.5701	0	1	1	522.465	2086.84	2086.84	0.55	0.00029	HCD (High Energy Collision Dissociation)	MS2	30.0198	30	34.7151	18851	03112019_Fusion_1050_VK_Plasma_LFQ_120min_AR2.raw	F2			TRUE				3.28	0	0.0003352	24826328	34.86
		TRUE	High	Sequest HT (A11)	Selected	[K].VHTEccHGDLLEcADDR.[A]	C5(Carbamidomethyl); C6(Carbamidomethyl); C13(Carbamidomethyl)	1	6	P02768	P02768; A0A0C4DGB6; H0YA55; D6RHD5; C9JKR2; B7WNR0	0	4	0.6006	0	1	1	522.465	2086.84	2086.84	0.21	0.00011	HCD (High Energy Collision Dissociation)	MS2	27.6311	23.545	34.7064	18793	03112019_Fusion_1050_VK_Plasma_LFQ_120min_AR3.raw	F3			TRUE				3.38	0	0.0007408	30921948	34.81
	TRUE	High	[K].VFDEFKPLVEEPQNLIKQNCELFEQLGEYKFQNALLVR.[Y]	1xCarbamidomethyl [C20]		TRUE	1	7	9	P02768	P02768 [397-434]	2	4625.37	0	85.4	82	132.5		High	High	High	High	High	0	0	4.573e-06	1.882e-08	30	6.75	94.8	K.VFDEFKPLVEEPQNLIKQNCELFEQLGEYKFQNALLVR.Y	[397-434]		Used
		Checked	Confidence	Identifying Node	PSM Ambiguity	Annotated Sequence	Modifications	# Protein Groups	# Proteins	Master Protein Accessions	Protein Accessions	# Missed Cleavages	Charge	DeltaScore	DeltaCn	Rank	Search Engine Rank	m/z [Da]	MH+ [Da]	Theo. MH+ [Da]	DeltaM [ppm]	Deltam/z [Da]	Activation Type	MS Order	Isolation Interference [%]	Ion Inject Time [ms]	RT [min]	First Scan	Spectrum File	File ID	Quan Info	Ions Score	Contaminant	Identity Strict	Identity Relaxed	Expectation Value	XCorr	Percolator q-Value	Percolator PEP	Precursor Abundance	Apex RT [min]
		TRUE	High	Sequest HT (A11)	Selected	[K].VFDEFKPLVEEPQNLIKQNcELFEQLGEYKFQNALLVR.[Y]	C20(Carbamidomethyl)	1	7	P02768	P02768; A0A0C4DGB6; H0YA55; A0A087WWT3; D6RHD5; C9JKR2; B7WNR0	2	5	0.6109	0	1	1	925.882	4625.38	4625.37	1.29	0.0012	HCD (High Energy Collision Dissociation)	MS2	3.5627	15.269	94.6803	70222	03112019_Fusion_1050_VK_Plasma_LFQ_120min_AR2.raw	F2			TRUE				9.56	0	1.522e-13	53899092	94.74
		TRUE	High	Sequest HT (A11)	Unambiguous	[K].VFDEFKPLVEEPQNLIKQNcELFEQLGEYKFQNALLVR.[Y]	C20(Carbamidomethyl)	1	7	P02768	P02768; A0A0C4DGB6; H0YA55; A0A087WWT3; D6RHD5; C9JKR2; B7WNR0	2	5	0.6051	0	1	1	925.883	4625.39	4625.37	2.23	0.00206	HCD (High Energy Collision Dissociation)	MS2	3.23475	9.351	95.0566	70512	03112019_Fusion_1050_VK_Plasma_LFQ_120min_AR3.raw	F3			TRUE				7.47	0	5.926e-09	96922416	94.99
		TRUE	High	Sequest HT (A11)	Unambiguous	[K].VFDEFKPLVEEPQNLIKQNcELFEQLGEYKFQNALLVR.[Y]	C20(Carbamidomethyl)	1	7	P02768	P02768; A0A0C4DGB6; H0YA55; A0A087WWT3; D6RHD5; C9JKR2; B7WNR0	2	5	0.6963	0	1	1	925.882	4625.38	4625.37	1.22	0.00113	HCD (High Energy Collision Dissociation)	MS2	6.19564	30	94.5599	70449	03112019_Fusion_1050_VK_Plasma_LFQ_120min_AR1.raw	F1			TRUE				6.75	0	1.882e-08	61099624	94.68
		TRUE	High	Mascot (A8)	Unambiguous	[K].VFDEFKPLVEEPQNLIKQNcELFEQLGEYKFQNALLVR.[Y]	C20(Carbamidomethyl)	1	7	P02768	P02768; A0A0C4DGB6; H0YA55; A0A087WWT3; D6RHD5; C9JKR2; B7WNR0	2	5	1	0	1	1	925.882	4625.38	4625.37	1.22	0.00113	HCD (High Energy Collision Dissociation)	MS2	6.19564	30	94.5599	70449	03112019_Fusion_1050_VK_Plasma_LFQ_120min_AR1.raw	F1		30	TRUE	29	19	0.0277209		0	4.573e-06	61099624	94.68
		TRUE	High	Mascot (A8)	Unambiguous	[K].VFDEFKPLVEEPQNLIKQNcELFEQLGEYKFQNALLVR.[Y]	C20(Carbamidomethyl)	1	7	P02768	P02768; A0A0C4DGB6; H0YA55; A0A087WWT3; D6RHD5; C9JKR2; B7WNR0	2	5	1	0	1	1	925.883	4625.39	4625.37	2.23	0.00206	HCD (High Energy Collision Dissociation)	MS2	3.23475	9.351	95.0566	70512	03112019_Fusion_1050_VK_Plasma_LFQ_120min_AR3.raw	F3		29	TRUE	29	19	0.0309216		0	9.251e-06	96922416	94.99
		TRUE	High	Sequest HT (A11)	Selected	[K].VFDEFKPLVEEPQNLIKQNcELFEQLGEYKFQNALLVR.[Y]	C20(Carbamidomethyl)	1	7	P02768	P02768; A0A0C4DGB6; H0YA55; A0A087WWT3; D6RHD5; C9JKR2; B7WNR0	2	5	0.6639	0	1	1	925.883	4625.39	4625.37	2.32	0.00214	HCD (High Energy Collision Dissociation)	MS2	9.05059	5.621	94.4167	69955	03112019_Fusion_1050_VK_Plasma_LFQ_120min_AR3.raw	F3			TRUE				4.85	0	9.365e-06	24908230	94.42
		TRUE	High	Sequest HT (A11)	Selected	[K].VFDEFKPLVEEPQNLIKQNcELFEQLGEYKFQNALLVR.[Y]	C20(Carbamidomethyl)	1	7	P02768	P02768; A0A0C4DGB6; H0YA55; A0A087WWT3; D6RHD5; C9JKR2; B7WNR0	2	4	0.6048	0	1	1	1157.1	4625.38	4625.37	1.24	0.00143	HCD (High Energy Collision Dissociation)	MS2	0	30	94.3964	69935	03112019_Fusion_1050_VK_Plasma_LFQ_120min_AR3.raw	F3			TRUE				3.72	0	0.00229	10155515	94.42
		TRUE	High	Sequest HT (A11)	Selected	[K].VFDEFKPLVEEPQNLIKQNcELFEQLGEYKFQNALLVR.[Y]	C20(Carbamidomethyl)	1	7	P02768	P02768; A0A0C4DGB6; H0YA55; A0A087WWT3; D6RHD5; C9JKR2; B7WNR0	2	4	0.6282	0	1	1	1157.1	4625.4	4625.37	4.5	0.00521	HCD (High Energy Collision Dissociation)	MS2	2.42352	30	94.6691	70212	03112019_Fusion_1050_VK_Plasma_LFQ_120min_AR2.raw	F2			TRUE				3.47	0.0002069	0.005194	23679826	94.74
		TRUE	High	Sequest HT (A11)	Selected	[K].VFDEFKPLVEEPQNLIKQNcELFEQLGEYKFQNALLVR.[Y]	C20(Carbamidomethyl)	1	7	P02768	P02768; A0A0C4DGB6; H0YA55; A0A087WWT3; D6RHD5; C9JKR2; B7WNR0	2	4	0.6495	0	1	1	1157.1	4625.37	4625.37	-0.16	-0.00018	HCD (High Energy Collision Dissociation)	MS2	3.84613	19.346	95.0493	70506	03112019_Fusion_1050_VK_Plasma_LFQ_120min_AR3.raw	F3			TRUE				3.31	0.0009944	0.02419	37848028	94.98
	TRUE	High	[K].VFDEFKPLVEEPQNLIKQNCELFEQLGEYK.[F]	1xCarbamidomethyl [C20]		TRUE	1	7	4	P02768	P02768 [397-426]	1	3683.83	0	74.1	110.8	115.1		High	High	High	High	High	0	0	3.969e-07	6.68e-08	41	4.65	92.91	K.VFDEFKPLVEEPQNLIKQNCELFEQLGEYK.F	[397-426]		Used
		Checked	Confidence	Identifying Node	PSM Ambiguity	Annotated Sequence	Modifications	# Protein Groups	# Proteins	Master Protein Accessions	Protein Accessions	# Missed Cleavages	Charge	DeltaScore	DeltaCn	Rank	Search Engine Rank	m/z [Da]	MH+ [Da]	Theo. MH+ [Da]	DeltaM [ppm]	Deltam/z [Da]	Activation Type	MS Order	Isolation Interference [%]	Ion Inject Time [ms]	RT [min]	First Scan	Spectrum File	File ID	Quan Info	Ions Score	Contaminant	Identity Strict	Identity Relaxed	Expectation Value	XCorr	Percolator q-Value	Percolator PEP	Precursor Abundance	Apex RT [min]
		TRUE	High	Sequest HT (A11)	Unambiguous	[K].VFDEFKPLVEEPQNLIKQNcELFEQLGEYK.[F]	C20(Carbamidomethyl)	1	7	P02768	P02768; A0A0C4DGB6; H0YA55; A0A087WWT3; D6RHD5; C9JKR2; B7WNR0	1	4	0.6401	0	1	1	921.715	3683.84	3683.83	1.94	0.00178	HCD (High Energy Collision Dissociation)	MS2	49.684	30	92.9023	68696	03112019_Fusion_1050_VK_Plasma_LFQ_120min_AR2.raw	F2			TRUE				6.03	0	3.286e-09	30648496	92.99
		TRUE	High	Sequest HT (A11)	Selected	[K].VFDEFKPLVEEPQNLIKQNcELFEQLGEYK.[F]	C20(Carbamidomethyl)	1	7	P02768	P02768; A0A0C4DGB6; H0YA55; A0A087WWT3; D6RHD5; C9JKR2; B7WNR0	1	4	0.5849	0	1	1	921.716	3683.84	3683.83	3.5	0.00322	HCD (High Energy Collision Dissociation)	MS2	18.1772	29.873	92.7477	68928	03112019_Fusion_1050_VK_Plasma_LFQ_120min_AR1.raw	F1			TRUE				4.65	0	6.68e-08	21894730	92.83
		TRUE	High	Mascot (A8)	Unambiguous	[K].VFDEFKPLVEEPQNLIKQNcELFEQLGEYK.[F]	C20(Carbamidomethyl)	1	7	P02768	P02768; A0A0C4DGB6; H0YA55; A0A087WWT3; D6RHD5; C9JKR2; B7WNR0	1	4	1	0	1	1	921.715	3683.84	3683.83	1.94	0.00178	HCD (High Energy Collision Dissociation)	MS2	49.684	30	92.9023	68696	03112019_Fusion_1050_VK_Plasma_LFQ_120min_AR2.raw	F2		41	TRUE	32	22	0.00402953		0	3.969e-07	30648496	92.99
		TRUE	High	Sequest HT (A11)	Selected	[K].VFDEFKPLVEEPQNLIKQNcELFEQLGEYK.[F]	C20(Carbamidomethyl)	1	7	P02768	P02768; A0A0C4DGB6; H0YA55; A0A087WWT3; D6RHD5; C9JKR2; B7WNR0	1	4	0.4928	0	1	1	921.713	3683.83	3683.83	-0.26	-0.00024	HCD (High Energy Collision Dissociation)	MS2	16.7708	10.076	92.8674	68598	03112019_Fusion_1050_VK_Plasma_LFQ_120min_AR3.raw	F3			TRUE				3.45	0	4.793e-06	43138680	92.93
	TRUE	High	[KR].YLYEIARR.[H]			TRUE	1	4	3	P02768	P02768 [162-169]	1	1083.59	0	44.2	108.8	147		Peak Found	High	High	High	Medium	0.001624	0.01043	0.03709	0.2029	35	2.29	39.9	K.YLYEIARR.H	[162-169]		Used
		Checked	Confidence	Identifying Node	PSM Ambiguity	Annotated Sequence	Modifications	# Protein Groups	# Proteins	Master Protein Accessions	Protein Accessions	# Missed Cleavages	Charge	DeltaScore	DeltaCn	Rank	Search Engine Rank	m/z [Da]	MH+ [Da]	Theo. MH+ [Da]	DeltaM [ppm]	Deltam/z [Da]	Activation Type	MS Order	Isolation Interference [%]	Ion Inject Time [ms]	RT [min]	First Scan	Spectrum File	File ID	Quan Info	Ions Score	Contaminant	Identity Strict	Identity Relaxed	Expectation Value	XCorr	Percolator q-Value	Percolator PEP	Precursor Abundance	Apex RT [min]
		TRUE	High	Mascot (A8)	Unambiguous	[KR].YLYEIARR.[H]		1	4	P02768	P02768; A0A0C4DGB6; H0YA55; H7C013	1	2	0.7143	0	1	1	542.301	1083.59	1083.59	-0.01	0	HCD (High Energy Collision Dissociation)	MS2	10.3371	30	39.8939	23189	03112019_Fusion_1050_VK_Plasma_LFQ_120min_AR2.raw	F2		35	TRUE	28	18	0.00582948		0.001624	0.03709	28474068	39.92
		TRUE	High	Sequest HT (A11)	Unambiguous	[KR].YLYEIARR.[H]		1	4	P02768	P02768; A0A0C4DGB6; H0YA55; H7C013	1	2	0.4367	0	1	1	542.301	1083.59	1083.59	-0.01	0	HCD (High Energy Collision Dissociation)	MS2	10.3371	30	39.8939	23189	03112019_Fusion_1050_VK_Plasma_LFQ_120min_AR2.raw	F2			TRUE				2.29	0.01043	0.2029	28474068	39.92
		TRUE	High	Mascot (A8)	Selected	[KR].YLYEIARR.[H]		1	4	P02768	P02768; A0A0C4DGB6; H0YA55; H7C013	1	2	0.7188	0	1	1	542.301	1083.59	1083.59	-0.04	-2e-05	HCD (High Energy Collision Dissociation)	MS2	19.3845	8.832	39.851	23100	03112019_Fusion_1050_VK_Plasma_LFQ_120min_AR3.raw	F3		32	TRUE	28	18	0.0135716		0.04463	0.4112	52083024	39.9
	TRUE	High	[KR].YLYEIAR.[R]			TRUE	1	4	6	P02768	P02768 [162-168]	0	927.493	0	112	94.5	93.5		High	High	High	High	High	0.007442	0.008491	0.1571	0.1691	42	1.51	49.3	K.YLYEIAR.R	[162-168]		Used
		Checked	Confidence	Identifying Node	PSM Ambiguity	Annotated Sequence	Modifications	# Protein Groups	# Proteins	Master Protein Accessions	Protein Accessions	# Missed Cleavages	Charge	DeltaScore	DeltaCn	Rank	Search Engine Rank	m/z [Da]	MH+ [Da]	Theo. MH+ [Da]	DeltaM [ppm]	Deltam/z [Da]	Activation Type	MS Order	Isolation Interference [%]	Ion Inject Time [ms]	RT [min]	First Scan	Spectrum File	File ID	Quan Info	Ions Score	Contaminant	Identity Strict	Identity Relaxed	Expectation Value	XCorr	Percolator q-Value	Percolator PEP	Precursor Abundance	Apex RT [min]
		TRUE	High	Mascot (A8)	Selected	[KR].YLYEIAR.[R]		1	4	P02768	P02768; A0A0C4DGB6; H0YA55; H7C013	0	2	0.675	0	1	1	464.25	927.493	927.493	-0.59	-0.00027	HCD (High Energy Collision Dissociation)	MS2	9.01992	30	49.8403	31570	03112019_Fusion_1050_VK_Plasma_LFQ_120min_AR3.raw	F3		40	TRUE	29	19	0.00230355		0.003161	0.07125	3902297856	49.3
		TRUE	High	Mascot (A8)	Unambiguous	[KR].YLYEIAR.[R]		1	4	P02768	P02768; A0A0C4DGB6; H0YA55; H7C013	0	2	0.7	0	1	1	464.25	927.493	927.493	-0.63	-0.00029	HCD (High Energy Collision Dissociation)	MS2	3.07386	12.574	49.1642	30989	03112019_Fusion_1050_VK_Plasma_LFQ_120min_AR3.raw	F3		40	TRUE	29	19	0.002135		0.006564	0.1184	3902297856	49.3
		TRUE	High	Mascot (A8)	Selected	[KR].YLYEIAR.[R]		1	4	P02768	P02768; A0A0C4DGB6; H0YA55; H7C013	0	2	0.6757	0	1	1	464.25	927.493	927.493	-0.79	-0.00037	HCD (High Energy Collision Dissociation)	MS2	2.82857	15.01	49.1657	31071	03112019_Fusion_1050_VK_Plasma_LFQ_120min_AR2.raw	F2		37	TRUE	29	19	0.00448124		0.007442	0.1551	2910515456	49.29
		TRUE	High	Mascot (A8)	Selected	[KR].YLYEIAR.[R]		1	4	P02768	P02768; A0A0C4DGB6; H0YA55; H7C013	0	2	0.6905	0	1	1	464.25	927.493	927.493	-0.41	-0.00019	HCD (High Energy Collision Dissociation)	MS2	0.370372	1.887	49.2013	31186	03112019_Fusion_1050_VK_Plasma_LFQ_120min_AR1.raw	F1		42	TRUE	29	19	0.00138903		0.007442	0.1571	3686443264	49.3
		TRUE	High	Mascot (A8)	Selected	[KR].YLYEIAR.[R]		1	4	P02768	P02768; A0A0C4DGB6; H0YA55; H7C013	0	2	0.7027	0	1	1	464.25	927.493	927.493	-0.54	-0.00025	HCD (High Energy Collision Dissociation)	MS2	12.7619	30	49.8913	31689	03112019_Fusion_1050_VK_Plasma_LFQ_120min_AR2.raw	F2		37	TRUE	29	19	0.00484616		0.01802	0.2494	2910515456	49.29
		TRUE	High	Sequest HT (A11)	Unambiguous	[KR].YLYEIAR.[R]		1	4	P02768	P02768; A0A0C4DGB6; H0YA55; H7C013	0	2	0.5045	0	1	1	464.25	927.493	927.493	-0.63	-0.00029	HCD (High Energy Collision Dissociation)	MS2	3.07386	12.574	49.1642	30989	03112019_Fusion_1050_VK_Plasma_LFQ_120min_AR3.raw	F3			TRUE				2.2	0.4234	0.9137	3902297856	49.3
	TRUE	High	[K].YICENQDSISSKLKECCEKPLLEK.[S]	3xCarbamidomethyl [C3; C16; C17]		TRUE	1	6	2	P02768	P02768 [287-310]	2	2971.42	0			300		Not Found	Not Found	High	High	High	0	0	3.913e-07	5.604e-10	23	8.06	47.73	K.YICENQDSISSKLKECCEKPLLEK.S	[287-310]		Used
		Checked	Confidence	Identifying Node	PSM Ambiguity	Annotated Sequence	Modifications	# Protein Groups	# Proteins	Master Protein Accessions	Protein Accessions	# Missed Cleavages	Charge	DeltaScore	DeltaCn	Rank	Search Engine Rank	m/z [Da]	MH+ [Da]	Theo. MH+ [Da]	DeltaM [ppm]	Deltam/z [Da]	Activation Type	MS Order	Isolation Interference [%]	Ion Inject Time [ms]	RT [min]	First Scan	Spectrum File	File ID	Quan Info	Ions Score	Contaminant	Identity Strict	Identity Relaxed	Expectation Value	XCorr	Percolator q-Value	Percolator PEP	Precursor Abundance	Apex RT [min]
		TRUE	High	Sequest HT (A11)	Selected	[K].YIcENQDSISSKLKEccEKPLLEK.[S]	C3(Carbamidomethyl); C16(Carbamidomethyl); C17(Carbamidomethyl)	1	6	P02768	P02768; A0A0C4DGB6; H0YA55; D6RHD5; C9JKR2; B7WNR0	2	5	0.5918	0	1	1	595.09	2971.42	2971.42	-0.03	-2e-05	HCD (High Energy Collision Dissociation)	MS2	14.7974	23.5	47.7238	29803	03112019_Fusion_1050_VK_Plasma_LFQ_120min_AR3.raw	F3			TRUE				8.06	0	5.604e-10	59184496	47.73
		TRUE	High	Sequest HT (A11)	Selected	[K].YIcENQDSISSKLKEccEKPLLEK.[S]	C3(Carbamidomethyl); C16(Carbamidomethyl); C17(Carbamidomethyl)	1	6	P02768	P02768; A0A0C4DGB6; H0YA55; D6RHD5; C9JKR2; B7WNR0	2	4	0.6171	0	1	1	743.61	2971.42	2971.42	-0.47	-0.00035	HCD (High Energy Collision Dissociation)	MS2	32.5192	25.875	47.7283	29808	03112019_Fusion_1050_VK_Plasma_LFQ_120min_AR3.raw	F3			TRUE				5.51	0	2.68e-09
	TRUE	High	[K].YICENQDSISSK.[L]	1xCarbamidomethyl [C3]		TRUE	1	6	9	P02768	P02768 [287-298]	0	1443.64	0	84.5	110.3	105.2		High	High	High	High	High	0	0	7.452e-06	4.629e-05	72	2.49	33.23	K.YICENQDSISSK.L	[287-298]		Used
		Checked	Confidence	Identifying Node	PSM Ambiguity	Annotated Sequence	Modifications	# Protein Groups	# Proteins	Master Protein Accessions	Protein Accessions	# Missed Cleavages	Charge	DeltaScore	DeltaCn	Rank	Search Engine Rank	m/z [Da]	MH+ [Da]	Theo. MH+ [Da]	DeltaM [ppm]	Deltam/z [Da]	Activation Type	MS Order	Isolation Interference [%]	Ion Inject Time [ms]	RT [min]	First Scan	Spectrum File	File ID	Quan Info	Ions Score	Contaminant	Identity Strict	Identity Relaxed	Expectation Value	XCorr	Percolator q-Value	Percolator PEP	Precursor Abundance	Apex RT [min]
		TRUE	High	Mascot (A8)	Unambiguous	[K].YIcENQDSISSK.[L]	C3(Carbamidomethyl)	1	6	P02768	P02768; A0A0C4DGB6; H0YA55; D6RHD5; C9JKR2; B7WNR0	0	2	0.875	0	1	1	722.325	1443.64	1443.64	0.29	0.00021	HCD (High Energy Collision Dissociation)	MS2	2.86944	30	33.7801	18038	03112019_Fusion_1050_VK_Plasma_LFQ_120min_AR3.raw	F3		72	TRUE	32	22	3.02894e-06		0	7.452e-06	1256794240	33.26
		TRUE	High	Mascot (A8)	Unambiguous	[K].YIcENQDSISSK.[L]	C3(Carbamidomethyl)	1	6	P02768	P02768; A0A0C4DGB6; H0YA55; D6RHD5; C9JKR2; B7WNR0	0	2	0.8571	0	1	1	722.325	1443.64	1443.64	0.12	8e-05	HCD (High Energy Collision Dissociation)	MS2	0.802653	30	33.7404	18056	03112019_Fusion_1050_VK_Plasma_LFQ_120min_AR2.raw	F2		70	TRUE	32	22	5.23082e-06		0	2.558e-05	974429120	33.28
		TRUE	High	Sequest HT (A11)	Unambiguous	[K].YIcENQDSISSK.[L]	C3(Carbamidomethyl)	1	6	P02768	P02768; A0A0C4DGB6; H0YA55; D6RHD5; C9JKR2; B7WNR0	0	2	0.5622	0	1	1	722.325	1443.64	1443.64	0.12	8e-05	HCD (High Energy Collision Dissociation)	MS2	0.802653	30	33.7404	18056	03112019_Fusion_1050_VK_Plasma_LFQ_120min_AR2.raw	F2			TRUE				2.49	0	4.629e-05	974429120	33.28
		TRUE	High	Sequest HT (A11)	Unambiguous	[K].YIcENQDSISSK.[L]	C3(Carbamidomethyl)	1	6	P02768	P02768; A0A0C4DGB6; H0YA55; D6RHD5; C9JKR2; B7WNR0	0	2	0.5411	0	1	1	722.325	1443.64	1443.64	0.29	0.00021	HCD (High Energy Collision Dissociation)	MS2	2.86944	30	33.7801	18038	03112019_Fusion_1050_VK_Plasma_LFQ_120min_AR3.raw	F3			TRUE				2.31	0	4.654e-05	1256794240	33.26
		TRUE	High	Mascot (A8)	Unambiguous	[K].YIcENQDSISSK.[L]	C3(Carbamidomethyl)	1	6	P02768	P02768; A0A0C4DGB6; H0YA55; D6RHD5; C9JKR2; B7WNR0	0	2	0.8571	0	1	1	722.325	1443.64	1443.64	0.47	0.00034	HCD (High Energy Collision Dissociation)	MS2	5.18037	30	34.4703	18605	03112019_Fusion_1050_VK_Plasma_LFQ_120min_AR3.raw	F3		63	TRUE	32	22	2.62448e-05		0	0.0001881	13574340	34.4
		TRUE	High	Sequest HT (A11)	Unambiguous	[K].YIcENQDSISSK.[L]	C3(Carbamidomethyl)	1	6	P02768	P02768; A0A0C4DGB6; H0YA55; D6RHD5; C9JKR2; B7WNR0	0	2	0.5328	0	1	1	722.325	1443.64	1443.64	0.47	0.00034	HCD (High Energy Collision Dissociation)	MS2	5.18037	30	34.4703	18605	03112019_Fusion_1050_VK_Plasma_LFQ_120min_AR3.raw	F3			TRUE				2.44	0	0.0005082	13574340	34.4
		TRUE	High	Mascot (A8)	Selected	[K].YIcENQDSISSK.[L]	C3(Carbamidomethyl)	1	6	P02768	P02768; A0A0C4DGB6; H0YA55; D6RHD5; C9JKR2; B7WNR0	0	2	0.8197	0	1	1	722.325	1443.64	1443.64	0.71	0.00051	HCD (High Energy Collision Dissociation)	MS2	4.87276	30	34.4375	18623	03112019_Fusion_1050_VK_Plasma_LFQ_120min_AR2.raw	F2		61	TRUE	32	22	4.02843e-05		0	0.0005967	8543550	34.41
		TRUE	High	Mascot (A8)	Selected	[K].YIcENQDSISSK.[L]	C3(Carbamidomethyl)	1	6	P02768	P02768; A0A0C4DGB6; H0YA55; D6RHD5; C9JKR2; B7WNR0	0	2	0.7442	0	1	1	722.325	1443.64	1443.64	0.9	0.00065	HCD (High Energy Collision Dissociation)	MS2	0.409179	30	33.6589	18035	03112019_Fusion_1050_VK_Plasma_LFQ_120min_AR1.raw	F1		43	TRUE	32	22	0.00241141		0	0.002057	800009536	33.15
		TRUE	High	Sequest HT (A11)	Selected	[K].YIcENQDSISSK.[L]	C3(Carbamidomethyl)	1	6	P02768	P02768; A0A0C4DGB6; H0YA55; D6RHD5; C9JKR2; B7WNR0	0	2	0.479	0	1	1	722.323	1443.64	1443.64	-2.14	-0.00154	HCD (High Energy Collision Dissociation)	MS2	0.993915	30	33.111	17583	03112019_Fusion_1050_VK_Plasma_LFQ_120min_AR1.raw	F1			TRUE				2.38	0.004241	0.08561	800009536	33.15
	TRUE	High	[R].YKAAFTECCQAADKAACLLPK.[L]	3xCarbamidomethyl [C8; C9; C17]		TRUE	1	5	12	P02768	P02768 [185-205]	2	2416.15	0	108.7	85.1	106.2		High	High	High	High	High	0	0	3.894e-07	8.455e-08	49	6.27	55.61	R.YKAAFTECCQAADKAACLLPK.L	[185-205]		Used
		Checked	Confidence	Identifying Node	PSM Ambiguity	Annotated Sequence	Modifications	# Protein Groups	# Proteins	Master Protein Accessions	Protein Accessions	# Missed Cleavages	Charge	DeltaScore	DeltaCn	Rank	Search Engine Rank	m/z [Da]	MH+ [Da]	Theo. MH+ [Da]	DeltaM [ppm]	Deltam/z [Da]	Activation Type	MS Order	Isolation Interference [%]	Ion Inject Time [ms]	RT [min]	First Scan	Spectrum File	File ID	Quan Info	Ions Score	Contaminant	Identity Strict	Identity Relaxed	Expectation Value	XCorr	Percolator q-Value	Percolator PEP	Precursor Abundance	Apex RT [min]
		TRUE	High	Sequest HT (A11)	Selected	[R].YKAAFTEccQAADKAAcLLPK.[L]	C8(Carbamidomethyl); C9(Carbamidomethyl); C17(Carbamidomethyl)	1	5	P02768	P02768; A0A0C4DGB6; H0YA55; D6RHD5; B7WNR0	2	3	0.7122	0	1	1	806.054	2416.15	2416.15	0.91	0.00073	HCD (High Energy Collision Dissociation)	MS2	36.5972	30	54.6332	35865	03112019_Fusion_1050_VK_Plasma_LFQ_120min_AR1.raw	F1			TRUE				4.1	0	5.213e-09	35563888	54.69
		TRUE	High	Sequest HT (A11)	Unambiguous	[R].YKAAFTEccQAADKAAcLLPK.[L]	C8(Carbamidomethyl); C9(Carbamidomethyl); C17(Carbamidomethyl)	1	5	P02768	P02768; A0A0C4DGB6; H0YA55; D6RHD5; B7WNR0	2	4	0.5737	0	1	1	604.792	2416.15	2416.15	0.32	0.0002	HCD (High Energy Collision Dissociation)	MS2	0.68209	30	55.241	36403	03112019_Fusion_1050_VK_Plasma_LFQ_120min_AR1.raw	F1			TRUE				4.41	0	9.008e-09	7671383	55.3
		TRUE	High	Sequest HT (A11)	Unambiguous	[R].YKAAFTEccQAADKAAcLLPK.[L]	C8(Carbamidomethyl); C9(Carbamidomethyl); C17(Carbamidomethyl)	1	5	P02768	P02768; A0A0C4DGB6; H0YA55; D6RHD5; B7WNR0	2	4	0.5486	0	1	1	604.792	2416.15	2416.15	0.22	0.00013	HCD (High Energy Collision Dissociation)	MS2	17.8711	23.5	54.5668	35801	03112019_Fusion_1050_VK_Plasma_LFQ_120min_AR1.raw	F1			TRUE				6.27	0	8.455e-08	112547936	54.69
		TRUE	High	Sequest HT (A11)	Unambiguous	[R].YKAAFTEccQAADKAAcLLPK.[L]	C8(Carbamidomethyl); C9(Carbamidomethyl); C17(Carbamidomethyl)	1	5	P02768	P02768; A0A0C4DGB6; H0YA55; D6RHD5; B7WNR0	2	4	0.6209	0	1	1	604.792	2416.15	2416.15	0.44	0.00027	HCD (High Energy Collision Dissociation)	MS2	1.05685	11.928	55.806	36747	03112019_Fusion_1050_VK_Plasma_LFQ_120min_AR3.raw	F3			TRUE				6.41	0	1.546e-07	314731072	55.48
		TRUE	High	Mascot (A8)	Unambiguous	[R].YKAAFTEccQAADKAAcLLPK.[L]	C8(Carbamidomethyl); C9(Carbamidomethyl); C17(Carbamidomethyl)	1	5	P02768	P02768; A0A0C4DGB6; H0YA55; D6RHD5; B7WNR0	2	4	0.9796	0	1	1	604.792	2416.15	2416.15	0.32	0.0002	HCD (High Energy Collision Dissociation)	MS2	0.68209	30	55.241	36403	03112019_Fusion_1050_VK_Plasma_LFQ_120min_AR1.raw	F1		49	TRUE	34	24	0.000916423		0	3.894e-07	7671383	55.3
		TRUE	High	Mascot (A8)	Unambiguous	[R].YKAAFTEccQAADKAAcLLPK.[L]	C8(Carbamidomethyl); C9(Carbamidomethyl); C17(Carbamidomethyl)	1	5	P02768	P02768; A0A0C4DGB6; H0YA55; D6RHD5; B7WNR0	2	4	1	0	1	1	604.792	2416.15	2416.15	0.22	0.00013	HCD (High Energy Collision Dissociation)	MS2	17.8711	23.5	54.5668	35801	03112019_Fusion_1050_VK_Plasma_LFQ_120min_AR1.raw	F1		47	TRUE	34	24	0.00152738		0	5.593e-07	112547936	54.69
		TRUE	High	Sequest HT (A11)	Selected	[R].YKAAFTEccQAADKAAcLLPK.[L]	C8(Carbamidomethyl); C9(Carbamidomethyl); C17(Carbamidomethyl)	1	5	P02768	P02768; A0A0C4DGB6; H0YA55; D6RHD5; B7WNR0	2	4	0.6289	0	1	1	604.792	2416.15	2416.15	-0.16	-0.0001	HCD (High Energy Collision Dissociation)	MS2	23.2573	30	55.1299	36167	03112019_Fusion_1050_VK_Plasma_LFQ_120min_AR3.raw	F3			TRUE				4.85	0	9.058e-07	314731072	55.48
		TRUE	High	Mascot (A8)	Unambiguous	[R].YKAAFTEccQAADKAAcLLPK.[L]	C8(Carbamidomethyl); C9(Carbamidomethyl); C17(Carbamidomethyl)	1	5	P02768	P02768; A0A0C4DGB6; H0YA55; D6RHD5; B7WNR0	2	4	0.9787	0	1	1	604.792	2416.15	2416.15	0.44	0.00027	HCD (High Energy Collision Dissociation)	MS2	1.05685	11.928	55.806	36747	03112019_Fusion_1050_VK_Plasma_LFQ_120min_AR3.raw	F3		47	TRUE	34	24	0.00166651		0	1.176e-06	314731072	55.48
		TRUE	High	Sequest HT (A11)	Unambiguous	[R].YKAAFTEccQAADKAAcLLPK.[L]	C8(Carbamidomethyl); C9(Carbamidomethyl); C17(Carbamidomethyl)	1	5	P02768	P02768; A0A0C4DGB6; H0YA55; D6RHD5; B7WNR0	2	3	0.5208	0	1	1	806.054	2416.15	2416.15	0.27	0.00022	HCD (High Energy Collision Dissociation)	MS2	1.85608	30.164	55.8351	36771	03112019_Fusion_1050_VK_Plasma_LFQ_120min_AR3.raw	F3			TRUE				3.13	0	2.424e-05	102278640	55.55
		TRUE	High	Sequest HT (A11)	Selected	[R].YKAAFTEccQAADKAAcLLPK.[L]	C8(Carbamidomethyl); C9(Carbamidomethyl); C17(Carbamidomethyl)	1	5	P02768	P02768; A0A0C4DGB6; H0YA55; D6RHD5; B7WNR0	2	4	0.4665	0	1	1	604.792	2416.15	2416.15	-0.18	-0.00011	HCD (High Energy Collision Dissociation)	MS2	16.2743	24.463	55.9245	36955	03112019_Fusion_1050_VK_Plasma_LFQ_120min_AR1.raw	F1			TRUE				3.58	0	4.606e-05	135203360	55.66
		TRUE	High	Mascot (A8)	Unambiguous	[R].YKAAFTEccQAADKAAcLLPK.[L]	C8(Carbamidomethyl); C9(Carbamidomethyl); C17(Carbamidomethyl)	1	5	P02768	P02768; A0A0C4DGB6; H0YA55; D6RHD5; B7WNR0	2	3	0.9773	0	1	1	806.054	2416.15	2416.15	0.27	0.00022	HCD (High Energy Collision Dissociation)	MS2	1.85608	30.164	55.8351	36771	03112019_Fusion_1050_VK_Plasma_LFQ_120min_AR3.raw	F3		44	TRUE	34	24	0.00283658		0	0.0001425	102278640	55.55
		TRUE	High	Sequest HT (A11)	Selected	[R].YKAAFTEccQAADKAAcLLPK.[L]	C8(Carbamidomethyl); C9(Carbamidomethyl); C17(Carbamidomethyl)	1	5	P02768	P02768; A0A0C4DGB6; H0YA55; D6RHD5; B7WNR0	2	4	0.5065	0	1	1	604.792	2416.15	2416.15	0.91	0.00055	HCD (High Energy Collision Dissociation)	MS2	52.3826	30	55.2642	36296	03112019_Fusion_1050_VK_Plasma_LFQ_120min_AR2.raw	F2			TRUE				3.08	0	0.0004022	185396224	55.7
	TRUE	High	[R].YKAAFTECCQAADK.[A]	2xCarbamidomethyl [C8; C9]		TRUE	1	5	6	P02768	P02768 [185-198]	1	1662.73	0	77.7	118.8	103.5		High	High	High	High	High	0	0	4.169e-06	0.0001242	50	3.29	32.51	R.YKAAFTECCQAADK.A	[185-198]		Used
		Checked	Confidence	Identifying Node	PSM Ambiguity	Annotated Sequence	Modifications	# Protein Groups	# Proteins	Master Protein Accessions	Protein Accessions	# Missed Cleavages	Charge	DeltaScore	DeltaCn	Rank	Search Engine Rank	m/z [Da]	MH+ [Da]	Theo. MH+ [Da]	DeltaM [ppm]	Deltam/z [Da]	Activation Type	MS Order	Isolation Interference [%]	Ion Inject Time [ms]	RT [min]	First Scan	Spectrum File	File ID	Quan Info	Ions Score	Contaminant	Identity Strict	Identity Relaxed	Expectation Value	XCorr	Percolator q-Value	Percolator PEP	Precursor Abundance	Apex RT [min]
		TRUE	High	Mascot (A8)	Unambiguous	[R].YKAAFTEccQAADK.[A]	C8(Carbamidomethyl); C9(Carbamidomethyl)	1	5	P02768	P02768; A0A0C4DGB6; H0YA55; D6RHD5; B7WNR0	1	3	1	0	1	1	554.913	1662.73	1662.73	0.15	8e-05	HCD (High Energy Collision Dissociation)	MS2	19.164	16.92	32.4753	17005	03112019_Fusion_1050_VK_Plasma_LFQ_120min_AR2.raw	F2		50	TRUE	33	23	0.000497727		0	4.169e-06	26813162	32.54
		TRUE	High	Sequest HT (A11)	Unambiguous	[R].YKAAFTEccQAADK.[A]	C8(Carbamidomethyl); C9(Carbamidomethyl)	1	5	P02768	P02768; A0A0C4DGB6; H0YA55; D6RHD5; B7WNR0	1	3	0.5653	0	1	1	554.913	1662.73	1662.73	0.15	8e-05	HCD (High Energy Collision Dissociation)	MS2	19.164	16.92	32.4753	17005	03112019_Fusion_1050_VK_Plasma_LFQ_120min_AR2.raw	F2			TRUE				3.29	0	2.3e-05	26813162	32.54
		TRUE	High	Sequest HT (A11)	Unambiguous	[R].YKAAFTEccQAADK.[A]	C8(Carbamidomethyl); C9(Carbamidomethyl)	1	5	P02768	P02768; A0A0C4DGB6; H0YA55; D6RHD5; B7WNR0	1	3	0.6049	0	1	1	554.913	1662.72	1662.73	-0.09	-5e-05	HCD (High Energy Collision Dissociation)	MS2	16.2398	30	32.3478	16979	03112019_Fusion_1050_VK_Plasma_LFQ_120min_AR1.raw	F1			TRUE				3.29	0	0.0001242	18735824	32.46
		TRUE	High	Sequest HT (A11)	Unambiguous	[R].YKAAFTEccQAADK.[A]	C8(Carbamidomethyl); C9(Carbamidomethyl)	1	5	P02768	P02768; A0A0C4DGB6; H0YA55; D6RHD5; B7WNR0	1	3	0.5463	0	1	1	554.914	1662.73	1662.73	0.6	0.00033	HCD (High Energy Collision Dissociation)	MS2	23.7619	30	32.5166	17002	03112019_Fusion_1050_VK_Plasma_LFQ_120min_AR3.raw	F3			TRUE				3.35	0	0.0003903	30779980	32.52
		TRUE	High	Mascot (A8)	Unambiguous	[R].YKAAFTEccQAADK.[A]	C8(Carbamidomethyl); C9(Carbamidomethyl)	1	5	P02768	P02768; A0A0C4DGB6; H0YA55; D6RHD5; B7WNR0	1	3	0.9792	0	1	1	554.913	1662.72	1662.73	-0.09	-5e-05	HCD (High Energy Collision Dissociation)	MS2	16.2398	30	32.3478	16979	03112019_Fusion_1050_VK_Plasma_LFQ_120min_AR1.raw	F1		48	TRUE	32	22	0.000801431		0	0.0008178	18735824	32.46
		TRUE	High	Mascot (A8)	Unambiguous	[R].YKAAFTEccQAADK.[A]	C8(Carbamidomethyl); C9(Carbamidomethyl)	1	5	P02768	P02768; A0A0C4DGB6; H0YA55; D6RHD5; B7WNR0	1	3	1	0	1	1	554.914	1662.73	1662.73	0.6	0.00033	HCD (High Energy Collision Dissociation)	MS2	23.7619	30	32.5166	17002	03112019_Fusion_1050_VK_Plasma_LFQ_120min_AR3.raw	F3		38	TRUE	32	22	0.0094071		0	0.0008501	30779980	32.52
	TRUE	High	[R].YTKKVPQVSTPTLVEVSR.[N]			TRUE	1	7	10	P02768	P02768 [435-452]	2	2032.14	0	103.1	114	83		High	High	High	High	High	0	0	2.635e-06	0.000307	56	4.15	45.97	R.YTKKVPQVSTPTLVEVSR.N	[435-452]		Used
		Checked	Confidence	Identifying Node	PSM Ambiguity	Annotated Sequence	Modifications	# Protein Groups	# Proteins	Master Protein Accessions	Protein Accessions	# Missed Cleavages	Charge	DeltaScore	DeltaCn	Rank	Search Engine Rank	m/z [Da]	MH+ [Da]	Theo. MH+ [Da]	DeltaM [ppm]	Deltam/z [Da]	Activation Type	MS Order	Isolation Interference [%]	Ion Inject Time [ms]	RT [min]	First Scan	Spectrum File	File ID	Quan Info	Ions Score	Contaminant	Identity Strict	Identity Relaxed	Expectation Value	XCorr	Percolator q-Value	Percolator PEP	Precursor Abundance	Apex RT [min]
		TRUE	High	Sequest HT (A11)	Unambiguous	[R].YTKKVPQVSTPTLVEVSR.[N]		1	7	P02768	P02768; A0A0C4DGB6; H0YA55; A0A087WWT3; D6RHD5; C9JKR2; B7WNR0	2	3	0.6872	0	1	1	678.053	2032.15	2032.14	0.7	0.00047	HCD (High Energy Collision Dissociation)	MS2	29.2834	30	45.8757	28222	03112019_Fusion_1050_VK_Plasma_LFQ_120min_AR3.raw	F3			TRUE				4.22	0	3.637e-08	33740488	46.01
		TRUE	High	Mascot (A8)	Unambiguous	[R].YTKKVPQVSTPTLVEVSR.[N]		1	7	P02768	P02768; A0A0C4DGB6; H0YA55; A0A087WWT3; D6RHD5; C9JKR2; B7WNR0	2	3	1	0	1	1	678.053	2032.15	2032.14	0.7	0.00047	HCD (High Energy Collision Dissociation)	MS2	29.2834	30	45.8757	28222	03112019_Fusion_1050_VK_Plasma_LFQ_120min_AR3.raw	F3		56	TRUE	26	16	2.6571e-05		0	2.635e-06	33740488	46.01
		TRUE	High	Mascot (A8)	Unambiguous	[R].YTKKVPQVSTPTLVEVSR.[N]		1	7	P02768	P02768; A0A0C4DGB6; H0YA55; A0A087WWT3; D6RHD5; C9JKR2; B7WNR0	2	3	0.9434	0	1	1	678.053	2032.14	2032.14	0.38	0.00026	HCD (High Energy Collision Dissociation)	MS2	22.4995	30	45.8273	28354	03112019_Fusion_1050_VK_Plasma_LFQ_120min_AR1.raw	F1		53	TRUE	26	16	5.20504e-05		0	3.699e-05	32125174	45.94
		TRUE	High	Sequest HT (A11)	Unambiguous	[R].YTKKVPQVSTPTLVEVSR.[N]		1	7	P02768	P02768; A0A0C4DGB6; H0YA55; A0A087WWT3; D6RHD5; C9JKR2; B7WNR0	2	3	0.766	0	1	1	678.053	2032.14	2032.14	0.38	0.00026	HCD (High Energy Collision Dissociation)	MS2	22.4995	30	45.8273	28354	03112019_Fusion_1050_VK_Plasma_LFQ_120min_AR1.raw	F1			TRUE				3.59	0	6.203e-05	32125174	45.94
		TRUE	High	Sequest HT (A11)	Unambiguous	[R].YTKKVPQVSTPTLVEVSR.[N]		1	7	P02768	P02768; A0A0C4DGB6; H0YA55; A0A087WWT3; D6RHD5; C9JKR2; B7WNR0	2	4	0.6458	0	1	1	508.792	2032.15	2032.14	0.97	0.00049	HCD (High Energy Collision Dissociation)	MS2	53.2872	30	45.7991	28329	03112019_Fusion_1050_VK_Plasma_LFQ_120min_AR1.raw	F1			TRUE				4.15	0	0.000307	76452072	45.93
		TRUE	High	Sequest HT (A11)	Unambiguous	[R].YTKKVPQVSTPTLVEVSR.[N]		1	7	P02768	P02768; A0A0C4DGB6; H0YA55; A0A087WWT3; D6RHD5; C9JKR2; B7WNR0	2	4	0.644	0	1	1	508.791	2032.14	2032.14	0.19	0.0001	HCD (High Energy Collision Dissociation)	MS2	44.5805	30	45.7505	28193	03112019_Fusion_1050_VK_Plasma_LFQ_120min_AR2.raw	F2			TRUE				3.23	0	0.0003201	76336120	45.95
		TRUE	High	Sequest HT (A11)	Selected	[R].YTKKVPQVSTPTLVEVSR.[N]		1	7	P02768	P02768; A0A0C4DGB6; H0YA55; A0A087WWT3; D6RHD5; C9JKR2; B7WNR0	2	4	0.6418	0	1	1	508.791	2032.14	2032.14	-0.27	-0.00014	HCD (High Energy Collision Dissociation)	MS2	23.6678	30	45.847	28195	03112019_Fusion_1050_VK_Plasma_LFQ_120min_AR3.raw	F3			TRUE				3.49	0	0.0009221	77030912	46.02
		TRUE	High	Mascot (A8)	Unambiguous	[R].YTKKVPQVSTPTLVEVSR.[N]		1	7	P02768	P02768; A0A0C4DGB6; H0YA55; A0A087WWT3; D6RHD5; C9JKR2; B7WNR0	2	4	1	0	1	1	508.792	2032.15	2032.14	0.97	0.00049	HCD (High Energy Collision Dissociation)	MS2	53.2872	30	45.7991	28329	03112019_Fusion_1050_VK_Plasma_LFQ_120min_AR1.raw	F1		35	TRUE	25	16	0.00326851		0	0.001235	76452072	45.93
		TRUE	High	Mascot (A8)	Unambiguous	[R].YTKKVPQVSTPTLVEVSR.[N]		1	7	P02768	P02768; A0A0C4DGB6; H0YA55; A0A087WWT3; D6RHD5; C9JKR2; B7WNR0	2	4	1	0	1	1	508.791	2032.14	2032.14	0.19	0.0001	HCD (High Energy Collision Dissociation)	MS2	44.5805	30	45.7505	28193	03112019_Fusion_1050_VK_Plasma_LFQ_120min_AR2.raw	F2		37	TRUE	26	16	0.00221527		0	0.004039	76336120	45.95
		TRUE	High	Mascot (A8)	Selected	[R].YTKKVPQVSTPTLVEVSR.[N]		1	7	P02768	P02768; A0A0C4DGB6; H0YA55; A0A087WWT3; D6RHD5; C9JKR2; B7WNR0	2	3	1	0	1	1	678.053	2032.14	2032.14	0.53	0.00036	HCD (High Energy Collision Dissociation)	MS2	20.6563	30	45.7748	28214	03112019_Fusion_1050_VK_Plasma_LFQ_120min_AR2.raw	F2		33	TRUE	26	16	0.00510985		0.0002084	0.0113	36027456	45.96
	TRUE	High	[K].VFDEFKPLVEEPQNLIK.[Q]			TRUE	1	7	17	P02768	P02768 [397-413]	0	2045.1	0	104.6	94.5	100.8		High	High	High	High	High	0	0	0.0001066	6.53e-05	47	2.75	76.98	K.VFDEFKPLVEEPQNLIK.Q	[397-413]		Used
		Checked	Confidence	Identifying Node	PSM Ambiguity	Annotated Sequence	Modifications	# Protein Groups	# Proteins	Master Protein Accessions	Protein Accessions	# Missed Cleavages	Charge	DeltaScore	DeltaCn	Rank	Search Engine Rank	m/z [Da]	MH+ [Da]	Theo. MH+ [Da]	DeltaM [ppm]	Deltam/z [Da]	Activation Type	MS Order	Isolation Interference [%]	Ion Inject Time [ms]	RT [min]	First Scan	Spectrum File	File ID	Quan Info	Ions Score	Contaminant	Identity Strict	Identity Relaxed	Expectation Value	XCorr	Percolator q-Value	Percolator PEP	Precursor Abundance	Apex RT [min]
		TRUE	High	Sequest HT (A11)	Unambiguous	[K].VFDEFKPLVEEPQNLIK.[Q]		1	7	P02768	P02768; A0A0C4DGB6; H0YA55; A0A087WWT3; D6RHD5; C9JKR2; B7WNR0	0	3	0.7591	0	1	1	682.371	2045.1	2045.1	0.9	0.00062	HCD (High Energy Collision Dissociation)	MS2	33.0676	30	77.4947	55790	03112019_Fusion_1050_VK_Plasma_LFQ_120min_AR1.raw	F1			TRUE				4.11	0	2.559e-08	2683436288	76.99
		TRUE	High	Sequest HT (A11)	Unambiguous	[K].VFDEFKPLVEEPQNLIK.[Q]		1	7	P02768	P02768; A0A0C4DGB6; H0YA55; A0A087WWT3; D6RHD5; C9JKR2; B7WNR0	0	3	0.7298	0	1	1	682.37	2045.1	2045.1	0.44	0.0003	HCD (High Energy Collision Dissociation)	MS2	20.0781	30	76.8064	54871	03112019_Fusion_1050_VK_Plasma_LFQ_120min_AR3.raw	F3			TRUE				4.33	0	8.464e-08	3248994048	76.99
		TRUE	High	Sequest HT (A11)	Unambiguous	[K].VFDEFKPLVEEPQNLIK.[Q]		1	7	P02768	P02768; A0A0C4DGB6; H0YA55; A0A087WWT3; D6RHD5; C9JKR2; B7WNR0	0	3	0.731	0	1	1	682.369	2045.09	2045.1	-0.88	-0.0006	HCD (High Energy Collision Dissociation)	MS2	22.09	30	76.7648	54944	03112019_Fusion_1050_VK_Plasma_LFQ_120min_AR2.raw	F2			TRUE				4.35	0	2.104e-07	2250581248	76.96
		TRUE	High	Mascot (A8)	Unambiguous	[K].VFDEFKPLVEEPQNLIK.[Q]		1	7	P02768	P02768; A0A0C4DGB6; H0YA55; A0A087WWT3; D6RHD5; C9JKR2; B7WNR0	0	3	1	0	1	1	682.371	2045.1	2045.1	0.9	0.00062	HCD (High Energy Collision Dissociation)	MS2	33.0676	30	77.4947	55790	03112019_Fusion_1050_VK_Plasma_LFQ_120min_AR1.raw	F1		43	TRUE	30	20	0.0014975		0	7.724e-07	2683436288	76.99
		TRUE	High	Sequest HT (A11)	Unambiguous	[K].VFDEFKPLVEEPQNLIK.[Q]		1	7	P02768	P02768; A0A0C4DGB6; H0YA55; A0A087WWT3; D6RHD5; C9JKR2; B7WNR0	0	3	0.7328	0	1	1	682.37	2045.1	2045.1	0	0	HCD (High Energy Collision Dissociation)	MS2	15.0729	30	76.8071	55182	03112019_Fusion_1050_VK_Plasma_LFQ_120min_AR1.raw	F1			TRUE				3.78	0	1.789e-06	2683436288	76.99
		TRUE	High	Sequest HT (A11)	Selected	[K].VFDEFKPLVEEPQNLIK.[Q]		1	7	P02768	P02768; A0A0C4DGB6; H0YA55; A0A087WWT3; D6RHD5; C9JKR2; B7WNR0	0	3	0.7445	0	1	1	682.37	2045.1	2045.1	0	0	HCD (High Energy Collision Dissociation)	MS2	15.9063	23.5	77.5095	55475	03112019_Fusion_1050_VK_Plasma_LFQ_120min_AR3.raw	F3			TRUE				4.11	0	2.746e-06	3248994048	76.99
		TRUE	High	Sequest HT (A11)	Unambiguous	[K].VFDEFKPLVEEPQNLIK.[Q]		1	7	P02768	P02768; A0A0C4DGB6; H0YA55; A0A087WWT3; D6RHD5; C9JKR2; B7WNR0	0	2	0.7475	0	1	1	1023.05	2045.09	2045.1	-0.36	-0.00037	HCD (High Energy Collision Dissociation)	MS2	35.5145	30	76.8352	54896	03112019_Fusion_1050_VK_Plasma_LFQ_120min_AR3.raw	F3			TRUE				3.05	0	2.186e-05	608132032	76.99
		TRUE	High	Mascot (A8)	Unambiguous	[K].VFDEFKPLVEEPQNLIK.[Q]		1	7	P02768	P02768; A0A0C4DGB6; H0YA55; A0A087WWT3; D6RHD5; C9JKR2; B7WNR0	0	2	1	0	1	1	1023.05	2045.09	2045.1	-0.36	-0.00037	HCD (High Energy Collision Dissociation)	MS2	35.5145	30	76.8352	54896	03112019_Fusion_1050_VK_Plasma_LFQ_120min_AR3.raw	F3		42	TRUE	30	20	0.00183399		0	6.277e-05	608132032	76.99
		TRUE	High	Sequest HT (A11)	Selected	[K].VFDEFKPLVEEPQNLIK.[Q]		1	7	P02768	P02768; A0A0C4DGB6; H0YA55; A0A087WWT3; D6RHD5; C9JKR2; B7WNR0	0	3	0.64	0	1	1	682.37	2045.1	2045.1	0.45	0.00031	HCD (High Energy Collision Dissociation)	MS2	39.6477	23.5	74.3601	53074	03112019_Fusion_1050_VK_Plasma_LFQ_120min_AR1.raw	F1			TRUE				2.75	0	6.53e-05	6314691	74.37
		TRUE	High	Mascot (A8)	Unambiguous	[K].VFDEFKPLVEEPQNLIK.[Q]		1	7	P02768	P02768; A0A0C4DGB6; H0YA55; A0A087WWT3; D6RHD5; C9JKR2; B7WNR0	0	3	1	0	1	1	682.37	2045.1	2045.1	0.44	0.0003	HCD (High Energy Collision Dissociation)	MS2	20.0781	30	76.8064	54871	03112019_Fusion_1050_VK_Plasma_LFQ_120min_AR3.raw	F3		43	TRUE	30	20	0.00134775		0	7.851e-05	3248994048	76.99
		TRUE	High	Mascot (A8)	Unambiguous	[K].VFDEFKPLVEEPQNLIK.[Q]		1	7	P02768	P02768; A0A0C4DGB6; H0YA55; A0A087WWT3; D6RHD5; C9JKR2; B7WNR0	0	3	1	0	1	1	682.369	2045.09	2045.1	-0.88	-0.0006	HCD (High Energy Collision Dissociation)	MS2	22.09	30	76.7648	54944	03112019_Fusion_1050_VK_Plasma_LFQ_120min_AR2.raw	F2		47	TRUE	30	20	0.000575385		0	0.0001066	2250581248	76.96
		TRUE	High	Mascot (A8)	Unambiguous	[K].VFDEFKPLVEEPQNLIK.[Q]		1	7	P02768	P02768; A0A0C4DGB6; H0YA55; A0A087WWT3; D6RHD5; C9JKR2; B7WNR0	0	3	1	0	1	1	682.37	2045.1	2045.1	0	0	HCD (High Energy Collision Dissociation)	MS2	15.0729	30	76.8071	55182	03112019_Fusion_1050_VK_Plasma_LFQ_120min_AR1.raw	F1		39	TRUE	30	20	0.00343658		0	0.0002442	2683436288	76.99
		TRUE	High	Sequest HT (A11)	Selected	[K].VFDEFKPLVEEPQNLIK.[Q]		1	7	P02768	P02768; A0A0C4DGB6; H0YA55; A0A087WWT3; D6RHD5; C9JKR2; B7WNR0	0	3	0.6375	0	1	1	682.37	2045.1	2045.1	0.12	8e-05	HCD (High Energy Collision Dissociation)	MS2	25.2173	26.976	77.4641	55547	03112019_Fusion_1050_VK_Plasma_LFQ_120min_AR2.raw	F2			TRUE				3.2	0	0.0002925	2250581248	76.96
		TRUE	High	Sequest HT (A11)	Selected	[K].VFDEFKPLVEEPQNLIK.[Q]		1	7	P02768	P02768; A0A0C4DGB6; H0YA55; A0A087WWT3; D6RHD5; C9JKR2; B7WNR0	0	3	0.6154	0	1	1	682.37	2045.09	2045.1	-0.61	-0.00042	HCD (High Energy Collision Dissociation)	MS2	37.6008	30	74.4406	52880	03112019_Fusion_1050_VK_Plasma_LFQ_120min_AR3.raw	F3			TRUE				2.86	0	0.0003344	7100697	74.39
		TRUE	High	Sequest HT (A11)	Unambiguous	[K].VFDEFKPLVEEPQNLIK.[Q]		1	7	P02768	P02768; A0A0C4DGB6; H0YA55; A0A087WWT3; D6RHD5; C9JKR2; B7WNR0	0	2	0.7407	0	1	1	1023.05	2045.1	2045.1	0.24	0.00025	HCD (High Energy Collision Dissociation)	MS2	38.2075	30	76.84	55212	03112019_Fusion_1050_VK_Plasma_LFQ_120min_AR1.raw	F1			TRUE				2.43	0	0.0004114	473333248	76.99
		TRUE	High	Mascot (A8)	Unambiguous	[K].VFDEFKPLVEEPQNLIK.[Q]		1	7	P02768	P02768; A0A0C4DGB6; H0YA55; A0A087WWT3; D6RHD5; C9JKR2; B7WNR0	0	2	1	0	1	1	1023.05	2045.1	2045.1	0.24	0.00025	HCD (High Energy Collision Dissociation)	MS2	38.2075	30	76.84	55212	03112019_Fusion_1050_VK_Plasma_LFQ_120min_AR1.raw	F1		37	TRUE	30	20	0.00574623		0	0.0004843	473333248	76.99
		TRUE	High	Sequest HT (A11)	Selected	[K].VFDEFKPLVEEPQNLIK.[Q]		1	7	P02768	P02768; A0A0C4DGB6; H0YA55; A0A087WWT3; D6RHD5; C9JKR2; B7WNR0	0	3	0.6154	0	1	1	682.367	2045.09	2045.1	-3.75	-0.00255	HCD (High Energy Collision Dissociation)	MS2	22.9248	28.597	78.2282	56105	03112019_Fusion_1050_VK_Plasma_LFQ_120min_AR3.raw	F3			TRUE				2.47	0.0003755	0.01043	3248994048	76.99
	TRUE	High	[K].TCVADESAENCDKSLHTLFGDKLCTVATLR.[E]	3xCarbamidomethyl [C2; C11; C24]		TRUE	1	4	4	P02768	P02768 [76-105]	2	3411.6	0	106.1	98.2	95.7		High	Peak Found	High	High	High	0	0	0.0003264	6.32e-07	28	4.58	65.78	K.TCVADESAENCDKSLHTLFGDKLCTVATLR.E	[76-105]		Used
		Checked	Confidence	Identifying Node	PSM Ambiguity	Annotated Sequence	Modifications	# Protein Groups	# Proteins	Master Protein Accessions	Protein Accessions	# Missed Cleavages	Charge	DeltaScore	DeltaCn	Rank	Search Engine Rank	m/z [Da]	MH+ [Da]	Theo. MH+ [Da]	DeltaM [ppm]	Deltam/z [Da]	Activation Type	MS Order	Isolation Interference [%]	Ion Inject Time [ms]	RT [min]	First Scan	Spectrum File	File ID	Quan Info	Ions Score	Contaminant	Identity Strict	Identity Relaxed	Expectation Value	XCorr	Percolator q-Value	Percolator PEP	Precursor Abundance	Apex RT [min]
		TRUE	High	Sequest HT (A11)	Selected	[K].TcVADESAENcDKSLHTLFGDKLcTVATLR.[E]	C2(Carbamidomethyl); C11(Carbamidomethyl); C24(Carbamidomethyl)	1	4	P02768	P02768; A0A0C4DGB6; A0A087WWT3; H7C013	2	5	0.5668	0	1	1	683.125	3411.6	3411.6	0.12	8e-05	HCD (High Energy Collision Dissociation)	MS2	28.4671	6.288	65.6058	45174	03112019_Fusion_1050_VK_Plasma_LFQ_120min_AR3.raw	F3			TRUE				5.24	0	3.873e-07	434458048	65.77
		TRUE	High	Sequest HT (A11)	Selected	[K].TcVADESAENcDKSLHTLFGDKLcTVATLR.[E]	C2(Carbamidomethyl); C11(Carbamidomethyl); C24(Carbamidomethyl)	1	4	P02768	P02768; A0A0C4DGB6; A0A087WWT3; H7C013	2	5	0.4956	0	1	1	683.126	3411.6	3411.6	0.25	0.00017	HCD (High Energy Collision Dissociation)	MS2	39.0286	7.447	65.6389	45377	03112019_Fusion_1050_VK_Plasma_LFQ_120min_AR1.raw	F1			TRUE				4.58	0	6.32e-07	388218272	65.79
		TRUE	High	Sequest HT (A11)	Selected	[K].TcVADESAENcDKSLHTLFGDKLcTVATLR.[E]	C2(Carbamidomethyl); C11(Carbamidomethyl); C24(Carbamidomethyl)	1	4	P02768	P02768; A0A0C4DGB6; A0A087WWT3; H7C013	2	4	0.6509	0	1	1	853.656	3411.6	3411.6	1.65	0.0014	HCD (High Energy Collision Dissociation)	MS2	12.8586	30	65.5833	45153	03112019_Fusion_1050_VK_Plasma_LFQ_120min_AR3.raw	F3			TRUE				5.07	0	1.031e-05	269531936	65.76
		TRUE	High	Sequest HT (A11)	Selected	[K].TcVADESAENcDKSLHTLFGDKLcTVATLR.[E]	C2(Carbamidomethyl); C11(Carbamidomethyl); C24(Carbamidomethyl)	1	4	P02768	P02768; A0A0C4DGB6; A0A087WWT3; H7C013	2	3	0.5845	0	1	1	1137.87	3411.6	3411.6	0.63	0.00071	HCD (High Energy Collision Dissociation)	MS2	22.5394	30	65.7031	45260	03112019_Fusion_1050_VK_Plasma_LFQ_120min_AR3.raw	F3			TRUE				3.49	0	4.39e-05	19523730	65.76
	TRUE	High	[K].TCVADESAENCDKSLHTLFGDK.[L]	2xCarbamidomethyl [C2; C11]		TRUE	1	4	3	P02768	P02768 [76-97]	1	2497.1	0	106.8	84	109.2		High	High	High	High	High	0	0	4.283e-05	8.187e-07	24	4.17	51.95	K.TCVADESAENCDKSLHTLFGDK.L	[76-97]		Used
		Checked	Confidence	Identifying Node	PSM Ambiguity	Annotated Sequence	Modifications	# Protein Groups	# Proteins	Master Protein Accessions	Protein Accessions	# Missed Cleavages	Charge	DeltaScore	DeltaCn	Rank	Search Engine Rank	m/z [Da]	MH+ [Da]	Theo. MH+ [Da]	DeltaM [ppm]	Deltam/z [Da]	Activation Type	MS Order	Isolation Interference [%]	Ion Inject Time [ms]	RT [min]	First Scan	Spectrum File	File ID	Quan Info	Ions Score	Contaminant	Identity Strict	Identity Relaxed	Expectation Value	XCorr	Percolator q-Value	Percolator PEP	Precursor Abundance	Apex RT [min]
		TRUE	High	Sequest HT (A11)	Selected	[K].TcVADESAENcDKSLHTLFGDK.[L]	C2(Carbamidomethyl); C11(Carbamidomethyl)	1	4	P02768	P02768; A0A0C4DGB6; A0A087WWT3; H7C013	1	4	0.4796	0	1	1	625.031	2497.1	2497.1	1.55	0.00097	HCD (High Energy Collision Dissociation)	MS2	49.3726	30	51.7443	33373	03112019_Fusion_1050_VK_Plasma_LFQ_120min_AR1.raw	F1			TRUE				4.17	0	8.187e-07	121532600	51.93
		TRUE	High	Sequest HT (A11)	Selected	[K].TcVADESAENcDKSLHTLFGDK.[L]	C2(Carbamidomethyl); C11(Carbamidomethyl)	1	4	P02768	P02768; A0A0C4DGB6; A0A087WWT3; H7C013	1	4	0.4585	0	1	1	625.029	2497.1	2497.1	-0.55	-0.00035	HCD (High Energy Collision Dissociation)	MS2	47.6357	30	51.8061	33292	03112019_Fusion_1050_VK_Plasma_LFQ_120min_AR3.raw	F3			TRUE				3.86	0	1.237e-05	157517856	52
		TRUE	High	Sequest HT (A11)	Selected	[K].TcVADESAENcDKSLHTLFGDK.[L]	C2(Carbamidomethyl); C11(Carbamidomethyl)	1	4	P02768	P02768; A0A0C4DGB6; A0A087WWT3; H7C013	1	4	0.3826	0	1	1	625.03	2497.1	2497.1	-0.15	-9e-05	HCD (High Energy Collision Dissociation)	MS2	47.526	30	51.7229	33273	03112019_Fusion_1050_VK_Plasma_LFQ_120min_AR2.raw	F2			TRUE				2.98	0	4.851e-05	89441256	51.93
	TRUE	High	[K].TCVADESAENCDK.[S]	2xCarbamidomethyl [C2; C11]		TRUE	1	4	7	P02768	P02768 [76-88]	0	1498.58	0	129.3	99.4	71.3		High	High	High	High	High	0	0	4.174e-05	2.259e-05	92	3.6	23.95	K.TCVADESAENCDK.S	[76-88]		Used
		Checked	Confidence	Identifying Node	PSM Ambiguity	Annotated Sequence	Modifications	# Protein Groups	# Proteins	Master Protein Accessions	Protein Accessions	# Missed Cleavages	Charge	DeltaScore	DeltaCn	Rank	Search Engine Rank	m/z [Da]	MH+ [Da]	Theo. MH+ [Da]	DeltaM [ppm]	Deltam/z [Da]	Activation Type	MS Order	Isolation Interference [%]	Ion Inject Time [ms]	RT [min]	First Scan	Spectrum File	File ID	Quan Info	Ions Score	Contaminant	Identity Strict	Identity Relaxed	Expectation Value	XCorr	Percolator q-Value	Percolator PEP	Precursor Abundance	Apex RT [min]
		TRUE	High	Mascot (A8)	Unambiguous	[K].TcVADESAENcDK.[S]	C2(Carbamidomethyl); C11(Carbamidomethyl)	1	4	P02768	P02768; A0A0C4DGB6; A0A087WWT3; H7C013	0	2	0.908	0	1	1	749.793	1498.58	1498.58	-0.2	-0.00015	HCD (High Energy Collision Dissociation)	MS2	0.939441	12.192	24.1567	10247	03112019_Fusion_1050_VK_Plasma_LFQ_120min_AR1.raw	F1		87	TRUE	30	20	6.50401e-08		0	1.389e-06	1842898688	23.93
		TRUE	High	Sequest HT (A11)	Unambiguous	[K].TcVADESAENcDK.[S]	C2(Carbamidomethyl); C11(Carbamidomethyl)	1	4	P02768	P02768; A0A0C4DGB6; A0A087WWT3; H7C013	0	2	0.6027	0	1	1	749.793	1498.58	1498.58	0.37	0.00028	HCD (High Energy Collision Dissociation)	MS2	1.46317	30	24.3992	10503	03112019_Fusion_1050_VK_Plasma_LFQ_120min_AR2.raw	F2			TRUE				2.97	0	1.959e-06	1326898688	24.03
		TRUE	High	Sequest HT (A11)	Unambiguous	[K].TcVADESAENcDK.[S]	C2(Carbamidomethyl); C11(Carbamidomethyl)	1	4	P02768	P02768; A0A0C4DGB6; A0A087WWT3; H7C013	0	2	0.6441	0	1	1	749.794	1498.58	1498.58	0.86	0.00065	HCD (High Energy Collision Dissociation)	MS2	1.4594	9.48	24.0426	10144	03112019_Fusion_1050_VK_Plasma_LFQ_120min_AR3.raw	F3			TRUE				3.4	0	2.204e-06	1288592896	23.89
		TRUE	High	Mascot (A8)	Unambiguous	[K].TcVADESAENcDK.[S]	C2(Carbamidomethyl); C11(Carbamidomethyl)	1	4	P02768	P02768; A0A0C4DGB6; A0A087WWT3; H7C013	0	2	0.8966	0	1	1	749.794	1498.58	1498.58	0.86	0.00065	HCD (High Energy Collision Dissociation)	MS2	1.4594	9.48	24.0426	10144	03112019_Fusion_1050_VK_Plasma_LFQ_120min_AR3.raw	F3		87	TRUE	30	20	6.65272e-08		0	2.414e-06	1288592896	23.89
		TRUE	High	Sequest HT (A11)	Unambiguous	[K].TcVADESAENcDK.[S]	C2(Carbamidomethyl); C11(Carbamidomethyl)	1	4	P02768	P02768; A0A0C4DGB6; A0A087WWT3; H7C013	0	2	0.6278	0	1	1	749.793	1498.58	1498.58	-0.2	-0.00015	HCD (High Energy Collision Dissociation)	MS2	0.939441	12.192	24.1567	10247	03112019_Fusion_1050_VK_Plasma_LFQ_120min_AR1.raw	F1			TRUE				3.6	0	2.259e-05	1842898688	23.93
		TRUE	High	Mascot (A8)	Unambiguous	[K].TcVADESAENcDK.[S]	C2(Carbamidomethyl); C11(Carbamidomethyl)	1	4	P02768	P02768; A0A0C4DGB6; A0A087WWT3; H7C013	0	2	0.9348	0	1	1	749.793	1498.58	1498.58	0.37	0.00028	HCD (High Energy Collision Dissociation)	MS2	1.46317	30	24.3992	10503	03112019_Fusion_1050_VK_Plasma_LFQ_120min_AR2.raw	F2		92	TRUE	30	20	1.91815e-08		0	4.174e-05	1326898688	24.03
		TRUE	High	Mascot (A8)	Selected	[K].TcVADESAENcDK.[S]	C2(Carbamidomethyl); C11(Carbamidomethyl)	1	4	P02768	P02768; A0A0C4DGB6; A0A087WWT3; H7C013	0	2	0.913	0	1	1	749.793	1498.58	1498.58	0.07	5e-05	HCD (High Energy Collision Dissociation)	MS2	7.12423	30	23.7052	9905	03112019_Fusion_1050_VK_Plasma_LFQ_120min_AR2.raw	F2		46	TRUE	30	20	0.000884878		0.0005843	0.02242	1326898688	24.03
	TRUE	High	[K].TYETTLEKCCAAADPHECYAK.[V]	3xCarbamidomethyl [C9; C10; C18]		TRUE	1	6	1	P02768	P02768 [376-396]	1	2518.07	0	65.5	59.9	174.6		Peak Found	Peak Found	High	High	High	0	0	0.001306	9.107e-05	20	3.6	41.69	K.TYETTLEKCCAAADPHECYAK.V	[376-396]		Used
		Checked	Confidence	Identifying Node	PSM Ambiguity	Annotated Sequence	Modifications	# Protein Groups	# Proteins	Master Protein Accessions	Protein Accessions	# Missed Cleavages	Charge	DeltaScore	DeltaCn	Rank	Search Engine Rank	m/z [Da]	MH+ [Da]	Theo. MH+ [Da]	DeltaM [ppm]	Deltam/z [Da]	Activation Type	MS Order	Isolation Interference [%]	Ion Inject Time [ms]	RT [min]	First Scan	Spectrum File	File ID	Quan Info	Ions Score	Contaminant	Identity Strict	Identity Relaxed	Expectation Value	XCorr	Percolator q-Value	Percolator PEP	Precursor Abundance	Apex RT [min]
		TRUE	High	Sequest HT (A11)	Selected	[K].TYETTLEKccAAADPHEcYAK.[V]	C9(Carbamidomethyl); C10(Carbamidomethyl); C18(Carbamidomethyl)	1	6	P02768	P02768; A0A0C4DGB6; H0YA55; D6RHD5; C9JKR2; B7WNR0	1	4	0.525	0	1	1	630.273	2518.07	2518.07	0.66	0.00042	HCD (High Energy Collision Dissociation)	MS2	27.6864	30	41.568	24532	03112019_Fusion_1050_VK_Plasma_LFQ_120min_AR3.raw	F3			TRUE				3.6	0	9.107e-05	30163762	41.74
	TRUE	High	[K].TYETTLEK.[C]			TRUE	1	6	6	P02768	P02768 [376-383]	0	984.488	0	113.1	97.2	89.7		High	High	High	High	High	0	0	0.003919	0.004217	49	2.3	31.71	K.TYETTLEK.C	[376-383]		Used
		Checked	Confidence	Identifying Node	PSM Ambiguity	Annotated Sequence	Modifications	# Protein Groups	# Proteins	Master Protein Accessions	Protein Accessions	# Missed Cleavages	Charge	DeltaScore	DeltaCn	Rank	Search Engine Rank	m/z [Da]	MH+ [Da]	Theo. MH+ [Da]	DeltaM [ppm]	Deltam/z [Da]	Activation Type	MS Order	Isolation Interference [%]	Ion Inject Time [ms]	RT [min]	First Scan	Spectrum File	File ID	Quan Info	Ions Score	Contaminant	Identity Strict	Identity Relaxed	Expectation Value	XCorr	Percolator q-Value	Percolator PEP	Precursor Abundance	Apex RT [min]
		TRUE	High	Mascot (A8)	Unambiguous	[K].TYETTLEK.[C]		1	6	P02768	P02768; A0A0C4DGB6; H0YA55; D6RHD5; C9JKR2; B7WNR0	0	2	1	0	1	1	492.748	984.489	984.488	0.16	8e-05	HCD (High Energy Collision Dissociation)	MS2	0	30	31.5639	16217	03112019_Fusion_1050_VK_Plasma_LFQ_120min_AR3.raw	F3		49	TRUE	30	20	0.000346613		0	0.003919	140103232	31.76
		TRUE	High	Sequest HT (A11)	Unambiguous	[K].TYETTLEK.[C]		1	6	P02768	P02768; A0A0C4DGB6; H0YA55; D6RHD5; C9JKR2; B7WNR0	0	2	0.7304	0	1	1	492.748	984.489	984.488	0.16	8e-05	HCD (High Energy Collision Dissociation)	MS2	0	30	31.5639	16217	03112019_Fusion_1050_VK_Plasma_LFQ_120min_AR3.raw	F3			TRUE				2.3	0	0.004217	140103232	31.76
		TRUE	High	Sequest HT (A11)	Unambiguous	[K].TYETTLEK.[C]		1	6	P02768	P02768; A0A0C4DGB6; H0YA55; D6RHD5; C9JKR2; B7WNR0	0	2	0.7174	0	1	1	492.748	984.488	984.488	-0.21	-0.0001	HCD (High Energy Collision Dissociation)	MS2	0.692136	30	31.5278	16297	03112019_Fusion_1050_VK_Plasma_LFQ_120min_AR1.raw	F1			TRUE				2.3	0.0003755	0.01169	139265136	31.66
		TRUE	High	Sequest HT (A11)	Unambiguous	[K].TYETTLEK.[C]		1	6	P02768	P02768; A0A0C4DGB6; H0YA55; D6RHD5; C9JKR2; B7WNR0	0	2	0.6837	0	1	1	492.748	984.488	984.488	-0.36	-0.00018	HCD (High Energy Collision Dissociation)	MS2	0.97967	30	31.5814	16259	03112019_Fusion_1050_VK_Plasma_LFQ_120min_AR2.raw	F2			TRUE				2.15	0.0009944	0.01711	112044936	31.69
		TRUE	High	Mascot (A8)	Unambiguous	[K].TYETTLEK.[C]		1	6	P02768	P02768; A0A0C4DGB6; H0YA55; D6RHD5; C9JKR2; B7WNR0	0	2	1	0	1	1	492.748	984.488	984.488	-0.36	-0.00018	HCD (High Energy Collision Dissociation)	MS2	0.97967	30	31.5814	16259	03112019_Fusion_1050_VK_Plasma_LFQ_120min_AR2.raw	F2		45	TRUE	30	20	0.000981484		0.0005843	0.02586	112044936	31.69
		TRUE	High	Mascot (A8)	Unambiguous	[K].TYETTLEK.[C]		1	6	P02768	P02768; A0A0C4DGB6; H0YA55; D6RHD5; C9JKR2; B7WNR0	0	2	1	0	1	1	492.748	984.488	984.488	-0.21	-0.0001	HCD (High Energy Collision Dissociation)	MS2	0.692136	30	31.5278	16297	03112019_Fusion_1050_VK_Plasma_LFQ_120min_AR1.raw	F1		47	TRUE	30	20	0.000625005		0.0009669	0.02872	139265136	31.66
	TRUE	High	[K].TPVSDRVTK.[C]			TRUE	1	7	3	P02768	P02768 [491-499]	1	1002.56	0	49	156.2	94.8		High	High	High	High	High	0	0.0007253	0.005943	0.01435	33	3	19.51	K.TPVSDRVTK.C	[491-499]		Used
		Checked	Confidence	Identifying Node	PSM Ambiguity	Annotated Sequence	Modifications	# Protein Groups	# Proteins	Master Protein Accessions	Protein Accessions	# Missed Cleavages	Charge	DeltaScore	DeltaCn	Rank	Search Engine Rank	m/z [Da]	MH+ [Da]	Theo. MH+ [Da]	DeltaM [ppm]	Deltam/z [Da]	Activation Type	MS Order	Isolation Interference [%]	Ion Inject Time [ms]	RT [min]	First Scan	Spectrum File	File ID	Quan Info	Ions Score	Contaminant	Identity Strict	Identity Relaxed	Expectation Value	XCorr	Percolator q-Value	Percolator PEP	Precursor Abundance	Apex RT [min]
		TRUE	High	Sequest HT (A11)	Selected	[K].TPVSDRVTK.[C]		1	7	P02768	P02768; A0A0C4DGB6; H0YA55; A0A087WWT3; D6RHD5; C9JKR2; B7WNR0	1	2	0.5067	0	1	1	501.783	1002.56	1002.56	0.17	8e-05	HCD (High Energy Collision Dissociation)	MS2	39.0242	8.461	19.4051	6286	03112019_Fusion_1050_VK_Plasma_LFQ_120min_AR2.raw	F2			TRUE				3	0.0007253	0.01435	287094496	19.46
		TRUE	High	Sequest HT (A11)	Selected	[K].TPVSDRVTK.[C]		1	7	P02768	P02768; A0A0C4DGB6; H0YA55; A0A087WWT3; D6RHD5; C9JKR2; B7WNR0	1	2	0.472	0	1	1	501.783	1002.56	1002.56	0.01	0	HCD (High Energy Collision Dissociation)	MS2	30.7702	23.129	19.4896	6390	03112019_Fusion_1050_VK_Plasma_LFQ_120min_AR1.raw	F1			TRUE				2.86	0.0009944	0.02333	96122512	19.58
		TRUE	High	Sequest HT (A11)	Selected	[K].TPVSDRVTK.[C]		1	7	P02768	P02768; A0A0C4DGB6; H0YA55; A0A087WWT3; D6RHD5; C9JKR2; B7WNR0	1	2	0.5541	0	1	1	501.783	1002.56	1002.56	-0.08	-4e-05	HCD (High Energy Collision Dissociation)	MS2	43.134	20.76	19.3947	6203	03112019_Fusion_1050_VK_Plasma_LFQ_120min_AR3.raw	F3			TRUE				2.96	0.001388	0.04331	235956048	19.5
	TRUE	High	[K].DVFLGMFLYEYAR.[R]	1xOxidation [M6]		TRUE	1	6	5	P02768	P02768 [348-360]	0	1639.78	0	89.7	83.1	127.2		High	High	High	High	High	0	0	1.503e-06	7.399e-06	76	2.6	94.7	K.DVFLGMFLYEYAR.R	[348-360]		Used
		Checked	Confidence	Identifying Node	PSM Ambiguity	Annotated Sequence	Modifications	# Protein Groups	# Proteins	Master Protein Accessions	Protein Accessions	# Missed Cleavages	Charge	DeltaScore	DeltaCn	Rank	Search Engine Rank	m/z [Da]	MH+ [Da]	Theo. MH+ [Da]	DeltaM [ppm]	Deltam/z [Da]	Activation Type	MS Order	Isolation Interference [%]	Ion Inject Time [ms]	RT [min]	First Scan	Spectrum File	File ID	Quan Info	Ions Score	Contaminant	Identity Strict	Identity Relaxed	Expectation Value	XCorr	Percolator q-Value	Percolator PEP	Precursor Abundance	Apex RT [min]
		TRUE	High	Mascot (A8)	Unambiguous	[K].DVFLGmFLYEYAR.[R]	M6(Oxidation)	1	6	P02768	P02768; A0A0C4DGB6; H0YA55; D6RHD5; C9JKR2; B7WNR0	0	2	1	0	1	1	820.396	1639.78	1639.78	1.44	0.00118	HCD (High Energy Collision Dissociation)	MS2	30.0563	30	94.6181	70147	03112019_Fusion_1050_VK_Plasma_LFQ_120min_AR3.raw	F3		76	TRUE	33	23	1.64874e-06		0	1.503e-06	14294327	94.66
		TRUE	High	Sequest HT (A11)	Unambiguous	[K].DVFLGmFLYEYAR.[R]	M6(Oxidation)	1	6	P02768	P02768; A0A0C4DGB6; H0YA55; D6RHD5; C9JKR2; B7WNR0	0	2	0.6921	0	1	1	820.396	1639.78	1639.78	1.44	0.00118	HCD (High Energy Collision Dissociation)	MS2	30.0563	30	94.6181	70147	03112019_Fusion_1050_VK_Plasma_LFQ_120min_AR3.raw	F3			TRUE				3.41	0	1.954e-06	14294327	94.66
		TRUE	High	Sequest HT (A11)	Unambiguous	[K].DVFLGmFLYEYAR.[R]	M6(Oxidation)	1	6	P02768	P02768; A0A0C4DGB6; H0YA55; D6RHD5; C9JKR2; B7WNR0	0	2	0.6615	0	1	1	820.395	1639.78	1639.78	0.31	0.00026	HCD (High Energy Collision Dissociation)	MS2	66.978	30	94.6019	70486	03112019_Fusion_1050_VK_Plasma_LFQ_120min_AR1.raw	F1			TRUE				2.6	0	7.399e-06	7947858	94.68
		TRUE	High	Mascot (A8)	Unambiguous	[K].DVFLGmFLYEYAR.[R]	M6(Oxidation)	1	6	P02768	P02768; A0A0C4DGB6; H0YA55; D6RHD5; C9JKR2; B7WNR0	0	2	0.9231	0	1	1	820.395	1639.78	1639.78	0.31	0.00026	HCD (High Energy Collision Dissociation)	MS2	66.978	30	94.6019	70486	03112019_Fusion_1050_VK_Plasma_LFQ_120min_AR1.raw	F1		65	TRUE	33	23	1.81097e-05		0	2.409e-05	7947858	94.68
		TRUE	High	Mascot (A8)	Selected	[K].DVFLGmFLYEYAR.[R]	M6(Oxidation)	1	6	P02768	P02768; A0A0C4DGB6; H0YA55; D6RHD5; C9JKR2; B7WNR0	0	2	0.9787	0	1	1	820.395	1639.78	1639.78	0.2	0.00016	HCD (High Energy Collision Dissociation)	MS2	71.0457	30	94.6586	70201	03112019_Fusion_1050_VK_Plasma_LFQ_120min_AR2.raw	F2		47	TRUE	33	23	0.00126926		0	0.0004313	6891925	94.75
	TRUE	High	[K].DVFLGMFLYEYAR.[R]			TRUE	1	6	3	P02768	P02768 [348-360]	0	1623.79	0	137.7	93.7	68.6		High	Peak Found	High	High	High	0	0	0.0008317	0.0002511	72	2.03	98.47	K.DVFLGMFLYEYAR.R	[348-360]		Used
		Checked	Confidence	Identifying Node	PSM Ambiguity	Annotated Sequence	Modifications	# Protein Groups	# Proteins	Master Protein Accessions	Protein Accessions	# Missed Cleavages	Charge	DeltaScore	DeltaCn	Rank	Search Engine Rank	m/z [Da]	MH+ [Da]	Theo. MH+ [Da]	DeltaM [ppm]	Deltam/z [Da]	Activation Type	MS Order	Isolation Interference [%]	Ion Inject Time [ms]	RT [min]	First Scan	Spectrum File	File ID	Quan Info	Ions Score	Contaminant	Identity Strict	Identity Relaxed	Expectation Value	XCorr	Percolator q-Value	Percolator PEP	Precursor Abundance	Apex RT [min]
		TRUE	High	Mascot (A8)	Selected	[K].DVFLGMFLYEYAR.[R]		1	6	P02768	P02768; A0A0C4DGB6; H0YA55; D6RHD5; C9JKR2; B7WNR0	0	2	0.9792	0	1	1	812.397	1623.79	1623.79	-0.04	-3e-05	HCD (High Energy Collision Dissociation)	MS2	48.7889	30	98.0737	73101	03112019_Fusion_1050_VK_Plasma_LFQ_120min_AR3.raw	F3		48	TRUE	33	23	0.000866018		0	0.000497	1.45803e+06	98.11
		TRUE	High	Mascot (A8)	Selected	[K].DVFLGMFLYEYAR.[R]		1	6	P02768	P02768; A0A0C4DGB6; H0YA55; D6RHD5; C9JKR2; B7WNR0	0	2	1	0	1	1	812.398	1623.79	1623.79	0.17	0.00014	HCD (High Energy Collision Dissociation)	MS2	56.8825	30	98.1577	73408	03112019_Fusion_1050_VK_Plasma_LFQ_120min_AR1.raw	F1		72	TRUE	33	23	3.88187e-06		0	0.0008317	2.4921e+06	98.2
		TRUE	High	Mascot (A8)	Selected	[K].DVFLGMFLYEYAR.[R]		1	6	P02768	P02768; A0A0C4DGB6; H0YA55; D6RHD5; C9JKR2; B7WNR0	0	2	1	0	1	1	812.398	1623.79	1623.79	1.19	0.00097	HCD (High Energy Collision Dissociation)	MS2	56.1359	30	98.8415	73969	03112019_Fusion_1050_VK_Plasma_LFQ_120min_AR1.raw	F1		37	TRUE	33	23	0.0120721		0.0002084	0.01221	9471286	98.55
	TRUE	High	[K].DVCKNYAEAK.[D]	1xCarbamidomethyl [C3]		TRUE	1	6	6	P02768	P02768 [338-347]	1	1197.56	0	83.2	160.2	56.6		High	High	High	High	High	0	0	0.001743	0.0002092	54	3.11	22.11	K.DVCKNYAEAK.D	[338-347]		Used
		Checked	Confidence	Identifying Node	PSM Ambiguity	Annotated Sequence	Modifications	# Protein Groups	# Proteins	Master Protein Accessions	Protein Accessions	# Missed Cleavages	Charge	DeltaScore	DeltaCn	Rank	Search Engine Rank	m/z [Da]	MH+ [Da]	Theo. MH+ [Da]	DeltaM [ppm]	Deltam/z [Da]	Activation Type	MS Order	Isolation Interference [%]	Ion Inject Time [ms]	RT [min]	First Scan	Spectrum File	File ID	Quan Info	Ions Score	Contaminant	Identity Strict	Identity Relaxed	Expectation Value	XCorr	Percolator q-Value	Percolator PEP	Precursor Abundance	Apex RT [min]
		TRUE	High	Sequest HT (A11)	Unambiguous	[K].DVcKNYAEAK.[D]	C3(Carbamidomethyl)	1	6	P02768	P02768; A0A0C4DGB6; H0YA55; D6RHD5; C9JKR2; B7WNR0	1	2	0.582	0	1	1	599.282	1197.56	1197.56	0.21	0.00013	HCD (High Energy Collision Dissociation)	MS2	24.208	30	22.0259	8501	03112019_Fusion_1050_VK_Plasma_LFQ_120min_AR1.raw	F1			TRUE				3.11	0	0.0002092	47790852	22.09
		TRUE	High	Mascot (A8)	Unambiguous	[K].DVcKNYAEAK.[D]	C3(Carbamidomethyl)	1	6	P02768	P02768; A0A0C4DGB6; H0YA55; D6RHD5; C9JKR2; B7WNR0	1	2	0.8333	0	1	1	599.282	1197.56	1197.56	0.06	4e-05	HCD (High Energy Collision Dissociation)	MS2	35.1421	30	22.0199	8520	03112019_Fusion_1050_VK_Plasma_LFQ_120min_AR2.raw	F2		54	TRUE	32	22	0.000168795		0	0.0002354	86647904	22.12
		TRUE	High	Sequest HT (A11)	Unambiguous	[K].DVcKNYAEAK.[D]	C3(Carbamidomethyl)	1	6	P02768	P02768; A0A0C4DGB6; H0YA55; D6RHD5; C9JKR2; B7WNR0	1	2	0.5945	0	1	1	599.282	1197.56	1197.56	0.06	4e-05	HCD (High Energy Collision Dissociation)	MS2	35.1421	30	22.0199	8520	03112019_Fusion_1050_VK_Plasma_LFQ_120min_AR2.raw	F2			TRUE				2.91	0	0.0005783	86647904	22.12
		TRUE	High	Mascot (A8)	Unambiguous	[K].DVcKNYAEAK.[D]	C3(Carbamidomethyl)	1	6	P02768	P02768; A0A0C4DGB6; H0YA55; D6RHD5; C9JKR2; B7WNR0	1	2	0.8519	0	1	1	599.282	1197.56	1197.56	0.21	0.00013	HCD (High Energy Collision Dissociation)	MS2	24.208	30	22.0259	8501	03112019_Fusion_1050_VK_Plasma_LFQ_120min_AR1.raw	F1		54	TRUE	32	22	0.000164574		0	0.001743	47790852	22.09
		TRUE	High	Mascot (A8)	Selected	[K].DVcKNYAEAK.[D]	C3(Carbamidomethyl)	1	6	P02768	P02768; A0A0C4DGB6; H0YA55; D6RHD5; C9JKR2; B7WNR0	1	3	0.8696	0	1	1	399.857	1197.56	1197.56	-0.31	-0.00012	HCD (High Energy Collision Dissociation)	MS2	36.7125	30	21.9986	8500	03112019_Fusion_1050_VK_Plasma_LFQ_120min_AR2.raw	F2		46	TRUE	32	22	0.00128198		0	0.003105	55017016	22.12
		TRUE	High	Mascot (A8)	Selected	[K].DVcKNYAEAK.[D]	C3(Carbamidomethyl)	1	6	P02768	P02768; A0A0C4DGB6; H0YA55; D6RHD5; C9JKR2; B7WNR0	1	3	0.8684	0	1	1	399.856	1197.55	1197.56	-2.09	-0.00083	HCD (High Energy Collision Dissociation)	MS2	12.2092	30	22.0054	8441	03112019_Fusion_1050_VK_Plasma_LFQ_120min_AR3.raw	F3		38	TRUE	31	21	0.00682675		0.002101	0.05123	25542864	22.13
	TRUE	High	[K].EFNAETFTFHADICTLSEK.[E]	1xCarbamidomethyl [C14]		TRUE	1	7	2	P02768	P02768 [525-543]	0	2260.02	0	102.6	101.3	96.2		Peak Found	High	High	High	High	0	0	1.296e-05	3.973e-05	25	3.08	73.48	K.EFNAETFTFHADICTLSEK.E	[525-543]		Used
		Checked	Confidence	Identifying Node	PSM Ambiguity	Annotated Sequence	Modifications	# Protein Groups	# Proteins	Master Protein Accessions	Protein Accessions	# Missed Cleavages	Charge	DeltaScore	DeltaCn	Rank	Search Engine Rank	m/z [Da]	MH+ [Da]	Theo. MH+ [Da]	DeltaM [ppm]	Deltam/z [Da]	Activation Type	MS Order	Isolation Interference [%]	Ion Inject Time [ms]	RT [min]	First Scan	Spectrum File	File ID	Quan Info	Ions Score	Contaminant	Identity Strict	Identity Relaxed	Expectation Value	XCorr	Percolator q-Value	Percolator PEP	Precursor Abundance	Apex RT [min]
		TRUE	High	Sequest HT (A11)	Selected	[K].EFNAETFTFHADIcTLSEK.[E]	C14(Carbamidomethyl)	1	7	P02768	P02768; A0A0C4DGB6; H0YA55; A0A087WWT3; D6RHD5; C9JKR2; B7WNR0	0	3	0.5791	0	1	1	754.013	2260.02	2260.02	0.99	0.00074	HCD (High Energy Collision Dissociation)	MS2	50.4223	23.5	73.7157	52240	03112019_Fusion_1050_VK_Plasma_LFQ_120min_AR3.raw	F3			TRUE				4.3	0	1.689e-06	26763998	73.53
		TRUE	High	Sequest HT (A11)	Selected	[K].EFNAETFTFHADIcTLSEK.[E]	C14(Carbamidomethyl)	1	7	P02768	P02768; A0A0C4DGB6; H0YA55; A0A087WWT3; D6RHD5; C9JKR2; B7WNR0	0	3	0.513	0	1	1	754.012	2260.02	2260.02	-0.26	-0.0002	HCD (High Energy Collision Dissociation)	MS2	39.861	26.669	73.673	52300	03112019_Fusion_1050_VK_Plasma_LFQ_120min_AR2.raw	F2			TRUE				3.08	0	3.973e-05	20803386	73.49
	TRUE	High	[K].ECCEKPLLEK.[S]	2xCarbamidomethyl [C2; C3]		TRUE	1	6	2	P02768	P02768 [301-310]	0	1305.62	0	157.1	69.7	73.2		High	Peak Found	Peak Found	High	High	0	0	0.004485	0.001635	41	2.27	28.48	K.ECCEKPLLEK.S	[301-310]		Used
		Checked	Confidence	Identifying Node	PSM Ambiguity	Annotated Sequence	Modifications	# Protein Groups	# Proteins	Master Protein Accessions	Protein Accessions	# Missed Cleavages	Charge	DeltaScore	DeltaCn	Rank	Search Engine Rank	m/z [Da]	MH+ [Da]	Theo. MH+ [Da]	DeltaM [ppm]	Deltam/z [Da]	Activation Type	MS Order	Isolation Interference [%]	Ion Inject Time [ms]	RT [min]	First Scan	Spectrum File	File ID	Quan Info	Ions Score	Contaminant	Identity Strict	Identity Relaxed	Expectation Value	XCorr	Percolator q-Value	Percolator PEP	Precursor Abundance	Apex RT [min]
		TRUE	High	Sequest HT (A11)	Unambiguous	[K].EccEKPLLEK.[S]	C2(Carbamidomethyl); C3(Carbamidomethyl)	1	6	P02768	P02768; A0A0C4DGB6; H0YA55; D6RHD5; C9JKR2; B7WNR0	0	2	0.509	0	1	1	653.313	1305.62	1305.62	0.08	5e-05	HCD (High Energy Collision Dissociation)	MS2	0	30	28.4778	13896	03112019_Fusion_1050_VK_Plasma_LFQ_120min_AR1.raw	F1			TRUE				3.34	0	0.001785	10604162	28.48
		TRUE	High	Mascot (A8)	Unambiguous	[K].EccEKPLLEK.[S]	C2(Carbamidomethyl); C3(Carbamidomethyl)	1	6	P02768	P02768; A0A0C4DGB6; H0YA55; D6RHD5; C9JKR2; B7WNR0	0	2	0.7805	0	1	1	653.313	1305.62	1305.62	0.08	5e-05	HCD (High Energy Collision Dissociation)	MS2	0	30	28.4778	13896	03112019_Fusion_1050_VK_Plasma_LFQ_120min_AR1.raw	F1		41	TRUE	32	22	0.00367432		0	0.004485	10604162	28.48
	TRUE	High	[K].DLGEENFK.[A]			TRUE	1	6	3	P02768	P02768 [37-44]	0	951.442	0	78.1	99.7	122.2		High	High	Peak Found	Medium	High	0.01193	0.009129	0.2034	0.1881	42	2.17	40.6	K.DLGEENFK.A	[37-44]		Used
		Checked	Confidence	Identifying Node	PSM Ambiguity	Annotated Sequence	Modifications	# Protein Groups	# Proteins	Master Protein Accessions	Protein Accessions	# Missed Cleavages	Charge	DeltaScore	DeltaCn	Rank	Search Engine Rank	m/z [Da]	MH+ [Da]	Theo. MH+ [Da]	DeltaM [ppm]	Deltam/z [Da]	Activation Type	MS Order	Isolation Interference [%]	Ion Inject Time [ms]	RT [min]	First Scan	Spectrum File	File ID	Quan Info	Ions Score	Contaminant	Identity Strict	Identity Relaxed	Expectation Value	XCorr	Percolator q-Value	Percolator PEP	Precursor Abundance	Apex RT [min]
		TRUE	High	Sequest HT (A11)	Selected	[K].DLGEENFK.[A]		1	6	P02768	P02768; A0A0C4DGB6; A0A087WWT3; C9JKR2; B7WNR0; H7C013	0	2	0.4977	0	1	1	476.224	951.441	951.442	-0.51	-0.00024	HCD (High Energy Collision Dissociation)	MS2	31.6369	27.174	40.3463	23700	03112019_Fusion_1050_VK_Plasma_LFQ_120min_AR1.raw	F1			TRUE				2.17	0.009129	0.1881	41085188	40.39
		TRUE	High	Sequest HT (A11)	Unambiguous	[K].DLGEENFK.[A]		1	6	P02768	P02768; A0A0C4DGB6; A0A087WWT3; C9JKR2; B7WNR0; H7C013	0	2	0.414	0	1	1	476.224	951.441	951.442	-0.46	-0.00022	HCD (High Energy Collision Dissociation)	MS2	22.3845	23.5	40.7699	23935	03112019_Fusion_1050_VK_Plasma_LFQ_120min_AR2.raw	F2			TRUE				2.15	0.009476	0.1935	49418944	40.71
		TRUE	High	Mascot (A8)	Unambiguous	[K].DLGEENFK.[A]		1	6	P02768	P02768; A0A0C4DGB6; A0A087WWT3; C9JKR2; B7WNR0; H7C013	0	2	0.6429	0	1	1	476.224	951.441	951.442	-0.46	-0.00022	HCD (High Energy Collision Dissociation)	MS2	22.3845	23.5	40.7699	23935	03112019_Fusion_1050_VK_Plasma_LFQ_120min_AR2.raw	F2		42	TRUE	29	19	0.00158214		0.01193	0.2034	49418944	40.71
	TRUE	High	[K].EFNAETFTFHADICTLSEKER.[Q]	1xCarbamidomethyl [C14]		TRUE	1	7	11	P02768	P02768 [525-545]	1	2545.17	0	108.1	101.3	90.5		High	High	High	High	High	0	0	1.098e-07	4.278e-05	48	3.8	67.46	K.EFNAETFTFHADICTLSEKER.Q	[525-545]		Used
		Checked	Confidence	Identifying Node	PSM Ambiguity	Annotated Sequence	Modifications	# Protein Groups	# Proteins	Master Protein Accessions	Protein Accessions	# Missed Cleavages	Charge	DeltaScore	DeltaCn	Rank	Search Engine Rank	m/z [Da]	MH+ [Da]	Theo. MH+ [Da]	DeltaM [ppm]	Deltam/z [Da]	Activation Type	MS Order	Isolation Interference [%]	Ion Inject Time [ms]	RT [min]	First Scan	Spectrum File	File ID	Quan Info	Ions Score	Contaminant	Identity Strict	Identity Relaxed	Expectation Value	XCorr	Percolator q-Value	Percolator PEP	Precursor Abundance	Apex RT [min]
		TRUE	High	Sequest HT (A11)	Unambiguous	[K].EFNAETFTFHADIcTLSEKER.[Q]	C14(Carbamidomethyl)	1	7	P02768	P02768; A0A0C4DGB6; H0YA55; A0A087WWT3; D6RHD5; C9JKR2; B7WNR0	1	4	0.6127	0	1	1	637.048	2545.17	2545.17	1.51	0.00096	HCD (High Energy Collision Dissociation)	MS2	18.7706	2.31	67.4742	46902	03112019_Fusion_1050_VK_Plasma_LFQ_120min_AR2.raw	F2			TRUE				5.81	0	5.707e-09	170797376	67.46
		TRUE	High	Sequest HT (A11)	Unambiguous	[K].EFNAETFTFHADIcTLSEKER.[Q]	C14(Carbamidomethyl)	1	7	P02768	P02768; A0A0C4DGB6; H0YA55; A0A087WWT3; D6RHD5; C9JKR2; B7WNR0	1	4	0.5705	0	1	1	637.048	2545.17	2545.17	1.98	0.00126	HCD (High Energy Collision Dissociation)	MS2	29.5443	2.301	67.5259	46839	03112019_Fusion_1050_VK_Plasma_LFQ_120min_AR3.raw	F3			TRUE				6.31	0	1.517e-08	201106608	67.52
		TRUE	High	Mascot (A8)	Unambiguous	[K].EFNAETFTFHADIcTLSEKER.[Q]	C14(Carbamidomethyl)	1	7	P02768	P02768; A0A0C4DGB6; H0YA55; A0A087WWT3; D6RHD5; C9JKR2; B7WNR0	1	4	1	0	1	1	637.048	2545.17	2545.17	1.51	0.00096	HCD (High Energy Collision Dissociation)	MS2	18.7706	2.31	67.4742	46902	03112019_Fusion_1050_VK_Plasma_LFQ_120min_AR2.raw	F2		48	TRUE	34	24	0.00116543		0	1.098e-07	170797376	67.46
		TRUE	High	Sequest HT (A11)	Selected	[K].EFNAETFTFHADIcTLSEKER.[Q]	C14(Carbamidomethyl)	1	7	P02768	P02768; A0A0C4DGB6; H0YA55; A0A087WWT3; D6RHD5; C9JKR2; B7WNR0	1	4	0.562	0	1	1	637.048	2545.17	2545.17	1.15	0.00073	HCD (High Energy Collision Dissociation)	MS2	27.6628	2.35	67.3743	46895	03112019_Fusion_1050_VK_Plasma_LFQ_120min_AR1.raw	F1			TRUE				5.73	0	1.349e-07	191100416	67.4
		TRUE	High	Sequest HT (A11)	Selected	[K].EFNAETFTFHADIcTLSEKER.[Q]	C14(Carbamidomethyl)	1	7	P02768	P02768; A0A0C4DGB6; H0YA55; A0A087WWT3; D6RHD5; C9JKR2; B7WNR0	1	3	0.6116	0	1	1	849.06	2545.17	2545.17	-0.21	-0.00018	HCD (High Energy Collision Dissociation)	MS2	64.3001	29.54	67.3308	46671	03112019_Fusion_1050_VK_Plasma_LFQ_120min_AR3.raw	F3			TRUE				4.3	0	1.173e-06	98899016	67.53
		TRUE	High	Mascot (A8)	Unambiguous	[K].EFNAETFTFHADIcTLSEKER.[Q]	C14(Carbamidomethyl)	1	7	P02768	P02768; A0A0C4DGB6; H0YA55; A0A087WWT3; D6RHD5; C9JKR2; B7WNR0	1	4	1	0	1	1	637.048	2545.17	2545.17	1.98	0.00126	HCD (High Energy Collision Dissociation)	MS2	29.5443	2.301	67.5259	46839	03112019_Fusion_1050_VK_Plasma_LFQ_120min_AR3.raw	F3		43	TRUE	34	24	0.00400299		0	1.517e-06	201106608	67.52
		TRUE	High	Sequest HT (A11)	Unambiguous	[K].EFNAETFTFHADIcTLSEKER.[Q]	C14(Carbamidomethyl)	1	7	P02768	P02768; A0A0C4DGB6; H0YA55; A0A087WWT3; D6RHD5; C9JKR2; B7WNR0	1	3	0.6814	0	1	1	849.06	2545.16	2545.17	-0.69	-0.00058	HCD (High Energy Collision Dissociation)	MS2	30.5547	20.846	67.3137	46760	03112019_Fusion_1050_VK_Plasma_LFQ_120min_AR2.raw	F2			TRUE				4.52	0	1.67e-06	77090016	67.47
		TRUE	High	Sequest HT (A11)	Selected	[K].EFNAETFTFHADIcTLSEKER.[Q]	C14(Carbamidomethyl)	1	7	P02768	P02768; A0A0C4DGB6; H0YA55; A0A087WWT3; D6RHD5; C9JKR2; B7WNR0	1	4	0.5748	0	1	1	637.047	2545.17	2545.17	0.63	0.0004	HCD (High Energy Collision Dissociation)	MS2	18.5422	30	68.3019	47524	03112019_Fusion_1050_VK_Plasma_LFQ_120min_AR3.raw	F3			TRUE				3.01	0	1.998e-05	201106608	67.52
		TRUE	High	Mascot (A8)	Unambiguous	[K].EFNAETFTFHADIcTLSEKER.[Q]	C14(Carbamidomethyl)	1	7	P02768	P02768; A0A0C4DGB6; H0YA55; A0A087WWT3; D6RHD5; C9JKR2; B7WNR0	1	3	1	0	1	1	849.06	2545.16	2545.17	-0.69	-0.00058	HCD (High Energy Collision Dissociation)	MS2	30.5547	20.846	67.3137	46760	03112019_Fusion_1050_VK_Plasma_LFQ_120min_AR2.raw	F2		40	TRUE	35	25	0.00770443		0	3.302e-05	77090016	67.47
		TRUE	High	Sequest HT (A11)	Selected	[K].EFNAETFTFHADIcTLSEKER.[Q]	C14(Carbamidomethyl)	1	7	P02768	P02768; A0A0C4DGB6; H0YA55; A0A087WWT3; D6RHD5; C9JKR2; B7WNR0	1	3	0.5974	0	1	1	849.06	2545.17	2545.17	-0.44	-0.00038	HCD (High Energy Collision Dissociation)	MS2	60.7983	30	67.2144	46754	03112019_Fusion_1050_VK_Plasma_LFQ_120min_AR1.raw	F1			TRUE				3.8	0	4.278e-05	91619832	67.4
		TRUE	High	Sequest HT (A11)	Selected	[K].EFNAETFTFHADIcTLSEKER.[Q]	C14(Carbamidomethyl)	1	7	P02768	P02768; A0A0C4DGB6; H0YA55; A0A087WWT3; D6RHD5; C9JKR2; B7WNR0	1	4	0.5521	0	1	1	637.046	2545.16	2545.17	-1.74	-0.00111	HCD (High Energy Collision Dissociation)	MS2	31.0598	30	68.4313	47823	03112019_Fusion_1050_VK_Plasma_LFQ_120min_AR1.raw	F1			TRUE				3.26	0.0002069	0.004391	191100416	67.4
	TRUE	High	[R].ETYGEMADCCAK.[Q]	2xCarbamidomethyl [C9; C10]; 1xOxidation [M6]		TRUE	1	4	2	P02768	P02768 [106-117]	0	1450.53	0	198.4	31.5	70.1		High	Peak Found	High	High	High	0.0005843	0.000901	0.02135	0.0148	42	1.6	26.54	R.ETYGEMADCCAK.Q	[106-117]		Used
		Checked	Confidence	Identifying Node	PSM Ambiguity	Annotated Sequence	Modifications	# Protein Groups	# Proteins	Master Protein Accessions	Protein Accessions	# Missed Cleavages	Charge	DeltaScore	DeltaCn	Rank	Search Engine Rank	m/z [Da]	MH+ [Da]	Theo. MH+ [Da]	DeltaM [ppm]	Deltam/z [Da]	Activation Type	MS Order	Isolation Interference [%]	Ion Inject Time [ms]	RT [min]	First Scan	Spectrum File	File ID	Quan Info	Ions Score	Contaminant	Identity Strict	Identity Relaxed	Expectation Value	XCorr	Percolator q-Value	Percolator PEP	Precursor Abundance	Apex RT [min]
		TRUE	High	Mascot (A8)	Selected	[R].ETYGEmADccAK.[Q]	M6(Oxidation); C9(Carbamidomethyl); C10(Carbamidomethyl)	1	4	P02768	P02768; A0A0C4DGB6; A0A087WWT3; H7C013	0	2	1	0	1	1	725.768	1450.53	1450.53	0.45	0.00033	HCD (High Energy Collision Dissociation)	MS2	45.2563	30	26.411	12122	03112019_Fusion_1050_VK_Plasma_LFQ_120min_AR1.raw	F1		42	TRUE	28	18	0.00114137		0.0005843	0.02135	10059763	26.52
		TRUE	High	Mascot (A8)	Selected	[R].ETYGEmADccAK.[Q]	M6(Oxidation); C9(Carbamidomethyl); C10(Carbamidomethyl)	1	4	P02768	P02768; A0A0C4DGB6; A0A087WWT3; H7C013	0	2	1	0	1	1	725.768	1450.53	1450.53	0.7	0.00051	HCD (High Energy Collision Dissociation)	MS2	51.3111	30	26.5109	12170	03112019_Fusion_1050_VK_Plasma_LFQ_120min_AR3.raw	F3		41	TRUE	28	18	0.00178351		0.003769	0.07644	4.50598e+06	26.58
	TRUE	High	[R].ETYGEMADCCAK.[Q]	2xCarbamidomethyl [C9; C10]		TRUE	1	4	2	P02768	P02768 [106-117]	0	1434.53	0	77.8	135.1	87.1		Peak Found	High	Peak Found	High	High	0	0	0.001554	0.0005376	53	2.29	36.01	R.ETYGEMADCCAK.Q	[106-117]		Used
		Checked	Confidence	Identifying Node	PSM Ambiguity	Annotated Sequence	Modifications	# Protein Groups	# Proteins	Master Protein Accessions	Protein Accessions	# Missed Cleavages	Charge	DeltaScore	DeltaCn	Rank	Search Engine Rank	m/z [Da]	MH+ [Da]	Theo. MH+ [Da]	DeltaM [ppm]	Deltam/z [Da]	Activation Type	MS Order	Isolation Interference [%]	Ion Inject Time [ms]	RT [min]	First Scan	Spectrum File	File ID	Quan Info	Ions Score	Contaminant	Identity Strict	Identity Relaxed	Expectation Value	XCorr	Percolator q-Value	Percolator PEP	Precursor Abundance	Apex RT [min]
		TRUE	High	Sequest HT (A11)	Unambiguous	[R].ETYGEMADccAK.[Q]	C9(Carbamidomethyl); C10(Carbamidomethyl)	1	4	P02768	P02768; A0A0C4DGB6; A0A087WWT3; H7C013	0	2	0.7205	0	1	1	717.771	1434.53	1434.53	0.36	0.00026	HCD (High Energy Collision Dissociation)	MS2	23.4356	30	35.9164	19870	03112019_Fusion_1050_VK_Plasma_LFQ_120min_AR2.raw	F2			TRUE				2.29	0	0.0005376	26101250	36.04
		TRUE	High	Mascot (A8)	Unambiguous	[R].ETYGEMADccAK.[Q]	C9(Carbamidomethyl); C10(Carbamidomethyl)	1	4	P02768	P02768; A0A0C4DGB6; A0A087WWT3; H7C013	0	2	1	0	1	1	717.771	1434.53	1434.53	0.36	0.00026	HCD (High Energy Collision Dissociation)	MS2	23.4356	30	35.9164	19870	03112019_Fusion_1050_VK_Plasma_LFQ_120min_AR2.raw	F2		53	TRUE	29	19	0.000107513		0	0.001554	26101250	36.04
	TRUE	High	[K].ETCFAEEGKK.[L]	1xCarbamidomethyl [C3]		TRUE	1	6	1	P02768	P02768 [589-598]	1	1198.54	0	61.8	152.1	86		Peak Found	High	Peak Found	High	High	0.008586	0.004606	0.1623	0.09394	35	1.04	21.11	K.ETCFAEEGKK.L	[589-598]		Used
		Checked	Confidence	Identifying Node	PSM Ambiguity	Annotated Sequence	Modifications	# Protein Groups	# Proteins	Master Protein Accessions	Protein Accessions	# Missed Cleavages	Charge	DeltaScore	DeltaCn	Rank	Search Engine Rank	m/z [Da]	MH+ [Da]	Theo. MH+ [Da]	DeltaM [ppm]	Deltam/z [Da]	Activation Type	MS Order	Isolation Interference [%]	Ion Inject Time [ms]	RT [min]	First Scan	Spectrum File	File ID	Quan Info	Ions Score	Contaminant	Identity Strict	Identity Relaxed	Expectation Value	XCorr	Percolator q-Value	Percolator PEP	Precursor Abundance	Apex RT [min]
		TRUE	High	Mascot (A8)	Selected	[K].ETcFAEEGKK.[L]	C3(Carbamidomethyl)	1	6	P02768	P02768; H0YA55; A0A087WWT3; D6RHD5; C9JKR2; B7WNR0	1	2	1	0	1	1	599.774	1198.54	1198.54	-0.01	-1e-05	HCD (High Energy Collision Dissociation)	MS2	0	30	20.9645	7648	03112019_Fusion_1050_VK_Plasma_LFQ_120min_AR2.raw	F2		35	TRUE	31	21	0.0141936		0.008586	0.1623	2.69572e+06	21.05
	TRUE	High	[K].EQLKAVMDDFAAFVEK.[C]			TRUE	1	7	4	P02768	P02768 [566-581]	1	1840.91	0	85	102.6	112.4		High	High	High	High	High	0.0002084	0	0.008678	4.765e-05	44	3.19	83.72	K.EQLKAVMDDFAAFVEK.C	[566-581]		Used
		Checked	Confidence	Identifying Node	PSM Ambiguity	Annotated Sequence	Modifications	# Protein Groups	# Proteins	Master Protein Accessions	Protein Accessions	# Missed Cleavages	Charge	DeltaScore	DeltaCn	Rank	Search Engine Rank	m/z [Da]	MH+ [Da]	Theo. MH+ [Da]	DeltaM [ppm]	Deltam/z [Da]	Activation Type	MS Order	Isolation Interference [%]	Ion Inject Time [ms]	RT [min]	First Scan	Spectrum File	File ID	Quan Info	Ions Score	Contaminant	Identity Strict	Identity Relaxed	Expectation Value	XCorr	Percolator q-Value	Percolator PEP	Precursor Abundance	Apex RT [min]
		TRUE	High	Sequest HT (A11)	Unambiguous	[K].EQLKAVMDDFAAFVEK.[C]		1	7	P02768	P02768; A0A0C4DGB6; H0YA55; A0A087WWT3; D6RHD5; C9JKR2; B7WNR0	1	3	0.6426	0	1	1	614.309	1840.91	1840.91	-0.97	-0.00059	HCD (High Energy Collision Dissociation)	MS2	19.971	30	83.538	61094	03112019_Fusion_1050_VK_Plasma_LFQ_120min_AR1.raw	F1			TRUE				3.19	0	4.765e-05	13622040	83.71
		TRUE	High	Sequest HT (A11)	Selected	[K].EQLKAVMDDFAAFVEK.[C]		1	7	P02768	P02768; A0A0C4DGB6; H0YA55; A0A087WWT3; D6RHD5; C9JKR2; B7WNR0	1	3	0.6357	0	1	1	614.309	1840.91	1840.91	-1.9	-0.00117	HCD (High Energy Collision Dissociation)	MS2	8.76756	30	83.5334	60682	03112019_Fusion_1050_VK_Plasma_LFQ_120min_AR3.raw	F3			TRUE				2.91	0	0.0006381	22817666	83.7
		TRUE	High	Mascot (A8)	Unambiguous	[K].EQLKAVMDDFAAFVEK.[C]		1	7	P02768	P02768; A0A0C4DGB6; H0YA55; A0A087WWT3; D6RHD5; C9JKR2; B7WNR0	1	3	1	0	1	1	614.309	1840.91	1840.91	-0.97	-0.00059	HCD (High Energy Collision Dissociation)	MS2	19.971	30	83.538	61094	03112019_Fusion_1050_VK_Plasma_LFQ_120min_AR1.raw	F1		42	TRUE	33	23	0.00410437		0	0.004694	13622040	83.71
		TRUE	High	Mascot (A8)	Selected	[K].EQLKAVMDDFAAFVEK.[C]		1	7	P02768	P02768; A0A0C4DGB6; H0YA55; A0A087WWT3; D6RHD5; C9JKR2; B7WNR0	1	3	1	0	1	1	614.309	1840.91	1840.91	-1.59	-0.00097	HCD (High Energy Collision Dissociation)	MS2	17.4042	30	83.5634	60732	03112019_Fusion_1050_VK_Plasma_LFQ_120min_AR2.raw	F2		44	TRUE	33	23	0.00268894		0.0002084	0.008678	15378060	83.75
	TRUE	High	[K].ALVLIAFAQYLQQCPFEDHVKLVNEVTEFAK.[T]	1xCarbamidomethyl [C14]		TRUE	1	4	4	P02768	P02768 [45-75]	1	3620.88	0	106.9	104.7	88.4		High	High	High	High	High	0	0	2.584e-05	1.695e-07	31	5.47	96.25	K.ALVLIAFAQYLQQCPFEDHVKLVNEVTEFAK.T	[45-75]		Used
		Checked	Confidence	Identifying Node	PSM Ambiguity	Annotated Sequence	Modifications	# Protein Groups	# Proteins	Master Protein Accessions	Protein Accessions	# Missed Cleavages	Charge	DeltaScore	DeltaCn	Rank	Search Engine Rank	m/z [Da]	MH+ [Da]	Theo. MH+ [Da]	DeltaM [ppm]	Deltam/z [Da]	Activation Type	MS Order	Isolation Interference [%]	Ion Inject Time [ms]	RT [min]	First Scan	Spectrum File	File ID	Quan Info	Ions Score	Contaminant	Identity Strict	Identity Relaxed	Expectation Value	XCorr	Percolator q-Value	Percolator PEP	Precursor Abundance	Apex RT [min]
		TRUE	High	Sequest HT (A11)	Selected	[K].ALVLIAFAQYLQQcPFEDHVKLVNEVTEFAK.[T]	C14(Carbamidomethyl)	1	4	P02768	P02768; A0A0C4DGB6; A0A087WWT3; H7C013	1	4	0.683	0	1	1	905.977	3620.88	3620.88	0.72	0.00065	HCD (High Energy Collision Dissociation)	MS2	11.7506	30	96.2143	71538	03112019_Fusion_1050_VK_Plasma_LFQ_120min_AR3.raw	F3			TRUE				6.53	0	2.558e-09	16921970	96.26
		TRUE	High	Sequest HT (A11)	Unambiguous	[K].ALVLIAFAQYLQQcPFEDHVKLVNEVTEFAK.[T]	C14(Carbamidomethyl)	1	4	P02768	P02768; A0A0C4DGB6; A0A087WWT3; H7C013	1	4	0.7239	0	1	1	905.977	3620.89	3620.88	0.79	0.00072	HCD (High Energy Collision Dissociation)	MS2	19.0208	18.969	96.1966	71825	03112019_Fusion_1050_VK_Plasma_LFQ_120min_AR1.raw	F1			TRUE				5.47	0	1.695e-07	16145113	96.23
		TRUE	High	Sequest HT (A11)	Selected	[K].ALVLIAFAQYLQQcPFEDHVKLVNEVTEFAK.[T]	C14(Carbamidomethyl)	1	4	P02768	P02768; A0A0C4DGB6; A0A087WWT3; H7C013	1	4	0.686	0	1	1	905.975	3620.88	3620.88	-0.84	-0.00076	HCD (High Energy Collision Dissociation)	MS2	29.8377	28.322	96.2147	71569	03112019_Fusion_1050_VK_Plasma_LFQ_120min_AR2.raw	F2			TRUE				5	0	9.451e-06	14809280	96.26
		TRUE	High	Mascot (A8)	Unambiguous	[K].ALVLIAFAQYLQQcPFEDHVKLVNEVTEFAK.[T]	C14(Carbamidomethyl)	1	4	P02768	P02768; A0A0C4DGB6; A0A087WWT3; H7C013	1	4	1	0	1	1	905.977	3620.89	3620.88	0.79	0.00072	HCD (High Energy Collision Dissociation)	MS2	19.0208	18.969	96.1966	71825	03112019_Fusion_1050_VK_Plasma_LFQ_120min_AR1.raw	F1		31	TRUE	30	20	0.0275948		0	2.584e-05	16145113	96.23
	TRUE	High	[K].ALVLIAFAQYLQQCPFEDHVK.[L]	1xCarbamidomethyl [C14]		TRUE	1	4	8	P02768	P02768 [45-65]	0	2490.28	0	85.6	87.6	126.8		Peak Found	High	High	High	High	0	0	3.698e-08	1.567e-09	58	6.05	94.86	K.ALVLIAFAQYLQQCPFEDHVK.L	[45-65]		Used
		Checked	Confidence	Identifying Node	PSM Ambiguity	Annotated Sequence	Modifications	# Protein Groups	# Proteins	Master Protein Accessions	Protein Accessions	# Missed Cleavages	Charge	DeltaScore	DeltaCn	Rank	Search Engine Rank	m/z [Da]	MH+ [Da]	Theo. MH+ [Da]	DeltaM [ppm]	Deltam/z [Da]	Activation Type	MS Order	Isolation Interference [%]	Ion Inject Time [ms]	RT [min]	First Scan	Spectrum File	File ID	Quan Info	Ions Score	Contaminant	Identity Strict	Identity Relaxed	Expectation Value	XCorr	Percolator q-Value	Percolator PEP	Precursor Abundance	Apex RT [min]
		TRUE	High	Sequest HT (A11)	Unambiguous	[K].ALVLIAFAQYLQQcPFEDHVK.[L]	C14(Carbamidomethyl)	1	4	P02768	P02768; A0A0C4DGB6; A0A087WWT3; H7C013	0	4	0.7388	0	1	1	623.327	2490.28	2490.28	-0.13	-8e-05	HCD (High Energy Collision Dissociation)	MS2	6.24421	30	94.8771	70397	03112019_Fusion_1050_VK_Plasma_LFQ_120min_AR2.raw	F2			TRUE				6.05	0	1.567e-09	38020444	94.96
		TRUE	High	Sequest HT (A11)	Unambiguous	[K].ALVLIAFAQYLQQcPFEDHVK.[L]	C14(Carbamidomethyl)	1	4	P02768	P02768; A0A0C4DGB6; A0A087WWT3; H7C013	0	4	0.7598	0	1	1	623.327	2490.29	2490.28	0.18	0.00011	HCD (High Energy Collision Dissociation)	MS2	0	30	94.6065	70135	03112019_Fusion_1050_VK_Plasma_LFQ_120min_AR3.raw	F3			TRUE				5.62	0	1.96e-08	88377560	94.72
		TRUE	High	Mascot (A8)	Unambiguous	[K].ALVLIAFAQYLQQcPFEDHVK.[L]	C14(Carbamidomethyl)	1	4	P02768	P02768; A0A0C4DGB6; A0A087WWT3; H7C013	0	4	1	0	1	1	623.327	2490.28	2490.28	-0.13	-8e-05	HCD (High Energy Collision Dissociation)	MS2	6.24421	30	94.8771	70397	03112019_Fusion_1050_VK_Plasma_LFQ_120min_AR2.raw	F2		58	TRUE	32	22	7.16093e-05		0	3.698e-08	38020444	94.96
		TRUE	High	Mascot (A8)	Unambiguous	[K].ALVLIAFAQYLQQcPFEDHVK.[L]	C14(Carbamidomethyl)	1	4	P02768	P02768; A0A0C4DGB6; A0A087WWT3; H7C013	0	4	1	0	1	1	623.327	2490.29	2490.28	0.18	0.00011	HCD (High Energy Collision Dissociation)	MS2	0	30	94.6065	70135	03112019_Fusion_1050_VK_Plasma_LFQ_120min_AR3.raw	F3		49	TRUE	32	22	0.00051343		0	4.645e-07	88377560	94.72
		TRUE	High	Sequest HT (A11)	Unambiguous	[K].ALVLIAFAQYLQQcPFEDHVK.[L]	C14(Carbamidomethyl)	1	4	P02768	P02768; A0A0C4DGB6; A0A087WWT3; H7C013	0	3	0.7904	0	1	1	830.766	2490.28	2490.28	-1.06	-0.00088	HCD (High Energy Collision Dissociation)	MS2	42.5899	30	94.5799	70108	03112019_Fusion_1050_VK_Plasma_LFQ_120min_AR3.raw	F3			TRUE				3.96	0	4.034e-06	300808000	94.72
		TRUE	High	Mascot (A8)	Unambiguous	[K].ALVLIAFAQYLQQcPFEDHVK.[L]	C14(Carbamidomethyl)	1	4	P02768	P02768; A0A0C4DGB6; A0A087WWT3; H7C013	0	3	1	0	1	1	830.766	2490.28	2490.28	-1.06	-0.00088	HCD (High Energy Collision Dissociation)	MS2	42.5899	30	94.5799	70108	03112019_Fusion_1050_VK_Plasma_LFQ_120min_AR3.raw	F3		42	TRUE	32	22	0.00290344		0	4.02e-05	300808000	94.72
		TRUE	High	Sequest HT (A11)	Unambiguous	[K].ALVLIAFAQYLQQcPFEDHVK.[L]	C14(Carbamidomethyl)	1	4	P02768	P02768; A0A0C4DGB6; A0A087WWT3; H7C013	0	2	0.8009	0	1	1	1245.64	2490.28	2490.28	-2.12	-0.00264	HCD (High Energy Collision Dissociation)	MS2	0	30	94.9049	70423	03112019_Fusion_1050_VK_Plasma_LFQ_120min_AR2.raw	F2			TRUE				2.26	0	0.0003346	10162085	94.96
		TRUE	High	Mascot (A8)	Unambiguous	[K].ALVLIAFAQYLQQcPFEDHVK.[L]	C14(Carbamidomethyl)	1	4	P02768	P02768; A0A0C4DGB6; A0A087WWT3; H7C013	0	2	1	0	1	1	1245.64	2490.28	2490.28	-2.12	-0.00264	HCD (High Energy Collision Dissociation)	MS2	0	30	94.9049	70423	03112019_Fusion_1050_VK_Plasma_LFQ_120min_AR2.raw	F2		45	TRUE	32	22	0.00150996		0	0.001556	10162085	94.96
	TRUE	High	[K].ADDKETCFAEEGKK.[L]	1xCarbamidomethyl [C7]		TRUE	1	6	18	P02768	P02768 [585-598]	2	1627.73	0	82.8	158.5	58.7		High	High	High	High	High	0	0	8.132e-09	0.003824	57	2.46	22.12	K.ADDKETCFAEEGKK.L	[585-598]		Used
		Checked	Confidence	Identifying Node	PSM Ambiguity	Annotated Sequence	Modifications	# Protein Groups	# Proteins	Master Protein Accessions	Protein Accessions	# Missed Cleavages	Charge	DeltaScore	DeltaCn	Rank	Search Engine Rank	m/z [Da]	MH+ [Da]	Theo. MH+ [Da]	DeltaM [ppm]	Deltam/z [Da]	Activation Type	MS Order	Isolation Interference [%]	Ion Inject Time [ms]	RT [min]	First Scan	Spectrum File	File ID	Quan Info	Ions Score	Contaminant	Identity Strict	Identity Relaxed	Expectation Value	XCorr	Percolator q-Value	Percolator PEP	Precursor Abundance	Apex RT [min]
		TRUE	High	Sequest HT (A11)	Unambiguous	[K].ADDKETcFAEEGKK.[L]	C7(Carbamidomethyl)	1	6	P02768	P02768; H0YA55; A0A087WWT3; D6RHD5; C9JKR2; B7WNR0	2	3	0.6951	0	1	1	543.247	1627.73	1627.73	0.1	5e-05	HCD (High Energy Collision Dissociation)	MS2	1.62663	12.445	22.0446	8518	03112019_Fusion_1050_VK_Plasma_LFQ_120min_AR1.raw	F1			TRUE				6.56	0	6.461e-10	767323072	22.11
		TRUE	High	Sequest HT (A11)	Unambiguous	[K].ADDKETcFAEEGKK.[L]	C7(Carbamidomethyl)	1	6	P02768	P02768; H0YA55; A0A087WWT3; D6RHD5; C9JKR2; B7WNR0	2	3	0.6649	0	1	1	543.247	1627.73	1627.73	-0.24	-0.00013	HCD (High Energy Collision Dissociation)	MS2	0.336113	1.443	22.0831	8510	03112019_Fusion_1050_VK_Plasma_LFQ_120min_AR3.raw	F3			TRUE				5.7	0	2.678e-09	736614656	22.12
		TRUE	High	Sequest HT (A11)	Unambiguous	[K].ADDKETcFAEEGKK.[L]	C7(Carbamidomethyl)	1	6	P02768	P02768; H0YA55; A0A087WWT3; D6RHD5; C9JKR2; B7WNR0	2	3	0.6601	0	1	1	543.247	1627.73	1627.73	0.04	2e-05	HCD (High Energy Collision Dissociation)	MS2	1.46231	0.988	22.0731	8570	03112019_Fusion_1050_VK_Plasma_LFQ_120min_AR2.raw	F2			TRUE				5.59	0	4.02e-09	1406874368	22.13
		TRUE	High	Mascot (A8)	Unambiguous	[K].ADDKETcFAEEGKK.[L]	C7(Carbamidomethyl)	1	6	P02768	P02768; H0YA55; A0A087WWT3; D6RHD5; C9JKR2; B7WNR0	2	3	0.8909	0	1	1	543.247	1627.73	1627.73	0.1	5e-05	HCD (High Energy Collision Dissociation)	MS2	1.62663	12.445	22.0446	8518	03112019_Fusion_1050_VK_Plasma_LFQ_120min_AR1.raw	F1		55	TRUE	33	23	0.000199056		0	4.957e-09	767323072	22.11
		TRUE	High	Mascot (A8)	Unambiguous	[K].ADDKETcFAEEGKK.[L]	C7(Carbamidomethyl)	1	6	P02768	P02768; H0YA55; A0A087WWT3; D6RHD5; C9JKR2; B7WNR0	2	3	0.8947	0	1	1	543.247	1627.73	1627.73	-0.24	-0.00013	HCD (High Energy Collision Dissociation)	MS2	0.336113	1.443	22.0831	8510	03112019_Fusion_1050_VK_Plasma_LFQ_120min_AR3.raw	F3		57	TRUE	33	23	0.000117478		0	8.132e-09	736614656	22.12
		TRUE	High	Mascot (A8)	Unambiguous	[K].ADDKETcFAEEGKK.[L]	C7(Carbamidomethyl)	1	6	P02768	P02768; H0YA55; A0A087WWT3; D6RHD5; C9JKR2; B7WNR0	2	3	0.8889	0	1	1	543.247	1627.73	1627.73	0.04	2e-05	HCD (High Energy Collision Dissociation)	MS2	1.46231	0.988	22.0731	8570	03112019_Fusion_1050_VK_Plasma_LFQ_120min_AR2.raw	F2		54	TRUE	33	23	0.000216123		0	1.479e-08	1406874368	22.13
		TRUE	High	Sequest HT (A11)	Selected	[K].ADDKETcFAEEGKK.[L]	C7(Carbamidomethyl)	1	6	P02768	P02768; H0YA55; A0A087WWT3; D6RHD5; C9JKR2; B7WNR0	2	3	0.6451	0	1	1	543.247	1627.73	1627.73	-0.1	-5e-05	HCD (High Energy Collision Dissociation)	MS2	18.1417	30	22.7518	9127	03112019_Fusion_1050_VK_Plasma_LFQ_120min_AR2.raw	F2			TRUE				2.93	0	4.103e-05	1406874368	22.13
		TRUE	High	Sequest HT (A11)	Selected	[K].ADDKETcFAEEGKK.[L]	C7(Carbamidomethyl)	1	6	P02768	P02768; H0YA55; A0A087WWT3; D6RHD5; C9JKR2; B7WNR0	2	4	0.5059	0	1	1	407.687	1627.72	1627.73	-1.34	-0.00054	HCD (High Energy Collision Dissociation)	MS2	1.09279	0.802	22.14	8555	03112019_Fusion_1050_VK_Plasma_LFQ_120min_AR3.raw	F3			TRUE				3.4	0	0.0003428	602079488	22.12
		TRUE	High	Mascot (A8)	Unambiguous	[K].ADDKETcFAEEGKK.[L]	C7(Carbamidomethyl)	1	6	P02768	P02768; H0YA55; A0A087WWT3; D6RHD5; C9JKR2; B7WNR0	2	4	0.825	0	1	1	407.687	1627.72	1627.73	-1.24	-0.00051	HCD (High Energy Collision Dissociation)	MS2	1.74285	0.6	22.0868	8582	03112019_Fusion_1050_VK_Plasma_LFQ_120min_AR2.raw	F2		40	TRUE	33	23	0.00636309		0	0.0006121	1251324672	22.13
		TRUE	High	Sequest HT (A11)	Selected	[K].ADDKETcFAEEGKK.[L]	C7(Carbamidomethyl)	1	6	P02768	P02768; H0YA55; A0A087WWT3; D6RHD5; C9JKR2; B7WNR0	2	3	0.5896	0	1	1	543.247	1627.73	1627.73	0.53	0.00029	HCD (High Energy Collision Dissociation)	MS2	22.9914	30	22.7592	9045	03112019_Fusion_1050_VK_Plasma_LFQ_120min_AR3.raw	F3			TRUE				2.51	0	0.001167	736614656	22.12
		TRUE	High	Sequest HT (A11)	Unambiguous	[K].ADDKETcFAEEGKK.[L]	C7(Carbamidomethyl)	1	6	P02768	P02768; H0YA55; A0A087WWT3; D6RHD5; C9JKR2; B7WNR0	2	4	0.5166	0	1	1	407.687	1627.72	1627.73	-1.24	-0.00051	HCD (High Energy Collision Dissociation)	MS2	1.74285	0.6	22.0868	8582	03112019_Fusion_1050_VK_Plasma_LFQ_120min_AR2.raw	F2			TRUE				3.62	0	0.002842	1251324672	22.13
		TRUE	High	Mascot (A8)	Unambiguous	[K].ADDKETcFAEEGKK.[L]	C7(Carbamidomethyl)	1	6	P02768	P02768; H0YA55; A0A087WWT3; D6RHD5; C9JKR2; B7WNR0	2	4	0.9091	0	1	1	407.687	1627.72	1627.73	-1.52	-0.00062	HCD (High Energy Collision Dissociation)	MS2	1.12322	0.674	22.0961	8565	03112019_Fusion_1050_VK_Plasma_LFQ_120min_AR1.raw	F1		44	TRUE	33	23	0.00228341		0	0.002872	714528576	22.11
		TRUE	High	Sequest HT (A11)	Selected	[K].ADDKETcFAEEGKK.[L]	C7(Carbamidomethyl)	1	6	P02768	P02768; H0YA55; A0A087WWT3; D6RHD5; C9JKR2; B7WNR0	2	2	0.5623	0	1	1	814.367	1627.73	1627.73	0.22	0.00018	HCD (High Energy Collision Dissociation)	MS2	31.8629	30	22.0766	8547	03112019_Fusion_1050_VK_Plasma_LFQ_120min_AR1.raw	F1			TRUE				2.65	0	0.003814	230103856	22.11
		TRUE	High	Sequest HT (A11)	Unambiguous	[K].ADDKETcFAEEGKK.[L]	C7(Carbamidomethyl)	1	6	P02768	P02768; H0YA55; A0A087WWT3; D6RHD5; C9JKR2; B7WNR0	2	2	0.6423	0	1	1	814.368	1627.73	1627.73	0.6	0.00049	HCD (High Energy Collision Dissociation)	MS2	15.5862	30	22.0108	8486	03112019_Fusion_1050_VK_Plasma_LFQ_120min_AR1.raw	F1			TRUE				2.46	0	0.003824	230103856	22.11
		TRUE	High	Mascot (A8)	Selected	[K].ADDKETcFAEEGKK.[L]	C7(Carbamidomethyl)	1	6	P02768	P02768; H0YA55; A0A087WWT3; D6RHD5; C9JKR2; B7WNR0	2	2	0.9762	0	1	1	814.367	1627.73	1627.73	-0.25	-0.0002	HCD (High Energy Collision Dissociation)	MS2	55.2913	30	22.0006	8502	03112019_Fusion_1050_VK_Plasma_LFQ_120min_AR2.raw	F2		42	TRUE	33	23	0.00374936		0	0.005104	407558656	22.13
		TRUE	High	Sequest HT (A11)	Unambiguous	[K].ADDKETcFAEEGKK.[L]	C7(Carbamidomethyl)	1	6	P02768	P02768; H0YA55; A0A087WWT3; D6RHD5; C9JKR2; B7WNR0	2	4	0.5085	0	1	1	407.687	1627.72	1627.73	-1.52	-0.00062	HCD (High Energy Collision Dissociation)	MS2	1.12322	0.674	22.0961	8565	03112019_Fusion_1050_VK_Plasma_LFQ_120min_AR1.raw	F1			TRUE				3.52	0.0003755	0.007667	714528576	22.11
		TRUE	High	Sequest HT (A11)	Selected	[K].ADDKETcFAEEGKK.[L]	C7(Carbamidomethyl)	1	6	P02768	P02768; H0YA55; A0A087WWT3; D6RHD5; C9JKR2; B7WNR0	2	2	0.483	0	1	1	814.367	1627.73	1627.73	0.42	0.00034	HCD (High Energy Collision Dissociation)	MS2	57.5496	30	22.0622	8559	03112019_Fusion_1050_VK_Plasma_LFQ_120min_AR2.raw	F2			TRUE				2.65	0.0009944	0.01806	407558656	22.13
		TRUE	High	Mascot (A8)	Unambiguous	[K].ADDKETcFAEEGKK.[L]	C7(Carbamidomethyl)	1	6	P02768	P02768; H0YA55; A0A087WWT3; D6RHD5; C9JKR2; B7WNR0	2	2	0.9189	0	1	1	814.368	1627.73	1627.73	0.6	0.00049	HCD (High Energy Collision Dissociation)	MS2	15.5862	30	22.0108	8486	03112019_Fusion_1050_VK_Plasma_LFQ_120min_AR1.raw	F1		37	TRUE	33	23	0.0107656		0.0005843	0.0211	230103856	22.11
	TRUE	High	[K].ADDKETCFAEEGK.[K]	1xCarbamidomethyl [C7]		TRUE	1	6	5	P02768	P02768 [585-597]	1	1499.63	0	181.8	40.4	77.8		High	Peak Found	High	High	High	0	0	3.198e-06	3.058e-07	63	4.61	27.63	K.ADDKETCFAEEGK.K	[585-597]		Used
		Checked	Confidence	Identifying Node	PSM Ambiguity	Annotated Sequence	Modifications	# Protein Groups	# Proteins	Master Protein Accessions	Protein Accessions	# Missed Cleavages	Charge	DeltaScore	DeltaCn	Rank	Search Engine Rank	m/z [Da]	MH+ [Da]	Theo. MH+ [Da]	DeltaM [ppm]	Deltam/z [Da]	Activation Type	MS Order	Isolation Interference [%]	Ion Inject Time [ms]	RT [min]	First Scan	Spectrum File	File ID	Quan Info	Ions Score	Contaminant	Identity Strict	Identity Relaxed	Expectation Value	XCorr	Percolator q-Value	Percolator PEP	Precursor Abundance	Apex RT [min]
		TRUE	High	Sequest HT (A11)	Unambiguous	[K].ADDKETcFAEEGK.[K]	C7(Carbamidomethyl)	1	6	P02768	P02768; H0YA55; A0A087WWT3; D6RHD5; C9JKR2; B7WNR0	1	3	0.6876	0	1	1	500.549	1499.63	1499.63	-0.01	-1e-05	HCD (High Energy Collision Dissociation)	MS2	27.8242	30	27.5018	13053	03112019_Fusion_1050_VK_Plasma_LFQ_120min_AR1.raw	F1			TRUE				4.61	0	3.058e-07	48591588	27.59
		TRUE	High	Mascot (A8)	Unambiguous	[K].ADDKETcFAEEGK.[K]	C7(Carbamidomethyl)	1	6	P02768	P02768; H0YA55; A0A087WWT3; D6RHD5; C9JKR2; B7WNR0	1	3	0.9655	0	1	1	500.549	1499.63	1499.63	-0.01	-1e-05	HCD (High Energy Collision Dissociation)	MS2	27.8242	30	27.5018	13053	03112019_Fusion_1050_VK_Plasma_LFQ_120min_AR1.raw	F1		58	TRUE	32	22	6.48651e-05		0	2.969e-06	48591588	27.59
		TRUE	High	Mascot (A8)	Unambiguous	[K].ADDKETcFAEEGK.[K]	C7(Carbamidomethyl)	1	6	P02768	P02768; H0YA55; A0A087WWT3; D6RHD5; C9JKR2; B7WNR0	1	3	0.9683	0	1	1	500.549	1499.63	1499.63	-0.25	-0.00012	HCD (High Energy Collision Dissociation)	MS2	38.698	30	27.5729	13066	03112019_Fusion_1050_VK_Plasma_LFQ_120min_AR3.raw	F3		63	TRUE	32	22	2.21031e-05		0	3.198e-06	23827060	27.66
		TRUE	High	Sequest HT (A11)	Unambiguous	[K].ADDKETcFAEEGK.[K]	C7(Carbamidomethyl)	1	6	P02768	P02768; H0YA55; A0A087WWT3; D6RHD5; C9JKR2; B7WNR0	1	3	0.6894	0	1	1	500.549	1499.63	1499.63	-0.25	-0.00012	HCD (High Energy Collision Dissociation)	MS2	38.698	30	27.5729	13066	03112019_Fusion_1050_VK_Plasma_LFQ_120min_AR3.raw	F3			TRUE				3.96	0	5.354e-06	23827060	27.66
		TRUE	High	Mascot (A8)	Selected	[K].ADDKETcFAEEGK.[K]	C7(Carbamidomethyl)	1	6	P02768	P02768; H0YA55; A0A087WWT3; D6RHD5; C9JKR2; B7WNR0	1	2	0.9302	0	1	1	750.32	1499.63	1499.63	0.67	0.0005	HCD (High Energy Collision Dissociation)	MS2	64.7639	30	27.4842	13037	03112019_Fusion_1050_VK_Plasma_LFQ_120min_AR1.raw	F1		43	TRUE	32	22	0.0025901		0.0002084	0.007482	34500704	27.59
	TRUE	High	[K].AAFTECCQAADKAACLLPK.[L]	3xCarbamidomethyl [C6; C7; C15]		TRUE	1	5	9	P02768	P02768 [187-205]	1	2124.99	0	102.1	94.5	103.5		High	High	High	High	High	0	0	5.715e-09	7.991e-07	95	4.55	59.45	K.AAFTECCQAADKAACLLPK.L	[187-205]		Used
		Checked	Confidence	Identifying Node	PSM Ambiguity	Annotated Sequence	Modifications	# Protein Groups	# Proteins	Master Protein Accessions	Protein Accessions	# Missed Cleavages	Charge	DeltaScore	DeltaCn	Rank	Search Engine Rank	m/z [Da]	MH+ [Da]	Theo. MH+ [Da]	DeltaM [ppm]	Deltam/z [Da]	Activation Type	MS Order	Isolation Interference [%]	Ion Inject Time [ms]	RT [min]	First Scan	Spectrum File	File ID	Quan Info	Ions Score	Contaminant	Identity Strict	Identity Relaxed	Expectation Value	XCorr	Percolator q-Value	Percolator PEP	Precursor Abundance	Apex RT [min]
		TRUE	High	Sequest HT (A11)	Unambiguous	[K].AAFTEccQAADKAAcLLPK.[L]	C6(Carbamidomethyl); C7(Carbamidomethyl); C15(Carbamidomethyl)	1	5	P02768	P02768; A0A0C4DGB6; H0YA55; D6RHD5; B7WNR0	1	2	0.7328	0	1	1	1063	2124.99	2124.99	-0.01	-1e-05	HCD (High Energy Collision Dissociation)	MS2	0	30.032	59.638	40170	03112019_Fusion_1050_VK_Plasma_LFQ_120min_AR1.raw	F1			TRUE				5.24	0	5.364e-11	132018552	59.44
		TRUE	High	Mascot (A8)	Unambiguous	[K].AAFTEccQAADKAAcLLPK.[L]	C6(Carbamidomethyl); C7(Carbamidomethyl); C15(Carbamidomethyl)	1	5	P02768	P02768; A0A0C4DGB6; H0YA55; D6RHD5; B7WNR0	1	2	0.9895	0	1	1	1063	2124.99	2124.99	-0.01	-1e-05	HCD (High Energy Collision Dissociation)	MS2	0	30.032	59.638	40170	03112019_Fusion_1050_VK_Plasma_LFQ_120min_AR1.raw	F1		95	TRUE	34	24	2.35632e-08		0	5.715e-09	132018552	59.44
		TRUE	High	Sequest HT (A11)	Unambiguous	[K].AAFTEccQAADKAAcLLPK.[L]	C6(Carbamidomethyl); C7(Carbamidomethyl); C15(Carbamidomethyl)	1	5	P02768	P02768; A0A0C4DGB6; H0YA55; D6RHD5; B7WNR0	1	2	0.6755	0	1	1	1063	2124.99	2124.99	0.17	0.00018	HCD (High Energy Collision Dissociation)	MS2	0	30	59.6444	40084	03112019_Fusion_1050_VK_Plasma_LFQ_120min_AR2.raw	F2			TRUE				3.39	0	6.564e-08	128468152	59.41
		TRUE	High	Mascot (A8)	Unambiguous	[K].AAFTEccQAADKAAcLLPK.[L]	C6(Carbamidomethyl); C7(Carbamidomethyl); C15(Carbamidomethyl)	1	5	P02768	P02768; A0A0C4DGB6; H0YA55; D6RHD5; B7WNR0	1	2	0.9048	0	1	1	1063	2124.99	2124.99	0.17	0.00018	HCD (High Energy Collision Dissociation)	MS2	0	30	59.6444	40084	03112019_Fusion_1050_VK_Plasma_LFQ_120min_AR2.raw	F2		84	TRUE	34	24	3.24187e-07		0	3.157e-07	128468152	59.41
		TRUE	High	Sequest HT (A11)	Unambiguous	[K].AAFTEccQAADKAAcLLPK.[L]	C6(Carbamidomethyl); C7(Carbamidomethyl); C15(Carbamidomethyl)	1	5	P02768	P02768; A0A0C4DGB6; H0YA55; D6RHD5; B7WNR0	1	3	0.7516	0	1	1	709.001	2124.99	2124.99	0.14	0.0001	HCD (High Energy Collision Dissociation)	MS2	1.43682	9.303	59.7074	40068	03112019_Fusion_1050_VK_Plasma_LFQ_120min_AR3.raw	F3			TRUE				4.71	0	3.32e-07	1018709376	59.45
		TRUE	High	Sequest HT (A11)	Unambiguous	[K].AAFTEccQAADKAAcLLPK.[L]	C6(Carbamidomethyl); C7(Carbamidomethyl); C15(Carbamidomethyl)	1	5	P02768	P02768; A0A0C4DGB6; H0YA55; D6RHD5; B7WNR0	1	3	0.7319	0	1	1	709.001	2124.99	2124.99	0.73	0.00052	HCD (High Energy Collision Dissociation)	MS2	0.222336	1.686	59.5791	40122	03112019_Fusion_1050_VK_Plasma_LFQ_120min_AR1.raw	F1			TRUE				4.55	0	7.991e-07	800433344	59.49
		TRUE	High	Mascot (A8)	Unambiguous	[K].AAFTEccQAADKAAcLLPK.[L]	C6(Carbamidomethyl); C7(Carbamidomethyl); C15(Carbamidomethyl)	1	5	P02768	P02768; A0A0C4DGB6; H0YA55; D6RHD5; B7WNR0	1	3	1	0	1	1	709.001	2124.99	2124.99	0.73	0.00052	HCD (High Energy Collision Dissociation)	MS2	0.222336	1.686	59.5791	40122	03112019_Fusion_1050_VK_Plasma_LFQ_120min_AR1.raw	F1		46	TRUE	34	24	0.00175029		0	7.309e-06	800433344	59.49
		TRUE	High	Mascot (A8)	Unambiguous	[K].AAFTEccQAADKAAcLLPK.[L]	C6(Carbamidomethyl); C7(Carbamidomethyl); C15(Carbamidomethyl)	1	5	P02768	P02768; A0A0C4DGB6; H0YA55; D6RHD5; B7WNR0	1	3	1	0	1	1	709.001	2124.99	2124.99	0.14	0.0001	HCD (High Energy Collision Dissociation)	MS2	1.43682	9.303	59.7074	40068	03112019_Fusion_1050_VK_Plasma_LFQ_120min_AR3.raw	F3		44	TRUE	34	24	0.00316195		0	1.965e-05	1018709376	59.45
		TRUE	High	Sequest HT (A11)	Selected	[K].AAFTEccQAADKAAcLLPK.[L]	C6(Carbamidomethyl); C7(Carbamidomethyl); C15(Carbamidomethyl)	1	5	P02768	P02768; A0A0C4DGB6; H0YA55; D6RHD5; B7WNR0	1	3	0.6178	0	1	1	709.001	2124.99	2124.99	0.43	0.0003	HCD (High Energy Collision Dissociation)	MS2	0.637648	2.484	59.5778	40025	03112019_Fusion_1050_VK_Plasma_LFQ_120min_AR2.raw	F2			TRUE				3.48	0	8.538e-05	679317440	59.41
	TRUE	High	[K].AAFTECCQAADK.[A]	2xCarbamidomethyl [C6; C7]		TRUE	1	5	3	P02768	P02768 [187-198]	0	1371.57	0	130.1	91.4	78.4		High	High	Peak Found	High	High	0	0	0.005955	0.002261	50	1.54	31.57	K.AAFTECCQAADK.A	[187-198]		Used
		Checked	Confidence	Identifying Node	PSM Ambiguity	Annotated Sequence	Modifications	# Protein Groups	# Proteins	Master Protein Accessions	Protein Accessions	# Missed Cleavages	Charge	DeltaScore	DeltaCn	Rank	Search Engine Rank	m/z [Da]	MH+ [Da]	Theo. MH+ [Da]	DeltaM [ppm]	Deltam/z [Da]	Activation Type	MS Order	Isolation Interference [%]	Ion Inject Time [ms]	RT [min]	First Scan	Spectrum File	File ID	Quan Info	Ions Score	Contaminant	Identity Strict	Identity Relaxed	Expectation Value	XCorr	Percolator q-Value	Percolator PEP	Precursor Abundance	Apex RT [min]
		TRUE	High	Mascot (A8)	Selected	[K].AAFTEccQAADK.[A]	C6(Carbamidomethyl); C7(Carbamidomethyl)	1	5	P02768	P02768; A0A0C4DGB6; H0YA55; D6RHD5; B7WNR0	0	2	0.72	0	1	1	686.288	1371.57	1371.57	0.77	0.00053	HCD (High Energy Collision Dissociation)	MS2	4.16647	30	31.8493	16564	03112019_Fusion_1050_VK_Plasma_LFQ_120min_AR1.raw	F1		50	TRUE	30	20	0.000301522		0	0.005955	215853648	31.54
		TRUE	High	Mascot (A8)	Selected	[K].AAFTEccQAADK.[A]	C6(Carbamidomethyl); C7(Carbamidomethyl)	1	5	P02768	P02768; A0A0C4DGB6; H0YA55; D6RHD5; B7WNR0	0	2	0.6857	0	1	1	686.287	1371.57	1371.57	0.47	0.00032	HCD (High Energy Collision Dissociation)	MS2	11.0335	30	31.9537	16568	03112019_Fusion_1050_VK_Plasma_LFQ_120min_AR2.raw	F2		35	TRUE	30	20	0.00830129		0.00227	0.05232	141934128	31.58
		TRUE	High	Sequest HT (A11)	Selected	[K].AAFTEccQAADK.[A]	C6(Carbamidomethyl); C7(Carbamidomethyl)	1	5	P02768	P02768; A0A0C4DGB6; H0YA55; D6RHD5; B7WNR0	0	2	0.498	0	1	1	686.286	1371.56	1371.57	-1.73	-0.00118	HCD (High Energy Collision Dissociation)	MS2	0	30	31.555	16321	03112019_Fusion_1050_VK_Plasma_LFQ_120min_AR1.raw	F1			TRUE				2.49	0.004959	0.1002	215853648	31.54
	TRUE	High	[K].AACLLPKLDELRDEGK.[A]	1xCarbamidomethyl [C3]		TRUE	1	5	6	P02768	P02768 [199-214]	2	1827.96	0	129.6	75.8	94.6		High	High	High	High	High	0	0	4.096e-06	1.156e-05	35	2.86	55.73	K.AACLLPKLDELRDEGK.A	[199-214]		Used
		Checked	Confidence	Identifying Node	PSM Ambiguity	Annotated Sequence	Modifications	# Protein Groups	# Proteins	Master Protein Accessions	Protein Accessions	# Missed Cleavages	Charge	DeltaScore	DeltaCn	Rank	Search Engine Rank	m/z [Da]	MH+ [Da]	Theo. MH+ [Da]	DeltaM [ppm]	Deltam/z [Da]	Activation Type	MS Order	Isolation Interference [%]	Ion Inject Time [ms]	RT [min]	First Scan	Spectrum File	File ID	Quan Info	Ions Score	Contaminant	Identity Strict	Identity Relaxed	Expectation Value	XCorr	Percolator q-Value	Percolator PEP	Precursor Abundance	Apex RT [min]
		TRUE	High	Sequest HT (A11)	Selected	[K].AAcLLPKLDELRDEGK.[A]	C3(Carbamidomethyl)	1	5	P02768	P02768; A0A0C4DGB6; H0YA55; D6RHD5; B7WNR0	2	3	0.7023	0	1	1	609.992	1827.96	1827.96	-0.25	-0.00015	HCD (High Energy Collision Dissociation)	MS2	29.806	30	55.8207	36780	03112019_Fusion_1050_VK_Plasma_LFQ_120min_AR2.raw	F2			TRUE				4.3	0	2.429e-07	10339027	55.78
		TRUE	High	Sequest HT (A11)	Selected	[K].AAcLLPKLDELRDEGK.[A]	C3(Carbamidomethyl)	1	5	P02768	P02768; A0A0C4DGB6; H0YA55; D6RHD5; B7WNR0	2	4	0.6968	0	1	1	457.746	1827.96	1827.96	-0.76	-0.00035	HCD (High Energy Collision Dissociation)	MS2	8.80677	30	55.6209	36607	03112019_Fusion_1050_VK_Plasma_LFQ_120min_AR2.raw	F2			TRUE				4.42	0	2.43e-07	23140264	55.77
		TRUE	High	Sequest HT (A11)	Unambiguous	[K].AAcLLPKLDELRDEGK.[A]	C3(Carbamidomethyl)	1	5	P02768	P02768; A0A0C4DGB6; H0YA55; D6RHD5; B7WNR0	2	4	0.6084	0	1	1	457.746	1827.96	1827.96	-0.83	-0.00038	HCD (High Energy Collision Dissociation)	MS2	13.5969	30	55.5022	36493	03112019_Fusion_1050_VK_Plasma_LFQ_120min_AR3.raw	F3			TRUE				4.06	0	4.971e-07	38922528	55.68
		TRUE	High	Mascot (A8)	Unambiguous	[K].AAcLLPKLDELRDEGK.[A]	C3(Carbamidomethyl)	1	5	P02768	P02768; A0A0C4DGB6; H0YA55; D6RHD5; B7WNR0	2	4	1	0	1	1	457.746	1827.96	1827.96	-0.83	-0.00038	HCD (High Energy Collision Dissociation)	MS2	13.5969	30	55.5022	36493	03112019_Fusion_1050_VK_Plasma_LFQ_120min_AR3.raw	F3		35	TRUE	31	21	0.0116054		0	4.096e-06	38922528	55.68
		TRUE	High	Sequest HT (A11)	Selected	[K].AAcLLPKLDELRDEGK.[A]	C3(Carbamidomethyl)	1	5	P02768	P02768; A0A0C4DGB6; H0YA55; D6RHD5; B7WNR0	2	3	0.6985	0	1	1	609.992	1827.96	1827.96	-0.22	-0.00014	HCD (High Energy Collision Dissociation)	MS2	24.13	22.789	55.7299	36685	03112019_Fusion_1050_VK_Plasma_LFQ_120min_AR3.raw	F3			TRUE				3.88	0	8.805e-06	17674266	55.68
		TRUE	High	Sequest HT (A11)	Selected	[K].AAcLLPKLDELRDEGK.[A]	C3(Carbamidomethyl)	1	5	P02768	P02768; A0A0C4DGB6; H0YA55; D6RHD5; B7WNR0	2	3	0.6536	0	1	1	609.993	1827.96	1827.96	-0.14	-8e-05	HCD (High Energy Collision Dissociation)	MS2	37.2356	26.564	55.8058	36852	03112019_Fusion_1050_VK_Plasma_LFQ_120min_AR1.raw	F1			TRUE				3.32	0	0.0004001	18047888	55.74
	TRUE	High	[R].AFKAWAVAR.[L]			TRUE	1	5	3	P02768	P02768 [234-242]	1	1019.58	0	61.6	66.7	171.8		Peak Found	High	High	High	High	0.0002084	0.0009944	0.01356	0.01767	35	1.83	41.46	R.AFKAWAVAR.L	[234-242]		Used
		Checked	Confidence	Identifying Node	PSM Ambiguity	Annotated Sequence	Modifications	# Protein Groups	# Proteins	Master Protein Accessions	Protein Accessions	# Missed Cleavages	Charge	DeltaScore	DeltaCn	Rank	Search Engine Rank	m/z [Da]	MH+ [Da]	Theo. MH+ [Da]	DeltaM [ppm]	Deltam/z [Da]	Activation Type	MS Order	Isolation Interference [%]	Ion Inject Time [ms]	RT [min]	First Scan	Spectrum File	File ID	Quan Info	Ions Score	Contaminant	Identity Strict	Identity Relaxed	Expectation Value	XCorr	Percolator q-Value	Percolator PEP	Precursor Abundance	Apex RT [min]
		TRUE	High	Mascot (A8)	Unambiguous	[R].AFKAWAVAR.[L]		1	5	P02768	P02768; A0A0C4DGB6; H0YA55; D6RHD5; B7WNR0	1	2	0.8	0	1	1	510.293	1019.58	1019.58	-0.55	-0.00028	HCD (High Energy Collision Dissociation)	MS2	45.6498	30	41.2811	24289	03112019_Fusion_1050_VK_Plasma_LFQ_120min_AR3.raw	F3		35	TRUE	28	18	0.00624828		0.0002084	0.01356	53299120	41.4
		TRUE	High	Sequest HT (A11)	Unambiguous	[R].AFKAWAVAR.[L]		1	5	P02768	P02768; A0A0C4DGB6; H0YA55; D6RHD5; B7WNR0	1	2	0.5837	0	1	1	510.293	1019.58	1019.58	-0.55	-0.00028	HCD (High Energy Collision Dissociation)	MS2	45.6498	30	41.2811	24289	03112019_Fusion_1050_VK_Plasma_LFQ_120min_AR3.raw	F3			TRUE				2.09	0.0009944	0.02563	53299120	41.4
		TRUE	High	Mascot (A8)	Selected	[R].AFKAWAVAR.[L]		1	5	P02768	P02768; A0A0C4DGB6; H0YA55; D6RHD5; B7WNR0	1	2	0.75	0	1	1	510.293	1019.58	1019.58	-0.17	-9e-05	HCD (High Energy Collision Dissociation)	MS2	49.0481	30	41.3183	24386	03112019_Fusion_1050_VK_Plasma_LFQ_120min_AR2.raw	F2		32	TRUE	29	19	0.0146707		0.001331	0.0318	15281580	41.42
	TRUE	High	[K].AEFAEVSKLVTDLTK.[V]			TRUE	1	6	14	P02768	P02768 [250-264]	1	1650.89	2	96.4	100	103.6		High	High	High	High	High	0	0	6.651e-08	2.365e-05	107	5.23	77.99	K.AEFAEVSKLVTDLTK.V	[250-264]		Used
		Checked	Confidence	Identifying Node	PSM Ambiguity	Annotated Sequence	Modifications	# Protein Groups	# Proteins	Master Protein Accessions	Protein Accessions	# Missed Cleavages	Charge	DeltaScore	DeltaCn	Rank	Search Engine Rank	m/z [Da]	MH+ [Da]	Theo. MH+ [Da]	DeltaM [ppm]	Deltam/z [Da]	Activation Type	MS Order	Isolation Interference [%]	Ion Inject Time [ms]	RT [min]	First Scan	Spectrum File	File ID	Quan Info	Ions Score	Contaminant	Identity Strict	Identity Relaxed	Expectation Value	XCorr	Percolator q-Value	Percolator PEP	Precursor Abundance	Apex RT [min]
		TRUE	High	Sequest HT (A11)	Unambiguous	[K].AEFAEVSKLVTDLTK.[V]		1	6	P02768	P02768; A0A0C4DGB6; H0YA55; D6RHD5; C9JKR2; B7WNR0	1	2	0.7104	0	1	1	825.95	1650.89	1650.89	-1.86	-0.00154	HCD (High Energy Collision Dissociation)	MS2	6.92886	16.039	77.9165	56166	03112019_Fusion_1050_VK_Plasma_LFQ_120min_AR1.raw	F1			TRUE				5.49	0	2.47e-09	134929856	78
		TRUE	High	Mascot (A8)	Unambiguous	[K].AEFAEVSKLVTDLTK.[V]		1	6	P02768	P02768; A0A0C4DGB6; H0YA55; D6RHD5; C9JKR2; B7WNR0	1	2	0.9706	0	1	1	825.948	1650.89	1650.89	-3.49	-0.00288	HCD (High Energy Collision Dissociation)	MS2	4.21117	27.737	77.8765	55904	03112019_Fusion_1050_VK_Plasma_LFQ_120min_AR2.raw	F2		102	TRUE	30	20	2.05662e-09		0	1.741e-08	129770760	77.99
		TRUE	High	Sequest HT (A11)	Unambiguous	[K].AEFAEVSKLVTDLTK.[V]		1	6	P02768	P02768; A0A0C4DGB6; H0YA55; D6RHD5; C9JKR2; B7WNR0	1	2	0.693	0	1	1	825.948	1650.89	1650.89	-3.49	-0.00288	HCD (High Energy Collision Dissociation)	MS2	4.21117	27.737	77.8765	55904	03112019_Fusion_1050_VK_Plasma_LFQ_120min_AR2.raw	F2			TRUE				5.44	0	4.276e-08	129770760	77.99
		TRUE	High	Mascot (A8)	Unambiguous	[K].AEFAEVSKLVTDLTK.[V]		1	6	P02768	P02768; A0A0C4DGB6; H0YA55; D6RHD5; C9JKR2; B7WNR0	1	2	0.972	0	1	1	825.95	1650.89	1650.89	-1.86	-0.00154	HCD (High Energy Collision Dissociation)	MS2	6.92886	16.039	77.9165	56166	03112019_Fusion_1050_VK_Plasma_LFQ_120min_AR1.raw	F1		107	TRUE	30	20	6.77738e-10		0	6.651e-08	134929856	78
		TRUE	High	Sequest HT (A11)	Unambiguous	[K].AEFAEVSKLVTDLTK.[V]		1	6	P02768	P02768; A0A0C4DGB6; H0YA55; D6RHD5; C9JKR2; B7WNR0	1	2	0.7003	0	1	1	825.951	1650.89	1650.89	-0.42	-0.00034	HCD (High Energy Collision Dissociation)	MS2	0.948841	23.5	77.9139	55829	03112019_Fusion_1050_VK_Plasma_LFQ_120min_AR3.raw	F3			TRUE				5.84	0	1.078e-07	189497472	77.98
		TRUE	High	Mascot (A8)	Unambiguous	[K].AEFAEVSKLVTDLTK.[V]		1	6	P02768	P02768; A0A0C4DGB6; H0YA55; D6RHD5; C9JKR2; B7WNR0	1	2	0.9709	0	1	1	825.951	1650.89	1650.89	-0.42	-0.00034	HCD (High Energy Collision Dissociation)	MS2	0.948841	23.5	77.9139	55829	03112019_Fusion_1050_VK_Plasma_LFQ_120min_AR3.raw	F3		103	TRUE	30	20	1.3754e-09		0	1.204e-07	189497472	77.98
		TRUE	High	Sequest HT (A11)	Unambiguous	[K].AEFAEVSKLVTDLTK.[V]		1	6	P02768	P02768; A0A0C4DGB6; H0YA55; D6RHD5; C9JKR2; B7WNR0	1	3	0.6614	0	1	1	550.968	1650.89	1650.89	-2.75	-0.00152	HCD (High Energy Collision Dissociation)	MS2	0.903211	5.241	77.8491	55774	03112019_Fusion_1050_VK_Plasma_LFQ_120min_AR3.raw	F3			TRUE				5.11	0	1.171e-06	407583168	77.99
		TRUE	High	Sequest HT (A11)	Unambiguous	[K].AEFAEVSKLVTDLTK.[V]		1	6	P02768	P02768; A0A0C4DGB6; H0YA55; D6RHD5; C9JKR2; B7WNR0	1	3	0.5943	0	1	1	550.97	1650.89	1650.89	-0.42	-0.00023	HCD (High Energy Collision Dissociation)	MS2	45.5286	30	78.5414	56376	03112019_Fusion_1050_VK_Plasma_LFQ_120min_AR3.raw	F3			TRUE				3.18	0	6.499e-06	407583168	77.99
		TRUE	High	Sequest HT (A11)	Unambiguous	[K].AEFAEVSKLVTDLTK.[V]		1	6	P02768	P02768; A0A0C4DGB6; H0YA55; D6RHD5; C9JKR2; B7WNR0	1	3	0.6577	0	1	1	550.968	1650.89	1650.89	-4.01	-0.00221	HCD (High Energy Collision Dissociation)	MS2	0.412377	10.412	77.8894	56142	03112019_Fusion_1050_VK_Plasma_LFQ_120min_AR1.raw	F1			TRUE				5.23	0	2.365e-05	303172128	78
		TRUE	High	Mascot (A8)	Unambiguous	[K].AEFAEVSKLVTDLTK.[V]		1	6	P02768	P02768; A0A0C4DGB6; H0YA55; D6RHD5; C9JKR2; B7WNR0	1	3	0.9825	0	1	1	550.97	1650.89	1650.89	-0.42	-0.00023	HCD (High Energy Collision Dissociation)	MS2	45.5286	30	78.5414	56376	03112019_Fusion_1050_VK_Plasma_LFQ_120min_AR3.raw	F3		57	TRUE	30	20	5.73364e-05		0	2.942e-05	407583168	77.99
		TRUE	High	Sequest HT (A11)	Unambiguous	[K].AEFAEVSKLVTDLTK.[V]		1	6	P02768	P02768; A0A0C4DGB6; H0YA55; D6RHD5; C9JKR2; B7WNR0	1	3	0.6292	0	1	1	550.968	1650.89	1650.89	-2.87	-0.00158	HCD (High Energy Collision Dissociation)	MS2	0.45131	5.856	77.8668	55896	03112019_Fusion_1050_VK_Plasma_LFQ_120min_AR2.raw	F2			TRUE				4.8	0	3.015e-05	295542528	77.99
		TRUE	High	Mascot (A8)	Unambiguous	[K].AEFAEVSKLVTDLTK.[V]		1	6	P02768	P02768; A0A0C4DGB6; H0YA55; D6RHD5; C9JKR2; B7WNR0	1	3	0.9808	0	1	1	550.968	1650.89	1650.89	-2.87	-0.00158	HCD (High Energy Collision Dissociation)	MS2	0.45131	5.856	77.8668	55896	03112019_Fusion_1050_VK_Plasma_LFQ_120min_AR2.raw	F2		52	TRUE	30	20	0.000210157		0	9.195e-05	295542528	77.99
		TRUE	High	Mascot (A8)	Unambiguous	[K].AEFAEVSKLVTDLTK.[V]		1	6	P02768	P02768; A0A0C4DGB6; H0YA55; D6RHD5; C9JKR2; B7WNR0	1	3	0.875	0	1	1	550.968	1650.89	1650.89	-2.75	-0.00152	HCD (High Energy Collision Dissociation)	MS2	0.903211	5.241	77.8491	55774	03112019_Fusion_1050_VK_Plasma_LFQ_120min_AR3.raw	F3		48	TRUE	30	20	0.000462766		0	0.0001691	407583168	77.99
		TRUE	High	Mascot (A8)	Unambiguous	[K].AEFAEVSKLVTDLTK.[V]		1	6	P02768	P02768; A0A0C4DGB6; H0YA55; D6RHD5; C9JKR2; B7WNR0	1	3	0.9615	0	1	1	550.968	1650.89	1650.89	-4.01	-0.00221	HCD (High Energy Collision Dissociation)	MS2	0.412377	10.412	77.8894	56142	03112019_Fusion_1050_VK_Plasma_LFQ_120min_AR1.raw	F1		52	TRUE	30	20	0.000184308		0	0.0002737	303172128	78
	TRUE	High	[K].AEFAEVSK.[L]			TRUE	1	6	10	P02768	P02768 [250-257]	0	880.441	0	95.7	111.3	93		High	High	High	High	High	0.0002084	0.0002069	0.008636	0.004966	54	2.11	32.1	K.AEFAEVSK.L	[250-257]		Used
		Checked	Confidence	Identifying Node	PSM Ambiguity	Annotated Sequence	Modifications	# Protein Groups	# Proteins	Master Protein Accessions	Protein Accessions	# Missed Cleavages	Charge	DeltaScore	DeltaCn	Rank	Search Engine Rank	m/z [Da]	MH+ [Da]	Theo. MH+ [Da]	DeltaM [ppm]	Deltam/z [Da]	Activation Type	MS Order	Isolation Interference [%]	Ion Inject Time [ms]	RT [min]	First Scan	Spectrum File	File ID	Quan Info	Ions Score	Contaminant	Identity Strict	Identity Relaxed	Expectation Value	XCorr	Percolator q-Value	Percolator PEP	Precursor Abundance	Apex RT [min]
		TRUE	High	Sequest HT (A11)	Unambiguous	[K].AEFAEVSK.[L]		1	6	P02768	P02768; A0A0C4DGB6; H0YA55; D6RHD5; C9JKR2; B7WNR0	0	2	0.5403	0	1	1	440.724	880.441	880.441	-0.49	-0.00021	HCD (High Energy Collision Dissociation)	MS2	13.7501	30	32.6411	17213	03112019_Fusion_1050_VK_Plasma_LFQ_120min_AR1.raw	F1			TRUE				2.11	0.0002069	0.004966	5.346e+06	32.56
		TRUE	High	Sequest HT (A11)	Unambiguous	[K].AEFAEVSK.[L]		1	6	P02768	P02768; A0A0C4DGB6; H0YA55; D6RHD5; C9JKR2; B7WNR0	0	2	0.6507	0	1	1	440.724	880.441	880.441	-0.21	-9e-05	HCD (High Energy Collision Dissociation)	MS2	13.3685	30	31.9504	16649	03112019_Fusion_1050_VK_Plasma_LFQ_120min_AR1.raw	F1			TRUE				2.09	0.0003755	0.008321	140456640	32.06
		TRUE	High	Mascot (A8)	Unambiguous	[K].AEFAEVSK.[L]		1	6	P02768	P02768; A0A0C4DGB6; H0YA55; D6RHD5; C9JKR2; B7WNR0	0	2	0.8889	0	1	1	440.724	880.441	880.441	-0.21	-9e-05	HCD (High Energy Collision Dissociation)	MS2	13.3685	30	31.9504	16649	03112019_Fusion_1050_VK_Plasma_LFQ_120min_AR1.raw	F1		54	TRUE	29	19	0.000113865		0.0002084	0.008636	140456640	32.06
		TRUE	High	Mascot (A8)	Selected	[K].AEFAEVSK.[L]		1	6	P02768	P02768; A0A0C4DGB6; H0YA55; D6RHD5; C9JKR2; B7WNR0	0	2	0.8182	0	1	1	440.724	880.441	880.441	-0.26	-0.00011	HCD (High Energy Collision Dissociation)	MS2	18.5791	30	32.6536	17113	03112019_Fusion_1050_VK_Plasma_LFQ_120min_AR3.raw	F3		44	TRUE	29	19	0.000987168		0.0002084	0.009619	1.88256e+06	32.77
		TRUE	High	Sequest HT (A11)	Unambiguous	[K].AEFAEVSK.[L]		1	6	P02768	P02768; A0A0C4DGB6; H0YA55; D6RHD5; C9JKR2; B7WNR0	0	2	0.5431	0	1	1	440.724	880.441	880.441	-0.14	-6e-05	HCD (High Energy Collision Dissociation)	MS2	7.70174	30	31.9684	16579	03112019_Fusion_1050_VK_Plasma_LFQ_120min_AR2.raw	F2			TRUE				2.32	0.0009944	0.01714	158758432	32.12
		TRUE	High	Mascot (A8)	Unambiguous	[K].AEFAEVSK.[L]		1	6	P02768	P02768; A0A0C4DGB6; H0YA55; D6RHD5; C9JKR2; B7WNR0	0	2	0.8333	0	1	1	440.724	880.441	880.441	-0.49	-0.00021	HCD (High Energy Collision Dissociation)	MS2	13.7501	30	32.6411	17213	03112019_Fusion_1050_VK_Plasma_LFQ_120min_AR1.raw	F1		48	TRUE	29	19	0.000364492		0.0005843	0.01946	5.346e+06	32.56
		TRUE	High	Mascot (A8)	Selected	[K].AEFAEVSK.[L]		1	6	P02768	P02768; A0A0C4DGB6; H0YA55; D6RHD5; C9JKR2; B7WNR0	0	2	0.7805	0	1	1	440.724	880.44	880.441	-0.69	-0.0003	HCD (High Energy Collision Dissociation)	MS2	7.22541	30	32.6599	17156	03112019_Fusion_1050_VK_Plasma_LFQ_120min_AR2.raw	F2		41	TRUE	29	19	0.00190848		0.0005843	0.02332	158758432	32.12
		TRUE	High	Sequest HT (A11)	Unambiguous	[K].AEFAEVSK.[L]		1	6	P02768	P02768; A0A0C4DGB6; H0YA55; D6RHD5; C9JKR2; B7WNR0	0	2	0.5424	0	1	1	440.724	880.441	880.441	-0.39	-0.00017	HCD (High Energy Collision Dissociation)	MS2	31.222	30	31.9588	16539	03112019_Fusion_1050_VK_Plasma_LFQ_120min_AR3.raw	F3			TRUE				2.36	0.0009944	0.02342	176005488	32.13
		TRUE	High	Mascot (A8)	Unambiguous	[K].AEFAEVSK.[L]		1	6	P02768	P02768; A0A0C4DGB6; H0YA55; D6RHD5; C9JKR2; B7WNR0	0	2	0.8125	0	1	1	440.724	880.441	880.441	-0.14	-6e-05	HCD (High Energy Collision Dissociation)	MS2	7.70174	30	31.9684	16579	03112019_Fusion_1050_VK_Plasma_LFQ_120min_AR2.raw	F2		48	TRUE	29	19	0.000377912		0.001483	0.03279	158758432	32.12
		TRUE	High	Mascot (A8)	Unambiguous	[K].AEFAEVSK.[L]		1	6	P02768	P02768; A0A0C4DGB6; H0YA55; D6RHD5; C9JKR2; B7WNR0	0	2	0.9184	0	1	1	440.724	880.441	880.441	-0.39	-0.00017	HCD (High Energy Collision Dissociation)	MS2	31.222	30	31.9588	16539	03112019_Fusion_1050_VK_Plasma_LFQ_120min_AR3.raw	F3		49	TRUE	29	19	0.000340948		0.001483	0.03324	176005488	32.13
	TRUE	High	[K].CCTESLVNRRPCFSALEVDETYVPK.[E]	3xCarbamidomethyl [C1; C2; C12]		TRUE	1	7	2	P02768	P02768 [500-524]	1	3030.41	0	109.1	101.5	89.3		High	Peak Found	High	High	High	0	0	2.54e-05	1.703e-05	24	4	63.75	K.CCTESLVNRRPCFSALEVDETYVPK.E	[500-524]		Used
		Checked	Confidence	Identifying Node	PSM Ambiguity	Annotated Sequence	Modifications	# Protein Groups	# Proteins	Master Protein Accessions	Protein Accessions	# Missed Cleavages	Charge	DeltaScore	DeltaCn	Rank	Search Engine Rank	m/z [Da]	MH+ [Da]	Theo. MH+ [Da]	DeltaM [ppm]	Deltam/z [Da]	Activation Type	MS Order	Isolation Interference [%]	Ion Inject Time [ms]	RT [min]	First Scan	Spectrum File	File ID	Quan Info	Ions Score	Contaminant	Identity Strict	Identity Relaxed	Expectation Value	XCorr	Percolator q-Value	Percolator PEP	Precursor Abundance	Apex RT [min]
		TRUE	High	Sequest HT (A11)	Selected	[K].ccTESLVNRRPcFSALEVDETYVPK.[E]	C1(Carbamidomethyl); C2(Carbamidomethyl); C12(Carbamidomethyl)	1	7	P02768	P02768; A0A0C4DGB6; H0YA55; A0A087WWT3; D6RHD5; C9JKR2; B7WNR0	1	4	0.578	0	1	1	758.358	3030.41	3030.41	0.09	7e-05	HCD (High Energy Collision Dissociation)	MS2	47.7591	23.5	63.5468	43362	03112019_Fusion_1050_VK_Plasma_LFQ_120min_AR3.raw	F3			TRUE				5.9	0	1.024e-06	113210584	63.68
		TRUE	High	Sequest HT (A11)	Selected	[K].ccTESLVNRRPcFSALEVDETYVPK.[E]	C1(Carbamidomethyl); C2(Carbamidomethyl); C12(Carbamidomethyl)	1	7	P02768	P02768; A0A0C4DGB6; H0YA55; A0A087WWT3; D6RHD5; C9JKR2; B7WNR0	1	4	0.54	0	1	1	758.358	3030.41	3030.41	-0.27	-0.0002	HCD (High Energy Collision Dissociation)	MS2	16.3331	14.278	63.6134	43608	03112019_Fusion_1050_VK_Plasma_LFQ_120min_AR1.raw	F1			TRUE				4	0	1.703e-05	109107168	63.77
	TRUE	High	[K].CCTESLVNR.[R]	2xCarbamidomethyl [C1; C2]		TRUE	1	7	2	P02768	P02768 [500-508]	0	1138.5	0	121	94.7	84.3		High	Peak Found	Peak Found	High	High	0.0002084	0.0002069	0.008922	0.005137	52	3.06	31.48	K.CCTESLVNR.R	[500-508]		Used
		Checked	Confidence	Identifying Node	PSM Ambiguity	Annotated Sequence	Modifications	# Protein Groups	# Proteins	Master Protein Accessions	Protein Accessions	# Missed Cleavages	Charge	DeltaScore	DeltaCn	Rank	Search Engine Rank	m/z [Da]	MH+ [Da]	Theo. MH+ [Da]	DeltaM [ppm]	Deltam/z [Da]	Activation Type	MS Order	Isolation Interference [%]	Ion Inject Time [ms]	RT [min]	First Scan	Spectrum File	File ID	Quan Info	Ions Score	Contaminant	Identity Strict	Identity Relaxed	Expectation Value	XCorr	Percolator q-Value	Percolator PEP	Precursor Abundance	Apex RT [min]
		TRUE	High	Sequest HT (A11)	Unambiguous	[K].ccTESLVNR.[R]	C1(Carbamidomethyl); C2(Carbamidomethyl)	1	7	P02768	P02768; A0A0C4DGB6; H0YA55; A0A087WWT3; D6RHD5; C9JKR2; B7WNR0	0	2	0.7745	0	1	1	569.752	1138.5	1138.5	-0.52	-0.0003	HCD (High Energy Collision Dissociation)	MS2	0.971045	2.901	31.4352	16219	03112019_Fusion_1050_VK_Plasma_LFQ_120min_AR1.raw	F1			TRUE				3.06	0.0002069	0.005137	85028376	31.44
		TRUE	High	Mascot (A8)	Unambiguous	[K].ccTESLVNR.[R]	C1(Carbamidomethyl); C2(Carbamidomethyl)	1	7	P02768	P02768; A0A0C4DGB6; H0YA55; A0A087WWT3; D6RHD5; C9JKR2; B7WNR0	0	2	1	0	1	1	569.752	1138.5	1138.5	-0.52	-0.0003	HCD (High Energy Collision Dissociation)	MS2	0.971045	2.901	31.4352	16219	03112019_Fusion_1050_VK_Plasma_LFQ_120min_AR1.raw	F1		52	TRUE	31	21	0.000236198		0.0002084	0.008922	85028376	31.44
	TRUE	High	[K].CCKADDKETCFAEEGK.[K]	3xCarbamidomethyl [C1; C2; C10]		TRUE	1	6	5	P02768	P02768 [582-597]	2	1947.79	0	143.4	81.7	74.9		High	Peak Found	High	High	High	0	0	3.354e-05	1.23e-06	51	3.61	24.22	K.CCKADDKETCFAEEGK.K	[582-597]		Used
		Checked	Confidence	Identifying Node	PSM Ambiguity	Annotated Sequence	Modifications	# Protein Groups	# Proteins	Master Protein Accessions	Protein Accessions	# Missed Cleavages	Charge	DeltaScore	DeltaCn	Rank	Search Engine Rank	m/z [Da]	MH+ [Da]	Theo. MH+ [Da]	DeltaM [ppm]	Deltam/z [Da]	Activation Type	MS Order	Isolation Interference [%]	Ion Inject Time [ms]	RT [min]	First Scan	Spectrum File	File ID	Quan Info	Ions Score	Contaminant	Identity Strict	Identity Relaxed	Expectation Value	XCorr	Percolator q-Value	Percolator PEP	Precursor Abundance	Apex RT [min]
		TRUE	High	Sequest HT (A11)	Unambiguous	[K].ccKADDKETcFAEEGK.[K]	C1(Carbamidomethyl); C2(Carbamidomethyl); C10(Carbamidomethyl)	1	6	P02768	P02768; H0YA55; A0A087WWT3; D6RHD5; C9JKR2; B7WNR0	2	3	0.6427	0	1	1	649.934	1947.79	1947.79	0.4	0.00026	HCD (High Energy Collision Dissociation)	MS2	15.3758	30	24.2454	10313	03112019_Fusion_1050_VK_Plasma_LFQ_120min_AR1.raw	F1			TRUE				3.61	0	1.23e-06	5.23351e+06	24.3
		TRUE	High	Sequest HT (A11)	Unambiguous	[K].ccKADDKETcFAEEGK.[K]	C1(Carbamidomethyl); C2(Carbamidomethyl); C10(Carbamidomethyl)	1	6	P02768	P02768; H0YA55; A0A087WWT3; D6RHD5; C9JKR2; B7WNR0	2	3	0.6574	0	1	1	649.935	1947.79	1947.79	1.05	0.00068	HCD (High Energy Collision Dissociation)	MS2	34.3872	30	24.0108	10114	03112019_Fusion_1050_VK_Plasma_LFQ_120min_AR3.raw	F3			TRUE				3.24	0	2.781e-05	3.70542e+06	24
		TRUE	High	Mascot (A8)	Unambiguous	[K].ccKADDKETcFAEEGK.[K]	C1(Carbamidomethyl); C2(Carbamidomethyl); C10(Carbamidomethyl)	1	6	P02768	P02768; H0YA55; A0A087WWT3; D6RHD5; C9JKR2; B7WNR0	2	3	0.9804	0	1	1	649.934	1947.79	1947.79	0.4	0.00026	HCD (High Energy Collision Dissociation)	MS2	15.3758	30	24.2454	10313	03112019_Fusion_1050_VK_Plasma_LFQ_120min_AR1.raw	F1		51	TRUE	33	23	0.0004557		0	3.354e-05	5.23351e+06	24.3
		TRUE	High	Mascot (A8)	Unambiguous	[K].ccKADDKETcFAEEGK.[K]	C1(Carbamidomethyl); C2(Carbamidomethyl); C10(Carbamidomethyl)	1	6	P02768	P02768; H0YA55; A0A087WWT3; D6RHD5; C9JKR2; B7WNR0	2	3	1	0	1	1	649.935	1947.79	1947.79	1.05	0.00068	HCD (High Energy Collision Dissociation)	MS2	34.3872	30	24.0108	10114	03112019_Fusion_1050_VK_Plasma_LFQ_120min_AR3.raw	F3		36	TRUE	33	23	0.0145202		0	0.0001269	3.70542e+06	24
		TRUE	High	Mascot (A8)	Selected	[K].ccKADDKETcFAEEGK.[K]	C1(Carbamidomethyl); C2(Carbamidomethyl); C10(Carbamidomethyl)	1	6	P02768	P02768; H0YA55; A0A087WWT3; D6RHD5; C9JKR2; B7WNR0	2	4	0.9167	0	1	1	487.703	1947.79	1947.79	0.26	0.00013	HCD (High Energy Collision Dissociation)	MS2	76.2199	30	23.9569	10065	03112019_Fusion_1050_VK_Plasma_LFQ_120min_AR3.raw	F3		36	TRUE	33	23	0.0142578		0	0.002481	5069144	24.03
	TRUE	High	[K].CCAAADPHECYAKVFDEFKPLVEEPQNLIK.[Q]	3xCarbamidomethyl [C1; C2; C10]		TRUE	1	7	1	P02768	P02768 [384-413]	1	3578.68	0	102.4	99.4	98.1		Peak Found	High	Peak Found	High	High	0	0	3.44e-06	1.392e-06	39	3.8	78.99	K.CCAAADPHECYAKVFDEFKPLVEEPQNLIK.Q	[384-413]		Used
		Checked	Confidence	Identifying Node	PSM Ambiguity	Annotated Sequence	Modifications	# Protein Groups	# Proteins	Master Protein Accessions	Protein Accessions	# Missed Cleavages	Charge	DeltaScore	DeltaCn	Rank	Search Engine Rank	m/z [Da]	MH+ [Da]	Theo. MH+ [Da]	DeltaM [ppm]	Deltam/z [Da]	Activation Type	MS Order	Isolation Interference [%]	Ion Inject Time [ms]	RT [min]	First Scan	Spectrum File	File ID	Quan Info	Ions Score	Contaminant	Identity Strict	Identity Relaxed	Expectation Value	XCorr	Percolator q-Value	Percolator PEP	Precursor Abundance	Apex RT [min]
		TRUE	High	Mascot (A8)	Selected	[K].ccAAADPHEcYAKVFDEFKPLVEEPQNLIK.[Q]	C1(Carbamidomethyl); C2(Carbamidomethyl); C10(Carbamidomethyl)	1	7	P02768	P02768; A0A0C4DGB6; H0YA55; A0A087WWT3; D6RHD5; C9JKR2; B7WNR0	1	5	0.8718	0	1	1	716.542	3578.68	3578.68	1.1	0.00078	HCD (High Energy Collision Dissociation)	MS2	21.6277	30	78.9134	56796	03112019_Fusion_1050_VK_Plasma_LFQ_120min_AR2.raw	F2		39	TRUE	35	25	0.0114288		0	3.44e-06	5563636	78.93
	TRUE	High	[K].DDNPNLPR.[L]			TRUE	1	4	2	P02768	P02768 [131-138]	0	940.448	0	97.1	112.6	90.2		Peak Found	Peak Found	High	Medium	High	0.02216	0.004241	0.2891	0.08448	39	2.59	32.09	K.DDNPNLPR.L	[131-138]		Used
		Checked	Confidence	Identifying Node	PSM Ambiguity	Annotated Sequence	Modifications	# Protein Groups	# Proteins	Master Protein Accessions	Protein Accessions	# Missed Cleavages	Charge	DeltaScore	DeltaCn	Rank	Search Engine Rank	m/z [Da]	MH+ [Da]	Theo. MH+ [Da]	DeltaM [ppm]	Deltam/z [Da]	Activation Type	MS Order	Isolation Interference [%]	Ion Inject Time [ms]	RT [min]	First Scan	Spectrum File	File ID	Quan Info	Ions Score	Contaminant	Identity Strict	Identity Relaxed	Expectation Value	XCorr	Percolator q-Value	Percolator PEP	Precursor Abundance	Apex RT [min]
		TRUE	High	Sequest HT (A11)	Unambiguous	[K].DDNPNLPR.[L]		1	4	P02768	P02768; A0A0C4DGB6; A0A087WWT3; H7C013	0	2	0.5174	0	1	1	470.728	940.448	940.448	0.17	8e-05	HCD (High Energy Collision Dissociation)	MS2	27.8499	30	32.0491	16615	03112019_Fusion_1050_VK_Plasma_LFQ_120min_AR3.raw	F3			TRUE				2.59	0.004241	0.08448	22246714	32.13
		TRUE	High	Mascot (A8)	Unambiguous	[K].DDNPNLPR.[L]		1	4	P02768	P02768; A0A0C4DGB6; A0A087WWT3; H7C013	0	2	0.7949	0	1	1	470.728	940.448	940.448	0.17	8e-05	HCD (High Energy Collision Dissociation)	MS2	27.8499	30	32.0491	16615	03112019_Fusion_1050_VK_Plasma_LFQ_120min_AR3.raw	F3		39	TRUE	31	21	0.00542312		0.02216	0.2891	22246714	32.13
	TRUE	High	[K].CCAAADPHECYAK.[V]	3xCarbamidomethyl [C1; C2; C10]		TRUE	1	7	11	P02768	P02768 [384-396]	0	1552.6	0	131.9	93.9	74.2		High	High	High	High	High	0	0	1.737e-06	9.403e-07	67	4.37	24.05	K.CCAAADPHECYAK.V	[384-396]		Used
		Checked	Confidence	Identifying Node	PSM Ambiguity	Annotated Sequence	Modifications	# Protein Groups	# Proteins	Master Protein Accessions	Protein Accessions	# Missed Cleavages	Charge	DeltaScore	DeltaCn	Rank	Search Engine Rank	m/z [Da]	MH+ [Da]	Theo. MH+ [Da]	DeltaM [ppm]	Deltam/z [Da]	Activation Type	MS Order	Isolation Interference [%]	Ion Inject Time [ms]	RT [min]	First Scan	Spectrum File	File ID	Quan Info	Ions Score	Contaminant	Identity Strict	Identity Relaxed	Expectation Value	XCorr	Percolator q-Value	Percolator PEP	Precursor Abundance	Apex RT [min]
		TRUE	High	Sequest HT (A11)	Unambiguous	[K].ccAAADPHEcYAK.[V]	C1(Carbamidomethyl); C2(Carbamidomethyl); C10(Carbamidomethyl)	1	7	P02768	P02768; A0A0C4DGB6; H0YA55; A0A087WWT3; D6RHD5; C9JKR2; B7WNR0	0	3	0.6776	0	1	1	518.204	1552.6	1552.6	0.22	0.00011	HCD (High Energy Collision Dissociation)	MS2	40.7269	30	23.9836	10146	03112019_Fusion_1050_VK_Plasma_LFQ_120min_AR2.raw	F2			TRUE				4.59	0	4.499e-08	253573968	24.13
		TRUE	High	Sequest HT (A11)	Unambiguous	[K].ccAAADPHEcYAK.[V]	C1(Carbamidomethyl); C2(Carbamidomethyl); C10(Carbamidomethyl)	1	7	P02768	P02768; A0A0C4DGB6; H0YA55; A0A087WWT3; D6RHD5; C9JKR2; B7WNR0	0	3	0.6903	0	1	1	518.204	1552.6	1552.6	0.42	0.00022	HCD (High Energy Collision Dissociation)	MS2	50.6959	30	23.8282	9949	03112019_Fusion_1050_VK_Plasma_LFQ_120min_AR3.raw	F3			TRUE				4.94	0	7.986e-08	291781152	23.9
		TRUE	High	Sequest HT (A11)	Unambiguous	[K].ccAAADPHEcYAK.[V]	C1(Carbamidomethyl); C2(Carbamidomethyl); C10(Carbamidomethyl)	1	7	P02768	P02768; A0A0C4DGB6; H0YA55; A0A087WWT3; D6RHD5; C9JKR2; B7WNR0	0	2	0.7314	0	1	1	776.802	1552.6	1552.6	-0.36	-0.00028	HCD (High Energy Collision Dissociation)	MS2	2.55618	8.037	23.9064	10019	03112019_Fusion_1050_VK_Plasma_LFQ_120min_AR3.raw	F3			TRUE				4.58	0	1.303e-07	103309288	23.9
		TRUE	High	Sequest HT (A11)	Selected	[K].ccAAADPHEcYAK.[V]	C1(Carbamidomethyl); C2(Carbamidomethyl); C10(Carbamidomethyl)	1	7	P02768	P02768; A0A0C4DGB6; H0YA55; A0A087WWT3; D6RHD5; C9JKR2; B7WNR0	0	3	0.643	0	1	1	518.204	1552.6	1552.6	0.32	0.00017	HCD (High Energy Collision Dissociation)	MS2	59.7917	30	23.9438	10066	03112019_Fusion_1050_VK_Plasma_LFQ_120min_AR1.raw	F1			TRUE				4.37	0	9.403e-07	399588128	24.12
		TRUE	High	Mascot (A8)	Unambiguous	[K].ccAAADPHEcYAK.[V]	C1(Carbamidomethyl); C2(Carbamidomethyl); C10(Carbamidomethyl)	1	7	P02768	P02768; A0A0C4DGB6; H0YA55; A0A087WWT3; D6RHD5; C9JKR2; B7WNR0	0	3	1	0	1	1	518.204	1552.6	1552.6	0.22	0.00011	HCD (High Energy Collision Dissociation)	MS2	40.7269	30	23.9836	10146	03112019_Fusion_1050_VK_Plasma_LFQ_120min_AR2.raw	F2		48	TRUE	30	20	0.000524078		0	1.355e-06	253573968	24.13
		TRUE	High	Mascot (A8)	Unambiguous	[K].ccAAADPHEcYAK.[V]	C1(Carbamidomethyl); C2(Carbamidomethyl); C10(Carbamidomethyl)	1	7	P02768	P02768; A0A0C4DGB6; H0YA55; A0A087WWT3; D6RHD5; C9JKR2; B7WNR0	0	2	1	0	1	1	776.802	1552.6	1552.6	-0.36	-0.00028	HCD (High Energy Collision Dissociation)	MS2	2.55618	8.037	23.9064	10019	03112019_Fusion_1050_VK_Plasma_LFQ_120min_AR3.raw	F3		67	TRUE	30	21	6.45197e-06		0	1.737e-06	103309288	23.9
		TRUE	High	Mascot (A8)	Unambiguous	[K].ccAAADPHEcYAK.[V]	C1(Carbamidomethyl); C2(Carbamidomethyl); C10(Carbamidomethyl)	1	7	P02768	P02768; A0A0C4DGB6; H0YA55; A0A087WWT3; D6RHD5; C9JKR2; B7WNR0	0	3	1	0	1	1	518.204	1552.6	1552.6	0.42	0.00022	HCD (High Energy Collision Dissociation)	MS2	50.6959	30	23.8282	9949	03112019_Fusion_1050_VK_Plasma_LFQ_120min_AR3.raw	F3		48	TRUE	30	21	0.000484156		0	3.116e-06	291781152	23.9
		TRUE	High	Sequest HT (A11)	Unambiguous	[K].ccAAADPHEcYAK.[V]	C1(Carbamidomethyl); C2(Carbamidomethyl); C10(Carbamidomethyl)	1	7	P02768	P02768; A0A0C4DGB6; H0YA55; A0A087WWT3; D6RHD5; C9JKR2; B7WNR0	0	2	0.7892	0	1	1	776.802	1552.6	1552.6	-0.21	-0.00016	HCD (High Energy Collision Dissociation)	MS2	41.5413	11.307	24.0375	10193	03112019_Fusion_1050_VK_Plasma_LFQ_120min_AR2.raw	F2			TRUE				3.51	0	6.899e-06	115450008	24.12
		TRUE	High	Mascot (A8)	Unambiguous	[K].ccAAADPHEcYAK.[V]	C1(Carbamidomethyl); C2(Carbamidomethyl); C10(Carbamidomethyl)	1	7	P02768	P02768; A0A0C4DGB6; H0YA55; A0A087WWT3; D6RHD5; C9JKR2; B7WNR0	0	2	1	0	1	1	776.802	1552.6	1552.6	-0.21	-0.00016	HCD (High Energy Collision Dissociation)	MS2	41.5413	11.307	24.0375	10193	03112019_Fusion_1050_VK_Plasma_LFQ_120min_AR2.raw	F2		54	TRUE	31	21	0.000135917		0	2.321e-05	115450008	24.12
		TRUE	High	Sequest HT (A11)	Unambiguous	[K].ccAAADPHEcYAK.[V]	C1(Carbamidomethyl); C2(Carbamidomethyl); C10(Carbamidomethyl)	1	7	P02768	P02768; A0A0C4DGB6; H0YA55; A0A087WWT3; D6RHD5; C9JKR2; B7WNR0	0	2	0.7066	0	1	1	776.802	1552.6	1552.6	-0.14	-0.00011	HCD (High Energy Collision Dissociation)	MS2	63.3708	11.953	23.9974	10113	03112019_Fusion_1050_VK_Plasma_LFQ_120min_AR1.raw	F1			TRUE				3.34	0	3.642e-05	154498944	24.12
		TRUE	High	Mascot (A8)	Unambiguous	[K].ccAAADPHEcYAK.[V]	C1(Carbamidomethyl); C2(Carbamidomethyl); C10(Carbamidomethyl)	1	7	P02768	P02768; A0A0C4DGB6; H0YA55; A0A087WWT3; D6RHD5; C9JKR2; B7WNR0	0	2	1	0	1	1	776.802	1552.6	1552.6	-0.14	-0.00011	HCD (High Energy Collision Dissociation)	MS2	63.3708	11.953	23.9974	10113	03112019_Fusion_1050_VK_Plasma_LFQ_120min_AR1.raw	F1		43	TRUE	30	21	0.00153684		0	0.0001069	154498944	24.12
	TRUE	High	[K].ATKEQLKAVMDDFAAFVEK.[C]			TRUE	1	7	2	P02768	P02768 [563-581]	2	2141.09	0	91.6	83.8	124.6		Peak Found	Peak Found	High	High	High	0	0	0.0004473	0.0004334	53	2.94	80.72	K.ATKEQLKAVMDDFAAFVEK.C	[563-581]		Used
		Checked	Confidence	Identifying Node	PSM Ambiguity	Annotated Sequence	Modifications	# Protein Groups	# Proteins	Master Protein Accessions	Protein Accessions	# Missed Cleavages	Charge	DeltaScore	DeltaCn	Rank	Search Engine Rank	m/z [Da]	MH+ [Da]	Theo. MH+ [Da]	DeltaM [ppm]	Deltam/z [Da]	Activation Type	MS Order	Isolation Interference [%]	Ion Inject Time [ms]	RT [min]	First Scan	Spectrum File	File ID	Quan Info	Ions Score	Contaminant	Identity Strict	Identity Relaxed	Expectation Value	XCorr	Percolator q-Value	Percolator PEP	Precursor Abundance	Apex RT [min]
		TRUE	High	Sequest HT (A11)	Unambiguous	[K].ATKEQLKAVMDDFAAFVEK.[C]		1	7	P02768	P02768; A0A0C4DGB6; H0YA55; A0A087WWT3; D6RHD5; C9JKR2; B7WNR0	2	3	0.6973	0	1	1	714.366	2141.08	2141.09	-5.6	-0.00399	HCD (High Energy Collision Dissociation)	MS2	50.5086	30	80.6093	58166	03112019_Fusion_1050_VK_Plasma_LFQ_120min_AR3.raw	F3			TRUE				2.94	0	0.0004334	7275450	80.71
		TRUE	High	Mascot (A8)	Unambiguous	[K].ATKEQLKAVMDDFAAFVEK.[C]		1	7	P02768	P02768; A0A0C4DGB6; H0YA55; A0A087WWT3; D6RHD5; C9JKR2; B7WNR0	2	3	0.9434	0	1	1	714.366	2141.08	2141.09	-5.6	-0.00399	HCD (High Energy Collision Dissociation)	MS2	50.5086	30	80.6093	58166	03112019_Fusion_1050_VK_Plasma_LFQ_120min_AR3.raw	F3		53	TRUE	33	23	0.000294711		0	0.0004473	7275450	80.71
	TRUE	High	[K].AVMDDFAAFVEK.[C]	1xOxidation [M3]		TRUE	1	7	6	P02768	P02768 [570-581]	0	1358.63	0	94.5	110.1	95.4		High	High	High	High	High	0	0	9.433e-05	0.001125	66	2.47	67.59	K.AVMDDFAAFVEK.C	[570-581]		Used
		Checked	Confidence	Identifying Node	PSM Ambiguity	Annotated Sequence	Modifications	# Protein Groups	# Proteins	Master Protein Accessions	Protein Accessions	# Missed Cleavages	Charge	DeltaScore	DeltaCn	Rank	Search Engine Rank	m/z [Da]	MH+ [Da]	Theo. MH+ [Da]	DeltaM [ppm]	Deltam/z [Da]	Activation Type	MS Order	Isolation Interference [%]	Ion Inject Time [ms]	RT [min]	First Scan	Spectrum File	File ID	Quan Info	Ions Score	Contaminant	Identity Strict	Identity Relaxed	Expectation Value	XCorr	Percolator q-Value	Percolator PEP	Precursor Abundance	Apex RT [min]
		TRUE	High	Mascot (A8)	Unambiguous	[K].AVmDDFAAFVEK.[C]	M3(Oxidation)	1	7	P02768	P02768; A0A0C4DGB6; H0YA55; A0A087WWT3; D6RHD5; C9JKR2; B7WNR0	0	2	1	0	1	1	679.817	1358.63	1358.63	-2.17	-0.00147	HCD (High Energy Collision Dissociation)	MS2	31.2607	30	67.7753	47063	03112019_Fusion_1050_VK_Plasma_LFQ_120min_AR3.raw	F3		64	TRUE	32	22	1.98173e-05		0	2.441e-05	28709652	67.63
		TRUE	High	Sequest HT (A11)	Unambiguous	[K].AVmDDFAAFVEK.[C]	M3(Oxidation)	1	7	P02768	P02768; A0A0C4DGB6; H0YA55; A0A087WWT3; D6RHD5; C9JKR2; B7WNR0	0	2	0.6242	0	1	1	679.818	1358.63	1358.63	0	0	HCD (High Energy Collision Dissociation)	MS2	22.9834	30	67.7053	47103	03112019_Fusion_1050_VK_Plasma_LFQ_120min_AR2.raw	F2			TRUE				3.14	0	4.997e-05	24476718	67.6
		TRUE	High	Sequest HT (A11)	Unambiguous	[K].AVmDDFAAFVEK.[C]	M3(Oxidation)	1	7	P02768	P02768; A0A0C4DGB6; H0YA55; A0A087WWT3; D6RHD5; C9JKR2; B7WNR0	0	2	0.6258	0	1	1	679.817	1358.63	1358.63	-2.17	-0.00147	HCD (High Energy Collision Dissociation)	MS2	31.2607	30	67.7753	47063	03112019_Fusion_1050_VK_Plasma_LFQ_120min_AR3.raw	F3			TRUE				3.18	0	7.379e-05	28709652	67.63
		TRUE	High	Mascot (A8)	Unambiguous	[K].AVmDDFAAFVEK.[C]	M3(Oxidation)	1	7	P02768	P02768; A0A0C4DGB6; H0YA55; A0A087WWT3; D6RHD5; C9JKR2; B7WNR0	0	2	1	0	1	1	679.818	1358.63	1358.63	0	0	HCD (High Energy Collision Dissociation)	MS2	22.9834	30	67.7053	47103	03112019_Fusion_1050_VK_Plasma_LFQ_120min_AR2.raw	F2		66	TRUE	32	22	1.19048e-05		0	9.433e-05	24476718	67.6
		TRUE	High	Mascot (A8)	Unambiguous	[K].AVmDDFAAFVEK.[C]	M3(Oxidation)	1	7	P02768	P02768; A0A0C4DGB6; H0YA55; A0A087WWT3; D6RHD5; C9JKR2; B7WNR0	0	2	0.9459	0	1	1	679.818	1358.63	1358.63	-0.78	-0.00053	HCD (High Energy Collision Dissociation)	MS2	48.5364	24.528	67.646	47132	03112019_Fusion_1050_VK_Plasma_LFQ_120min_AR1.raw	F1		37	TRUE	32	22	0.0108216		0	0.001052	22438288	67.55
		TRUE	High	Sequest HT (A11)	Unambiguous	[K].AVmDDFAAFVEK.[C]	M3(Oxidation)	1	7	P02768	P02768; A0A0C4DGB6; H0YA55; A0A087WWT3; D6RHD5; C9JKR2; B7WNR0	0	2	0.5263	0	1	1	679.818	1358.63	1358.63	-0.78	-0.00053	HCD (High Energy Collision Dissociation)	MS2	48.5364	24.528	67.646	47132	03112019_Fusion_1050_VK_Plasma_LFQ_120min_AR1.raw	F1			TRUE				2.47	0	0.001125	22438288	67.55
	TRUE	High	[K].AVMDDFAAFVEK.[C]			TRUE	1	7	9	P02768	P02768 [570-581]	0	1342.63	0	97.7	99.2	103.1		High	High	High	High	High	0	0	5.725e-06	9.873e-05	75	3.14	78.97	K.AVMDDFAAFVEK.C	[570-581]		Used
		Checked	Confidence	Identifying Node	PSM Ambiguity	Annotated Sequence	Modifications	# Protein Groups	# Proteins	Master Protein Accessions	Protein Accessions	# Missed Cleavages	Charge	DeltaScore	DeltaCn	Rank	Search Engine Rank	m/z [Da]	MH+ [Da]	Theo. MH+ [Da]	DeltaM [ppm]	Deltam/z [Da]	Activation Type	MS Order	Isolation Interference [%]	Ion Inject Time [ms]	RT [min]	First Scan	Spectrum File	File ID	Quan Info	Ions Score	Contaminant	Identity Strict	Identity Relaxed	Expectation Value	XCorr	Percolator q-Value	Percolator PEP	Precursor Abundance	Apex RT [min]
		TRUE	High	Mascot (A8)	Unambiguous	[K].AVMDDFAAFVEK.[C]		1	7	P02768	P02768; A0A0C4DGB6; H0YA55; A0A087WWT3; D6RHD5; C9JKR2; B7WNR0	0	2	1	0	1	1	671.821	1342.64	1342.63	0.59	0.0004	HCD (High Energy Collision Dissociation)	MS2	33.3237	30	78.8298	56725	03112019_Fusion_1050_VK_Plasma_LFQ_120min_AR2.raw	F2		75	TRUE	32	22	1.59051e-06		0	5.725e-06	322218016	78.98
		TRUE	High	Sequest HT (A11)	Unambiguous	[K].AVMDDFAAFVEK.[C]		1	7	P02768	P02768; A0A0C4DGB6; H0YA55; A0A087WWT3; D6RHD5; C9JKR2; B7WNR0	0	2	0.7069	0	1	1	671.821	1342.64	1342.63	0.59	0.0004	HCD (High Energy Collision Dissociation)	MS2	33.3237	30	78.8298	56725	03112019_Fusion_1050_VK_Plasma_LFQ_120min_AR2.raw	F2			TRUE				3.48	0	1.454e-05	322218016	78.98
		TRUE	High	Mascot (A8)	Unambiguous	[K].AVMDDFAAFVEK.[C]		1	7	P02768	P02768; A0A0C4DGB6; H0YA55; A0A087WWT3; D6RHD5; C9JKR2; B7WNR0	0	2	1	0	1	1	671.821	1342.64	1342.63	0.4	0.00027	HCD (High Energy Collision Dissociation)	MS2	35.2524	15.229	78.8453	56643	03112019_Fusion_1050_VK_Plasma_LFQ_120min_AR3.raw	F3		62	TRUE	32	22	2.84142e-05		0	7.78e-05	453343808	79.01
		TRUE	High	Sequest HT (A11)	Unambiguous	[K].AVMDDFAAFVEK.[C]		1	7	P02768	P02768; A0A0C4DGB6; H0YA55; A0A087WWT3; D6RHD5; C9JKR2; B7WNR0	0	2	0.7134	0	1	1	671.821	1342.64	1342.63	0.21	0.00014	HCD (High Energy Collision Dissociation)	MS2	29.1353	11.094	78.7723	56925	03112019_Fusion_1050_VK_Plasma_LFQ_120min_AR1.raw	F1			TRUE				3.14	0	9.873e-05	338882656	78.91
		TRUE	High	Sequest HT (A11)	Unambiguous	[K].AVMDDFAAFVEK.[C]		1	7	P02768	P02768; A0A0C4DGB6; H0YA55; A0A087WWT3; D6RHD5; C9JKR2; B7WNR0	0	2	1	0	1	1	671.821	1342.64	1342.63	0.4	0.00027	HCD (High Energy Collision Dissociation)	MS2	35.2524	15.229	78.8453	56643	03112019_Fusion_1050_VK_Plasma_LFQ_120min_AR3.raw	F3			TRUE				3.02	0	0.0001866	453343808	79.01
		TRUE	High	Mascot (A8)	Unambiguous	[K].AVMDDFAAFVEK.[C]		1	7	P02768	P02768; A0A0C4DGB6; H0YA55; A0A087WWT3; D6RHD5; C9JKR2; B7WNR0	0	2	1	0	1	1	671.821	1342.64	1342.63	0.21	0.00014	HCD (High Energy Collision Dissociation)	MS2	29.1353	11.094	78.7723	56925	03112019_Fusion_1050_VK_Plasma_LFQ_120min_AR1.raw	F1		60	TRUE	32	22	4.49524e-05		0	0.000199	338882656	78.91
		TRUE	High	Sequest HT (A11)	Unambiguous	[K].AVMDDFAAFVEK.[C]		1	7	P02768	P02768; A0A0C4DGB6; H0YA55; A0A087WWT3; D6RHD5; C9JKR2; B7WNR0	0	2	0.6923	0	1	1	671.821	1342.64	1342.63	0.32	0.00021	HCD (High Energy Collision Dissociation)	MS2	37.1493	4.604	79.1096	56875	03112019_Fusion_1050_VK_Plasma_LFQ_120min_AR3.raw	F3			TRUE				3.12	0	0.001383	453343808	79.01
		TRUE	High	Sequest HT (A11)	Selected	[K].AVMDDFAAFVEK.[C]		1	7	P02768	P02768; A0A0C4DGB6; H0YA55; A0A087WWT3; D6RHD5; C9JKR2; B7WNR0	0	2	0.6556	0	1	1	671.821	1342.64	1342.63	0.5	0.00033	HCD (High Energy Collision Dissociation)	MS2	44.0005	23.5	79.0996	56959	03112019_Fusion_1050_VK_Plasma_LFQ_120min_AR2.raw	F2			TRUE				3.31	0	0.002335	322218016	78.98
		TRUE	High	Mascot (A8)	Unambiguous	[K].AVMDDFAAFVEK.[C]		1	7	P02768	P02768; A0A0C4DGB6; H0YA55; A0A087WWT3; D6RHD5; C9JKR2; B7WNR0	0	2	0.9375	0	1	1	671.821	1342.64	1342.63	0.32	0.00021	HCD (High Energy Collision Dissociation)	MS2	37.1493	4.604	79.1096	56875	03112019_Fusion_1050_VK_Plasma_LFQ_120min_AR3.raw	F3		32	TRUE	32	22	0.0294127		0	0.00275	453343808	79.01
	TRUE	High	[K].FGERAFKAWAVAR.[L]			TRUE	1	5	1	P02768	P02768 [230-242]	2	1508.81	0	114.9	91	94.1		Peak Found	Peak Found	High	High	High	0.0002084	0.0009944	0.01083	0.02479	37	1.73	49.8	K.FGERAFKAWAVAR.L	[230-242]		Used
		Checked	Confidence	Identifying Node	PSM Ambiguity	Annotated Sequence	Modifications	# Protein Groups	# Proteins	Master Protein Accessions	Protein Accessions	# Missed Cleavages	Charge	DeltaScore	DeltaCn	Rank	Search Engine Rank	m/z [Da]	MH+ [Da]	Theo. MH+ [Da]	DeltaM [ppm]	Deltam/z [Da]	Activation Type	MS Order	Isolation Interference [%]	Ion Inject Time [ms]	RT [min]	First Scan	Spectrum File	File ID	Quan Info	Ions Score	Contaminant	Identity Strict	Identity Relaxed	Expectation Value	XCorr	Percolator q-Value	Percolator PEP	Precursor Abundance	Apex RT [min]
		TRUE	High	Mascot (A8)	Selected	[K].FGERAFKAWAVAR.[L]		1	5	P02768	P02768; A0A0C4DGB6; H0YA55; D6RHD5; B7WNR0	2	4	0.9459	0	1	1	377.958	1508.81	1508.81	-0.69	-0.00026	HCD (High Energy Collision Dissociation)	MS2	0	30	49.6468	31403	03112019_Fusion_1050_VK_Plasma_LFQ_120min_AR3.raw	F3		37	TRUE	30	20	0.00587734		0.0002084	0.01083	5635424	49.78
	TRUE	High	[K].KYLYEIAR.[R]			TRUE	1	3	4	P02768	P02768 [161-168]	1	1055.59	0	57.2	95.2	147.6		Peak Found	High	High	High	High	0	0.0003755	0.003792	0.006476	42	3.01	41.07	K.KYLYEIAR.R	[161-168]		Used
		Checked	Confidence	Identifying Node	PSM Ambiguity	Annotated Sequence	Modifications	# Protein Groups	# Proteins	Master Protein Accessions	Protein Accessions	# Missed Cleavages	Charge	DeltaScore	DeltaCn	Rank	Search Engine Rank	m/z [Da]	MH+ [Da]	Theo. MH+ [Da]	DeltaM [ppm]	Deltam/z [Da]	Activation Type	MS Order	Isolation Interference [%]	Ion Inject Time [ms]	RT [min]	First Scan	Spectrum File	File ID	Quan Info	Ions Score	Contaminant	Identity Strict	Identity Relaxed	Expectation Value	XCorr	Percolator q-Value	Percolator PEP	Precursor Abundance	Apex RT [min]
		TRUE	High	Mascot (A8)	Unambiguous	[K].KYLYEIAR.[R]		1	3	P02768	P02768; A0A0C4DGB6; H7C013	1	2	0.5952	0	1	1	528.298	1055.59	1055.59	0.25	0.00013	HCD (High Energy Collision Dissociation)	MS2	21.926	10.572	40.973	24034	03112019_Fusion_1050_VK_Plasma_LFQ_120min_AR3.raw	F3		42	TRUE	28	18	0.0011351		0	0.003792	177771360	41.05
		TRUE	High	Sequest HT (A11)	Unambiguous	[K].KYLYEIAR.[R]		1	3	P02768	P02768; A0A0C4DGB6; H7C013	1	2	0.6113	0	1	1	528.298	1055.59	1055.59	0.16	8e-05	HCD (High Energy Collision Dissociation)	MS2	27.3144	30	40.9977	24120	03112019_Fusion_1050_VK_Plasma_LFQ_120min_AR2.raw	F2			TRUE				3.01	0.0003755	0.006476	84699568	41.11
		TRUE	High	Mascot (A8)	Unambiguous	[K].KYLYEIAR.[R]		1	3	P02768	P02768; A0A0C4DGB6; H7C013	1	2	0.7143	0	1	1	528.298	1055.59	1055.59	0.16	8e-05	HCD (High Energy Collision Dissociation)	MS2	27.3144	30	40.9977	24120	03112019_Fusion_1050_VK_Plasma_LFQ_120min_AR2.raw	F2		35	TRUE	28	18	0.00610991		0.0002084	0.009177	84699568	41.11
		TRUE	High	Sequest HT (A11)	Unambiguous	[K].KYLYEIAR.[R]		1	3	P02768	P02768; A0A0C4DGB6; H7C013	1	2	0.6331	0	1	1	528.298	1055.59	1055.59	0.25	0.00013	HCD (High Energy Collision Dissociation)	MS2	21.926	10.572	40.973	24034	03112019_Fusion_1050_VK_Plasma_LFQ_120min_AR3.raw	F3			TRUE				3.08	0.0009944	0.02048	177771360	41.05
	TRUE	High	[K].KVPQVSTPTLVEVSR.[N]			TRUE	1	7	34	P02768	P02768 [438-452]	1	1639.94	0	107.1	95.2	97.7		High	High	High	High	High	0	0	3.391e-07	5.22e-05	84	3.46	51.4	K.KVPQVSTPTLVEVSR.N	[438-452]		Used
		Checked	Confidence	Identifying Node	PSM Ambiguity	Annotated Sequence	Modifications	# Protein Groups	# Proteins	Master Protein Accessions	Protein Accessions	# Missed Cleavages	Charge	DeltaScore	DeltaCn	Rank	Search Engine Rank	m/z [Da]	MH+ [Da]	Theo. MH+ [Da]	DeltaM [ppm]	Deltam/z [Da]	Activation Type	MS Order	Isolation Interference [%]	Ion Inject Time [ms]	RT [min]	First Scan	Spectrum File	File ID	Quan Info	Ions Score	Contaminant	Identity Strict	Identity Relaxed	Expectation Value	XCorr	Percolator q-Value	Percolator PEP	Precursor Abundance	Apex RT [min]
		TRUE	High	Sequest HT (A11)	Unambiguous	[K].KVPQVSTPTLVEVSR.[N]		1	7	P02768	P02768; A0A0C4DGB6; H0YA55; A0A087WWT3; D6RHD5; C9JKR2; B7WNR0	1	3	0.684	0	1	1	547.318	1639.94	1639.94	0.37	0.0002	HCD (High Energy Collision Dissociation)	MS2	8.391	30	51.9415	33465	03112019_Fusion_1050_VK_Plasma_LFQ_120min_AR2.raw	F2			TRUE				5.19	0	1.738e-07	4432727040	51.39
		TRUE	High	Sequest HT (A11)	Unambiguous	[K].KVPQVSTPTLVEVSR.[N]		1	7	P02768	P02768; A0A0C4DGB6; H0YA55; A0A087WWT3; D6RHD5; C9JKR2; B7WNR0	1	3	0.6207	0	1	1	547.317	1639.94	1639.94	-0.32	-0.00018	HCD (High Energy Collision Dissociation)	MS2	12.6602	15.318	51.9244	33398	03112019_Fusion_1050_VK_Plasma_LFQ_120min_AR3.raw	F3			TRUE				5.22	0	1.782e-07	6237198336	51.38
		TRUE	High	Mascot (A8)	Unambiguous	[K].KVPQVSTPTLVEVSR.[N]		1	7	P02768	P02768; A0A0C4DGB6; H0YA55; A0A087WWT3; D6RHD5; C9JKR2; B7WNR0	1	2	1	0	1	1	820.473	1639.94	1639.94	1.05	0.00086	HCD (High Energy Collision Dissociation)	MS2	31.1475	30	51.2669	32897	03112019_Fusion_1050_VK_Plasma_LFQ_120min_AR2.raw	F2		84	TRUE	26	16	5.32039e-08		0	3.391e-07	1225963008	51.38
		TRUE	High	Sequest HT (A11)	Unambiguous	[K].KVPQVSTPTLVEVSR.[N]		1	7	P02768	P02768; A0A0C4DGB6; H0YA55; A0A087WWT3; D6RHD5; C9JKR2; B7WNR0	1	3	0.6471	0	1	1	547.318	1639.94	1639.94	0.5	0.00027	HCD (High Energy Collision Dissociation)	MS2	22.4655	2.183	51.2799	32989	03112019_Fusion_1050_VK_Plasma_LFQ_120min_AR1.raw	F1			TRUE				5.44	0	9.941e-07	5380769280	51.43
		TRUE	High	Sequest HT (A11)	Unambiguous	[K].KVPQVSTPTLVEVSR.[N]		1	7	P02768	P02768; A0A0C4DGB6; H0YA55; A0A087WWT3; D6RHD5; C9JKR2; B7WNR0	1	3	0.6706	0	1	1	547.317	1639.94	1639.94	-0.06	-3e-05	HCD (High Energy Collision Dissociation)	MS2	11.54	24.288	51.9614	33563	03112019_Fusion_1050_VK_Plasma_LFQ_120min_AR1.raw	F1			TRUE				5.04	0	1.153e-06	5380769280	51.43
		TRUE	High	Sequest HT (A11)	Unambiguous	[K].KVPQVSTPTLVEVSR.[N]		1	7	P02768	P02768; A0A0C4DGB6; H0YA55; A0A087WWT3; D6RHD5; C9JKR2; B7WNR0	1	3	0.6679	0	1	1	547.318	1639.94	1639.94	0.25	0.00014	HCD (High Energy Collision Dissociation)	MS2	26.3384	2.327	51.2465	32813	03112019_Fusion_1050_VK_Plasma_LFQ_120min_AR3.raw	F3			TRUE				5.3	0	1.532e-06	6237198336	51.38
		TRUE	High	Sequest HT (A11)	Unambiguous	[K].KVPQVSTPTLVEVSR.[N]		1	7	P02768	P02768; A0A0C4DGB6; H0YA55; A0A087WWT3; D6RHD5; C9JKR2; B7WNR0	1	2	0.7459	0	1	1	820.473	1639.94	1639.94	1.05	0.00086	HCD (High Energy Collision Dissociation)	MS2	31.1475	30	51.2669	32897	03112019_Fusion_1050_VK_Plasma_LFQ_120min_AR2.raw	F2			TRUE				3.62	0	1.627e-06	1225963008	51.38
		TRUE	High	Sequest HT (A11)	Unambiguous	[K].KVPQVSTPTLVEVSR.[N]		1	7	P02768	P02768; A0A0C4DGB6; H0YA55; A0A087WWT3; D6RHD5; C9JKR2; B7WNR0	1	3	0.6973	0	1	1	547.317	1639.94	1639.94	-0.26	-0.00014	HCD (High Energy Collision Dissociation)	MS2	31.6258	30	48.6229	30620	03112019_Fusion_1050_VK_Plasma_LFQ_120min_AR2.raw	F2			TRUE				4.13	0	1.745e-06	3.12175e+06	48.62
		TRUE	High	Sequest HT (A11)	Unambiguous	[K].KVPQVSTPTLVEVSR.[N]		1	7	P02768	P02768; A0A0C4DGB6; H0YA55; A0A087WWT3; D6RHD5; C9JKR2; B7WNR0	1	3	0.6968	0	1	1	547.317	1639.94	1639.94	-0.08	-4e-05	HCD (High Energy Collision Dissociation)	MS2	29.5572	2.259	51.2472	32879	03112019_Fusion_1050_VK_Plasma_LFQ_120min_AR2.raw	F2			TRUE				4.75	0	1.832e-06	4432727040	51.39
		TRUE	High	Mascot (A8)	Unambiguous	[K].KVPQVSTPTLVEVSR.[N]		1	7	P02768	P02768; A0A0C4DGB6; H0YA55; A0A087WWT3; D6RHD5; C9JKR2; B7WNR0	1	3	1	0	1	1	547.317	1639.94	1639.94	-0.06	-3e-05	HCD (High Energy Collision Dissociation)	MS2	11.54	24.288	51.9614	33563	03112019_Fusion_1050_VK_Plasma_LFQ_120min_AR1.raw	F1		76	TRUE	26	16	3.67157e-07		0	1.115e-05	5380769280	51.43
		TRUE	High	Sequest HT (A11)	Unambiguous	[K].KVPQVSTPTLVEVSR.[N]		1	7	P02768	P02768; A0A0C4DGB6; H0YA55; A0A087WWT3; D6RHD5; C9JKR2; B7WNR0	1	2	0.7143	0	1	1	820.473	1639.94	1639.94	0.52	0.00043	HCD (High Energy Collision Dissociation)	MS2	29.7127	10.256	51.2569	32822	03112019_Fusion_1050_VK_Plasma_LFQ_120min_AR3.raw	F3			TRUE				3.22	0	2.547e-05	1632684672	51.38
		TRUE	High	Mascot (A8)	Unambiguous	[K].KVPQVSTPTLVEVSR.[N]		1	7	P02768	P02768; A0A0C4DGB6; H0YA55; A0A087WWT3; D6RHD5; C9JKR2; B7WNR0	1	3	1	0	1	1	547.318	1639.94	1639.94	0.5	0.00027	HCD (High Energy Collision Dissociation)	MS2	22.4655	2.183	51.2799	32989	03112019_Fusion_1050_VK_Plasma_LFQ_120min_AR1.raw	F1		66	TRUE	26	16	2.99187e-06		0	3.489e-05	5380769280	51.43
		TRUE	High	Mascot (A8)	Unambiguous	[K].KVPQVSTPTLVEVSR.[N]		1	7	P02768	P02768; A0A0C4DGB6; H0YA55; A0A087WWT3; D6RHD5; C9JKR2; B7WNR0	1	3	0.9286	0	1	1	547.317	1639.94	1639.94	-0.32	-0.00018	HCD (High Energy Collision Dissociation)	MS2	12.6602	15.318	51.9244	33398	03112019_Fusion_1050_VK_Plasma_LFQ_120min_AR3.raw	F3		70	TRUE	26	16	1.33836e-06		0	4.097e-05	6237198336	51.38
		TRUE	High	Sequest HT (A11)	Unambiguous	[K].KVPQVSTPTLVEVSR.[N]		1	7	P02768	P02768; A0A0C4DGB6; H0YA55; A0A087WWT3; D6RHD5; C9JKR2; B7WNR0	1	3	0.659	0	1	1	547.318	1639.94	1639.94	0.52	0.00029	HCD (High Energy Collision Dissociation)	MS2	40.0378	30	48.6485	30710	03112019_Fusion_1050_VK_Plasma_LFQ_120min_AR1.raw	F1			TRUE				3.46	0	5.22e-05	3.39468e+06	48.69
		TRUE	High	Mascot (A8)	Unambiguous	[K].KVPQVSTPTLVEVSR.[N]		1	7	P02768	P02768; A0A0C4DGB6; H0YA55; A0A087WWT3; D6RHD5; C9JKR2; B7WNR0	1	3	0.9559	0	1	1	547.318	1639.94	1639.94	0.37	0.0002	HCD (High Energy Collision Dissociation)	MS2	8.391	30	51.9415	33465	03112019_Fusion_1050_VK_Plasma_LFQ_120min_AR2.raw	F2		68	TRUE	26	16	1.84053e-06		0	5.748e-05	4432727040	51.39
		TRUE	High	Mascot (A8)	Unambiguous	[K].KVPQVSTPTLVEVSR.[N]		1	7	P02768	P02768; A0A0C4DGB6; H0YA55; A0A087WWT3; D6RHD5; C9JKR2; B7WNR0	1	3	1	0	1	1	547.318	1639.94	1639.94	0.25	0.00014	HCD (High Energy Collision Dissociation)	MS2	26.3384	2.327	51.2465	32813	03112019_Fusion_1050_VK_Plasma_LFQ_120min_AR3.raw	F3		58	TRUE	26	16	2.24176e-05		0	6.436e-05	6237198336	51.38
		TRUE	High	Sequest HT (A11)	Unambiguous	[K].KVPQVSTPTLVEVSR.[N]		1	7	P02768	P02768; A0A0C4DGB6; H0YA55; A0A087WWT3; D6RHD5; C9JKR2; B7WNR0	1	3	0.6031	0	1	1	547.317	1639.94	1639.94	-0.45	-0.00024	HCD (High Energy Collision Dissociation)	MS2	31.3515	30	52.5969	33960	03112019_Fusion_1050_VK_Plasma_LFQ_120min_AR3.raw	F3			TRUE				4.46	0	9.355e-05	6237198336	51.38
		TRUE	High	Mascot (A8)	Unambiguous	[K].KVPQVSTPTLVEVSR.[N]		1	7	P02768	P02768; A0A0C4DGB6; H0YA55; A0A087WWT3; D6RHD5; C9JKR2; B7WNR0	1	2	0.9821	0	1	1	820.473	1639.94	1639.94	0.52	0.00043	HCD (High Energy Collision Dissociation)	MS2	29.7127	10.256	51.2569	32822	03112019_Fusion_1050_VK_Plasma_LFQ_120min_AR3.raw	F3		56	TRUE	26	16	3.04049e-05		0	0.0001064	1632684672	51.38
		TRUE	High	Mascot (A8)	Unambiguous	[K].KVPQVSTPTLVEVSR.[N]		1	7	P02768	P02768; A0A0C4DGB6; H0YA55; A0A087WWT3; D6RHD5; C9JKR2; B7WNR0	1	3	1	0	1	1	547.317	1639.94	1639.94	-0.26	-0.00014	HCD (High Energy Collision Dissociation)	MS2	31.6258	30	48.6229	30620	03112019_Fusion_1050_VK_Plasma_LFQ_120min_AR2.raw	F2		46	TRUE	26	16	0.000358799		0	0.0001075	3.12175e+06	48.62
		TRUE	High	Sequest HT (A11)	Unambiguous	[K].KVPQVSTPTLVEVSR.[N]		1	7	P02768	P02768; A0A0C4DGB6; H0YA55; A0A087WWT3; D6RHD5; C9JKR2; B7WNR0	1	3	0.7188	0	1	1	547.317	1639.94	1639.94	0.05	3e-05	HCD (High Energy Collision Dissociation)	MS2	27.9659	30	52.6529	34127	03112019_Fusion_1050_VK_Plasma_LFQ_120min_AR1.raw	F1			TRUE				4.09	0	0.0001271	5380769280	51.43
		TRUE	High	Sequest HT (A11)	Unambiguous	[K].KVPQVSTPTLVEVSR.[N]		1	7	P02768	P02768; A0A0C4DGB6; H0YA55; A0A087WWT3; D6RHD5; C9JKR2; B7WNR0	1	3	0.5215	0	1	1	547.317	1639.94	1639.94	-0.23	-0.00013	HCD (High Energy Collision Dissociation)	MS2	49.9942	30	53.2789	34549	03112019_Fusion_1050_VK_Plasma_LFQ_120min_AR3.raw	F3			TRUE				3.26	0	0.0001614	7302785	53.43
		TRUE	High	Mascot (A8)	Unambiguous	[K].KVPQVSTPTLVEVSR.[N]		1	7	P02768	P02768; A0A0C4DGB6; H0YA55; A0A087WWT3; D6RHD5; C9JKR2; B7WNR0	1	3	1	0	1	1	547.317	1639.94	1639.94	-0.08	-4e-05	HCD (High Energy Collision Dissociation)	MS2	29.5572	2.259	51.2472	32879	03112019_Fusion_1050_VK_Plasma_LFQ_120min_AR2.raw	F2		55	TRUE	26	16	3.85347e-05		0	0.0005665	4432727040	51.39
		TRUE	High	Mascot (A8)	Unambiguous	[K].KVPQVSTPTLVEVSR.[N]		1	7	P02768	P02768; A0A0C4DGB6; H0YA55; A0A087WWT3; D6RHD5; C9JKR2; B7WNR0	1	3	0.9455	0	1	1	547.317	1639.94	1639.94	-0.45	-0.00024	HCD (High Energy Collision Dissociation)	MS2	31.3515	30	52.5969	33960	03112019_Fusion_1050_VK_Plasma_LFQ_120min_AR3.raw	F3		55	TRUE	26	17	4.5865e-05		0	0.001656	6237198336	51.38
		TRUE	High	Sequest HT (A11)	Unambiguous	[K].KVPQVSTPTLVEVSR.[N]		1	7	P02768	P02768; A0A0C4DGB6; H0YA55; A0A087WWT3; D6RHD5; C9JKR2; B7WNR0	1	2	0.6566	0	1	1	820.473	1639.94	1639.94	0.66	0.00054	HCD (High Energy Collision Dissociation)	MS2	21.4913	30	51.2568	32969	03112019_Fusion_1050_VK_Plasma_LFQ_120min_AR1.raw	F1			TRUE				2.65	0	0.002063	1419292544	51.42
		TRUE	High	Sequest HT (A11)	Unambiguous	[K].KVPQVSTPTLVEVSR.[N]		1	7	P02768	P02768; A0A0C4DGB6; H0YA55; A0A087WWT3; D6RHD5; C9JKR2; B7WNR0	1	3	0.4481	0	1	1	547.317	1639.94	1639.94	-0.17	-0.0001	HCD (High Energy Collision Dissociation)	MS2	33.4891	30	53.4002	34780	03112019_Fusion_1050_VK_Plasma_LFQ_120min_AR1.raw	F1			TRUE				2.7	0	0.002962	9442694	53.32
		TRUE	High	Mascot (A8)	Unambiguous	[K].KVPQVSTPTLVEVSR.[N]		1	7	P02768	P02768; A0A0C4DGB6; H0YA55; A0A087WWT3; D6RHD5; C9JKR2; B7WNR0	1	3	1	0	1	1	547.317	1639.94	1639.94	0.05	3e-05	HCD (High Energy Collision Dissociation)	MS2	27.9659	30	52.6529	34127	03112019_Fusion_1050_VK_Plasma_LFQ_120min_AR1.raw	F1		50	TRUE	26	16	0.000136959		0	0.005818	5380769280	51.43
		TRUE	High	Mascot (A8)	Unambiguous	[K].KVPQVSTPTLVEVSR.[N]		1	7	P02768	P02768; A0A0C4DGB6; H0YA55; A0A087WWT3; D6RHD5; C9JKR2; B7WNR0	1	2	0.9583	0	1	1	820.473	1639.94	1639.94	0.66	0.00054	HCD (High Energy Collision Dissociation)	MS2	21.4913	30	51.2568	32969	03112019_Fusion_1050_VK_Plasma_LFQ_120min_AR1.raw	F1		48	TRUE	26	16	0.000216244		0	0.006123	1419292544	51.42
		TRUE	High	Mascot (A8)	Unambiguous	[K].KVPQVSTPTLVEVSR.[N]		1	7	P02768	P02768; A0A0C4DGB6; H0YA55; A0A087WWT3; D6RHD5; C9JKR2; B7WNR0	1	3	1	0	1	1	547.318	1639.94	1639.94	0.52	0.00029	HCD (High Energy Collision Dissociation)	MS2	40.0378	30	48.6485	30710	03112019_Fusion_1050_VK_Plasma_LFQ_120min_AR1.raw	F1		48	TRUE	26	16	0.000210835		0	0.006584	3.39468e+06	48.69
		TRUE	High	Mascot (A8)	Unambiguous	[K].KVPQVSTPTLVEVSR.[N]		1	7	P02768	P02768; A0A0C4DGB6; H0YA55; A0A087WWT3; D6RHD5; C9JKR2; B7WNR0	1	3	0.8788	0	1	1	547.317	1639.94	1639.94	-0.23	-0.00013	HCD (High Energy Collision Dissociation)	MS2	49.9942	30	53.2789	34549	03112019_Fusion_1050_VK_Plasma_LFQ_120min_AR3.raw	F3		33	TRUE	26	16	0.00669656		0.0002084	0.01374	7302785	53.43
		TRUE	High	Mascot (A8)	Unambiguous	[K].KVPQVSTPTLVEVSR.[N]		1	7	P02768	P02768; A0A0C4DGB6; H0YA55; A0A087WWT3; D6RHD5; C9JKR2; B7WNR0	1	3	0.8571	0	1	1	547.317	1639.94	1639.94	-0.17	-0.0001	HCD (High Energy Collision Dissociation)	MS2	33.4891	30	53.4002	34780	03112019_Fusion_1050_VK_Plasma_LFQ_120min_AR1.raw	F1		42	TRUE	26	16	0.00083148		0.001955	0.04654	9442694	53.32
		TRUE	High	Mascot (A8)	Selected	[K].KVPQVSTPTLVEVSR.[N]		1	7	P02768	P02768; A0A0C4DGB6; H0YA55; A0A087WWT3; D6RHD5; C9JKR2; B7WNR0	1	3	1	0	1	1	547.318	1639.94	1639.94	0.27	0.00015	HCD (High Energy Collision Dissociation)	MS2	44.5507	30	54.1212	35405	03112019_Fusion_1050_VK_Plasma_LFQ_120min_AR1.raw	F1		38	TRUE	26	16	0.0021857		0.001955	0.04658	9442694	53.32
		TRUE	High	Mascot (A8)	Selected	[K].KVPQVSTPTLVEVSR.[N]		1	7	P02768	P02768; A0A0C4DGB6; H0YA55; A0A087WWT3; D6RHD5; C9JKR2; B7WNR0	1	3	1	0	1	1	547.317	1639.94	1639.94	-0.01	-1e-05	HCD (High Energy Collision Dissociation)	MS2	22.883	30	53.9676	35159	03112019_Fusion_1050_VK_Plasma_LFQ_120min_AR3.raw	F3		31	TRUE	26	16	0.0109797		0.005457	0.08899	7302785	53.43
		TRUE	High	Mascot (A8)	Selected	[K].KVPQVSTPTLVEVSR.[N]		1	7	P02768	P02768; A0A0C4DGB6; H0YA55; A0A087WWT3; D6RHD5; C9JKR2; B7WNR0	1	2	0.9032	0	1	1	820.473	1639.94	1639.94	0.58	0.00048	HCD (High Energy Collision Dissociation)	MS2	4.47054	30	51.942	33413	03112019_Fusion_1050_VK_Plasma_LFQ_120min_AR3.raw	F3		31	TRUE	26	16	0.00926709		0.05787	0.4489	1632684672	51.38
		TRUE	High	Mascot (A8)	Selected	[K].KVPQVSTPTLVEVSR.[N]		1	7	P02768	P02768; A0A0C4DGB6; H0YA55; A0A087WWT3; D6RHD5; C9JKR2; B7WNR0	1	2	0.8857	0	1	1	820.473	1639.94	1639.94	0.5	0.00041	HCD (High Energy Collision Dissociation)	MS2	18.675	30	51.9362	33541	03112019_Fusion_1050_VK_Plasma_LFQ_120min_AR1.raw	F1		35	TRUE	26	16	0.00405456		0.07245	0.4923	1419292544	51.42
	TRUE	High	[K].LDELRDEGKASSAK.[Q]			TRUE	1	5	3	P02768	P02768 [206-219]	2	1518.78	0	80.8	159.7	59.5		Peak Found	High	High	High	High	0	0	0.0003096	0.002451	41	2.54	22.07	K.LDELRDEGKASSAK.Q	[206-219]		Used
		Checked	Confidence	Identifying Node	PSM Ambiguity	Annotated Sequence	Modifications	# Protein Groups	# Proteins	Master Protein Accessions	Protein Accessions	# Missed Cleavages	Charge	DeltaScore	DeltaCn	Rank	Search Engine Rank	m/z [Da]	MH+ [Da]	Theo. MH+ [Da]	DeltaM [ppm]	Deltam/z [Da]	Activation Type	MS Order	Isolation Interference [%]	Ion Inject Time [ms]	RT [min]	First Scan	Spectrum File	File ID	Quan Info	Ions Score	Contaminant	Identity Strict	Identity Relaxed	Expectation Value	XCorr	Percolator q-Value	Percolator PEP	Precursor Abundance	Apex RT [min]
		TRUE	High	Sequest HT (A11)	Unambiguous	[K].LDELRDEGKASSAK.[Q]		1	5	P02768	P02768; A0A0C4DGB6; H0YA55; D6RHD5; B7WNR0	2	3	0.6185	0	1	1	506.93	1518.77	1518.78	-0.68	-0.00035	HCD (High Energy Collision Dissociation)	MS2	17.5335	30	21.8969	8344	03112019_Fusion_1050_VK_Plasma_LFQ_120min_AR3.raw	F3			TRUE				3.46	0	5.285e-05	314903200	22.04
		TRUE	High	Mascot (A8)	Unambiguous	[K].LDELRDEGKASSAK.[Q]		1	5	P02768	P02768; A0A0C4DGB6; H0YA55; D6RHD5; B7WNR0	2	3	0.8293	0	1	1	506.93	1518.77	1518.78	-0.68	-0.00035	HCD (High Energy Collision Dissociation)	MS2	17.5335	30	21.8969	8344	03112019_Fusion_1050_VK_Plasma_LFQ_120min_AR3.raw	F3		41	TRUE	32	22	0.00371522		0	0.0003096	314903200	22.04
		TRUE	High	Sequest HT (A11)	Selected	[K].LDELRDEGKASSAK.[Q]		1	5	P02768	P02768; A0A0C4DGB6; H0YA55; D6RHD5; B7WNR0	2	3	0.4921	0	1	1	506.93	1518.78	1518.78	-0.52	-0.00026	HCD (High Energy Collision Dissociation)	MS2	19.7358	30	22.4344	8862	03112019_Fusion_1050_VK_Plasma_LFQ_120min_AR2.raw	F2			TRUE				2.54	0	0.002451	623847936	22.08
	TRUE	High	[K].LDELRDEGK.[A]			TRUE	1	5	7	P02768	P02768 [206-214]	1	1074.54	0	138.4	85.7	75.9		High	High	High	High	High	0	0	0.001828	0.001336	65	3.63	24.25	K.LDELRDEGK.A	[206-214]		Used
		Checked	Confidence	Identifying Node	PSM Ambiguity	Annotated Sequence	Modifications	# Protein Groups	# Proteins	Master Protein Accessions	Protein Accessions	# Missed Cleavages	Charge	DeltaScore	DeltaCn	Rank	Search Engine Rank	m/z [Da]	MH+ [Da]	Theo. MH+ [Da]	DeltaM [ppm]	Deltam/z [Da]	Activation Type	MS Order	Isolation Interference [%]	Ion Inject Time [ms]	RT [min]	First Scan	Spectrum File	File ID	Quan Info	Ions Score	Contaminant	Identity Strict	Identity Relaxed	Expectation Value	XCorr	Percolator q-Value	Percolator PEP	Precursor Abundance	Apex RT [min]
		TRUE	High	Sequest HT (A11)	Unambiguous	[K].LDELRDEGK.[A]		1	5	P02768	P02768; A0A0C4DGB6; H0YA55; D6RHD5; B7WNR0	1	2	0.5041	0	1	1	537.775	1074.54	1074.54	1.01	0.00054	HCD (High Energy Collision Dissociation)	MS2	53.3671	30	24.0449	10145	03112019_Fusion_1050_VK_Plasma_LFQ_120min_AR3.raw	F3			TRUE				3.63	0	0.001336	688890368	24.16
		TRUE	High	Mascot (A8)	Unambiguous	[K].LDELRDEGK.[A]		1	5	P02768	P02768; A0A0C4DGB6; H0YA55; D6RHD5; B7WNR0	1	2	0.7077	0	1	1	537.775	1074.54	1074.54	1.01	0.00054	HCD (High Energy Collision Dissociation)	MS2	53.3671	30	24.0449	10145	03112019_Fusion_1050_VK_Plasma_LFQ_120min_AR3.raw	F3		65	TRUE	32	22	1.33184e-05		0	0.001828	688890368	24.16
		TRUE	High	Mascot (A8)	Unambiguous	[K].LDELRDEGK.[A]		1	5	P02768	P02768; A0A0C4DGB6; H0YA55; D6RHD5; B7WNR0	1	2	0.6949	0	1	1	537.775	1074.54	1074.54	0.48	0.00026	HCD (High Energy Collision Dissociation)	MS2	44.4453	17.318	24.1937	10331	03112019_Fusion_1050_VK_Plasma_LFQ_120min_AR2.raw	F2		59	TRUE	32	22	6.311e-05		0	0.003465	574304192	24.31
		TRUE	High	Sequest HT (A11)	Unambiguous	[K].LDELRDEGK.[A]		1	5	P02768	P02768; A0A0C4DGB6; H0YA55; D6RHD5; B7WNR0	1	2	0.4986	0	1	1	537.775	1074.54	1074.54	0.48	0.00026	HCD (High Energy Collision Dissociation)	MS2	44.4453	17.318	24.1937	10331	03112019_Fusion_1050_VK_Plasma_LFQ_120min_AR2.raw	F2			TRUE				3.53	0.0002069	0.0058	574304192	24.31
		TRUE	High	Mascot (A8)	Unambiguous	[K].LDELRDEGK.[A]		1	5	P02768	P02768; A0A0C4DGB6; H0YA55; D6RHD5; B7WNR0	1	2	0.6935	0	1	1	537.775	1074.54	1074.54	0.13	7e-05	HCD (High Energy Collision Dissociation)	MS2	29.6342	6.976	24.1992	10283	03112019_Fusion_1050_VK_Plasma_LFQ_120min_AR1.raw	F1		62	TRUE	31	21	2.34393e-05		0	0.006571	991603200	24.3
		TRUE	High	Sequest HT (A11)	Unambiguous	[K].LDELRDEGK.[A]		1	5	P02768	P02768; A0A0C4DGB6; H0YA55; D6RHD5; B7WNR0	1	2	0.5169	0	1	1	537.775	1074.54	1074.54	0.13	7e-05	HCD (High Energy Collision Dissociation)	MS2	29.6342	6.976	24.1992	10283	03112019_Fusion_1050_VK_Plasma_LFQ_120min_AR1.raw	F1			TRUE				3.56	0.0003755	0.008911	991603200	24.3
		TRUE	High	Mascot (A8)	Selected	[K].LDELRDEGK.[A]		1	5	P02768	P02768; A0A0C4DGB6; H0YA55; D6RHD5; B7WNR0	1	2	0.6512	0	1	1	537.777	1074.55	1074.54	3.29	0.00177	HCD (High Energy Collision Dissociation)	MS2	68.7545	30	24.9077	10928	03112019_Fusion_1050_VK_Plasma_LFQ_120min_AR2.raw	F2		43	TRUE	31	21	0.0018048		0.004239	0.08101	574304192	24.31
	TRUE	High	[K].LCTVATLR.[E]	1xCarbamidomethyl [C2]		TRUE	1	4	9	P02768	P02768 [98-105]	0	933.519	0	60.7	99.1	140.2		High	High	High	High	High	0.0002084	0.0002069	0.01104	0.004366	41	2.29	40.81	K.LCTVATLR.E	[98-105]		Used
		Checked	Confidence	Identifying Node	PSM Ambiguity	Annotated Sequence	Modifications	# Protein Groups	# Proteins	Master Protein Accessions	Protein Accessions	# Missed Cleavages	Charge	DeltaScore	DeltaCn	Rank	Search Engine Rank	m/z [Da]	MH+ [Da]	Theo. MH+ [Da]	DeltaM [ppm]	Deltam/z [Da]	Activation Type	MS Order	Isolation Interference [%]	Ion Inject Time [ms]	RT [min]	First Scan	Spectrum File	File ID	Quan Info	Ions Score	Contaminant	Identity Strict	Identity Relaxed	Expectation Value	XCorr	Percolator q-Value	Percolator PEP	Precursor Abundance	Apex RT [min]
		TRUE	High	Sequest HT (A11)	Unambiguous	[K].LcTVATLR.[E]	C2(Carbamidomethyl)	1	4	P02768	P02768; A0A0C4DGB6; A0A087WWT3; H7C013	0	2	0.4367	0	1	1	467.263	933.519	933.519	0.39	0.00018	HCD (High Energy Collision Dissociation)	MS2	34.4049	30	41.4236	24409	03112019_Fusion_1050_VK_Plasma_LFQ_120min_AR3.raw	F3			TRUE				2.29	0.0002069	0.004366	1086231296	40.86
		TRUE	High	Mascot (A8)	Unambiguous	[K].LcTVATLR.[E]	C2(Carbamidomethyl)	1	4	P02768	P02768; A0A0C4DGB6; A0A087WWT3; H7C013	0	2	0.7805	0	1	1	467.263	933.519	933.519	0.39	0.00018	HCD (High Energy Collision Dissociation)	MS2	34.4049	30	41.4236	24409	03112019_Fusion_1050_VK_Plasma_LFQ_120min_AR3.raw	F3		41	TRUE	30	20	0.0024914		0.0002084	0.01104	1086231296	40.86
		TRUE	High	Mascot (A8)	Selected	[K].LcTVATLR.[E]	C2(Carbamidomethyl)	1	4	P02768	P02768; A0A0C4DGB6; A0A087WWT3; H7C013	0	2	0.7222	0	1	1	467.263	933.518	933.519	-0.42	-0.0002	HCD (High Energy Collision Dissociation)	MS2	19.3119	30	41.2579	24404	03112019_Fusion_1050_VK_Plasma_LFQ_120min_AR1.raw	F1		36	TRUE	30	20	0.00699312		0.001624	0.04265	370912864	40.7
		TRUE	High	Mascot (A8)	Selected	[K].LcTVATLR.[E]	C2(Carbamidomethyl)	1	4	P02768	P02768; A0A0C4DGB6; A0A087WWT3; H7C013	0	2	0.6571	0	1	1	467.263	933.519	933.519	-0.03	-2e-05	HCD (High Energy Collision Dissociation)	MS2	42.427	30	41.4627	24513	03112019_Fusion_1050_VK_Plasma_LFQ_120min_AR2.raw	F2		35	TRUE	30	20	0.00985533		0.00258	0.05762	566746752	40.88
		TRUE	High	Mascot (A8)	Unambiguous	[K].LcTVATLR.[E]	C2(Carbamidomethyl)	1	4	P02768	P02768; A0A0C4DGB6; A0A087WWT3; H7C013	0	2	0.75	0	1	1	467.263	933.518	933.519	-0.81	-0.00038	HCD (High Energy Collision Dissociation)	MS2	43.2937	7.347	40.7675	23934	03112019_Fusion_1050_VK_Plasma_LFQ_120min_AR2.raw	F2		40	TRUE	30	20	0.00293968		0.005569	0.08981	566746752	40.88
		TRUE	High	Mascot (A8)	Unambiguous	[K].LcTVATLR.[E]	C2(Carbamidomethyl)	1	4	P02768	P02768; A0A0C4DGB6; A0A087WWT3; H7C013	0	2	0.8095	0	1	1	467.262	933.516	933.519	-2.31	-0.00108	HCD (High Energy Collision Dissociation)	MS2	36.6853	18.5	40.5881	23902	03112019_Fusion_1050_VK_Plasma_LFQ_120min_AR1.raw	F1		42	TRUE	30	20	0.0020445		0.01193	0.2001	370912864	40.7
		TRUE	High	Sequest HT (A11)	Unambiguous	[K].LcTVATLR.[E]	C2(Carbamidomethyl)	1	4	P02768	P02768; A0A0C4DGB6; A0A087WWT3; H7C013	0	2	0.4793	0	1	1	467.263	933.518	933.519	-0.81	-0.00038	HCD (High Energy Collision Dissociation)	MS2	43.2937	7.347	40.7675	23934	03112019_Fusion_1050_VK_Plasma_LFQ_120min_AR2.raw	F2			TRUE				2.42	0.01345	0.2299	566746752	40.88
		TRUE	High	Sequest HT (A11)	Unambiguous	[K].LcTVATLR.[E]	C2(Carbamidomethyl)	1	4	P02768	P02768; A0A0C4DGB6; A0A087WWT3; H7C013	0	2	0.4764	0	1	1	467.262	933.516	933.519	-2.31	-0.00108	HCD (High Energy Collision Dissociation)	MS2	36.6853	18.5	40.5881	23902	03112019_Fusion_1050_VK_Plasma_LFQ_120min_AR1.raw	F1			TRUE				2.54	0.02265	0.3498	370912864	40.7
		TRUE	High	Sequest HT (A11)	Selected	[K].LcTVATLR.[E]	C2(Carbamidomethyl)	1	4	P02768	P02768; A0A0C4DGB6; A0A087WWT3; H7C013	0	2	0.4533	0	1	1	467.263	933.518	933.519	-0.65	-0.00031	HCD (High Energy Collision Dissociation)	MS2	43.4796	6.979	40.7346	23842	03112019_Fusion_1050_VK_Plasma_LFQ_120min_AR3.raw	F3			TRUE				2.14	0.03051	0.4088	1086231296	40.86
	TRUE	High	[K].KQTALVELVK.[H]			TRUE	1	7	15	P02768	P02768 [549-558]	1	1128.7	0	81.5	93.1	125.5		High	High	High	High	High	0	0	0.0004035	0.0004636	68	3.34	42.83	K.KQTALVELVK.H	[549-558]		Used
		Checked	Confidence	Identifying Node	PSM Ambiguity	Annotated Sequence	Modifications	# Protein Groups	# Proteins	Master Protein Accessions	Protein Accessions	# Missed Cleavages	Charge	DeltaScore	DeltaCn	Rank	Search Engine Rank	m/z [Da]	MH+ [Da]	Theo. MH+ [Da]	DeltaM [ppm]	Deltam/z [Da]	Activation Type	MS Order	Isolation Interference [%]	Ion Inject Time [ms]	RT [min]	First Scan	Spectrum File	File ID	Quan Info	Ions Score	Contaminant	Identity Strict	Identity Relaxed	Expectation Value	XCorr	Percolator q-Value	Percolator PEP	Precursor Abundance	Apex RT [min]
		TRUE	High	Sequest HT (A11)	Unambiguous	[K].KQTALVELVK.[H]		1	7	P02768	P02768; A0A0C4DGB6; H0YA55; A0A087WWT3; D6RHD5; C9JKR2; B7WNR0	1	2	0.4232	0	1	1	564.853	1128.7	1128.7	0.59	0.00033	HCD (High Energy Collision Dissociation)	MS2	34.2367	30	42.6205	25432	03112019_Fusion_1050_VK_Plasma_LFQ_120min_AR3.raw	F3			TRUE				3.97	0	8.98e-05	931338816	42.74
		TRUE	High	Mascot (A8)	Unambiguous	[K].KQTALVELVK.[H]		1	7	P02768	P02768; A0A0C4DGB6; H0YA55; A0A087WWT3; D6RHD5; C9JKR2; B7WNR0	1	2	0.8088	0	1	1	564.853	1128.7	1128.7	0.59	0.00033	HCD (High Energy Collision Dissociation)	MS2	34.2367	30	42.6205	25432	03112019_Fusion_1050_VK_Plasma_LFQ_120min_AR3.raw	F3		68	TRUE	27	17	2.6721e-06		0	0.0004035	931338816	42.74
		TRUE	High	Sequest HT (A11)	Unambiguous	[K].KQTALVELVK.[H]		1	7	P02768	P02768; A0A0C4DGB6; H0YA55; A0A087WWT3; D6RHD5; C9JKR2; B7WNR0	1	3	0.4571	0	1	1	376.904	1128.7	1128.7	-0.56	-0.00021	HCD (High Energy Collision Dissociation)	MS2	74.9303	30	42.6235	25435	03112019_Fusion_1050_VK_Plasma_LFQ_120min_AR3.raw	F3			TRUE				3.61	0	0.0004634	332331648	42.75
		TRUE	High	Sequest HT (A11)	Unambiguous	[K].KQTALVELVK.[H]		1	7	P02768	P02768; A0A0C4DGB6; H0YA55; A0A087WWT3; D6RHD5; C9JKR2; B7WNR0	1	2	0.3892	0	1	1	564.853	1128.7	1128.7	-0.6	-0.00034	HCD (High Energy Collision Dissociation)	MS2	52.558	30	42.6576	25533	03112019_Fusion_1050_VK_Plasma_LFQ_120min_AR2.raw	F2			TRUE				3.34	0	0.0004636	540657152	42.79
		TRUE	High	Mascot (A8)	Unambiguous	[K].KQTALVELVK.[H]		1	7	P02768	P02768; A0A0C4DGB6; H0YA55; A0A087WWT3; D6RHD5; C9JKR2; B7WNR0	1	3	0.8333	0	1	1	376.904	1128.7	1128.7	-0.56	-0.00021	HCD (High Energy Collision Dissociation)	MS2	74.9303	30	42.6235	25435	03112019_Fusion_1050_VK_Plasma_LFQ_120min_AR3.raw	F3		66	TRUE	26	16	2.70136e-06		0	0.00187	332331648	42.75
		TRUE	High	Sequest HT (A11)	Unambiguous	[K].KQTALVELVK.[H]		1	7	P02768	P02768; A0A0C4DGB6; H0YA55; A0A087WWT3; D6RHD5; C9JKR2; B7WNR0	1	2	0.5287	0	1	1	564.853	1128.7	1128.7	-0.39	-0.00022	HCD (High Energy Collision Dissociation)	MS2	29.9326	30	43.4343	26210	03112019_Fusion_1050_VK_Plasma_LFQ_120min_AR2.raw	F2			TRUE				2.61	0	0.002498	540657152	42.79
		TRUE	High	Sequest HT (A11)	Unambiguous	[K].KQTALVELVK.[H]		1	7	P02768	P02768; A0A0C4DGB6; H0YA55; A0A087WWT3; D6RHD5; C9JKR2; B7WNR0	1	3	0.382	0	1	1	376.904	1128.7	1128.7	-1.75	-0.00066	HCD (High Energy Collision Dissociation)	MS2	54.5661	30	42.7997	25720	03112019_Fusion_1050_VK_Plasma_LFQ_120min_AR1.raw	F1			TRUE				2.67	0.0002069	0.005949	163446400	42.95
		TRUE	High	Sequest HT (A11)	Unambiguous	[K].KQTALVELVK.[H]		1	7	P02768	P02768; A0A0C4DGB6; H0YA55; A0A087WWT3; D6RHD5; C9JKR2; B7WNR0	1	3	0.4486	0	1	1	376.904	1128.7	1128.7	-1.32	-0.0005	HCD (High Energy Collision Dissociation)	MS2	35.0928	30	42.6588	25534	03112019_Fusion_1050_VK_Plasma_LFQ_120min_AR2.raw	F2			TRUE				2.92	0.0005471	0.01323	150288608	42.79
		TRUE	High	Mascot (A8)	Unambiguous	[K].KQTALVELVK.[H]		1	7	P02768	P02768; A0A0C4DGB6; H0YA55; A0A087WWT3; D6RHD5; C9JKR2; B7WNR0	1	2	0.8478	0	1	1	564.853	1128.7	1128.7	-0.39	-0.00022	HCD (High Energy Collision Dissociation)	MS2	29.9326	30	43.4343	26210	03112019_Fusion_1050_VK_Plasma_LFQ_120min_AR2.raw	F2		46	TRUE	26	16	0.000273894		0.0004151	0.01906	540657152	42.79
		TRUE	High	Mascot (A8)	Unambiguous	[K].KQTALVELVK.[H]		1	7	P02768	P02768; A0A0C4DGB6; H0YA55; A0A087WWT3; D6RHD5; C9JKR2; B7WNR0	1	2	0.8	0	1	1	564.853	1128.7	1128.7	-0.6	-0.00034	HCD (High Energy Collision Dissociation)	MS2	52.558	30	42.6576	25533	03112019_Fusion_1050_VK_Plasma_LFQ_120min_AR2.raw	F2		55	TRUE	26	16	3.34643e-05		0.001483	0.03406	540657152	42.79
		TRUE	High	Sequest HT (A11)	Selected	[K].KQTALVELVK.[H]		1	7	P02768	P02768; A0A0C4DGB6; H0YA55; A0A087WWT3; D6RHD5; C9JKR2; B7WNR0	1	3	0.3434	0	1	1	376.904	1128.7	1128.7	-1.11	-0.00042	HCD (High Energy Collision Dissociation)	MS2	39.7332	30	43.5074	26323	03112019_Fusion_1050_VK_Plasma_LFQ_120min_AR1.raw	F1			TRUE				2.65	0.001257	0.03546	2.93012e+06	43.43
		TRUE	High	Mascot (A8)	Unambiguous	[K].KQTALVELVK.[H]		1	7	P02768	P02768; A0A0C4DGB6; H0YA55; A0A087WWT3; D6RHD5; C9JKR2; B7WNR0	1	3	0.5238	0	1	1	376.904	1128.7	1128.7	-1.32	-0.0005	HCD (High Energy Collision Dissociation)	MS2	35.0928	30	42.6588	25534	03112019_Fusion_1050_VK_Plasma_LFQ_120min_AR2.raw	F2		42	TRUE	26	16	0.000798336		0.005569	0.09146	150288608	42.79
		TRUE	High	Sequest HT (A11)	Selected	[K].KQTALVELVK.[H]		1	7	P02768	P02768; A0A0C4DGB6; H0YA55; A0A087WWT3; D6RHD5; C9JKR2; B7WNR0	1	3	0.4575	0	1	1	376.904	1128.7	1128.7	-0.59	-0.00022	HCD (High Energy Collision Dissociation)	MS2	33.5962	30	43.392	26173	03112019_Fusion_1050_VK_Plasma_LFQ_120min_AR2.raw	F2			TRUE				2.47	0.005212	0.1063	3.51017e+06	43.33
		TRUE	High	Mascot (A8)	Unambiguous	[K].KQTALVELVK.[H]		1	7	P02768	P02768; A0A0C4DGB6; H0YA55; A0A087WWT3; D6RHD5; C9JKR2; B7WNR0	1	3	0.66	0	1	1	376.904	1128.7	1128.7	-1.75	-0.00066	HCD (High Energy Collision Dissociation)	MS2	54.5661	30	42.7997	25720	03112019_Fusion_1050_VK_Plasma_LFQ_120min_AR1.raw	F1		50	TRUE	26	16	0.000114074		0.006877	0.1314	163446400	42.95
		TRUE	High	Mascot (A8)	Selected	[K].KQTALVELVK.[H]		1	7	P02768	P02768; A0A0C4DGB6; H0YA55; A0A087WWT3; D6RHD5; C9JKR2; B7WNR0	1	2	0.6875	0	1	1	564.853	1128.7	1128.7	0.39	0.00022	HCD (High Energy Collision Dissociation)	MS2	25.6938	30	43.5459	26357	03112019_Fusion_1050_VK_Plasma_LFQ_120min_AR1.raw	F1		32	TRUE	27	17	0.0102531		0.01489	0.2247	483142784	42.96
	TRUE	High	[K].KLVAASQAALGL.[-]			TRUE	1	6	5	P02768	P02768 [598-609]	1	1141.69	0	118.6	87.8	93.6		High	High	High	High	High	0.001483	0.0003755	0.03241	0.01033	56	2.78	57.9	K.KLVAASQAALGL.-	[598-609]		Used
		Checked	Confidence	Identifying Node	PSM Ambiguity	Annotated Sequence	Modifications	# Protein Groups	# Proteins	Master Protein Accessions	Protein Accessions	# Missed Cleavages	Charge	DeltaScore	DeltaCn	Rank	Search Engine Rank	m/z [Da]	MH+ [Da]	Theo. MH+ [Da]	DeltaM [ppm]	Deltam/z [Da]	Activation Type	MS Order	Isolation Interference [%]	Ion Inject Time [ms]	RT [min]	First Scan	Spectrum File	File ID	Quan Info	Ions Score	Contaminant	Identity Strict	Identity Relaxed	Expectation Value	XCorr	Percolator q-Value	Percolator PEP	Precursor Abundance	Apex RT [min]
		TRUE	High	Sequest HT (A11)	Unambiguous	[K].KLVAASQAALGL.[-]		1	6	P02768	P02768; H0YA55; A0A087WWT3; D6RHD5; C9JKR2; B7WNR0	1	2	0.4106	0	1	1	571.351	1141.69	1141.69	0.66	0.00038	HCD (High Energy Collision Dissociation)	MS2	48.9204	30	57.6964	38354	03112019_Fusion_1050_VK_Plasma_LFQ_120min_AR3.raw	F3			TRUE				2.46	0.0003755	0.008107	253114176	57.89
		TRUE	High	Sequest HT (A11)	Unambiguous	[K].KLVAASQAALGL.[-]		1	6	P02768	P02768; H0YA55; A0A087WWT3; D6RHD5; C9JKR2; B7WNR0	1	2	0.446	0	1	1	571.351	1141.69	1141.69	0.44	0.00025	HCD (High Energy Collision Dissociation)	MS2	18.8674	30	57.6979	38400	03112019_Fusion_1050_VK_Plasma_LFQ_120min_AR2.raw	F2			TRUE				2.78	0.0003755	0.01033	175346944	57.85
		TRUE	High	Mascot (A8)	Unambiguous	[K].KLVAASQAALGL.[-]		1	6	P02768	P02768; H0YA55; A0A087WWT3; D6RHD5; C9JKR2; B7WNR0	1	2	0.75	0	1	1	571.351	1141.69	1141.69	0.44	0.00025	HCD (High Energy Collision Dissociation)	MS2	18.8674	30	57.6979	38400	03112019_Fusion_1050_VK_Plasma_LFQ_120min_AR2.raw	F2		56	TRUE	27	17	3.33213e-05		0.001483	0.03241	175346944	57.85
		TRUE	High	Mascot (A8)	Unambiguous	[K].KLVAASQAALGL.[-]		1	6	P02768	P02768; H0YA55; A0A087WWT3; D6RHD5; C9JKR2; B7WNR0	1	2	0.7273	0	1	1	571.351	1141.69	1141.69	0.66	0.00038	HCD (High Energy Collision Dissociation)	MS2	48.9204	30	57.6964	38354	03112019_Fusion_1050_VK_Plasma_LFQ_120min_AR3.raw	F3		44	TRUE	27	17	0.000505501		0.006877	0.1345	253114176	57.89
		TRUE	High	Mascot (A8)	Selected	[K].KLVAASQAALGL.[-]		1	6	P02768	P02768; H0YA55; A0A087WWT3; D6RHD5; C9JKR2; B7WNR0	1	2	0.675	0	1	1	571.351	1141.69	1141.69	-0.12	-7e-05	HCD (High Energy Collision Dissociation)	MS2	28.4943	30	57.7525	38539	03112019_Fusion_1050_VK_Plasma_LFQ_120min_AR1.raw	F1		40	TRUE	27	17	0.00134035		0.01952	0.2675	252904784	57.95
	TRUE	High	[K].LKECCEKPLLEK.[S]	2xCarbamidomethyl [C4; C5]		TRUE	1	6	7	P02768	P02768 [299-310]	1	1546.8	0	161.2	43.3	95.6		High	Peak Found	High	High	High	0	0	0.0006617	0.0002163	53	3.59	27.9	K.LKECCEKPLLEK.S	[299-310]		Used
		Checked	Confidence	Identifying Node	PSM Ambiguity	Annotated Sequence	Modifications	# Protein Groups	# Proteins	Master Protein Accessions	Protein Accessions	# Missed Cleavages	Charge	DeltaScore	DeltaCn	Rank	Search Engine Rank	m/z [Da]	MH+ [Da]	Theo. MH+ [Da]	DeltaM [ppm]	Deltam/z [Da]	Activation Type	MS Order	Isolation Interference [%]	Ion Inject Time [ms]	RT [min]	First Scan	Spectrum File	File ID	Quan Info	Ions Score	Contaminant	Identity Strict	Identity Relaxed	Expectation Value	XCorr	Percolator q-Value	Percolator PEP	Precursor Abundance	Apex RT [min]
		TRUE	High	Sequest HT (A11)	Unambiguous	[K].LKEccEKPLLEK.[S]	C4(Carbamidomethyl); C5(Carbamidomethyl)	1	6	P02768	P02768; A0A0C4DGB6; H0YA55; D6RHD5; C9JKR2; B7WNR0	1	3	0.437	0	1	1	516.272	1546.8	1546.8	2.73	0.00141	HCD (High Energy Collision Dissociation)	MS2	15.5857	30	27.7923	13317	03112019_Fusion_1050_VK_Plasma_LFQ_120min_AR1.raw	F1			TRUE				4.92	0	4.801e-07	298024800	27.87
		TRUE	High	Mascot (A8)	Unambiguous	[K].LKEccEKPLLEK.[S]	C4(Carbamidomethyl); C5(Carbamidomethyl)	1	6	P02768	P02768; A0A0C4DGB6; H0YA55; D6RHD5; C9JKR2; B7WNR0	1	3	0.8182	0	1	1	516.272	1546.8	1546.8	2.73	0.00141	HCD (High Energy Collision Dissociation)	MS2	15.5857	30	27.7923	13317	03112019_Fusion_1050_VK_Plasma_LFQ_120min_AR1.raw	F1		44	TRUE	32	22	0.00179858		0	1.028e-06	298024800	27.87
		TRUE	High	Sequest HT (A11)	Unambiguous	[K].LKEccEKPLLEK.[S]	C4(Carbamidomethyl); C5(Carbamidomethyl)	1	6	P02768	P02768; A0A0C4DGB6; H0YA55; D6RHD5; C9JKR2; B7WNR0	1	2	0.5636	0	1	1	773.905	1546.8	1546.8	3.96	0.00307	HCD (High Energy Collision Dissociation)	MS2	18.7126	30	27.7937	13318	03112019_Fusion_1050_VK_Plasma_LFQ_120min_AR1.raw	F1			TRUE				3.3	0	6.25e-05	88667912	27.88
		TRUE	High	Sequest HT (A11)	Selected	[K].LKEccEKPLLEK.[S]	C4(Carbamidomethyl); C5(Carbamidomethyl)	1	6	P02768	P02768; A0A0C4DGB6; H0YA55; D6RHD5; C9JKR2; B7WNR0	1	3	0.5212	0	1	1	516.272	1546.8	1546.8	3.26	0.00168	HCD (High Energy Collision Dissociation)	MS2	20.7391	30	27.7792	13246	03112019_Fusion_1050_VK_Plasma_LFQ_120min_AR3.raw	F3			TRUE				3.53	0	0.0001092	235549184	27.91
		TRUE	High	Sequest HT (A11)	Selected	[K].LKEccEKPLLEK.[S]	C4(Carbamidomethyl); C5(Carbamidomethyl)	1	6	P02768	P02768; A0A0C4DGB6; H0YA55; D6RHD5; C9JKR2; B7WNR0	1	4	0.3677	0	1	1	387.455	1546.8	1546.8	2.21	0.00085	HCD (High Energy Collision Dissociation)	MS2	13.4361	15.605	27.7899	13316	03112019_Fusion_1050_VK_Plasma_LFQ_120min_AR1.raw	F1			TRUE				3.59	0	0.0002163	369977120	27.87
		TRUE	High	Sequest HT (A11)	Selected	[K].LKEccEKPLLEK.[S]	C4(Carbamidomethyl); C5(Carbamidomethyl)	1	6	P02768	P02768; A0A0C4DGB6; H0YA55; D6RHD5; C9JKR2; B7WNR0	1	4	0.3859	0	1	1	387.455	1546.8	1546.8	1.83	0.00071	HCD (High Energy Collision Dissociation)	MS2	18.6466	30	27.7769	13245	03112019_Fusion_1050_VK_Plasma_LFQ_120min_AR3.raw	F3			TRUE				3.55	0	0.0002779	253703168	27.91
		TRUE	High	Mascot (A8)	Unambiguous	[K].LKEccEKPLLEK.[S]	C4(Carbamidomethyl); C5(Carbamidomethyl)	1	6	P02768	P02768; A0A0C4DGB6; H0YA55; D6RHD5; C9JKR2; B7WNR0	1	2	0.7358	0	1	1	773.905	1546.8	1546.8	3.96	0.00307	HCD (High Energy Collision Dissociation)	MS2	18.7126	30	27.7937	13318	03112019_Fusion_1050_VK_Plasma_LFQ_120min_AR1.raw	F1		53	TRUE	32	22	0.0002111		0	0.0006617	88667912	27.88
	TRUE	High	[R].LKCASLQK.[F]	1xCarbamidomethyl [C3]		TRUE	1	5	3	P02768	P02768 [222-229]	1	947.534	0	34.1	152.9	113		High	High	Peak Found	High	High	0.007323	0.001529	0.1545	0.0462	45	2.19	19.45	R.LKCASLQK.F	[222-229]		Used
		Checked	Confidence	Identifying Node	PSM Ambiguity	Annotated Sequence	Modifications	# Protein Groups	# Proteins	Master Protein Accessions	Protein Accessions	# Missed Cleavages	Charge	DeltaScore	DeltaCn	Rank	Search Engine Rank	m/z [Da]	MH+ [Da]	Theo. MH+ [Da]	DeltaM [ppm]	Deltam/z [Da]	Activation Type	MS Order	Isolation Interference [%]	Ion Inject Time [ms]	RT [min]	First Scan	Spectrum File	File ID	Quan Info	Ions Score	Contaminant	Identity Strict	Identity Relaxed	Expectation Value	XCorr	Percolator q-Value	Percolator PEP	Precursor Abundance	Apex RT [min]
		TRUE	High	Sequest HT (A11)	Selected	[R].LKcASLQK.[F]	C3(Carbamidomethyl)	1	5	P02768	P02768; A0A0C4DGB6; H0YA55; D6RHD5; B7WNR0	1	2	0.5616	0	1	1	474.271	947.535	947.534	0.3	0.00014	HCD (High Energy Collision Dissociation)	MS2	22.0551	30	19.4931	6392	03112019_Fusion_1050_VK_Plasma_LFQ_120min_AR1.raw	F1			TRUE				2.19	0.001529	0.0462	6020386	19.53
		TRUE	High	Sequest HT (A11)	Unambiguous	[R].LKcASLQK.[F]	C3(Carbamidomethyl)	1	5	P02768	P02768; A0A0C4DGB6; H0YA55; D6RHD5; B7WNR0	1	2	0.4621	0	1	1	474.271	947.535	947.534	0.34	0.00016	HCD (High Energy Collision Dissociation)	MS2	11.9333	30	19.4086	6288	03112019_Fusion_1050_VK_Plasma_LFQ_120min_AR2.raw	F2			TRUE				2.77	0.002506	0.06061	25289880	19.42
		TRUE	High	Mascot (A8)	Unambiguous	[R].LKcASLQK.[F]	C3(Carbamidomethyl)	1	5	P02768	P02768; A0A0C4DGB6; H0YA55; D6RHD5; B7WNR0	1	2	0.3778	0	1	1	474.271	947.535	947.534	0.34	0.00016	HCD (High Energy Collision Dissociation)	MS2	11.9333	30	19.4086	6288	03112019_Fusion_1050_VK_Plasma_LFQ_120min_AR2.raw	F2		45	TRUE	29	19	0.000728704		0.007323	0.1545	25289880	19.42
	TRUE	High	[R].FKDLGEENFKALVLIAFAQYLQQCPFEDHVK.[L]	1xCarbamidomethyl [C24]		TRUE	1	4	1	P02768	P02768 [35-65]	2	3697.87	0	119.8		180.2		Peak Found	Not Found	High	High	High	0	0	0.00219	0.00105	23	3.79	95.66	R.FKDLGEENFKALVLIAFAQYLQQCPFEDHVK.L	[35-65]		Used
		Checked	Confidence	Identifying Node	PSM Ambiguity	Annotated Sequence	Modifications	# Protein Groups	# Proteins	Master Protein Accessions	Protein Accessions	# Missed Cleavages	Charge	DeltaScore	DeltaCn	Rank	Search Engine Rank	m/z [Da]	MH+ [Da]	Theo. MH+ [Da]	DeltaM [ppm]	Deltam/z [Da]	Activation Type	MS Order	Isolation Interference [%]	Ion Inject Time [ms]	RT [min]	First Scan	Spectrum File	File ID	Quan Info	Ions Score	Contaminant	Identity Strict	Identity Relaxed	Expectation Value	XCorr	Percolator q-Value	Percolator PEP	Precursor Abundance	Apex RT [min]
		TRUE	High	Sequest HT (A11)	Selected	[R].FKDLGEENFKALVLIAFAQYLQQcPFEDHVK.[L]	C24(Carbamidomethyl)	1	4	P02768	P02768; A0A0C4DGB6; A0A087WWT3; H7C013	2	5	0.5621	0	1	1	740.382	3697.88	3697.87	2.65	0.00196	HCD (High Energy Collision Dissociation)	MS2	52.3721	30	95.6708	71049	03112019_Fusion_1050_VK_Plasma_LFQ_120min_AR3.raw	F3			TRUE				4.59	0	0.0004319	6132597	95.69
	TRUE	High	[R].FKDLGEENFK.[A]			TRUE	1	6	5	P02768	P02768 [35-44]	1	1226.61	0	42	110.4	147.6		High	High	High	High	High	0	0	0.00199	0.0003895	60	2.29	39.93	R.FKDLGEENFK.A	[35-44]		Used
		Checked	Confidence	Identifying Node	PSM Ambiguity	Annotated Sequence	Modifications	# Protein Groups	# Proteins	Master Protein Accessions	Protein Accessions	# Missed Cleavages	Charge	DeltaScore	DeltaCn	Rank	Search Engine Rank	m/z [Da]	MH+ [Da]	Theo. MH+ [Da]	DeltaM [ppm]	Deltam/z [Da]	Activation Type	MS Order	Isolation Interference [%]	Ion Inject Time [ms]	RT [min]	First Scan	Spectrum File	File ID	Quan Info	Ions Score	Contaminant	Identity Strict	Identity Relaxed	Expectation Value	XCorr	Percolator q-Value	Percolator PEP	Precursor Abundance	Apex RT [min]
		TRUE	High	Sequest HT (A11)	Unambiguous	[R].FKDLGEENFK.[A]		1	6	P02768	P02768; A0A0C4DGB6; A0A087WWT3; C9JKR2; B7WNR0; H7C013	1	2	0.4454	0	1	1	613.806	1226.6	1226.61	-0.15	-0.0001	HCD (High Energy Collision Dissociation)	MS2	8.50631	30	40.4029	23749	03112019_Fusion_1050_VK_Plasma_LFQ_120min_AR1.raw	F1			TRUE				2.29	0	0.0003895	279609120	39.89
		TRUE	High	Mascot (A8)	Unambiguous	[R].FKDLGEENFK.[A]		1	6	P02768	P02768; A0A0C4DGB6; A0A087WWT3; C9JKR2; B7WNR0; H7C013	1	3	0.7895	0	1	1	409.539	1226.6	1226.61	-1.01	-0.00041	HCD (High Energy Collision Dissociation)	MS2	36.5274	30	40.5708	23708	03112019_Fusion_1050_VK_Plasma_LFQ_120min_AR3.raw	F3		57	TRUE	32	23	0.000110999		0	0.000423	1818291584	39.92
		TRUE	High	Sequest HT (A11)	Unambiguous	[R].FKDLGEENFK.[A]		1	6	P02768	P02768; A0A0C4DGB6; A0A087WWT3; C9JKR2; B7WNR0; H7C013	1	3	0.5044	0	1	1	409.539	1226.6	1226.61	-1.01	-0.00041	HCD (High Energy Collision Dissociation)	MS2	36.5274	30	40.5708	23708	03112019_Fusion_1050_VK_Plasma_LFQ_120min_AR3.raw	F3			TRUE				3.39	0	0.001707	1818291584	39.92
		TRUE	High	Mascot (A8)	Unambiguous	[R].FKDLGEENFK.[A]		1	6	P02768	P02768; A0A0C4DGB6; A0A087WWT3; C9JKR2; B7WNR0; H7C013	1	2	0.7667	0	1	1	613.806	1226.6	1226.61	-0.15	-0.0001	HCD (High Energy Collision Dissociation)	MS2	8.50631	30	40.4029	23749	03112019_Fusion_1050_VK_Plasma_LFQ_120min_AR1.raw	F1		60	TRUE	33	23	5.24022e-05		0	0.00199	279609120	39.89
		TRUE	High	Sequest HT (A11)	Selected	[R].FKDLGEENFK.[A]		1	6	P02768	P02768; A0A0C4DGB6; A0A087WWT3; C9JKR2; B7WNR0; H7C013	1	3	0.4211	0	1	1	409.539	1226.6	1226.61	-1.03	-0.00042	HCD (High Energy Collision Dissociation)	MS2	62.0318	30	40.7042	23882	03112019_Fusion_1050_VK_Plasma_LFQ_120min_AR2.raw	F2			TRUE				2.47	0.0009944	0.02617	988297536	39.97
	TRUE	High	[K].FQNALLVR.[Y]			TRUE	1	7	12	P02768	P02768 [427-434]	0	960.563	0	111.5	98.8	89.7		High	High	High	High	High	0.002418	0.0003755	0.05417	0.01093	53	1.88	51.18	K.FQNALLVR.Y	[427-434]		Used
		Checked	Confidence	Identifying Node	PSM Ambiguity	Annotated Sequence	Modifications	# Protein Groups	# Proteins	Master Protein Accessions	Protein Accessions	# Missed Cleavages	Charge	DeltaScore	DeltaCn	Rank	Search Engine Rank	m/z [Da]	MH+ [Da]	Theo. MH+ [Da]	DeltaM [ppm]	Deltam/z [Da]	Activation Type	MS Order	Isolation Interference [%]	Ion Inject Time [ms]	RT [min]	First Scan	Spectrum File	File ID	Quan Info	Ions Score	Contaminant	Identity Strict	Identity Relaxed	Expectation Value	XCorr	Percolator q-Value	Percolator PEP	Precursor Abundance	Apex RT [min]
		TRUE	High	Mascot (A8)	Unambiguous	[K].FQNALLVR.[Y]		1	7	P02768	P02768; A0A0C4DGB6; H0YA55; A0A087WWT3; D6RHD5; C9JKR2; B7WNR0	0	2	0.3962	0	1	1	480.785	960.562	960.563	-0.63	-0.0003	HCD (High Energy Collision Dissociation)	MS2	23.066	30	51.658	33165	03112019_Fusion_1050_VK_Plasma_LFQ_120min_AR3.raw	F3		53	TRUE	27	17	7.84287e-05		0.0002084	0.01423	2556288256	51.14
		TRUE	High	Mascot (A8)	Selected	[K].FQNALLVR.[Y]		1	7	P02768	P02768; A0A0C4DGB6; H0YA55; A0A087WWT3; D6RHD5; C9JKR2; B7WNR0	0	2	0.5106	0	1	1	480.785	960.563	960.563	0.18	9e-05	HCD (High Energy Collision Dissociation)	MS2	23.4627	30	52.3432	33756	03112019_Fusion_1050_VK_Plasma_LFQ_120min_AR3.raw	F3		47	TRUE	27	17	0.00027924		0.0005843	0.01941	10845646	52.2
		TRUE	High	Mascot (A8)	Unambiguous	[K].FQNALLVR.[Y]		1	7	P02768	P02768; A0A0C4DGB6; H0YA55; A0A087WWT3; D6RHD5; C9JKR2; B7WNR0	0	2	0.4423	0	1	1	480.785	960.562	960.563	-0.81	-0.00039	HCD (High Energy Collision Dissociation)	MS2	29.6531	30	52.0124	33609	03112019_Fusion_1050_VK_Plasma_LFQ_120min_AR1.raw	F1		52	TRUE	27	17	0.000102441		0.0005843	0.02055	2508696064	51.22
		TRUE	High	Sequest HT (A11)	Unambiguous	[K].FQNALLVR.[Y]		1	7	P02768	P02768; A0A0C4DGB6; H0YA55; A0A087WWT3; D6RHD5; C9JKR2; B7WNR0	0	2	0.4189	0	1	1	480.785	960.562	960.563	-0.81	-0.00039	HCD (High Energy Collision Dissociation)	MS2	29.6531	30	52.0124	33609	03112019_Fusion_1050_VK_Plasma_LFQ_120min_AR1.raw	F1			TRUE				2.22	0.001129	0.03293	2508696064	51.22
		TRUE	High	Sequest HT (A11)	Unambiguous	[K].FQNALLVR.[Y]		1	7	P02768	P02768; A0A0C4DGB6; H0YA55; A0A087WWT3; D6RHD5; C9JKR2; B7WNR0	0	2	0.4843	0	1	1	480.785	960.562	960.563	-0.63	-0.0003	HCD (High Energy Collision Dissociation)	MS2	23.066	30	51.658	33165	03112019_Fusion_1050_VK_Plasma_LFQ_120min_AR3.raw	F3			TRUE				2.54	0.001129	0.03331	2556288256	51.14
		TRUE	High	Mascot (A8)	Selected	[K].FQNALLVR.[Y]		1	7	P02768	P02768; A0A0C4DGB6; H0YA55; A0A087WWT3; D6RHD5; C9JKR2; B7WNR0	0	2	0.6098	0	1	1	480.784	960.562	960.563	-0.88	-0.00042	HCD (High Energy Collision Dissociation)	MS2	64.7257	30	51.8435	33378	03112019_Fusion_1050_VK_Plasma_LFQ_120min_AR2.raw	F2		41	TRUE	27	17	0.00118434		0.001955	0.04801	2079896192	51.17
		TRUE	High	Mascot (A8)	Unambiguous	[K].FQNALLVR.[Y]		1	7	P02768	P02768; A0A0C4DGB6; H0YA55; A0A087WWT3; D6RHD5; C9JKR2; B7WNR0	0	2	0.2642	0	1	1	480.784	960.561	960.563	-1.25	-0.0006	HCD (High Energy Collision Dissociation)	MS2	0.696333	0.912	51.332	33035	03112019_Fusion_1050_VK_Plasma_LFQ_120min_AR1.raw	F1		53	TRUE	28	18	8.15735e-05		0.002418	0.05417	2508696064	51.22
		TRUE	High	Sequest HT (A11)	Unambiguous	[K].FQNALLVR.[Y]		1	7	P02768	P02768; A0A0C4DGB6; H0YA55; A0A087WWT3; D6RHD5; C9JKR2; B7WNR0	0	2	0.4373	0	1	1	480.785	960.562	960.563	-0.42	-0.0002	HCD (High Energy Collision Dissociation)	MS2	33.0676	16.266	51.0516	32707	03112019_Fusion_1050_VK_Plasma_LFQ_120min_AR2.raw	F2			TRUE				2.79	0.004241	0.08579	2079896192	51.17
		TRUE	High	Mascot (A8)	Unambiguous	[K].FQNALLVR.[Y]		1	7	P02768	P02768; A0A0C4DGB6; H0YA55; A0A087WWT3; D6RHD5; C9JKR2; B7WNR0	0	2	0.2885	0	1	1	480.785	960.562	960.563	-0.43	-0.0002	HCD (High Energy Collision Dissociation)	MS2	48.4415	15.719	50.9907	32589	03112019_Fusion_1050_VK_Plasma_LFQ_120min_AR3.raw	F3		52	TRUE	27	17	0.000105797		0.006564	0.1156	2556288256	51.14
		TRUE	High	Mascot (A8)	Unambiguous	[K].FQNALLVR.[Y]		1	7	P02768	P02768; A0A0C4DGB6; H0YA55; A0A087WWT3; D6RHD5; C9JKR2; B7WNR0	0	2	0.2642	0	1	1	480.785	960.562	960.563	-0.42	-0.0002	HCD (High Energy Collision Dissociation)	MS2	33.0676	16.266	51.0516	32707	03112019_Fusion_1050_VK_Plasma_LFQ_120min_AR2.raw	F2		53	TRUE	27	17	7.98868e-05		0.01105	0.1793	2079896192	51.17
		TRUE	High	Sequest HT (A11)	Unambiguous	[K].FQNALLVR.[Y]		1	7	P02768	P02768; A0A0C4DGB6; H0YA55; A0A087WWT3; D6RHD5; C9JKR2; B7WNR0	0	2	0.3885	0	1	1	480.785	960.562	960.563	-0.43	-0.0002	HCD (High Energy Collision Dissociation)	MS2	48.4415	15.719	50.9907	32589	03112019_Fusion_1050_VK_Plasma_LFQ_120min_AR3.raw	F3			TRUE				2.6	0.009476	0.1921	2556288256	51.14
		TRUE	High	Sequest HT (A11)	Unambiguous	[K].FQNALLVR.[Y]		1	7	P02768	P02768; A0A0C4DGB6; H0YA55; A0A087WWT3; D6RHD5; C9JKR2; B7WNR0	0	2	0.5038	0	1	1	480.784	960.561	960.563	-1.25	-0.0006	HCD (High Energy Collision Dissociation)	MS2	0.696333	0.912	51.332	33035	03112019_Fusion_1050_VK_Plasma_LFQ_120min_AR1.raw	F1			TRUE				2.64	0.1959	0.7738	2508696064	51.22
	TRUE	High	[R].FPKAEFAEVSK.[L]			TRUE	1	6	5	P02768	P02768 [247-257]	1	1252.66	0	79.4	123.2	97.4		High	High	High	High	High	0	0	0.001168	0.001208	56	2.63	43.51	R.FPKAEFAEVSK.L	[247-257]		Used
		Checked	Confidence	Identifying Node	PSM Ambiguity	Annotated Sequence	Modifications	# Protein Groups	# Proteins	Master Protein Accessions	Protein Accessions	# Missed Cleavages	Charge	DeltaScore	DeltaCn	Rank	Search Engine Rank	m/z [Da]	MH+ [Da]	Theo. MH+ [Da]	DeltaM [ppm]	Deltam/z [Da]	Activation Type	MS Order	Isolation Interference [%]	Ion Inject Time [ms]	RT [min]	First Scan	Spectrum File	File ID	Quan Info	Ions Score	Contaminant	Identity Strict	Identity Relaxed	Expectation Value	XCorr	Percolator q-Value	Percolator PEP	Precursor Abundance	Apex RT [min]
		TRUE	High	Sequest HT (A11)	Unambiguous	[R].FPKAEFAEVSK.[L]		1	6	P02768	P02768; A0A0C4DGB6; H0YA55; D6RHD5; C9JKR2; B7WNR0	1	2	0.613	0	1	1	626.833	1252.66	1252.66	0.83	0.00052	HCD (High Energy Collision Dissociation)	MS2	32.4098	30	43.4133	26115	03112019_Fusion_1050_VK_Plasma_LFQ_120min_AR3.raw	F3			TRUE				2.92	0	0.0007436	4201010	43.44
		TRUE	High	Mascot (A8)	Unambiguous	[R].FPKAEFAEVSK.[L]		1	6	P02768	P02768; A0A0C4DGB6; H0YA55; D6RHD5; C9JKR2; B7WNR0	1	2	0.7843	0	1	1	626.833	1252.66	1252.66	0.83	0.00052	HCD (High Energy Collision Dissociation)	MS2	32.4098	30	43.4133	26115	03112019_Fusion_1050_VK_Plasma_LFQ_120min_AR3.raw	F3		51	TRUE	31	21	0.000294693		0	0.0009852	4201010	43.44
		TRUE	High	Mascot (A8)	Unambiguous	[R].FPKAEFAEVSK.[L]		1	6	P02768	P02768; A0A0C4DGB6; H0YA55; D6RHD5; C9JKR2; B7WNR0	1	2	0.7857	0	1	1	626.832	1252.66	1252.66	0.24	0.00015	HCD (High Energy Collision Dissociation)	MS2	24.9576	30	43.4703	26242	03112019_Fusion_1050_VK_Plasma_LFQ_120min_AR2.raw	F2		56	TRUE	31	21	9.34532e-05		0	0.001168	3.92171e+06	43.5
		TRUE	High	Sequest HT (A11)	Unambiguous	[R].FPKAEFAEVSK.[L]		1	6	P02768	P02768; A0A0C4DGB6; H0YA55; D6RHD5; C9JKR2; B7WNR0	1	2	0.597	0	1	1	626.832	1252.66	1252.66	0.24	0.00015	HCD (High Energy Collision Dissociation)	MS2	24.9576	30	43.4703	26242	03112019_Fusion_1050_VK_Plasma_LFQ_120min_AR2.raw	F2			TRUE				2.63	0	0.001208	3.92171e+06	43.5
		TRUE	High	Mascot (A8)	Selected	[R].FPKAEFAEVSK.[L]		1	6	P02768	P02768; A0A0C4DGB6; H0YA55; D6RHD5; C9JKR2; B7WNR0	1	2	0.7297	0	1	1	626.832	1252.66	1252.66	0.37	0.00023	HCD (High Energy Collision Dissociation)	MS2	39.6645	30	43.5995	26405	03112019_Fusion_1050_VK_Plasma_LFQ_120min_AR1.raw	F1		37	TRUE	31	21	0.00907369		0.001624	0.04089	2.70299e+06	43.59
	TRUE	High	[R].HPYFYAPELLFFAKR.[Y]			TRUE	1	6	2	P02768	P02768 [170-184]	1	1899	1	94.3	95.3	110.3		High	Peak Found	High	High	High	0	0	0.0001101	6.576e-08	28	4.65	77.45	R.HPYFYAPELLFFAKR.Y	[170-184]		Used
		Checked	Confidence	Identifying Node	PSM Ambiguity	Annotated Sequence	Modifications	# Protein Groups	# Proteins	Master Protein Accessions	Protein Accessions	# Missed Cleavages	Charge	DeltaScore	DeltaCn	Rank	Search Engine Rank	m/z [Da]	MH+ [Da]	Theo. MH+ [Da]	DeltaM [ppm]	Deltam/z [Da]	Activation Type	MS Order	Isolation Interference [%]	Ion Inject Time [ms]	RT [min]	First Scan	Spectrum File	File ID	Quan Info	Ions Score	Contaminant	Identity Strict	Identity Relaxed	Expectation Value	XCorr	Percolator q-Value	Percolator PEP	Precursor Abundance	Apex RT [min]
		TRUE	High	Sequest HT (A11)	Selected	[R].HPYFYAPELLFFAKR.[Y]		1	6	P02768	P02768; A0A0C4DGB6; H0YA55; D6RHD5; B7WNR0; H7C013	1	3	0.1935	0	1	1	633.67	1899	1899	-0.06	-4e-05	HCD (High Energy Collision Dissociation)	MS2	9.40242	26.671	78.1555	56379	03112019_Fusion_1050_VK_Plasma_LFQ_120min_AR1.raw	F1			TRUE				4.65	0	6.576e-08	1612532992	77.54
		TRUE	High	Sequest HT (A11)	Rejected	[R].HPYFYAPELLFFAKR.[Y]		1	6	P02768	P02768; A0A0C4DGB6; H0YA55; D6RHD5; B7WNR0; H7C013	1	3		0.0419	2	2	633.67	1898.99	1899	-0.24	-0.00015	HCD (High Energy Collision Dissociation)	MS2	6.46522	18.978	78.0714	55969	03112019_Fusion_1050_VK_Plasma_LFQ_120min_AR3.raw	F3			TRUE				4.12	0	3.248e-05	2390981376	77.39
	TRUE	High	[R].HPYFYAPELLFFAK.[R]			TRUE	1	6	14	P02768	P02768 [170-183]	0	1742.89	0	86.4	100	113.6		High	High	High	High	High	0	0	8.442e-05	0.0001834	55	3.23	87.17	R.HPYFYAPELLFFAK.R	[170-183]		Used
		Checked	Confidence	Identifying Node	PSM Ambiguity	Annotated Sequence	Modifications	# Protein Groups	# Proteins	Master Protein Accessions	Protein Accessions	# Missed Cleavages	Charge	DeltaScore	DeltaCn	Rank	Search Engine Rank	m/z [Da]	MH+ [Da]	Theo. MH+ [Da]	DeltaM [ppm]	Deltam/z [Da]	Activation Type	MS Order	Isolation Interference [%]	Ion Inject Time [ms]	RT [min]	First Scan	Spectrum File	File ID	Quan Info	Ions Score	Contaminant	Identity Strict	Identity Relaxed	Expectation Value	XCorr	Percolator q-Value	Percolator PEP	Precursor Abundance	Apex RT [min]
		TRUE	High	Sequest HT (A11)	Unambiguous	[R].HPYFYAPELLFFAK.[R]		1	6	P02768	P02768; A0A0C4DGB6; H0YA55; D6RHD5; B7WNR0; H7C013	0	3	0.7016	0	1	1	581.636	1742.89	1742.89	-0.65	-0.00038	HCD (High Energy Collision Dissociation)	MS2	0	30	87.5112	64045	03112019_Fusion_1050_VK_Plasma_LFQ_120min_AR3.raw	F3			TRUE				3.82	0	6.683e-06	341196192	87.09
		TRUE	High	Sequest HT (A11)	Unambiguous	[R].HPYFYAPELLFFAK.[R]		1	6	P02768	P02768; A0A0C4DGB6; H0YA55; D6RHD5; B7WNR0; H7C013	0	2	0.6042	0	1	1	871.95	1742.89	1742.89	-0.55	-0.00048	HCD (High Energy Collision Dissociation)	MS2	61.0788	30	86.8907	63525	03112019_Fusion_1050_VK_Plasma_LFQ_120min_AR3.raw	F3			TRUE				2.83	0	1.836e-05	178841312	87.09
		TRUE	High	Sequest HT (A11)	Unambiguous	[R].HPYFYAPELLFFAK.[R]		1	6	P02768	P02768; A0A0C4DGB6; H0YA55; D6RHD5; B7WNR0; H7C013	0	3	0.7123	0	1	1	581.636	1742.89	1742.89	-0.01	0	HCD (High Energy Collision Dissociation)	MS2	0	30	87.7149	64686	03112019_Fusion_1050_VK_Plasma_LFQ_120min_AR1.raw	F1			TRUE				3.51	0	5.462e-05	203906336	87.28
		TRUE	High	Mascot (A8)	Unambiguous	[R].HPYFYAPELLFFAK.[R]		1	6	P02768	P02768; A0A0C4DGB6; H0YA55; D6RHD5; B7WNR0; H7C013	0	2	1	0	1	1	871.95	1742.89	1742.89	-0.55	-0.00048	HCD (High Energy Collision Dissociation)	MS2	61.0788	30	86.8907	63525	03112019_Fusion_1050_VK_Plasma_LFQ_120min_AR3.raw	F3		55	TRUE	32	22	0.000154289		0	8.442e-05	178841312	87.09
		TRUE	High	Sequest HT (A11)	Unambiguous	[R].HPYFYAPELLFFAK.[R]		1	6	P02768	P02768; A0A0C4DGB6; H0YA55; D6RHD5; B7WNR0; H7C013	0	3	0.6904	0	1	1	581.636	1742.89	1742.89	0.31	0.00018	HCD (High Energy Collision Dissociation)	MS2	32.1879	30	87.0382	64105	03112019_Fusion_1050_VK_Plasma_LFQ_120min_AR1.raw	F1			TRUE				3.23	0	0.0001834	203906336	87.28
		TRUE	High	Sequest HT (A11)	Unambiguous	[R].HPYFYAPELLFFAK.[R]		1	6	P02768	P02768; A0A0C4DGB6; H0YA55; D6RHD5; B7WNR0; H7C013	0	3	0.7025	0	1	1	581.636	1742.89	1742.89	-1.07	-0.00062	HCD (High Energy Collision Dissociation)	MS2	0	30	87.5621	64107	03112019_Fusion_1050_VK_Plasma_LFQ_120min_AR2.raw	F2			TRUE				3.16	0	0.0002135	218507904	87.14
		TRUE	High	Mascot (A8)	Unambiguous	[R].HPYFYAPELLFFAK.[R]		1	6	P02768	P02768; A0A0C4DGB6; H0YA55; D6RHD5; B7WNR0; H7C013	0	3	1	0	1	1	581.636	1742.89	1742.89	-0.65	-0.00038	HCD (High Energy Collision Dissociation)	MS2	0	30	87.5112	64045	03112019_Fusion_1050_VK_Plasma_LFQ_120min_AR3.raw	F3		46	TRUE	32	22	0.00115371		0	0.000262	341196192	87.09
		TRUE	High	Mascot (A8)	Unambiguous	[R].HPYFYAPELLFFAK.[R]		1	6	P02768	P02768; A0A0C4DGB6; H0YA55; D6RHD5; B7WNR0; H7C013	0	3	1	0	1	1	581.636	1742.89	1742.89	0.31	0.00018	HCD (High Energy Collision Dissociation)	MS2	32.1879	30	87.0382	64105	03112019_Fusion_1050_VK_Plasma_LFQ_120min_AR1.raw	F1		40	TRUE	32	22	0.00429148		0	0.0005639	203906336	87.28
		TRUE	High	Sequest HT (A11)	Unambiguous	[R].HPYFYAPELLFFAK.[R]		1	6	P02768	P02768; A0A0C4DGB6; H0YA55; D6RHD5; B7WNR0; H7C013	0	2	0.6944	0	1	1	871.95	1742.89	1742.89	-1.06	-0.00092	HCD (High Energy Collision Dissociation)	MS2	33.2425	30.018	86.9544	63592	03112019_Fusion_1050_VK_Plasma_LFQ_120min_AR2.raw	F2			TRUE				2.52	0	0.0006828	119284928	87.14
		TRUE	High	Mascot (A8)	Unambiguous	[R].HPYFYAPELLFFAK.[R]		1	6	P02768	P02768; A0A0C4DGB6; H0YA55; D6RHD5; B7WNR0; H7C013	0	3	0.9737	0	1	1	581.636	1742.89	1742.89	-0.01	0	HCD (High Energy Collision Dissociation)	MS2	0	30	87.7149	64686	03112019_Fusion_1050_VK_Plasma_LFQ_120min_AR1.raw	F1		38	TRUE	32	22	0.00745421		0	0.0007461	203906336	87.28
		TRUE	High	Mascot (A8)	Unambiguous	[R].HPYFYAPELLFFAK.[R]		1	6	P02768	P02768; A0A0C4DGB6; H0YA55; D6RHD5; B7WNR0; H7C013	0	3	0.9545	0	1	1	581.636	1742.89	1742.89	-1.07	-0.00062	HCD (High Energy Collision Dissociation)	MS2	0	30	87.5621	64107	03112019_Fusion_1050_VK_Plasma_LFQ_120min_AR2.raw	F2		44	TRUE	32	22	0.0019843		0	0.0009641	218507904	87.14
		TRUE	High	Sequest HT (A11)	Selected	[R].HPYFYAPELLFFAK.[R]		1	6	P02768	P02768; A0A0C4DGB6; H0YA55; D6RHD5; B7WNR0; H7C013	0	3	0.6534	0	1	1	581.636	1742.89	1742.89	-0.08	-5e-05	HCD (High Energy Collision Dissociation)	MS2	69.7253	30	86.8877	63538	03112019_Fusion_1050_VK_Plasma_LFQ_120min_AR2.raw	F2			TRUE				2.51	0	0.001998	218507904	87.14
		TRUE	High	Sequest HT (A11)	Selected	[R].HPYFYAPELLFFAK.[R]		1	6	P02768	P02768; A0A0C4DGB6; H0YA55; D6RHD5; B7WNR0; H7C013	0	3	0.6938	0	1	1	581.634	1742.89	1742.89	-3.08	-0.00179	HCD (High Energy Collision Dissociation)	MS2	14.2311	30	86.832	63476	03112019_Fusion_1050_VK_Plasma_LFQ_120min_AR3.raw	F3			TRUE				2.58	0	0.004045	341196192	87.09
		TRUE	High	Mascot (A8)	Unambiguous	[R].HPYFYAPELLFFAK.[R]		1	6	P02768	P02768; A0A0C4DGB6; H0YA55; D6RHD5; B7WNR0; H7C013	0	2	1	0	1	1	871.95	1742.89	1742.89	-1.06	-0.00092	HCD (High Energy Collision Dissociation)	MS2	33.2425	30.018	86.9544	63592	03112019_Fusion_1050_VK_Plasma_LFQ_120min_AR2.raw	F2		44	TRUE	32	22	0.00179571		0	0.004481	119284928	87.14
	TRUE	High	[R].HPDYSVVLLLR.[L]			TRUE	1	6	10	P02768	P02768 [362-372]	0	1311.74	0	101.4	103.6	95.1		High	High	High	High	High	0	0	0.0001159	0.002165	63	1.98	68.26	R.HPDYSVVLLLR.L	[362-372]		Used
		Checked	Confidence	Identifying Node	PSM Ambiguity	Annotated Sequence	Modifications	# Protein Groups	# Proteins	Master Protein Accessions	Protein Accessions	# Missed Cleavages	Charge	DeltaScore	DeltaCn	Rank	Search Engine Rank	m/z [Da]	MH+ [Da]	Theo. MH+ [Da]	DeltaM [ppm]	Deltam/z [Da]	Activation Type	MS Order	Isolation Interference [%]	Ion Inject Time [ms]	RT [min]	First Scan	Spectrum File	File ID	Quan Info	Ions Score	Contaminant	Identity Strict	Identity Relaxed	Expectation Value	XCorr	Percolator q-Value	Percolator PEP	Precursor Abundance	Apex RT [min]
		TRUE	High	Mascot (A8)	Unambiguous	[R].HPDYSVVLLLR.[L]		1	6	P02768	P02768; A0A0C4DGB6; H0YA55; D6RHD5; C9JKR2; B7WNR0	0	2	0.9683	0	1	1	656.375	1311.74	1311.74	-0.04	-2e-05	HCD (High Energy Collision Dissociation)	MS2	27.9795	30	68.3151	47634	03112019_Fusion_1050_VK_Plasma_LFQ_120min_AR2.raw	F2		63	TRUE	28	18	1.06827e-05		0	0.0001159	22783730	68.22
		TRUE	High	Sequest HT (A11)	Unambiguous	[R].HPDYSVVLLLR.[L]		1	6	P02768	P02768; A0A0C4DGB6; H0YA55; D6RHD5; C9JKR2; B7WNR0	0	2	0.6775	0	1	1	656.375	1311.74	1311.74	-0.04	-2e-05	HCD (High Energy Collision Dissociation)	MS2	27.9795	30	68.3151	47634	03112019_Fusion_1050_VK_Plasma_LFQ_120min_AR2.raw	F2			TRUE				2.76	0	0.0002109	22783730	68.22
		TRUE	High	Sequest HT (A11)	Unambiguous	[R].HPDYSVVLLLR.[L]		1	6	P02768	P02768; A0A0C4DGB6; H0YA55; D6RHD5; C9JKR2; B7WNR0	0	2	0.7128	0	1	1	656.375	1311.74	1311.74	0.14	9e-05	HCD (High Energy Collision Dissociation)	MS2	30.1971	30	68.3284	47549	03112019_Fusion_1050_VK_Plasma_LFQ_120min_AR3.raw	F3			TRUE				2.96	0	0.0002357	26750316	68.24
		TRUE	High	Mascot (A8)	Unambiguous	[R].HPDYSVVLLLR.[L]		1	6	P02768	P02768; A0A0C4DGB6; H0YA55; D6RHD5; C9JKR2; B7WNR0	0	2	0.9636	0	1	1	656.375	1311.74	1311.74	0.14	9e-05	HCD (High Energy Collision Dissociation)	MS2	30.1971	30	68.3284	47549	03112019_Fusion_1050_VK_Plasma_LFQ_120min_AR3.raw	F3		55	TRUE	28	18	6.66317e-05		0	0.0008253	26750316	68.24
		TRUE	High	Sequest HT (A11)	Unambiguous	[R].HPDYSVVLLLR.[L]		1	6	P02768	P02768; A0A0C4DGB6; H0YA55; D6RHD5; C9JKR2; B7WNR0	0	3	0.6902	0	1	1	437.919	1311.74	1311.74	1.06	0.00046	HCD (High Energy Collision Dissociation)	MS2	65.1959	30	68.0261	47284	03112019_Fusion_1050_VK_Plasma_LFQ_120min_AR3.raw	F3			TRUE				2.55	0	0.001032	14424033	68.24
		TRUE	High	Sequest HT (A11)	Unambiguous	[R].HPDYSVVLLLR.[L]		1	6	P02768	P02768; A0A0C4DGB6; H0YA55; D6RHD5; C9JKR2; B7WNR0	0	3	0.6873	0	1	1	437.918	1311.74	1311.74	-1.14	-0.0005	HCD (High Energy Collision Dissociation)	MS2	49.823	30	68.0105	47368	03112019_Fusion_1050_VK_Plasma_LFQ_120min_AR2.raw	F2			TRUE				2.59	0	0.002889	10331800	68.23
		TRUE	High	Mascot (A8)	Selected	[R].HPDYSVVLLLR.[L]		1	6	P02768	P02768; A0A0C4DGB6; H0YA55; D6RHD5; C9JKR2; B7WNR0	0	2	0.9464	0	1	1	656.375	1311.74	1311.74	-0.11	-7e-05	HCD (High Energy Collision Dissociation)	MS2	15.2482	30	68.4823	47868	03112019_Fusion_1050_VK_Plasma_LFQ_120min_AR1.raw	F1		56	TRUE	28	18	5.29274e-05		0	0.004257	22694152	68.31
		TRUE	High	Mascot (A8)	Unambiguous	[R].HPDYSVVLLLR.[L]		1	6	P02768	P02768; A0A0C4DGB6; H0YA55; D6RHD5; C9JKR2; B7WNR0	0	3	0.7188	0	1	1	437.918	1311.74	1311.74	-1.14	-0.0005	HCD (High Energy Collision Dissociation)	MS2	49.823	30	68.0105	47368	03112019_Fusion_1050_VK_Plasma_LFQ_120min_AR2.raw	F2		32	TRUE	28	18	0.0123431		0.005664	0.09369	10331800	68.23
		TRUE	High	Mascot (A8)	Unambiguous	[R].HPDYSVVLLLR.[L]		1	6	P02768	P02768; A0A0C4DGB6; H0YA55; D6RHD5; C9JKR2; B7WNR0	0	3	0.8438	0	1	1	437.919	1311.74	1311.74	1.06	0.00046	HCD (High Energy Collision Dissociation)	MS2	65.1959	30	68.0261	47284	03112019_Fusion_1050_VK_Plasma_LFQ_120min_AR3.raw	F3		32	TRUE	28	18	0.0111049		0.005664	0.09408	14424033	68.24
		TRUE	High	Mascot (A8)	Selected	[R].HPDYSVVLLLR.[L]		1	6	P02768	P02768; A0A0C4DGB6; H0YA55; D6RHD5; C9JKR2; B7WNR0	0	3	0.825	0	1	1	437.919	1311.74	1311.74	-0.42	-0.00018	HCD (High Energy Collision Dissociation)	MS2	44.2317	30	68.0682	47506	03112019_Fusion_1050_VK_Plasma_LFQ_120min_AR1.raw	F1		40	TRUE	28	18	0.00192958		0.005664	0.09576	11948947	68.32
TRUE	High	Master Protein	P01024	Complement C3 OS=Homo sapiens OX=9606 GN=C3 PE=1 SV=2	0	FALSE	478.678	53	97	498	97	1	1663	187	6.4	8867	891.2	81	86	0	105.3	99	95.7	1.09549e+10	1.02958e+10	9.94798e+09	8.64284e+09	7.60189e+09	9.94798e+09	High	High	High
	Checked	Confidence	Annotated Sequence	Modifications	Modifications in Master Proteins	Contaminant	# Protein Groups	# Proteins	# PSMs	Master Protein Accessions	Positions in Master Proteins	# Missed Cleavages	Theo. MH+ [Da]	# Razor Quan Results	Abundances (Grouped): F1, Sample	Abundances (Grouped): F2, Sample	Abundances (Grouped): F3, Sample	Quan Info	Found in Sample: [S1] F1: Sample	Found in Sample: [S2] F2: Sample	Found in Sample: [S3] F3: Sample	Confidence (by Search Engine): Mascot	Confidence (by Search Engine): Sequest HT	Percolator q-Value (by Search Engine): Mascot	Percolator q-Value (by Search Engine): Sequest HT	Percolator PEP (by Search Engine): Mascot	Percolator PEP (by Search Engine): Sequest HT	Ions Score (by Search Engine): Mascot	XCorr (by Search Engine): Sequest HT	Top Apex RT [min]	Sequence in Protein	Positions in Protein	Peptide Group Modifications in Protein	Quan Usage
	TRUE	High	[R].QVREPGQDLVVLPLSITTDFIPSFR.[L]			FALSE	1	1	4	P01024	P01024 [506-530]	1	2827.54	0	100.6	107	92.5		High	Peak Found	High	High	High	0	0	2.494e-07	0.0004688	55	2.74	96.34	R.QVREPGQDLVVLPLSITTDFIPSFR.L	[506-530]		Used
		Checked	Confidence	Identifying Node	PSM Ambiguity	Annotated Sequence	Modifications	# Protein Groups	# Proteins	Master Protein Accessions	Protein Accessions	# Missed Cleavages	Charge	DeltaScore	DeltaCn	Rank	Search Engine Rank	m/z [Da]	MH+ [Da]	Theo. MH+ [Da]	DeltaM [ppm]	Deltam/z [Da]	Activation Type	MS Order	Isolation Interference [%]	Ion Inject Time [ms]	RT [min]	First Scan	Spectrum File	File ID	Quan Info	Ions Score	Contaminant	Identity Strict	Identity Relaxed	Expectation Value	XCorr	Percolator q-Value	Percolator PEP	Precursor Abundance	Apex RT [min]
		TRUE	High	Sequest HT (A11)	Unambiguous	[R].QVREPGQDLVVLPLSITTDFIPSFR.[L]		1	1	P01024	P01024	1	3	0.7019	0	1	1	943.182	2827.53	2827.54	-1.35	-0.00127	HCD (High Energy Collision Dissociation)	MS2	46.8437	25.62	96.2861	71601	03112019_Fusion_1050_VK_Plasma_LFQ_120min_AR3.raw	F3			FALSE				5.4	0	9.025e-10	9736987	96.35
		TRUE	High	Mascot (A8)	Unambiguous	[R].QVREPGQDLVVLPLSITTDFIPSFR.[L]		1	1	P01024	P01024	1	3	1	0	1	1	943.182	2827.53	2827.54	-1.35	-0.00127	HCD (High Energy Collision Dissociation)	MS2	46.8437	25.62	96.2861	71601	03112019_Fusion_1050_VK_Plasma_LFQ_120min_AR3.raw	F3		55	FALSE	27	17	5.20031e-05		0	2.494e-07	9736987	96.35
		TRUE	High	Sequest HT (A11)	Unambiguous	[R].QVREPGQDLVVLPLSITTDFIPSFR.[L]		1	1	P01024	P01024	1	3	0.5693	0	1	1	943.184	2827.54	2827.54	0.85	0.0008	HCD (High Energy Collision Dissociation)	MS2	47.114	30	96.2814	71896	03112019_Fusion_1050_VK_Plasma_LFQ_120min_AR1.raw	F1			FALSE				2.74	0	0.0004688	8356535	96.34
		TRUE	High	Mascot (A8)	Unambiguous	[R].QVREPGQDLVVLPLSITTDFIPSFR.[L]		1	1	P01024	P01024	1	3	1	0	1	1	943.184	2827.54	2827.54	0.85	0.0008	HCD (High Energy Collision Dissociation)	MS2	47.114	30	96.2814	71896	03112019_Fusion_1050_VK_Plasma_LFQ_120min_AR1.raw	F1		27	FALSE	27	17	0.0295992		0.001955	0.04466	8356535	96.34
	TRUE	High	[K].RIPIEDGSGEVVLSRK.[V]			FALSE	1	1	8	P01024	P01024 [290-305]	2	1754.98	0	76.1	110.6	113.3		High	High	High	High	High	0	0	5.834e-05	9.959e-05	60	3.62	43.14	K.RIPIEDGSGEVVLSRK.V	[290-305]		Used
		Checked	Confidence	Identifying Node	PSM Ambiguity	Annotated Sequence	Modifications	# Protein Groups	# Proteins	Master Protein Accessions	Protein Accessions	# Missed Cleavages	Charge	DeltaScore	DeltaCn	Rank	Search Engine Rank	m/z [Da]	MH+ [Da]	Theo. MH+ [Da]	DeltaM [ppm]	Deltam/z [Da]	Activation Type	MS Order	Isolation Interference [%]	Ion Inject Time [ms]	RT [min]	First Scan	Spectrum File	File ID	Quan Info	Ions Score	Contaminant	Identity Strict	Identity Relaxed	Expectation Value	XCorr	Percolator q-Value	Percolator PEP	Precursor Abundance	Apex RT [min]
		TRUE	High	Sequest HT (A11)	Unambiguous	[K].RIPIEDGSGEVVLSRK.[V]		1	1	P01024	P01024	2	3	0.6923	0	1	1	585.664	1754.98	1754.98	0.81	0.00047	HCD (High Energy Collision Dissociation)	MS2	39.4654	23.5	43.1762	25982	03112019_Fusion_1050_VK_Plasma_LFQ_120min_AR2.raw	F2			FALSE				4.68	0	5.195e-07	13913948	43.12
		TRUE	High	Sequest HT (A11)	Unambiguous	[K].RIPIEDGSGEVVLSRK.[V]		1	1	P01024	P01024	2	4	0.7579	0	1	1	439.499	1754.98	1754.98	-0.2	-9e-05	HCD (High Energy Collision Dissociation)	MS2	54.7176	30	42.9799	25739	03112019_Fusion_1050_VK_Plasma_LFQ_120min_AR3.raw	F3			FALSE				4.42	0	2.903e-06	8030285	43.05
		TRUE	High	Sequest HT (A11)	Unambiguous	[K].RIPIEDGSGEVVLSRK.[V]		1	1	P01024	P01024	2	4	0.7139	0	1	1	439.499	1754.98	1754.98	-0.31	-0.00014	HCD (High Energy Collision Dissociation)	MS2	47.9152	30	43.075	25894	03112019_Fusion_1050_VK_Plasma_LFQ_120min_AR2.raw	F2			FALSE				4.23	0	1.616e-05	4517531	43.11
		TRUE	High	Mascot (A8)	Unambiguous	[K].RIPIEDGSGEVVLSRK.[V]		1	1	P01024	P01024	2	4	1	0	1	1	439.499	1754.98	1754.98	-0.31	-0.00014	HCD (High Energy Collision Dissociation)	MS2	47.9152	30	43.075	25894	03112019_Fusion_1050_VK_Plasma_LFQ_120min_AR2.raw	F2		57	FALSE	29	19	4.28793e-05		0	2.447e-05	4517531	43.11
		TRUE	High	Mascot (A8)	Unambiguous	[K].RIPIEDGSGEVVLSRK.[V]		1	1	P01024	P01024	2	4	1	0	1	1	439.499	1754.98	1754.98	-0.2	-9e-05	HCD (High Energy Collision Dissociation)	MS2	54.7176	30	42.9799	25739	03112019_Fusion_1050_VK_Plasma_LFQ_120min_AR3.raw	F3		60	FALSE	29	19	2.43359e-05		0	5.834e-05	8030285	43.05
		TRUE	High	Mascot (A8)	Unambiguous	[K].RIPIEDGSGEVVLSRK.[V]		1	1	P01024	P01024	2	3	0.9783	0	1	1	585.664	1754.98	1754.98	0.81	0.00047	HCD (High Energy Collision Dissociation)	MS2	39.4654	23.5	43.1762	25982	03112019_Fusion_1050_VK_Plasma_LFQ_120min_AR2.raw	F2		46	FALSE	28	18	0.000477383		0	7.036e-05	13913948	43.12
		TRUE	High	Sequest HT (A11)	Unambiguous	[K].RIPIEDGSGEVVLSRK.[V]		1	1	P01024	P01024	2	4	0.7127	0	1	1	439.499	1754.98	1754.98	-0.18	-8e-05	HCD (High Energy Collision Dissociation)	MS2	55.633	30	43.1454	26015	03112019_Fusion_1050_VK_Plasma_LFQ_120min_AR1.raw	F1			FALSE				3.62	0	9.959e-05	4396765	43.23
		TRUE	High	Mascot (A8)	Unambiguous	[K].RIPIEDGSGEVVLSRK.[V]		1	1	P01024	P01024	2	4	1	0	1	1	439.499	1754.98	1754.98	-0.18	-8e-05	HCD (High Energy Collision Dissociation)	MS2	55.633	30	43.1454	26015	03112019_Fusion_1050_VK_Plasma_LFQ_120min_AR1.raw	F1		40	FALSE	29	19	0.00232942		0	0.000557	4396765	43.23
	TRUE	High	[K].RIPIEDGSGEVVLSR.[K]			FALSE	1	1	7	P01024	P01024 [290-304]	1	1626.88	0	99.1	96.2	104.7		High	High	High	High	High	0	0	0.0004304	7.979e-06	55	4.31	50.93	K.RIPIEDGSGEVVLSR.K	[290-304]		Used
		Checked	Confidence	Identifying Node	PSM Ambiguity	Annotated Sequence	Modifications	# Protein Groups	# Proteins	Master Protein Accessions	Protein Accessions	# Missed Cleavages	Charge	DeltaScore	DeltaCn	Rank	Search Engine Rank	m/z [Da]	MH+ [Da]	Theo. MH+ [Da]	DeltaM [ppm]	Deltam/z [Da]	Activation Type	MS Order	Isolation Interference [%]	Ion Inject Time [ms]	RT [min]	First Scan	Spectrum File	File ID	Quan Info	Ions Score	Contaminant	Identity Strict	Identity Relaxed	Expectation Value	XCorr	Percolator q-Value	Percolator PEP	Precursor Abundance	Apex RT [min]
		TRUE	High	Sequest HT (A11)	Unambiguous	[K].RIPIEDGSGEVVLSR.[K]		1	1	P01024	P01024	1	3	0.7617	0	1	1	542.965	1626.88	1626.88	-0.8	-0.00043	HCD (High Energy Collision Dissociation)	MS2	37.0165	30	50.7622	32447	03112019_Fusion_1050_VK_Plasma_LFQ_120min_AR2.raw	F2			FALSE				4.28	0	6.512e-06	115625400	50.94
		TRUE	High	Sequest HT (A11)	Unambiguous	[K].RIPIEDGSGEVVLSR.[K]		1	1	P01024	P01024	1	3	0.7448	0	1	1	542.966	1626.88	1626.88	0.79	0.00043	HCD (High Energy Collision Dissociation)	MS2	63.1292	30	50.7345	32514	03112019_Fusion_1050_VK_Plasma_LFQ_120min_AR1.raw	F1			FALSE				4.31	0	7.979e-06	128039328	50.92
		TRUE	High	Mascot (A8)	Unambiguous	[K].RIPIEDGSGEVVLSR.[K]		1	1	P01024	P01024	1	3	0.8909	0	1	1	542.966	1626.88	1626.88	0.79	0.00043	HCD (High Energy Collision Dissociation)	MS2	63.1292	30	50.7345	32514	03112019_Fusion_1050_VK_Plasma_LFQ_120min_AR1.raw	F1		55	FALSE	30	20	8.30108e-05		0	0.0004304	128039328	50.92
		TRUE	High	Mascot (A8)	Unambiguous	[K].RIPIEDGSGEVVLSR.[K]		1	1	P01024	P01024	1	3	1	0	1	1	542.965	1626.88	1626.88	-0.8	-0.00043	HCD (High Energy Collision Dissociation)	MS2	37.0165	30	50.7622	32447	03112019_Fusion_1050_VK_Plasma_LFQ_120min_AR2.raw	F2		55	FALSE	29	19	8.63574e-05		0	0.0004364	115625400	50.94
		TRUE	High	Sequest HT (A11)	Selected	[K].RIPIEDGSGEVVLSR.[K]		1	1	P01024	P01024	1	2	0.5839	0	1	1	813.945	1626.88	1626.88	0.53	0.00043	HCD (High Energy Collision Dissociation)	MS2	40.1932	23.5	50.9058	32666	03112019_Fusion_1050_VK_Plasma_LFQ_120min_AR1.raw	F1			FALSE				2.98	0.0003755	0.006535	32106284	50.92
		TRUE	High	Sequest HT (A11)	Selected	[K].RIPIEDGSGEVVLSR.[K]		1	1	P01024	P01024	1	2	0.5471	0	1	1	813.944	1626.88	1626.88	0.26	0.00021	HCD (High Energy Collision Dissociation)	MS2	39.9641	13.993	50.9454	32611	03112019_Fusion_1050_VK_Plasma_LFQ_120min_AR2.raw	F2			FALSE				2.23	0.001257	0.04005	29775236	50.94
		TRUE	High	Mascot (A8)	Selected	[K].RIPIEDGSGEVVLSR.[K]		1	1	P01024	P01024	1	3	1	0	1	1	542.965	1626.88	1626.88	-0.8	-0.00043	HCD (High Energy Collision Dissociation)	MS2	53.2515	30	50.7189	32347	03112019_Fusion_1050_VK_Plasma_LFQ_120min_AR3.raw	F3		31	FALSE	29	19	0.0204786		0.00408	0.07966	171486080	50.93
	TRUE	High	[K].QKPDGVFQEDAPVIHQEMIGGLR.[N]			FALSE	1	1	2	P01024	P01024 [1112-1134]	0	2564.29	0	114.4	100.9	84.7		High	Peak Found	High	High	High	0.001483	0	0.03416	0.002897	17	2.31	62.78	K.QKPDGVFQEDAPVIHQEMIGGLR.N	[1112-1134]		Used
		Checked	Confidence	Identifying Node	PSM Ambiguity	Annotated Sequence	Modifications	# Protein Groups	# Proteins	Master Protein Accessions	Protein Accessions	# Missed Cleavages	Charge	DeltaScore	DeltaCn	Rank	Search Engine Rank	m/z [Da]	MH+ [Da]	Theo. MH+ [Da]	DeltaM [ppm]	Deltam/z [Da]	Activation Type	MS Order	Isolation Interference [%]	Ion Inject Time [ms]	RT [min]	First Scan	Spectrum File	File ID	Quan Info	Ions Score	Contaminant	Identity Strict	Identity Relaxed	Expectation Value	XCorr	Percolator q-Value	Percolator PEP	Precursor Abundance	Apex RT [min]
		TRUE	High	Sequest HT (A11)	Selected	[K].QKPDGVFQEDAPVIHQEMIGGLR.[N]		1	1	P01024	P01024	0	4	0.5886	0	1	1	641.83	2564.3	2564.29	2.02	0.0013	HCD (High Energy Collision Dissociation)	MS2	36.4378	30	62.8143	42710	03112019_Fusion_1050_VK_Plasma_LFQ_120min_AR3.raw	F3			FALSE				2.99	0.0002069	0.005171	1.664e+06	62.79
		TRUE	High	Sequest HT (A11)	Selected	[K].QKPDGVFQEDAPVIHQEMIGGLR.[N]		1	1	P01024	P01024	0	4	0.5213	0	1	1	641.829	2564.3	2564.29	1.12	0.00072	HCD (High Energy Collision Dissociation)	MS2	17.2153	30	62.7224	42826	03112019_Fusion_1050_VK_Plasma_LFQ_120min_AR1.raw	F1			FALSE				3.05	0.001129	0.02938	1.7735e+06	62.75
	TRUE	High	[R].QGALELIKK.[G]			FALSE	1	1	5	P01024	P01024 [1043-1051]	1	999.62	0	35.2	86.4	178.4		High	High	High	High	High	0	0	0.00392	0.00205	79	2.73	38.19	R.QGALELIKK.G	[1043-1051]		Used
		Checked	Confidence	Identifying Node	PSM Ambiguity	Annotated Sequence	Modifications	# Protein Groups	# Proteins	Master Protein Accessions	Protein Accessions	# Missed Cleavages	Charge	DeltaScore	DeltaCn	Rank	Search Engine Rank	m/z [Da]	MH+ [Da]	Theo. MH+ [Da]	DeltaM [ppm]	Deltam/z [Da]	Activation Type	MS Order	Isolation Interference [%]	Ion Inject Time [ms]	RT [min]	First Scan	Spectrum File	File ID	Quan Info	Ions Score	Contaminant	Identity Strict	Identity Relaxed	Expectation Value	XCorr	Percolator q-Value	Percolator PEP	Precursor Abundance	Apex RT [min]
		TRUE	High	Sequest HT (A11)	Unambiguous	[R].QGALELIKK.[G]		1	1	P01024	P01024	1	2	0.4029	0	1	1	500.314	999.62	999.62	0.06	3e-05	HCD (High Energy Collision Dissociation)	MS2	21.5763	30	38.1707	21762	03112019_Fusion_1050_VK_Plasma_LFQ_120min_AR2.raw	F2			FALSE				2.73	0	0.00205	4.68715e+06	38.19
		TRUE	High	Mascot (A8)	Unambiguous	[R].QGALELIKK.[G]		1	1	P01024	P01024	1	2	0.411	0	1	1	500.314	999.62	999.62	0.06	3e-05	HCD (High Energy Collision Dissociation)	MS2	21.5763	30	38.1707	21762	03112019_Fusion_1050_VK_Plasma_LFQ_120min_AR2.raw	F2		73	FALSE	27	17	7.90311e-07		0	0.002729	4.68715e+06	38.19
		TRUE	High	Mascot (A8)	Unambiguous	[R].QGALELIKK.[G]		1	1	P01024	P01024	1	2	0.4177	0	1	1	500.314	999.62	999.62	0.05	2e-05	HCD (High Energy Collision Dissociation)	MS2	33.3764	30	38.0879	21651	03112019_Fusion_1050_VK_Plasma_LFQ_120min_AR3.raw	F3		79	FALSE	27	17	2.12226e-07		0	0.00392	13106955	38.13
		TRUE	High	Sequest HT (A11)	Unambiguous	[R].QGALELIKK.[G]		1	1	P01024	P01024	1	2	0.3784	0	1	1	500.314	999.62	999.62	0.05	2e-05	HCD (High Energy Collision Dissociation)	MS2	33.3764	30	38.0879	21651	03112019_Fusion_1050_VK_Plasma_LFQ_120min_AR3.raw	F3			FALSE				2.96	0.0003755	0.008443	13106955	38.13
		TRUE	High	Mascot (A8)	Selected	[R].QGALELIKK.[G]		1	1	P01024	P01024	1	2	0.4483	0	1	1	500.314	999.62	999.62	0.14	7e-05	HCD (High Energy Collision Dissociation)	MS2	46.753	30	38.1928	21828	03112019_Fusion_1050_VK_Plasma_LFQ_120min_AR1.raw	F1		29	FALSE	27	17	0.0164109		0.5999	0.9405	2.04181e+06	38.26
	TRUE	High	[R].QGALELIK.[K]			FALSE	1	1	6	P01024	P01024 [1043-1050]	0	871.525	0	121.2	87.4	91.4		High	High	High	High	High	0.001955	0.0009944	0.04434	0.02088	64	2.94	50.45	R.QGALELIK.K	[1043-1050]		Used
		Checked	Confidence	Identifying Node	PSM Ambiguity	Annotated Sequence	Modifications	# Protein Groups	# Proteins	Master Protein Accessions	Protein Accessions	# Missed Cleavages	Charge	DeltaScore	DeltaCn	Rank	Search Engine Rank	m/z [Da]	MH+ [Da]	Theo. MH+ [Da]	DeltaM [ppm]	Deltam/z [Da]	Activation Type	MS Order	Isolation Interference [%]	Ion Inject Time [ms]	RT [min]	First Scan	Spectrum File	File ID	Quan Info	Ions Score	Contaminant	Identity Strict	Identity Relaxed	Expectation Value	XCorr	Percolator q-Value	Percolator PEP	Precursor Abundance	Apex RT [min]
		TRUE	High	Sequest HT (A11)	Unambiguous	[R].QGALELIK.[K]		1	1	P01024	P01024	0	2	0.2857	0	1	1	436.266	871.524	871.525	-0.47	-0.0002	HCD (High Energy Collision Dissociation)	MS2	24.2417	20.427	50.4047	32227	03112019_Fusion_1050_VK_Plasma_LFQ_120min_AR1.raw	F1			FALSE				2.94	0.0009944	0.02088	126779344	50.49
		TRUE	High	Sequest HT (A11)	Unambiguous	[R].QGALELIK.[K]		1	1	P01024	P01024	0	2	0.2989	0	1	1	436.266	871.524	871.525	-1.01	-0.00044	HCD (High Energy Collision Dissociation)	MS2	23.085	27.918	50.3539	32095	03112019_Fusion_1050_VK_Plasma_LFQ_120min_AR2.raw	F2			FALSE				2.81	0.0009944	0.02473	85548024	50.45
		TRUE	High	Sequest HT (A11)	Unambiguous	[R].QGALELIK.[K]		1	1	P01024	P01024	0	2	0.3071	0	1	1	436.266	871.524	871.525	-0.58	-0.00025	HCD (High Energy Collision Dissociation)	MS2	28.576	30	50.3061	31985	03112019_Fusion_1050_VK_Plasma_LFQ_120min_AR3.raw	F3			FALSE				2.8	0.001129	0.03362	121124592	50.4
		TRUE	High	Mascot (A8)	Unambiguous	[R].QGALELIK.[K]		1	1	P01024	P01024	0	2	0.125	0	1	1	436.266	871.524	871.525	-1.01	-0.00044	HCD (High Energy Collision Dissociation)	MS2	23.085	27.918	50.3539	32095	03112019_Fusion_1050_VK_Plasma_LFQ_120min_AR2.raw	F2		64	FALSE	28	18	7.12847e-06		0.001624	0.03743	85548024	50.45
		TRUE	High	Mascot (A8)	Unambiguous	[R].QGALELIK.[K]		1	1	P01024	P01024	0	2	0.125	0	1	1	436.266	871.524	871.525	-0.47	-0.0002	HCD (High Energy Collision Dissociation)	MS2	24.2417	20.427	50.4047	32227	03112019_Fusion_1050_VK_Plasma_LFQ_120min_AR1.raw	F1		64	FALSE	28	18	7.0794e-06		0.001955	0.04434	126779344	50.49
		TRUE	High	Mascot (A8)	Unambiguous	[R].QGALELIK.[K]		1	1	P01024	P01024	0	2	0.125	0	1	1	436.266	871.524	871.525	-0.58	-0.00025	HCD (High Energy Collision Dissociation)	MS2	28.576	30	50.3061	31985	03112019_Fusion_1050_VK_Plasma_LFQ_120min_AR3.raw	F3		64	FALSE	28	18	7.17788e-06		0.005944	0.09975	121124592	50.4
	TRUE	High	[R].QPSSAFAAFVKR.[A]			FALSE	1	1	7	P01024	P01024 [1061-1072]	1	1308.71	0	116.8	88.3	94.9		High	High	High	High	High	0	0	0.0001442	2.434e-05	51	4.12	50.27	R.QPSSAFAAFVKR.A	[1061-1072]		Used
		Checked	Confidence	Identifying Node	PSM Ambiguity	Annotated Sequence	Modifications	# Protein Groups	# Proteins	Master Protein Accessions	Protein Accessions	# Missed Cleavages	Charge	DeltaScore	DeltaCn	Rank	Search Engine Rank	m/z [Da]	MH+ [Da]	Theo. MH+ [Da]	DeltaM [ppm]	Deltam/z [Da]	Activation Type	MS Order	Isolation Interference [%]	Ion Inject Time [ms]	RT [min]	First Scan	Spectrum File	File ID	Quan Info	Ions Score	Contaminant	Identity Strict	Identity Relaxed	Expectation Value	XCorr	Percolator q-Value	Percolator PEP	Precursor Abundance	Apex RT [min]
		TRUE	High	Sequest HT (A11)	Unambiguous	[R].QPSSAFAAFVKR.[A]		1	1	P01024	P01024	1	3	0.5924	0	1	1	436.906	1308.7	1308.71	-0.86	-0.00038	HCD (High Energy Collision Dissociation)	MS2	26.0306	30	50.1723	31933	03112019_Fusion_1050_VK_Plasma_LFQ_120min_AR2.raw	F2			FALSE				3.41	0	1.178e-05	9373918	50.27
		TRUE	High	Sequest HT (A11)	Unambiguous	[R].QPSSAFAAFVKR.[A]		1	1	P01024	P01024	1	3	0.6359	0	1	1	436.907	1308.71	1308.71	-0.39	-0.00017	HCD (High Energy Collision Dissociation)	MS2	44.2529	30	50.1995	32048	03112019_Fusion_1050_VK_Plasma_LFQ_120min_AR1.raw	F1			FALSE				4.12	0	2.434e-05	13379305	50.3
		TRUE	High	Sequest HT (A11)	Unambiguous	[R].QPSSAFAAFVKR.[A]		1	1	P01024	P01024	1	3	0.6484	0	1	1	436.906	1308.7	1308.71	-1.27	-0.00055	HCD (High Energy Collision Dissociation)	MS2	23.5178	30	50.1253	31821	03112019_Fusion_1050_VK_Plasma_LFQ_120min_AR3.raw	F3			FALSE				3.84	0	2.762e-05	13626561	50.23
		TRUE	High	Mascot (A8)	Unambiguous	[R].QPSSAFAAFVKR.[A]		1	1	P01024	P01024	1	3	1	0	1	1	436.906	1308.7	1308.71	-0.86	-0.00038	HCD (High Energy Collision Dissociation)	MS2	26.0306	30	50.1723	31933	03112019_Fusion_1050_VK_Plasma_LFQ_120min_AR2.raw	F2		51	FALSE	31	21	0.000271761		0	0.0001442	9373918	50.27
		TRUE	High	Mascot (A8)	Unambiguous	[R].QPSSAFAAFVKR.[A]		1	1	P01024	P01024	1	3	1	0	1	1	436.907	1308.71	1308.71	-0.39	-0.00017	HCD (High Energy Collision Dissociation)	MS2	44.2529	30	50.1995	32048	03112019_Fusion_1050_VK_Plasma_LFQ_120min_AR1.raw	F1		41	FALSE	30	20	0.0025303		0	0.0006216	13379305	50.3
		TRUE	High	Mascot (A8)	Unambiguous	[R].QPSSAFAAFVKR.[A]		1	1	P01024	P01024	1	3	1	0	1	1	436.906	1308.7	1308.71	-1.27	-0.00055	HCD (High Energy Collision Dissociation)	MS2	23.5178	30	50.1253	31821	03112019_Fusion_1050_VK_Plasma_LFQ_120min_AR3.raw	F3		46	FALSE	31	21	0.000931562		0	0.0007516	13626561	50.23
		TRUE	High	Mascot (A8)	Selected	[R].QPSSAFAAFVKR.[A]		1	1	P01024	P01024	1	2	0.9565	0	1	1	654.857	1308.71	1308.71	0.44	0.00029	HCD (High Energy Collision Dissociation)	MS2	66.5737	30	50.2514	31934	03112019_Fusion_1050_VK_Plasma_LFQ_120min_AR3.raw	F3		46	FALSE	30	20	0.000778208		0.002418	0.05642	3.41667e+06	50.24
	TRUE	High	[R].QPSSAFAAFVK.[R]			FALSE	1	1	6	P01024	P01024 [1061-1071]	0	1152.6	0	105.3	99.3	95.4		High	High	High	High	High	0	0	0.001218	0.002194	83	2.7	60.85	R.QPSSAFAAFVK.R	[1061-1071]		Used
		Checked	Confidence	Identifying Node	PSM Ambiguity	Annotated Sequence	Modifications	# Protein Groups	# Proteins	Master Protein Accessions	Protein Accessions	# Missed Cleavages	Charge	DeltaScore	DeltaCn	Rank	Search Engine Rank	m/z [Da]	MH+ [Da]	Theo. MH+ [Da]	DeltaM [ppm]	Deltam/z [Da]	Activation Type	MS Order	Isolation Interference [%]	Ion Inject Time [ms]	RT [min]	First Scan	Spectrum File	File ID	Quan Info	Ions Score	Contaminant	Identity Strict	Identity Relaxed	Expectation Value	XCorr	Percolator q-Value	Percolator PEP	Precursor Abundance	Apex RT [min]
		TRUE	High	Sequest HT (A11)	Unambiguous	[R].QPSSAFAAFVK.[R]		1	1	P01024	P01024	0	2	0.6443	0	1	1	576.806	1152.6	1152.6	0.04	2e-05	HCD (High Energy Collision Dissociation)	MS2	16.1926	30	60.6867	40897	03112019_Fusion_1050_VK_Plasma_LFQ_120min_AR3.raw	F3			FALSE				2.98	0	0.0005873	78853320	60.81
		TRUE	High	Mascot (A8)	Unambiguous	[R].QPSSAFAAFVK.[R]		1	1	P01024	P01024	0	2	0.9398	0	1	1	576.806	1152.6	1152.6	0.04	2e-05	HCD (High Energy Collision Dissociation)	MS2	16.1926	30	60.6867	40897	03112019_Fusion_1050_VK_Plasma_LFQ_120min_AR3.raw	F3		83	FALSE	31	21	2.15141e-07		0	0.001218	78853320	60.81
		TRUE	High	Sequest HT (A11)	Unambiguous	[R].QPSSAFAAFVK.[R]		1	1	P01024	P01024	0	2	0.6593	0	1	1	576.806	1152.61	1152.6	0.41	0.00023	HCD (High Energy Collision Dissociation)	MS2	26.1143	30	60.7842	41151	03112019_Fusion_1050_VK_Plasma_LFQ_120min_AR1.raw	F1			FALSE				2.7	0	0.002194	68704224	60.9
		TRUE	High	Sequest HT (A11)	Unambiguous	[R].QPSSAFAAFVK.[R]		1	1	P01024	P01024	0	2	0.6477	0	1	1	576.806	1152.6	1152.6	-0.16	-9e-05	HCD (High Energy Collision Dissociation)	MS2	19.9674	24.868	60.7388	41024	03112019_Fusion_1050_VK_Plasma_LFQ_120min_AR2.raw	F2			FALSE				2.81	0	0.003391	60643700	60.83
		TRUE	High	Mascot (A8)	Unambiguous	[R].QPSSAFAAFVK.[R]		1	1	P01024	P01024	0	2	0.9067	0	1	1	576.806	1152.61	1152.6	0.41	0.00023	HCD (High Energy Collision Dissociation)	MS2	26.1143	30	60.7842	41151	03112019_Fusion_1050_VK_Plasma_LFQ_120min_AR1.raw	F1		75	FALSE	31	21	1.40363e-06		0	0.00436	68704224	60.9
		TRUE	High	Mascot (A8)	Unambiguous	[R].QPSSAFAAFVK.[R]		1	1	P01024	P01024	0	2	0.9231	0	1	1	576.806	1152.6	1152.6	-0.16	-9e-05	HCD (High Energy Collision Dissociation)	MS2	19.9674	24.868	60.7388	41024	03112019_Fusion_1050_VK_Plasma_LFQ_120min_AR2.raw	F2		65	FALSE	31	21	1.24946e-05		0	0.004858	60643700	60.83
	TRUE	High	[K].SGSDEVQVGQQR.[T]			FALSE	1	2	6	P01024	P01024 [1571-1582]	0	1289.61	0	198.1	32.4	69.5		High	High	High	High	High	0	0	9.175e-06	6.135e-05	68	4.24	26.4	K.SGSDEVQVGQQR.T	[1571-1582]		Used
		Checked	Confidence	Identifying Node	PSM Ambiguity	Annotated Sequence	Modifications	# Protein Groups	# Proteins	Master Protein Accessions	Protein Accessions	# Missed Cleavages	Charge	DeltaScore	DeltaCn	Rank	Search Engine Rank	m/z [Da]	MH+ [Da]	Theo. MH+ [Da]	DeltaM [ppm]	Deltam/z [Da]	Activation Type	MS Order	Isolation Interference [%]	Ion Inject Time [ms]	RT [min]	First Scan	Spectrum File	File ID	Quan Info	Ions Score	Contaminant	Identity Strict	Identity Relaxed	Expectation Value	XCorr	Percolator q-Value	Percolator PEP	Precursor Abundance	Apex RT [min]
		TRUE	High	Mascot (A8)	Unambiguous	[K].SGSDEVQVGQQR.[T]		1	2	P01024	M0QXZ3; P01024	0	2	0.9706	0	1	1	645.307	1289.61	1289.61	-1.11	-0.00071	HCD (High Energy Collision Dissociation)	MS2	0.115575	15.042	26.4133	12227	03112019_Fusion_1050_VK_Plasma_LFQ_120min_AR2.raw	F2		68	FALSE	32	22	6.90623e-06		0	5.627e-06	56168844	26.38
		TRUE	High	Mascot (A8)	Unambiguous	[K].SGSDEVQVGQQR.[T]		1	2	P01024	M0QXZ3; P01024	0	2	0.9559	0	1	1	645.307	1289.61	1289.61	-1.79	-0.00115	HCD (High Energy Collision Dissociation)	MS2	0.0811086	1.77	26.4086	12121	03112019_Fusion_1050_VK_Plasma_LFQ_120min_AR1.raw	F1		68	FALSE	32	22	6.58006e-06		0	9.175e-06	372886080	26.37
		TRUE	High	Sequest HT (A11)	Unambiguous	[K].SGSDEVQVGQQR.[T]		1	2	P01024	M0QXZ3; P01024	0	2	0.6658	0	1	1	645.307	1289.61	1289.61	-1.11	-0.00071	HCD (High Energy Collision Dissociation)	MS2	0.115575	15.042	26.4133	12227	03112019_Fusion_1050_VK_Plasma_LFQ_120min_AR2.raw	F2			FALSE				3.92	0	1.067e-05	56168844	26.38
		TRUE	High	Sequest HT (A11)	Unambiguous	[K].SGSDEVQVGQQR.[T]		1	2	P01024	M0QXZ3; P01024	0	2	0.6981	0	1	1	645.307	1289.61	1289.61	-1.79	-0.00115	HCD (High Energy Collision Dissociation)	MS2	0.0811086	1.77	26.4086	12121	03112019_Fusion_1050_VK_Plasma_LFQ_120min_AR1.raw	F1			FALSE				4.24	0	6.135e-05	372886080	26.37
		TRUE	High	Mascot (A8)	Selected	[K].SGSDEVQVGQQR.[T]		1	2	P01024	M0QXZ3; P01024	0	2	1	0	1	1	645.308	1289.61	1289.61	-0.07	-4e-05	HCD (High Energy Collision Dissociation)	MS2	42.6841	30	25.8692	11618	03112019_Fusion_1050_VK_Plasma_LFQ_120min_AR3.raw	F3		39	FALSE	32	22	0.00592816		0.0002084	0.01101	950430	25.86
		TRUE	High	Mascot (A8)	Selected	[K].SGSDEVQVGQQR.[T]		1	2	P01024	M0QXZ3; P01024	0	2	0.8696	0	1	1	645.308	1289.61	1289.61	0.38	0.00025	HCD (High Energy Collision Dissociation)	MS2	0	30	25.7319	11553	03112019_Fusion_1050_VK_Plasma_LFQ_120min_AR1.raw	F1		46	FALSE	32	22	0.00119517		0.001624	0.04346	1.5856e+06	25.73
	TRUE	High	[R].SGIPIVTSPYQIHFTKTPK.[Y]			FALSE	1	1	3	P01024	P01024 [344-362]	1	2114.16	0	103.5	97.5	98.9		High	High	High	High	High	0	0	2.385e-05	2.222e-05	25	5.04	60.79	R.SGIPIVTSPYQIHFTKTPK.Y	[344-362]		Used
		Checked	Confidence	Identifying Node	PSM Ambiguity	Annotated Sequence	Modifications	# Protein Groups	# Proteins	Master Protein Accessions	Protein Accessions	# Missed Cleavages	Charge	DeltaScore	DeltaCn	Rank	Search Engine Rank	m/z [Da]	MH+ [Da]	Theo. MH+ [Da]	DeltaM [ppm]	Deltam/z [Da]	Activation Type	MS Order	Isolation Interference [%]	Ion Inject Time [ms]	RT [min]	First Scan	Spectrum File	File ID	Quan Info	Ions Score	Contaminant	Identity Strict	Identity Relaxed	Expectation Value	XCorr	Percolator q-Value	Percolator PEP	Precursor Abundance	Apex RT [min]
		TRUE	High	Sequest HT (A11)	Selected	[R].SGIPIVTSPYQIHFTKTPK.[Y]		1	1	P01024	P01024	1	4	0.6337	0	1	1	529.296	2114.16	2114.16	-0.23	-0.00012	HCD (High Energy Collision Dissociation)	MS2	24.2051	26.841	60.7151	40922	03112019_Fusion_1050_VK_Plasma_LFQ_120min_AR3.raw	F3			FALSE				4.75	0	7.361e-06	13252373	60.73
		TRUE	High	Sequest HT (A11)	Selected	[R].SGIPIVTSPYQIHFTKTPK.[Y]		1	1	P01024	P01024	1	4	0.5842	0	1	1	529.297	2114.16	2114.16	0.24	0.00013	HCD (High Energy Collision Dissociation)	MS2	36.3513	30	60.7469	41032	03112019_Fusion_1050_VK_Plasma_LFQ_120min_AR2.raw	F2			FALSE				4.04	0	9.047e-06	9647015	60.82
		TRUE	High	Sequest HT (A11)	Selected	[R].SGIPIVTSPYQIHFTKTPK.[Y]		1	1	P01024	P01024	1	4	0.5615	0	1	1	529.297	2114.17	2114.16	0.27	0.00014	HCD (High Energy Collision Dissociation)	MS2	18.8271	23.5	60.8178	41180	03112019_Fusion_1050_VK_Plasma_LFQ_120min_AR1.raw	F1			FALSE				5.04	0	2.222e-05	10939926	60.83
	TRUE	High	[R].SGIPIVTSPYQIHFTK.[T]			FALSE	1	1	6	P01024	P01024 [344-359]	0	1787.97	0	100.2	108.9	91		High	High	High	High	High	0.0005843	0	0.02304	2.057e-07	50	4.5	68.92	R.SGIPIVTSPYQIHFTK.T	[344-359]		Used
		Checked	Confidence	Identifying Node	PSM Ambiguity	Annotated Sequence	Modifications	# Protein Groups	# Proteins	Master Protein Accessions	Protein Accessions	# Missed Cleavages	Charge	DeltaScore	DeltaCn	Rank	Search Engine Rank	m/z [Da]	MH+ [Da]	Theo. MH+ [Da]	DeltaM [ppm]	Deltam/z [Da]	Activation Type	MS Order	Isolation Interference [%]	Ion Inject Time [ms]	RT [min]	First Scan	Spectrum File	File ID	Quan Info	Ions Score	Contaminant	Identity Strict	Identity Relaxed	Expectation Value	XCorr	Percolator q-Value	Percolator PEP	Precursor Abundance	Apex RT [min]
		TRUE	High	Sequest HT (A11)	Unambiguous	[R].SGIPIVTSPYQIHFTK.[T]		1	1	P01024	P01024	0	3	0.5933	0	1	1	596.661	1787.97	1787.97	-0.29	-0.00017	HCD (High Energy Collision Dissociation)	MS2	9.72099	21.101	68.8149	48168	03112019_Fusion_1050_VK_Plasma_LFQ_120min_AR1.raw	F1			FALSE				4.5	0	2.057e-07	396966912	68.97
		TRUE	High	Mascot (A8)	Unambiguous	[R].SGIPIVTSPYQIHFTK.[T]		1	1	P01024	P01024	0	3	1	0	1	1	596.661	1787.97	1787.97	-0.29	-0.00017	HCD (High Energy Collision Dissociation)	MS2	9.72099	21.101	68.8149	48168	03112019_Fusion_1050_VK_Plasma_LFQ_120min_AR1.raw	F1		42	FALSE	30	20	0.0018511		0	5.256e-06	396966912	68.97
		TRUE	High	Sequest HT (A11)	Selected	[R].SGIPIVTSPYQIHFTK.[T]		1	1	P01024	P01024	0	3	0.5479	0	1	1	596.663	1787.98	1787.97	3.38	0.00201	HCD (High Energy Collision Dissociation)	MS2	44.2807	25.988	68.73	47903	03112019_Fusion_1050_VK_Plasma_LFQ_120min_AR3.raw	F3			FALSE				4.07	0	5.963e-06	457919968	68.9
		TRUE	High	Mascot (A8)	Selected	[R].SGIPIVTSPYQIHFTK.[T]		1	1	P01024	P01024	0	2	0.9362	0	1	1	894.489	1787.97	1787.97	0.54	0.00048	HCD (High Energy Collision Dissociation)	MS2	0	30	68.8184	48170	03112019_Fusion_1050_VK_Plasma_LFQ_120min_AR1.raw	F1		47	FALSE	30	20	0.000611708		0	0.002272	109617792	68.97
		TRUE	High	Mascot (A8)	Selected	[R].SGIPIVTSPYQIHFTK.[T]		1	1	P01024	P01024	0	2	1	0	1	1	894.488	1787.97	1787.97	0.34	0.00031	HCD (High Energy Collision Dissociation)	MS2	21.5596	30	68.7375	47909	03112019_Fusion_1050_VK_Plasma_LFQ_120min_AR3.raw	F3		39	FALSE	30	20	0.00397333		0	0.006629	125166944	68.9
		TRUE	High	Mascot (A8)	Selected	[R].SGIPIVTSPYQIHFTK.[T]		1	1	P01024	P01024	0	2	1	0	1	1	894.489	1787.97	1787.97	0.93	0.00083	HCD (High Energy Collision Dissociation)	MS2	15.7095	30	68.7371	48007	03112019_Fusion_1050_VK_Plasma_LFQ_120min_AR2.raw	F2		50	FALSE	30	20	0.000288319		0.0005843	0.02304	111141160	68.9
	TRUE	High	[K].RQGALELIK.[K]			FALSE	1	1	1	P01024	P01024 [1042-1050]	1	1027.63	0				No Quan Values	Peak Found	Peak Found	High	Medium	Medium	0.04048	0.02869	0.3884	0.3973	30	1.99	38.66	K.RQGALELIK.K	[1042-1050]		Not Used
		Checked	Confidence	Identifying Node	PSM Ambiguity	Annotated Sequence	Modifications	# Protein Groups	# Proteins	Master Protein Accessions	Protein Accessions	# Missed Cleavages	Charge	DeltaScore	DeltaCn	Rank	Search Engine Rank	m/z [Da]	MH+ [Da]	Theo. MH+ [Da]	DeltaM [ppm]	Deltam/z [Da]	Activation Type	MS Order	Isolation Interference [%]	Ion Inject Time [ms]	RT [min]	First Scan	Spectrum File	File ID	Quan Info	Ions Score	Contaminant	Identity Strict	Identity Relaxed	Expectation Value	XCorr	Percolator q-Value	Percolator PEP	Precursor Abundance	Apex RT [min]
		TRUE	High	Sequest HT (A11)	Selected	[K].RQGALELIK.[K]		1	1	P01024	P01024	1	2	0.0493	0	1	1	514.317	1027.63	1027.63	-0.07	-4e-05	HCD (High Energy Collision Dissociation)	MS2	35.1936	25.431	38.5394	22026	03112019_Fusion_1050_VK_Plasma_LFQ_120min_AR3.raw	F3			FALSE				2.23	0.6559	0.9785	41082708	38.59
	TRUE	High	[R].SEETKENEGFTVTAEGK.[G]			FALSE	1	2	3	P01024	P01024 [1321-1337]	1	1855.86	0	53.3	125.9	120.8		High	High	Peak Found	High	High	0	0	3.055e-05	1.357e-06	41	3.87	34.73	R.SEETKENEGFTVTAEGK.G	[1321-1337]		Used
		Checked	Confidence	Identifying Node	PSM Ambiguity	Annotated Sequence	Modifications	# Protein Groups	# Proteins	Master Protein Accessions	Protein Accessions	# Missed Cleavages	Charge	DeltaScore	DeltaCn	Rank	Search Engine Rank	m/z [Da]	MH+ [Da]	Theo. MH+ [Da]	DeltaM [ppm]	Deltam/z [Da]	Activation Type	MS Order	Isolation Interference [%]	Ion Inject Time [ms]	RT [min]	First Scan	Spectrum File	File ID	Quan Info	Ions Score	Contaminant	Identity Strict	Identity Relaxed	Expectation Value	XCorr	Percolator q-Value	Percolator PEP	Precursor Abundance	Apex RT [min]
		TRUE	High	Sequest HT (A11)	Unambiguous	[R].SEETKENEGFTVTAEGK.[G]		1	2	P01024	P01024; M0QYC8	1	3	0.6796	0	1	1	619.291	1855.86	1855.86	0.92	0.00057	HCD (High Energy Collision Dissociation)	MS2	35.5726	30	34.6917	18878	03112019_Fusion_1050_VK_Plasma_LFQ_120min_AR1.raw	F1			FALSE				3.87	0	1.357e-06	5.52548e+06	34.71
		TRUE	High	Mascot (A8)	Unambiguous	[R].SEETKENEGFTVTAEGK.[G]		1	2	P01024	P01024; M0QYC8	1	3	1	0	1	1	619.291	1855.86	1855.86	0.92	0.00057	HCD (High Energy Collision Dissociation)	MS2	35.5726	30	34.6917	18878	03112019_Fusion_1050_VK_Plasma_LFQ_120min_AR1.raw	F1		41	FALSE	34	24	0.0050799		0	3.055e-05	5.52548e+06	34.71
		TRUE	High	Mascot (A8)	Selected	[R].SEETKENEGFTVTAEGK.[G]		1	2	P01024	P01024; M0QYC8	1	3	1	0	1	1	619.291	1855.86	1855.86	1.23	0.00076	HCD (High Energy Collision Dissociation)	MS2	45.4952	30	34.6486	18796	03112019_Fusion_1050_VK_Plasma_LFQ_120min_AR2.raw	F2		36	FALSE	34	24	0.0154528		0	0.001133	12207790	34.73
	TRUE	High	[K].SDDKVTLEERLDK.[A]			FALSE	1	2	1	P01024	P01024 [1523-1535]	2	1547.79	0	112.8	187.2			Peak Found	High	Not Found	High	High	0	0	0.003865	0.002504	32	2.59	35.07	K.SDDKVTLEERLDK.A	[1523-1535]		Used
		Checked	Confidence	Identifying Node	PSM Ambiguity	Annotated Sequence	Modifications	# Protein Groups	# Proteins	Master Protein Accessions	Protein Accessions	# Missed Cleavages	Charge	DeltaScore	DeltaCn	Rank	Search Engine Rank	m/z [Da]	MH+ [Da]	Theo. MH+ [Da]	DeltaM [ppm]	Deltam/z [Da]	Activation Type	MS Order	Isolation Interference [%]	Ion Inject Time [ms]	RT [min]	First Scan	Spectrum File	File ID	Quan Info	Ions Score	Contaminant	Identity Strict	Identity Relaxed	Expectation Value	XCorr	Percolator q-Value	Percolator PEP	Precursor Abundance	Apex RT [min]
		TRUE	High	Sequest HT (A11)	Selected	[K].SDDKVTLEERLDK.[A]		1	2	P01024	M0QXZ3; P01024	2	3	0.4324	0	1	1	516.602	1547.79	1547.79	0.5	0.00026	HCD (High Energy Collision Dissociation)	MS2	4.79488	30	34.9759	19077	03112019_Fusion_1050_VK_Plasma_LFQ_120min_AR2.raw	F2			FALSE				2.59	0	0.002504	4.97813e+06	35.05
	TRUE	High	[K].SDDKVTLEER.[L]			FALSE	1	2	5	P01024	P01024 [1523-1532]	1	1191.59	0	203.1	36	60.9		High	High	High	High	High	0.0002084	0.0003755	0.01307	0.008433	36	2.25	27.13	K.SDDKVTLEER.L	[1523-1532]		Used
		Checked	Confidence	Identifying Node	PSM Ambiguity	Annotated Sequence	Modifications	# Protein Groups	# Proteins	Master Protein Accessions	Protein Accessions	# Missed Cleavages	Charge	DeltaScore	DeltaCn	Rank	Search Engine Rank	m/z [Da]	MH+ [Da]	Theo. MH+ [Da]	DeltaM [ppm]	Deltam/z [Da]	Activation Type	MS Order	Isolation Interference [%]	Ion Inject Time [ms]	RT [min]	First Scan	Spectrum File	File ID	Quan Info	Ions Score	Contaminant	Identity Strict	Identity Relaxed	Expectation Value	XCorr	Percolator q-Value	Percolator PEP	Precursor Abundance	Apex RT [min]
		TRUE	High	Sequest HT (A11)	Unambiguous	[K].SDDKVTLEER.[L]		1	2	P01024	M0QXZ3; P01024	1	2	0.44	0	1	1	596.297	1191.59	1191.59	1.11	0.00066	HCD (High Energy Collision Dissociation)	MS2	56.5346	30	27.0167	12638	03112019_Fusion_1050_VK_Plasma_LFQ_120min_AR1.raw	F1			FALSE				2.25	0.0003755	0.008433	56716924	27.14
		TRUE	High	Sequest HT (A11)	Selected	[K].SDDKVTLEER.[L]		1	2	P01024	M0QXZ3; P01024	1	3	0.4659	0	1	1	397.867	1191.59	1191.59	0.1	4e-05	HCD (High Energy Collision Dissociation)	MS2	31.7075	30	27.0403	12623	03112019_Fusion_1050_VK_Plasma_LFQ_120min_AR3.raw	F3			FALSE				2.49	0.0005471	0.0123	19232654	27.14
		TRUE	High	Mascot (A8)	Unambiguous	[K].SDDKVTLEER.[L]		1	2	P01024	M0QXZ3; P01024	1	2	0.75	0	1	1	596.297	1191.59	1191.59	1.11	0.00066	HCD (High Energy Collision Dissociation)	MS2	56.5346	30	27.0167	12638	03112019_Fusion_1050_VK_Plasma_LFQ_120min_AR1.raw	F1		36	FALSE	32	22	0.0116079		0.0002084	0.01307	56716924	27.14
		TRUE	High	Sequest HT (A11)	Selected	[K].SDDKVTLEER.[L]		1	2	P01024	M0QXZ3; P01024	1	3	0.4236	0	1	1	397.867	1191.59	1191.59	0.05	2e-05	HCD (High Energy Collision Dissociation)	MS2	45.0153	20.372	27.0379	12656	03112019_Fusion_1050_VK_Plasma_LFQ_120min_AR1.raw	F1			FALSE				3.14	0.001129	0.02913	61043388	27.14
		TRUE	High	Sequest HT (A11)	Selected	[K].SDDKVTLEER.[L]		1	2	P01024	M0QXZ3; P01024	1	3	0.439	0	1	1	397.866	1191.58	1191.59	-0.66	-0.00026	HCD (High Energy Collision Dissociation)	MS2	44.496	37.09	26.9922	12680	03112019_Fusion_1050_VK_Plasma_LFQ_120min_AR2.raw	F2			FALSE				2.46	0.001129	0.03263	8650799	27.12
	TRUE	High	[R].ISLPESLKRIPIEDGSGEVVLSR.[K]			FALSE	1	1	1	P01024	P01024 [282-304]	2	2494.39	0	97.5	108.2	94.3		High	Peak Found	Peak Found	High	High	0	0	0.005112	0.001585	13	3.32	69.85	R.ISLPESLKRIPIEDGSGEVVLSR.K	[282-304]		Used
		Checked	Confidence	Identifying Node	PSM Ambiguity	Annotated Sequence	Modifications	# Protein Groups	# Proteins	Master Protein Accessions	Protein Accessions	# Missed Cleavages	Charge	DeltaScore	DeltaCn	Rank	Search Engine Rank	m/z [Da]	MH+ [Da]	Theo. MH+ [Da]	DeltaM [ppm]	Deltam/z [Da]	Activation Type	MS Order	Isolation Interference [%]	Ion Inject Time [ms]	RT [min]	First Scan	Spectrum File	File ID	Quan Info	Ions Score	Contaminant	Identity Strict	Identity Relaxed	Expectation Value	XCorr	Percolator q-Value	Percolator PEP	Precursor Abundance	Apex RT [min]
		TRUE	High	Sequest HT (A11)	Selected	[R].ISLPESLKRIPIEDGSGEVVLSR.[K]		1	1	P01024	P01024	2	4	0.5783	0	1	1	624.352	2494.39	2494.39	0.22	0.00013	HCD (High Energy Collision Dissociation)	MS2	44.7608	30	69.8294	49065	03112019_Fusion_1050_VK_Plasma_LFQ_120min_AR1.raw	F1			FALSE				3.32	0	0.001585	4.53866e+06	69.87
	TRUE	High	[R].ISLPESLKR.[I]			FALSE	1	1	2	P01024	P01024 [282-290]	1	1042.63	0	88.5	109.7	101.9		Peak Found	High	High	High	Medium	0.008723	0.01645	0.1633	0.2725	45	1.47	43.39	R.ISLPESLKR.I	[282-290]		Used
		Checked	Confidence	Identifying Node	PSM Ambiguity	Annotated Sequence	Modifications	# Protein Groups	# Proteins	Master Protein Accessions	Protein Accessions	# Missed Cleavages	Charge	DeltaScore	DeltaCn	Rank	Search Engine Rank	m/z [Da]	MH+ [Da]	Theo. MH+ [Da]	DeltaM [ppm]	Deltam/z [Da]	Activation Type	MS Order	Isolation Interference [%]	Ion Inject Time [ms]	RT [min]	First Scan	Spectrum File	File ID	Quan Info	Ions Score	Contaminant	Identity Strict	Identity Relaxed	Expectation Value	XCorr	Percolator q-Value	Percolator PEP	Precursor Abundance	Apex RT [min]
		TRUE	High	Mascot (A8)	Selected	[R].ISLPESLKR.[I]		1	1	P01024	P01024	1	2	0.8	0	1	1	521.816	1042.63	1042.63	-0.09	-5e-05	HCD (High Energy Collision Dissociation)	MS2	40.6727	30	43.4319	26209	03112019_Fusion_1050_VK_Plasma_LFQ_120min_AR2.raw	F2		45	FALSE	26	16	0.000375154		0.008723	0.1633	9911460	43.38
		TRUE	High	Mascot (A8)	Selected	[R].ISLPESLKR.[I]		1	1	P01024	P01024	1	2	0.8222	0	1	1	521.816	1042.63	1042.63	-0.1	-5e-05	HCD (High Energy Collision Dissociation)	MS2	37.0228	30	43.3765	26085	03112019_Fusion_1050_VK_Plasma_LFQ_120min_AR3.raw	F3		45	FALSE	26	16	0.000445872		0.01282	0.2129	12465638	43.34
	TRUE	High	[R].ISLPESLK.[R]			FALSE	1	1	6	P01024	P01024 [282-289]	0	886.524	0	105.5	98.5	95.9		High	High	High	High	High	0.0005843	0.0009944	0.02308	0.0201	48	2.72	52.97	R.ISLPESLK.R	[282-289]		Used
		Checked	Confidence	Identifying Node	PSM Ambiguity	Annotated Sequence	Modifications	# Protein Groups	# Proteins	Master Protein Accessions	Protein Accessions	# Missed Cleavages	Charge	DeltaScore	DeltaCn	Rank	Search Engine Rank	m/z [Da]	MH+ [Da]	Theo. MH+ [Da]	DeltaM [ppm]	Deltam/z [Da]	Activation Type	MS Order	Isolation Interference [%]	Ion Inject Time [ms]	RT [min]	First Scan	Spectrum File	File ID	Quan Info	Ions Score	Contaminant	Identity Strict	Identity Relaxed	Expectation Value	XCorr	Percolator q-Value	Percolator PEP	Precursor Abundance	Apex RT [min]
		TRUE	High	Mascot (A8)	Unambiguous	[R].ISLPESLK.[R]		1	1	P01024	P01024	0	2	0.6	0	1	1	443.765	886.524	886.524	-0.85	-0.00038	HCD (High Energy Collision Dissociation)	MS2	20.5255	30	52.7665	34188	03112019_Fusion_1050_VK_Plasma_LFQ_120min_AR2.raw	F2		45	FALSE	28	18	0.000675394		0.0002084	0.01699	53517152	52.84
		TRUE	High	Sequest HT (A11)	Unambiguous	[R].ISLPESLK.[R]		1	1	P01024	P01024	0	2	0.3971	0	1	1	443.765	886.524	886.524	-0.79	-0.00035	HCD (High Energy Collision Dissociation)	MS2	35.3051	30	52.9657	34400	03112019_Fusion_1050_VK_Plasma_LFQ_120min_AR1.raw	F1			FALSE				2.72	0.0009944	0.0201	61242448	53.06
		TRUE	High	Mascot (A8)	Unambiguous	[R].ISLPESLK.[R]		1	1	P01024	P01024	0	2	0.625	0	1	1	443.765	886.524	886.524	-0.81	-0.00036	HCD (High Energy Collision Dissociation)	MS2	26.8297	27.786	52.9225	34235	03112019_Fusion_1050_VK_Plasma_LFQ_120min_AR3.raw	F3		48	FALSE	28	18	0.000292117		0.0005843	0.02308	70562544	53.01
		TRUE	High	Sequest HT (A11)	Unambiguous	[R].ISLPESLK.[R]		1	1	P01024	P01024	0	2	0.4	0	1	1	443.765	886.524	886.524	-0.81	-0.00036	HCD (High Energy Collision Dissociation)	MS2	26.8297	27.786	52.9225	34235	03112019_Fusion_1050_VK_Plasma_LFQ_120min_AR3.raw	F3			FALSE				2.9	0.001129	0.02807	70562544	53.01
		TRUE	High	Sequest HT (A11)	Unambiguous	[R].ISLPESLK.[R]		1	1	P01024	P01024	0	2	0.3656	0	1	1	443.765	886.524	886.524	-0.85	-0.00038	HCD (High Energy Collision Dissociation)	MS2	20.5255	30	52.7665	34188	03112019_Fusion_1050_VK_Plasma_LFQ_120min_AR2.raw	F2			FALSE				2.79	0.001257	0.03834	53517152	52.84
		TRUE	High	Mascot (A8)	Unambiguous	[R].ISLPESLK.[R]		1	1	P01024	P01024	0	2	0.6458	0	1	1	443.765	886.524	886.524	-0.79	-0.00035	HCD (High Energy Collision Dissociation)	MS2	35.3051	30	52.9657	34400	03112019_Fusion_1050_VK_Plasma_LFQ_120min_AR1.raw	F1		48	FALSE	28	18	0.000332321		0.00303	0.06356	61242448	53.06
	TRUE	High	[K].LSINTHPSQKPLSITVR.[T]			FALSE	1	1	13	P01024	P01024 [409-425]	0	1891.08	0	114.4	105.4	80.2		High	High	High	High	High	0	0	2.145e-05	2.484e-06	48	4.34	46.11	K.LSINTHPSQKPLSITVR.T	[409-425]		Used
		Checked	Confidence	Identifying Node	PSM Ambiguity	Annotated Sequence	Modifications	# Protein Groups	# Proteins	Master Protein Accessions	Protein Accessions	# Missed Cleavages	Charge	DeltaScore	DeltaCn	Rank	Search Engine Rank	m/z [Da]	MH+ [Da]	Theo. MH+ [Da]	DeltaM [ppm]	Deltam/z [Da]	Activation Type	MS Order	Isolation Interference [%]	Ion Inject Time [ms]	RT [min]	First Scan	Spectrum File	File ID	Quan Info	Ions Score	Contaminant	Identity Strict	Identity Relaxed	Expectation Value	XCorr	Percolator q-Value	Percolator PEP	Precursor Abundance	Apex RT [min]
		TRUE	High	Sequest HT (A11)	Unambiguous	[K].LSINTHPSQKPLSITVR.[T]		1	1	P01024	P01024	0	4	0.633	0	1	1	473.524	1891.08	1891.08	-0.25	-0.00012	HCD (High Energy Collision Dissociation)	MS2	31.0935	29.16	46.0181	28345	03112019_Fusion_1050_VK_Plasma_LFQ_120min_AR3.raw	F3			FALSE				4.66	0	9.37e-09	590932672	46.17
		TRUE	High	Sequest HT (A11)	Unambiguous	[K].LSINTHPSQKPLSITVR.[T]		1	1	P01024	P01024	0	3	0.651	0	1	1	631.03	1891.08	1891.08	0.45	0.00028	HCD (High Energy Collision Dissociation)	MS2	17.1319	23.613	45.9889	28496	03112019_Fusion_1050_VK_Plasma_LFQ_120min_AR1.raw	F1			FALSE				4.9	0	2.836e-08	134400112	46.05
		TRUE	High	Mascot (A8)	Unambiguous	[K].LSINTHPSQKPLSITVR.[T]		1	1	P01024	P01024	0	4	1	0	1	1	473.524	1891.08	1891.08	-0.25	-0.00012	HCD (High Energy Collision Dissociation)	MS2	31.0935	29.16	46.0181	28345	03112019_Fusion_1050_VK_Plasma_LFQ_120min_AR3.raw	F3		42	FALSE	25	15	0.000550765		0	2.398e-06	590932672	46.17
		TRUE	High	Sequest HT (A11)	Unambiguous	[K].LSINTHPSQKPLSITVR.[T]		1	1	P01024	P01024	0	4	0.6429	0	1	1	473.524	1891.08	1891.08	-0.14	-7e-05	HCD (High Energy Collision Dissociation)	MS2	42.908	30	45.9575	28469	03112019_Fusion_1050_VK_Plasma_LFQ_120min_AR1.raw	F1			FALSE				4.34	0	2.484e-06	666760448	46.05
		TRUE	High	Sequest HT (A11)	Selected	[K].LSINTHPSQKPLSITVR.[T]		1	1	P01024	P01024	0	3	0.6121	0	1	1	631.03	1891.08	1891.08	0.4	0.00026	HCD (High Energy Collision Dissociation)	MS2	43.0018	30	46.0312	28355	03112019_Fusion_1050_VK_Plasma_LFQ_120min_AR3.raw	F3			FALSE				3.97	0	2.726e-06	121472376	46.17
		TRUE	High	Sequest HT (A11)	Unambiguous	[K].LSINTHPSQKPLSITVR.[T]		1	1	P01024	P01024	0	3	0.6417	0	1	1	631.03	1891.08	1891.08	0.23	0.00014	HCD (High Energy Collision Dissociation)	MS2	38.6798	30	45.9854	28391	03112019_Fusion_1050_VK_Plasma_LFQ_120min_AR2.raw	F2			FALSE				4.27	0	2.871e-06	120113648	46.11
		TRUE	High	Sequest HT (A11)	Unambiguous	[K].LSINTHPSQKPLSITVR.[T]		1	1	P01024	P01024	0	4	0.6085	0	1	1	473.524	1891.08	1891.08	-0.39	-0.00018	HCD (High Energy Collision Dissociation)	MS2	44.1934	30	45.9506	28361	03112019_Fusion_1050_VK_Plasma_LFQ_120min_AR2.raw	F2			FALSE				4.01	0	4.676e-06	574121152	46.11
		TRUE	High	Mascot (A8)	Unambiguous	[K].LSINTHPSQKPLSITVR.[T]		1	1	P01024	P01024	0	3	1	0	1	1	631.03	1891.08	1891.08	0.45	0.00028	HCD (High Energy Collision Dissociation)	MS2	17.1319	23.613	45.9889	28496	03112019_Fusion_1050_VK_Plasma_LFQ_120min_AR1.raw	F1		48	FALSE	25	15	0.000150253		0	2.145e-05	134400112	46.05
		TRUE	High	Sequest HT (A11)	Selected	[K].LSINTHPSQKPLSITVR.[T]		1	1	P01024	P01024	0	4	0.5258	0	1	1	473.524	1891.08	1891.08	-0.34	-0.00016	HCD (High Energy Collision Dissociation)	MS2	27.539	30	46.2793	28764	03112019_Fusion_1050_VK_Plasma_LFQ_120min_AR1.raw	F1			FALSE				3.29	0	4.228e-05	666760448	46.05
		TRUE	High	Mascot (A8)	Unambiguous	[K].LSINTHPSQKPLSITVR.[T]		1	1	P01024	P01024	0	4	1	0	1	1	473.524	1891.08	1891.08	-0.14	-7e-05	HCD (High Energy Collision Dissociation)	MS2	42.908	30	45.9575	28469	03112019_Fusion_1050_VK_Plasma_LFQ_120min_AR1.raw	F1		37	FALSE	25	15	0.00185947		0	0.0001917	666760448	46.05
		TRUE	High	Mascot (A8)	Unambiguous	[K].LSINTHPSQKPLSITVR.[T]		1	1	P01024	P01024	0	3	1	0	1	1	631.03	1891.08	1891.08	0.23	0.00014	HCD (High Energy Collision Dissociation)	MS2	38.6798	30	45.9854	28391	03112019_Fusion_1050_VK_Plasma_LFQ_120min_AR2.raw	F2		36	FALSE	25	15	0.00238684		0	0.000283	120113648	46.11
		TRUE	High	Mascot (A8)	Unambiguous	[K].LSINTHPSQKPLSITVR.[T]		1	1	P01024	P01024	0	4	1	0	1	1	473.524	1891.08	1891.08	-0.39	-0.00018	HCD (High Energy Collision Dissociation)	MS2	44.1934	30	45.9506	28361	03112019_Fusion_1050_VK_Plasma_LFQ_120min_AR2.raw	F2		31	FALSE	25	15	0.00733639		0	0.0003375	574121152	46.11
		TRUE	High	Mascot (A8)	Selected	[K].LSINTHPSQKPLSITVR.[T]		1	1	P01024	P01024	0	2	1	0	1	1	946.042	1891.08	1891.08	-0.06	-6e-05	HCD (High Energy Collision Dissociation)	MS2	0	30	45.9786	28487	03112019_Fusion_1050_VK_Plasma_LFQ_120min_AR1.raw	F1		30	FALSE	25	15	0.00922451		0.08963	0.5213	38159528	46.04
	TRUE	High	[R].LVAYYTLIGASGQR.[E]			FALSE	1	1	14	P01024	P01024 [531-544]	0	1511.82	0	97.5	108.8	93.7		High	High	High	High	High	0	0	0.0001436	6.196e-06	65	3.5	69.31	R.LVAYYTLIGASGQR.E	[531-544]		Used
		Checked	Confidence	Identifying Node	PSM Ambiguity	Annotated Sequence	Modifications	# Protein Groups	# Proteins	Master Protein Accessions	Protein Accessions	# Missed Cleavages	Charge	DeltaScore	DeltaCn	Rank	Search Engine Rank	m/z [Da]	MH+ [Da]	Theo. MH+ [Da]	DeltaM [ppm]	Deltam/z [Da]	Activation Type	MS Order	Isolation Interference [%]	Ion Inject Time [ms]	RT [min]	First Scan	Spectrum File	File ID	Quan Info	Ions Score	Contaminant	Identity Strict	Identity Relaxed	Expectation Value	XCorr	Percolator q-Value	Percolator PEP	Precursor Abundance	Apex RT [min]
		TRUE	High	Sequest HT (A11)	Unambiguous	[R].LVAYYTLIGASGQR.[E]		1	1	P01024	P01024	0	2	0.6782	0	1	1	756.415	1511.82	1511.82	1.22	0.00092	HCD (High Energy Collision Dissociation)	MS2	44.917	30	69.124	48344	03112019_Fusion_1050_VK_Plasma_LFQ_120min_AR2.raw	F2			FALSE				3.48	0	9.044e-07	143793488	69.3
		TRUE	High	Sequest HT (A11)	Unambiguous	[R].LVAYYTLIGASGQR.[E]		1	1	P01024	P01024	0	2	0.7	0	1	1	756.415	1511.82	1511.82	0.87	0.00066	HCD (High Energy Collision Dissociation)	MS2	47.6801	26.851	69.1349	48259	03112019_Fusion_1050_VK_Plasma_LFQ_120min_AR3.raw	F3			FALSE				3.7	0	1.748e-06	169182176	69.29
		TRUE	High	Sequest HT (A11)	Unambiguous	[R].LVAYYTLIGASGQR.[E]		1	1	P01024	P01024	0	2	0.6657	0	1	1	756.415	1511.82	1511.82	0.35	0.00027	HCD (High Energy Collision Dissociation)	MS2	14.7448	26.174	69.1739	48488	03112019_Fusion_1050_VK_Plasma_LFQ_120min_AR1.raw	F1			FALSE				3.5	0	6.196e-06	137650656	69.33
		TRUE	High	Mascot (A8)	Unambiguous	[R].LVAYYTLIGASGQR.[E]		1	1	P01024	P01024	0	2	0.9667	0	1	1	756.415	1511.82	1511.82	1.22	0.00092	HCD (High Energy Collision Dissociation)	MS2	44.917	30	69.124	48344	03112019_Fusion_1050_VK_Plasma_LFQ_120min_AR2.raw	F2		60	FALSE	30	20	2.62614e-05		0	1.061e-05	143793488	69.3
		TRUE	High	Mascot (A8)	Unambiguous	[R].LVAYYTLIGASGQR.[E]		1	1	P01024	P01024	0	2	0.9846	0	1	1	756.415	1511.82	1511.82	0.87	0.00066	HCD (High Energy Collision Dissociation)	MS2	47.6801	26.851	69.1349	48259	03112019_Fusion_1050_VK_Plasma_LFQ_120min_AR3.raw	F3		65	FALSE	30	20	9.87003e-06		0	1.236e-05	169182176	69.29
		TRUE	High	Mascot (A8)	Unambiguous	[R].LVAYYTLIGASGQR.[E]		1	1	P01024	P01024	0	2	0.9846	0	1	1	756.415	1511.82	1511.82	0.35	0.00027	HCD (High Energy Collision Dissociation)	MS2	14.7448	26.174	69.1739	48488	03112019_Fusion_1050_VK_Plasma_LFQ_120min_AR1.raw	F1		65	FALSE	30	20	9.67735e-06		0	0.0001436	137650656	69.33
		TRUE	High	Sequest HT (A11)	Unambiguous	[R].LVAYYTLIGASGQR.[E]		1	1	P01024	P01024	0	3	0.6637	0	1	1	504.613	1511.82	1511.82	0.85	0.00043	HCD (High Energy Collision Dissociation)	MS2	30.5988	30	69.1771	48491	03112019_Fusion_1050_VK_Plasma_LFQ_120min_AR1.raw	F1			FALSE				3.33	0	0.0005168	52548752	69.34
		TRUE	High	Mascot (A8)	Unambiguous	[R].LVAYYTLIGASGQR.[E]		1	1	P01024	P01024	0	3	0.9825	0	1	1	504.613	1511.82	1511.82	0.85	0.00043	HCD (High Energy Collision Dissociation)	MS2	30.5988	30	69.1771	48491	03112019_Fusion_1050_VK_Plasma_LFQ_120min_AR1.raw	F1		57	FALSE	30	20	5.31274e-05		0	0.001155	52548752	69.34
		TRUE	High	Sequest HT (A11)	Unambiguous	[R].LVAYYTLIGASGQR.[E]		1	1	P01024	P01024	0	3	0.6588	0	1	1	504.613	1511.82	1511.82	1.69	0.00085	HCD (High Energy Collision Dissociation)	MS2	39.2669	30	69.1398	48264	03112019_Fusion_1050_VK_Plasma_LFQ_120min_AR3.raw	F3			FALSE				2.96	0	0.00185	62611812	69.3
		TRUE	High	Mascot (A8)	Selected	[R].LVAYYTLIGASGQR.[E]		1	1	P01024	P01024	0	2	1	0	1	1	756.416	1511.82	1511.82	1.6	0.00121	HCD (High Energy Collision Dissociation)	MS2	34.1572	30	70.0919	49097	03112019_Fusion_1050_VK_Plasma_LFQ_120min_AR3.raw	F3		48	FALSE	30	20	0.000453475		0	0.004101	169182176	69.29
		TRUE	High	Sequest HT (A11)	Unambiguous	[R].LVAYYTLIGASGQR.[E]		1	1	P01024	P01024	0	3	0.6	0	1	1	504.612	1511.82	1511.82	0.65	0.00033	HCD (High Energy Collision Dissociation)	MS2	27.8799	30	69.1316	48350	03112019_Fusion_1050_VK_Plasma_LFQ_120min_AR2.raw	F2			FALSE				2.8	0.0002069	0.005601	54822336	69.3
		TRUE	High	Mascot (A8)	Unambiguous	[R].LVAYYTLIGASGQR.[E]		1	1	P01024	P01024	0	3	0.9756	0	1	1	504.613	1511.82	1511.82	1.69	0.00085	HCD (High Energy Collision Dissociation)	MS2	39.2669	30	69.1398	48264	03112019_Fusion_1050_VK_Plasma_LFQ_120min_AR3.raw	F3		41	FALSE	30	20	0.00242411		0	0.006677	62611812	69.3
		TRUE	High	Mascot (A8)	Unambiguous	[R].LVAYYTLIGASGQR.[E]		1	1	P01024	P01024	0	3	1	0	1	1	504.612	1511.82	1511.82	0.65	0.00033	HCD (High Energy Collision Dissociation)	MS2	27.8799	30	69.1316	48350	03112019_Fusion_1050_VK_Plasma_LFQ_120min_AR2.raw	F2		40	FALSE	30	20	0.00278361		0.001955	0.04501	54822336	69.3
		TRUE	High	Mascot (A8)	Selected	[R].LVAYYTLIGASGQR.[E]		1	1	P01024	P01024	0	2	1	0	1	1	756.416	1511.83	1511.82	2.68	0.00203	HCD (High Energy Collision Dissociation)	MS2	61.58	30	70.1527	49236	03112019_Fusion_1050_VK_Plasma_LFQ_120min_AR2.raw	F2		33	FALSE	30	20	0.0126714		0.003769	0.07625	143793488	69.3
	TRUE	High	[K].IRYYTYLIMNK.[G]			FALSE	1	1	1	P01024	P01024 [487-497]	1	1477.79	0	98.9	91.8	109.2		Peak Found	Peak Found	High	High	High	0.001483	0.001129	0.03428	0.03006	32	1.95	59.49	K.IRYYTYLIMNK.G	[487-497]		Used
		Checked	Confidence	Identifying Node	PSM Ambiguity	Annotated Sequence	Modifications	# Protein Groups	# Proteins	Master Protein Accessions	Protein Accessions	# Missed Cleavages	Charge	DeltaScore	DeltaCn	Rank	Search Engine Rank	m/z [Da]	MH+ [Da]	Theo. MH+ [Da]	DeltaM [ppm]	Deltam/z [Da]	Activation Type	MS Order	Isolation Interference [%]	Ion Inject Time [ms]	RT [min]	First Scan	Spectrum File	File ID	Quan Info	Ions Score	Contaminant	Identity Strict	Identity Relaxed	Expectation Value	XCorr	Percolator q-Value	Percolator PEP	Precursor Abundance	Apex RT [min]
		TRUE	High	Sequest HT (A11)	Selected	[K].IRYYTYLIMNK.[G]		1	1	P01024	P01024	1	3	0.5229	0	1	1	493.266	1477.78	1477.79	-2.97	-0.00146	HCD (High Energy Collision Dissociation)	MS2	55.0178	30	59.5091	39896	03112019_Fusion_1050_VK_Plasma_LFQ_120min_AR3.raw	F3			FALSE				2.62	0.003163	0.07436	3.7865e+06	59.5
	TRUE	High	[R].IPIEDGSGEVVLSRK.[V]			FALSE	1	1	6	P01024	P01024 [291-305]	1	1598.87	0	109.9	99.6	90.4		High	High	High	High	High	0	0	3.056e-05	1.275e-05	50	3.9	47.33	R.IPIEDGSGEVVLSRK.V	[291-305]		Used
		Checked	Confidence	Identifying Node	PSM Ambiguity	Annotated Sequence	Modifications	# Protein Groups	# Proteins	Master Protein Accessions	Protein Accessions	# Missed Cleavages	Charge	DeltaScore	DeltaCn	Rank	Search Engine Rank	m/z [Da]	MH+ [Da]	Theo. MH+ [Da]	DeltaM [ppm]	Deltam/z [Da]	Activation Type	MS Order	Isolation Interference [%]	Ion Inject Time [ms]	RT [min]	First Scan	Spectrum File	File ID	Quan Info	Ions Score	Contaminant	Identity Strict	Identity Relaxed	Expectation Value	XCorr	Percolator q-Value	Percolator PEP	Precursor Abundance	Apex RT [min]
		TRUE	High	Sequest HT (A11)	Unambiguous	[R].IPIEDGSGEVVLSRK.[V]		1	1	P01024	P01024	1	3	0.7188	0	1	1	533.63	1598.87	1598.87	-0.08	-4e-05	HCD (High Energy Collision Dissociation)	MS2	27.6053	29.95	47.3293	29519	03112019_Fusion_1050_VK_Plasma_LFQ_120min_AR2.raw	F2			FALSE				5.69	0	5.263e-10	24265952	47.35
		TRUE	High	Sequest HT (A11)	Unambiguous	[R].IPIEDGSGEVVLSRK.[V]		1	1	P01024	P01024	1	3	0.7273	0	1	1	533.63	1598.87	1598.87	-0.02	-1e-05	HCD (High Energy Collision Dissociation)	MS2	32.766	10.397	47.3416	29464	03112019_Fusion_1050_VK_Plasma_LFQ_120min_AR3.raw	F3			FALSE				4.29	0	6.393e-07	29828354	47.35
		TRUE	High	Mascot (A8)	Unambiguous	[R].IPIEDGSGEVVLSRK.[V]		1	1	P01024	P01024	1	3	1	0	1	1	533.63	1598.87	1598.87	-0.08	-4e-05	HCD (High Energy Collision Dissociation)	MS2	27.6053	29.95	47.3293	29519	03112019_Fusion_1050_VK_Plasma_LFQ_120min_AR2.raw	F2		49	FALSE	29	19	0.000339078		0	4.048e-06	24265952	47.35
		TRUE	High	Sequest HT (A11)	Unambiguous	[R].IPIEDGSGEVVLSRK.[V]		1	1	P01024	P01024	1	3	0.741	0	1	1	533.63	1598.87	1598.87	-0.08	-4e-05	HCD (High Energy Collision Dissociation)	MS2	24.4634	11.927	47.2658	29555	03112019_Fusion_1050_VK_Plasma_LFQ_120min_AR1.raw	F1			FALSE				3.9	0	1.275e-05	28609800	47.31
		TRUE	High	Mascot (A8)	Unambiguous	[R].IPIEDGSGEVVLSRK.[V]		1	1	P01024	P01024	1	3	1	0	1	1	533.63	1598.87	1598.87	-0.02	-1e-05	HCD (High Energy Collision Dissociation)	MS2	32.766	10.397	47.3416	29464	03112019_Fusion_1050_VK_Plasma_LFQ_120min_AR3.raw	F3		50	FALSE	29	19	0.000257709		0	3.056e-05	29828354	47.35
		TRUE	High	Mascot (A8)	Unambiguous	[R].IPIEDGSGEVVLSRK.[V]		1	1	P01024	P01024	1	3	1	0	1	1	533.63	1598.87	1598.87	-0.08	-4e-05	HCD (High Energy Collision Dissociation)	MS2	24.4634	11.927	47.2658	29555	03112019_Fusion_1050_VK_Plasma_LFQ_120min_AR1.raw	F1		41	FALSE	29	19	0.00213452		0	0.001212	28609800	47.31
	TRUE	High	[R].IPIEDGSGEVVLSR.[K]			FALSE	1	1	7	P01024	P01024 [291-304]	0	1470.78	0	110.8	90.3	98.8		High	High	High	High	High	0	0	5.33e-06	3.523e-07	95	3.68	57.19	R.IPIEDGSGEVVLSR.K	[291-304]		Used
		Checked	Confidence	Identifying Node	PSM Ambiguity	Annotated Sequence	Modifications	# Protein Groups	# Proteins	Master Protein Accessions	Protein Accessions	# Missed Cleavages	Charge	DeltaScore	DeltaCn	Rank	Search Engine Rank	m/z [Da]	MH+ [Da]	Theo. MH+ [Da]	DeltaM [ppm]	Deltam/z [Da]	Activation Type	MS Order	Isolation Interference [%]	Ion Inject Time [ms]	RT [min]	First Scan	Spectrum File	File ID	Quan Info	Ions Score	Contaminant	Identity Strict	Identity Relaxed	Expectation Value	XCorr	Percolator q-Value	Percolator PEP	Precursor Abundance	Apex RT [min]
		TRUE	High	Sequest HT (A11)	Unambiguous	[R].IPIEDGSGEVVLSR.[K]		1	1	P01024	P01024	0	2	0.7011	0	1	1	735.894	1470.78	1470.78	0.36	0.00027	HCD (High Energy Collision Dissociation)	MS2	15.1745	12.583	57.0264	37914	03112019_Fusion_1050_VK_Plasma_LFQ_120min_AR1.raw	F1			FALSE				3.68	0	3.523e-07	218775312	57.12
		TRUE	High	Sequest HT (A11)	Unambiguous	[R].IPIEDGSGEVVLSR.[K]		1	1	P01024	P01024	0	2	0.6991	0	1	1	735.894	1470.78	1470.78	0.18	0.00013	HCD (High Energy Collision Dissociation)	MS2	16.0096	11.234	57.1336	37881	03112019_Fusion_1050_VK_Plasma_LFQ_120min_AR3.raw	F3			FALSE				3.49	0	4.178e-07	247273824	57.25
		TRUE	High	Sequest HT (A11)	Unambiguous	[R].IPIEDGSGEVVLSR.[K]		1	1	P01024	P01024	0	2	0.7011	0	1	1	735.894	1470.78	1470.78	0.52	0.00038	HCD (High Energy Collision Dissociation)	MS2	21.3094	29.576	57.0544	37859	03112019_Fusion_1050_VK_Plasma_LFQ_120min_AR2.raw	F2			FALSE				3.48	0	7.894e-07	166811680	57.2
		TRUE	High	Mascot (A8)	Unambiguous	[R].IPIEDGSGEVVLSR.[K]		1	1	P01024	P01024	0	2	0.9348	0	1	1	735.894	1470.78	1470.78	0.36	0.00027	HCD (High Energy Collision Dissociation)	MS2	15.1745	12.583	57.0264	37914	03112019_Fusion_1050_VK_Plasma_LFQ_120min_AR1.raw	F1		92	FALSE	31	22	2.7786e-08		0	2.119e-06	218775312	57.12
		TRUE	High	Mascot (A8)	Unambiguous	[R].IPIEDGSGEVVLSR.[K]		1	1	P01024	P01024	0	2	0.9231	0	1	1	735.894	1470.78	1470.78	0.18	0.00013	HCD (High Energy Collision Dissociation)	MS2	16.0096	11.234	57.1336	37881	03112019_Fusion_1050_VK_Plasma_LFQ_120min_AR3.raw	F3		78	FALSE	31	21	6.76311e-07		0	4.961e-06	247273824	57.25
		TRUE	High	Mascot (A8)	Unambiguous	[R].IPIEDGSGEVVLSR.[K]		1	1	P01024	P01024	0	2	0.9895	0	1	1	735.894	1470.78	1470.78	0.52	0.00038	HCD (High Energy Collision Dissociation)	MS2	21.3094	29.576	57.0544	37859	03112019_Fusion_1050_VK_Plasma_LFQ_120min_AR2.raw	F2		95	FALSE	31	22	1.20178e-08		0	5.33e-06	166811680	57.2
		TRUE	High	Mascot (A8)	Selected	[R].IPIEDGSGEVVLSR.[K]		1	1	P01024	P01024	0	2	0.8421	0	1	1	735.893	1470.78	1470.78	-0.47	-0.00034	HCD (High Energy Collision Dissociation)	MS2	40.0473	30	57.701	38494	03112019_Fusion_1050_VK_Plasma_LFQ_120min_AR1.raw	F1		38	FALSE	31	21	0.00577001		0.0002084	0.01067	218775312	57.12
	TRUE	High	[K].LVLSSEK.[TL]			FALSE	1	3	2	P01024	P01024 [67-73]	0	775.456	0	99.2	114.1	86.7		Peak Found	High	High	High	High	0.0002084	0	0.007831	0.003245	54	1.38	29.93	K.LVLSSEK.T	[67-73]		Used
[truncated: 12,661 more rows]

## Sheet: 1.2 Sample B_Master Protein
Checked	Protein FDR Confidence: Combined	Master	Accession	Description	Exp. q-value: Combined	Contaminant	Sum PEP Score	Coverage [%]	# Peptides	# PSMs	# Unique Peptides	# Protein Groups	# AAs	MW [kDa]	calc. pI	Score Mascot: Mascot	Score Sequest HT: Sequest HT	# Peptides (by Search Engine): Mascot	# Peptides (by Search Engine): Sequest HT	# Razor Peptides	Abundances (Grouped): F1, Sample	Abundances (Grouped): F2, Sample	Abundances (Grouped): F3, Sample	Abundances (Normalized): F1: Sample	Abundances (Normalized): F2: Sample	Abundances (Normalized): F3: Sample	Abundance: F1: Sample	Abundance: F2: Sample	Abundance: F3: Sample	Found in Sample: [S1] F1: Sample	Found in Sample: [S2] F2: Sample	Found in Sample: [S3] F3: Sample	Modifications
[truncated: 14,691 more rows]

[truncated: 7 more sheets: 1.3 Sample C_Master Protein, 1.4 Sample A_Protein details, 1.5 Sample B_Protein details, 1.6 Sample C_Protein details, 1.7_Sample A_Peptide details, 1.8 Sample B_Peptide details, 1.9 Sample C_Peptide deatils]
