# Supplementary material for: An Integrated Quantitative Proteomics Workflow for Cancer Biomarker Discovery and Validation in Plasma
Source: Front Oncol. 2020 Sep 23;10:543997. doi: 10.3389/fonc.2020.543997 (PMC7538778; doi:10.3389/fonc.2020.543997)
Supplement: Supplementary file 3 [file Table_2.XLSX]

## Sheet: Key
Table S2: The list of identified proteins in iTRAQ 4-plex experiment.
S. No.	Tab names	Description
2.1	iTRAQ_Set1_Master Protein	Set 1: Master protein list has all details about PSMs, peptides and proteins
2.2	iTRAQ_Set2_Master Protein	Set 2: Master protein list has all details about PSMs, peptides and proteins
2.3	iTRAQ_Set3_Master Protein	Set 3: Master protein list has all details about PSMs, peptides and proteins
2.4	Protein details	The number of proteins and their abundance in all three technical replicates (114_R1-R3, 115_R1-R3, 116_R1-R3, and 115_R1-R3) of sample A, B and C
S. No.	Column names	Full form
1	A	Sample A
2	B	Sample B
3	C	Sample C
4	CV	Coefficient of variation
5	Avg.	Average

## Sheet: 2.1 iTRAQ_Set1_Master Protein
I	Protein FDR Confidence: Combined	Master	Accession	Description	Exp. q-value: Combined	Contaminant	Sum PEP Score	Coverage [%]	# Peptides	# PSMs	# Unique Peptides	# Protein Groups	# AAs	MW [kDa]	calc. pI	Score Mascot: Mascot	Score Sequest HT: Sequest HT	# Peptides (by Search Engine): Mascot	# Peptides (by Search Engine): Sequest HT	# Razor Peptides	Abundances (Grouped): F1, 114	Abundances (Grouped): F1, 115	Abundances (Grouped): F1, 116	Abundances (Grouped): F1, 117	Abundances (Normalized): F1: 114, Sample	Abundances (Normalized): F1: 115, Sample	Abundances (Normalized): F1: 116, Sample	Abundances (Normalized): F1: 117, Sample	Abundance: F1: 114, Sample	Abundance: F1: 115, Sample	Abundance: F1: 116, Sample	Abundance: F1: 117, Sample	Found in Sample: [S1] F1: 114, Sample	Found in Sample: [S4] F1: 115, Sample	Found in Sample: [S5] F1: 116, Sample	Found in Sample: [S6] F1: 117, Sample	Modifications
TRUE	High	Master Protein	P02768	Serum albumin OS=Homo sapiens OX=9606 GN=ALB PE=1 SV=2	0	TRUE	1945.77	90	90	832	90	1	609	69.3	6.28	5561	2816.55	65	90	0	80.6	101.5	118.8	99.1	5.65631e+08	7.1242e+08	8.34096e+08	6.95549e+08	421965	2.60896e+07	8.34096e+08	3.52478e+08	High	High	High	High
	Checked	Confidence	Annotated Sequence	Modifications	Modifications in Master Proteins	Contaminant	# Protein Groups	# Proteins	# PSMs	Master Protein Accessions	Positions in Master Proteins	# Missed Cleavages	Theo. MH+ [Da]	# Razor Quan Results	Abundances (Grouped): F1, 114	Abundances (Grouped): F1, 115	Abundances (Grouped): F1, 116	Abundances (Grouped): F1, 117	Quan Info	Found in Sample: [S1] F1: 114, Sample	Found in Sample: [S4] F1: 115, Sample	Found in Sample: [S5] F1: 116, Sample	Found in Sample: [S6] F1: 117, Sample	Confidence (by Search Engine): Mascot	Confidence (by Search Engine): Sequest HT	Percolator q-Value (by Search Engine): Mascot	Percolator q-Value (by Search Engine): Sequest HT	Percolator PEP (by Search Engine): Mascot	Percolator PEP (by Search Engine): Sequest HT	Ions Score (by Search Engine): Mascot	XCorr (by Search Engine): Sequest HT	Sequence in Protein	Positions in Protein	Peptide Group Modifications in Protein	Quan Usage
	TRUE	High	[K].RMPCAEDYLSVVLNQLCVLHEK.[T]	2xCarbamidomethyl [C4; C17]		TRUE	1	7	3	P02768	P02768 [469-490]	1	2674.31	0					No Quan Labels	Not Found	High	High	High	n/a	High		0		2.831e-06		6.25	K.RMPCAEDYLSVVLNQLCVLHEK.T	[469-490]		Not Used
		Checked	Confidence	Identifying Node	PSM Ambiguity	Annotated Sequence	Modifications	# Protein Groups	# Proteins	Master Protein Accessions	Protein Accessions	# Missed Cleavages	Charge	DeltaScore	DeltaCn	Rank	Search Engine Rank	m/z [Da]	MH+ [Da]	Theo. MH+ [Da]	DeltaM [ppm]	Deltam/z [Da]	Activation Type	MS Order	Isolation Interference [%]	Average Reporter S/N	Ion Inject Time [ms]	RT [min]	First Scan	Spectrum File	File ID	Abundance: 114	Abundance: 115	Abundance: 116	Abundance: 117	Quan Info	Ions Score	Contaminant	Identity Strict	Identity Relaxed	Expectation Value	XCorr	Percolator q-Value	Percolator PEP
		TRUE	High	Sequest HT (A8)	Unambiguous	[K].RMPcAEDYLSVVLNQLcVLHEK.[T]	C4(Carbamidomethyl); C17(Carbamidomethyl)	1	7	P02768	P02768; A0A0C4DGB6; H0YA55; A0A087WWT3; D6RHD5; C9JKR2; B7WNR0	1	3	0.6889	0	1	1	892.112	2674.32	2674.31	1.87	0.00167	HCD (High Energy Collision Dissociation)	MS2	2.11314	5.1	2.188	141.787	102956	12122019_Fusion_1055_VK_180min_iTRAQ1.raw	F1			396737	276709	No Quan Labels		TRUE				8.23	0	3.947e-10
		TRUE	High	Sequest HT (A8)	Unambiguous	[K].RMPcAEDYLSVVLNQLcVLHEK.[T]	C4(Carbamidomethyl); C17(Carbamidomethyl)	1	7	P02768	P02768; A0A0C4DGB6; H0YA55; A0A087WWT3; D6RHD5; C9JKR2; B7WNR0	1	4	0.5568	0	1	1	669.336	2674.32	2674.31	2.81	0.00188	HCD (High Energy Collision Dissociation)	MS2	21.7082	11.8	30	141.49	102680	12122019_Fusion_1055_VK_180min_iTRAQ1.raw	F1		6412.14	53841.5	60592	No Quan Labels		TRUE				6.25	0	2.831e-06
		TRUE	High	Sequest HT (A8)	Unambiguous	[K].RMPcAEDYLSVVLNQLcVLHEK.[T]	C4(Carbamidomethyl); C17(Carbamidomethyl)	1	7	P02768	P02768; A0A0C4DGB6; H0YA55; A0A087WWT3; D6RHD5; C9JKR2; B7WNR0	1	3	0.5443	0	1	1	892.111	2674.32	2674.31	1.43	0.00127	HCD (High Energy Collision Dissociation)	MS2	70.3271	19	6.16	141.511	102700	12122019_Fusion_1055_VK_180min_iTRAQ1.raw	F1		28497.4	355836	518003	No Quan Labels		TRUE				5.31	0.0001924	4.345e-05
	TRUE	High	[K].RMPCAEDYLSVVLNQLCVLHEK.[T]	2xCarbamidomethyl [C4; C17]; 1xOxidation [M2]		TRUE	1	7	2	P02768	P02768 [469-490]	1	2690.31	0					No Quan Labels	Not Found	High	High	High	n/a	High		0		1.452e-08		7.28	K.RMPCAEDYLSVVLNQLCVLHEK.T	[469-490]		Not Used
		Checked	Confidence	Identifying Node	PSM Ambiguity	Annotated Sequence	Modifications	# Protein Groups	# Proteins	Master Protein Accessions	Protein Accessions	# Missed Cleavages	Charge	DeltaScore	DeltaCn	Rank	Search Engine Rank	m/z [Da]	MH+ [Da]	Theo. MH+ [Da]	DeltaM [ppm]	Deltam/z [Da]	Activation Type	MS Order	Isolation Interference [%]	Average Reporter S/N	Ion Inject Time [ms]	RT [min]	First Scan	Spectrum File	File ID	Abundance: 114	Abundance: 115	Abundance: 116	Abundance: 117	Quan Info	Ions Score	Contaminant	Identity Strict	Identity Relaxed	Expectation Value	XCorr	Percolator q-Value	Percolator PEP
		TRUE	High	Sequest HT (A8)	Unambiguous	[K].RmPcAEDYLSVVLNQLcVLHEK.[T]	M2(Oxidation); C4(Carbamidomethyl); C17(Carbamidomethyl)	1	7	P02768	P02768; A0A0C4DGB6; H0YA55; A0A087WWT3; D6RHD5; C9JKR2; B7WNR0	1	3	0.6896	0	1	1	897.443	2690.31	2690.31	1.83	0.00164	HCD (High Energy Collision Dissociation)	MS2	20.0776	20	8.522	139.567	100954	12122019_Fusion_1055_VK_180min_iTRAQ1.raw	F1		15853.8	447986	202707	No Quan Labels		TRUE				7.28	0	1.452e-08
		TRUE	High	Sequest HT (A8)	Unambiguous	[K].RmPcAEDYLSVVLNQLcVLHEK.[T]	M2(Oxidation); C4(Carbamidomethyl); C17(Carbamidomethyl)	1	7	P02768	P02768; A0A0C4DGB6; H0YA55; A0A087WWT3; D6RHD5; C9JKR2; B7WNR0	1	4	0.5365	0	1	1	673.334	2690.31	2690.31	1.53	0.00103	HCD (High Energy Collision Dissociation)	MS2	20.7855	6.9	23.5	139.57	100955	12122019_Fusion_1055_VK_180min_iTRAQ1.raw	F1			35586.2	55333.2	No Quan Labels		TRUE				6.84	0	2.136e-07
	TRUE	High	[K].RMPCAEDYLSVVLNQLCVLHEK.[T]	2xCarbamidomethyl [C4; C17]; 1xiTRAQ4plex [K22]; 1xiTRAQ4plex [N-Term]		TRUE	1	7	4	P02768	P02768 [469-490]	1	2818.42	0	0.2	210.3	31.5	158		Not Found	High	High	High	n/a	High		0		4.586e-07		6.64	K.RMPCAEDYLSVVLNQLCVLHEK.T	[469-490]		Used
		Checked	Confidence	Identifying Node	PSM Ambiguity	Annotated Sequence	Modifications	# Protein Groups	# Proteins	Master Protein Accessions	Protein Accessions	# Missed Cleavages	Charge	DeltaScore	DeltaCn	Rank	Search Engine Rank	m/z [Da]	MH+ [Da]	Theo. MH+ [Da]	DeltaM [ppm]	Deltam/z [Da]	Activation Type	MS Order	Isolation Interference [%]	Average Reporter S/N	Ion Inject Time [ms]	RT [min]	First Scan	Spectrum File	File ID	Abundance: 114	Abundance: 115	Abundance: 116	Abundance: 117	Quan Info	Ions Score	Contaminant	Identity Strict	Identity Relaxed	Expectation Value	XCorr	Percolator q-Value	Percolator PEP
		TRUE	High	Sequest HT (A8)	Selected	[K].RMPcAEDYLSVVLNQLcVLHEk.[T]	C4(Carbamidomethyl); C17(Carbamidomethyl); K22(iTRAQ4plex)	1	7	P02768	P02768; A0A0C4DGB6; H0YA55; A0A087WWT3; D6RHD5; C9JKR2; B7WNR0	1	4	0.6433	0	1	1	705.359	2818.42	2818.42	-0.56	-0.0004	HCD (High Energy Collision Dissociation)	MS2	5.4974	10.8	0.987	141.642	102820	12122019_Fusion_1055_VK_180min_iTRAQ1.raw	F1		248246	554489	2.37714e+06			TRUE				7.71	0	6.157e-09
		TRUE	High	Sequest HT (A8)	Unambiguous	[K].rMPcAEDYLSVVLNQLcVLHEK.[T]	N-Term(iTRAQ4plex); C4(Carbamidomethyl); C17(Carbamidomethyl)	1	7	P02768	P02768; A0A0C4DGB6; H0YA55; A0A087WWT3; D6RHD5; C9JKR2; B7WNR0	1	3	0.5348	0	1	1	940.143	2818.41	2818.42	-1.35	-0.00127	HCD (High Energy Collision Dissociation)	MS2	18.3188	11.1	6.826	141.055	102286	12122019_Fusion_1055_VK_180min_iTRAQ1.raw	F1			240738	242200			TRUE				6.17	0	2.099e-07
		TRUE	High	Sequest HT (A8)	Unambiguous	[K].rMPcAEDYLSVVLNQLcVLHEK.[T]	N-Term(iTRAQ4plex); C4(Carbamidomethyl); C17(Carbamidomethyl)	1	7	P02768	P02768; A0A0C4DGB6; H0YA55; A0A087WWT3; D6RHD5; C9JKR2; B7WNR0	1	4	0.4443	0	1	1	705.361	2818.42	2818.42	1.71	0.0012	HCD (High Energy Collision Dissociation)	MS2	13.7717	21.8	30	140.962	102203	12122019_Fusion_1055_VK_180min_iTRAQ1.raw	F1		8891.36	144414	68395.5			TRUE				6.64	0	4.586e-07
		TRUE	High	Sequest HT (A8)	Unambiguous	[K].RMPcAEDYLSVVLNQLcVLHEk.[T]	C4(Carbamidomethyl); C17(Carbamidomethyl); K22(iTRAQ4plex)	1	7	P02768	P02768; A0A0C4DGB6; H0YA55; A0A087WWT3; D6RHD5; C9JKR2; B7WNR0	1	3	0.4304	0	1	1	940.139	2818.4	2818.42	-5.13	-0.00482	HCD (High Energy Collision Dissociation)	MS2	42.3266	26.1	30	139.228	100642	12122019_Fusion_1055_VK_180min_iTRAQ1.raw	F1		10280.4	154468	91288.6			TRUE				4.6	0.0002788	0.003566
	TRUE	High	[R].RHPYFYAPELLFFAKR.[Y]	1xiTRAQ4plex [K15]; 1xiTRAQ4plex [N-Term]		TRUE	1	6	4	P02768	P02768 [169-184]	2	2199.2	0	0.8	194.5	61.4	143.3		Not Found	High	High	High	n/a	High		0		7.168e-07		6.07	R.RHPYFYAPELLFFAKR.Y	[169-184]		Used
		Checked	Confidence	Identifying Node	PSM Ambiguity	Annotated Sequence	Modifications	# Protein Groups	# Proteins	Master Protein Accessions	Protein Accessions	# Missed Cleavages	Charge	DeltaScore	DeltaCn	Rank	Search Engine Rank	m/z [Da]	MH+ [Da]	Theo. MH+ [Da]	DeltaM [ppm]	Deltam/z [Da]	Activation Type	MS Order	Isolation Interference [%]	Average Reporter S/N	Ion Inject Time [ms]	RT [min]	First Scan	Spectrum File	File ID	Abundance: 114	Abundance: 115	Abundance: 116	Abundance: 117	Quan Info	Ions Score	Contaminant	Identity Strict	Identity Relaxed	Expectation Value	XCorr	Percolator q-Value	Percolator PEP
		TRUE	High	Sequest HT (A8)	Unambiguous	[R].RHPYFYAPELLFFAkR.[Y]	K15(iTRAQ4plex)	1	6	P02768	P02768; A0A0C4DGB6; H0YA55; D6RHD5; B7WNR0; H7C013	2	4	0.6498	0	1	1	550.556	2199.2	2199.2	1.77	0.00097	HCD (High Energy Collision Dissociation)	MS2	2.02419	38.3	23.5	111.895	77363	12122019_Fusion_1055_VK_180min_iTRAQ1.raw	F1		21310.8	218113	238191			TRUE				6.54	0	5.394e-07
		TRUE	High	Sequest HT (A8)	Unambiguous	[R].rHPYFYAPELLFFAKR.[Y]	N-Term(iTRAQ4plex)	1	6	P02768	P02768; A0A0C4DGB6; H0YA55; D6RHD5; B7WNR0; H7C013	2	4	0.5453	0	1	1	550.555	2199.2	2199.2	0.47	0.00026	HCD (High Energy Collision Dissociation)	MS2	5.99846	14.4	30	110.336	76083	12122019_Fusion_1055_VK_180min_iTRAQ1.raw	F1			72480.6	68391			TRUE				6.07	0	7.168e-07
		TRUE	High	Sequest HT (A8)	Unambiguous	[R].RHPYFYAPELLFFAkR.[Y]	K15(iTRAQ4plex)	1	6	P02768	P02768; A0A0C4DGB6; H0YA55; D6RHD5; B7WNR0; H7C013	2	4	0.6847	0	1	1	550.554	2199.2	2199.2	-1.48	-0.00082	HCD (High Energy Collision Dissociation)	MS2	8.72393	26.7	9.685	111.199	76800	12122019_Fusion_1055_VK_180min_iTRAQ1.raw	F1		43818.9	318219	454321			TRUE				6.28	0	1.094e-06
		TRUE	High	Sequest HT (A8)	Unambiguous	[R].RHPYFYAPELLFFAkR.[Y]	K15(iTRAQ4plex)	1	6	P02768	P02768; A0A0C4DGB6; H0YA55; D6RHD5; B7WNR0; H7C013	2	3	0.5443	0	1	1	733.736	2199.19	2199.2	-2.19	-0.00161	HCD (High Energy Collision Dissociation)	MS2	32.7065	16.5	8.424	111.307	76889	12122019_Fusion_1055_VK_180min_iTRAQ1.raw	F1		37159.3	272898	281160			TRUE				5.64	0	5.717e-06
	TRUE	High	[R].RHPYFYAPELLFFAKR.[Y]	1xiTRAQ4plex [K15]; 1xiTRAQ4plex [N-Term]		TRUE	1	6	3	P02768	P02768 [169-184]	2	2343.3	0	18.1	108.8	161.3	111.8		Not Found	High	High	High	High	High	0	0	3.621e-06	1.274e-08	40	7.33	R.RHPYFYAPELLFFAKR.Y	[169-184]		Used
		Checked	Confidence	Identifying Node	PSM Ambiguity	Annotated Sequence	Modifications	# Protein Groups	# Proteins	Master Protein Accessions	Protein Accessions	# Missed Cleavages	Charge	DeltaScore	DeltaCn	Rank	Search Engine Rank	m/z [Da]	MH+ [Da]	Theo. MH+ [Da]	DeltaM [ppm]	Deltam/z [Da]	Activation Type	MS Order	Isolation Interference [%]	Average Reporter S/N	Ion Inject Time [ms]	RT [min]	First Scan	Spectrum File	File ID	Abundance: 114	Abundance: 115	Abundance: 116	Abundance: 117	Quan Info	Ions Score	Contaminant	Identity Strict	Identity Relaxed	Expectation Value	XCorr	Percolator q-Value	Percolator PEP
		TRUE	High	Sequest HT (A8)	Unambiguous	[R].rHPYFYAPELLFFAkR.[Y]	N-Term(iTRAQ4plex); K15(iTRAQ4plex)	1	6	P02768	P02768; A0A0C4DGB6; H0YA55; D6RHD5; B7WNR0; H7C013	2	4	0.6521	0	1	1	586.58	2343.3	2343.3	-1.12	-0.00065	HCD (High Energy Collision Dissociation)	MS2	4.98684	25.7	8.93	111.207	76807	12122019_Fusion_1055_VK_180min_iTRAQ1.raw	F1		19822	617875	210861			TRUE				7.33	0	1.274e-08
		TRUE	High	Mascot (A5)	Unambiguous	[R].rHPYFYAPELLFFAkR.[Y]	N-Term(iTRAQ4plex); K15(iTRAQ4plex)	1	6	P02768	P02768; A0A0C4DGB6; H0YA55; D6RHD5; B7WNR0; H7C013	2	4	1	0	1	1	586.58	2343.3	2343.3	-1.12	-0.00065	HCD (High Energy Collision Dissociation)	MS2	4.98684	25.7	8.93	111.207	76807	12122019_Fusion_1055_VK_180min_iTRAQ1.raw	F1		19822	617875	210861		40	TRUE	26	18	0.0047088		0	3.621e-06
		TRUE	High	Mascot (A5)	Selected	[R].rHPYFYAPELLFFAkR.[Y]	N-Term(iTRAQ4plex); K15(iTRAQ4plex)	1	6	P02768	P02768; A0A0C4DGB6; H0YA55; D6RHD5; B7WNR0; H7C013	2	5	1	0	1	1	469.466	2343.3	2343.3	-0.28	-0.00013	HCD (High Energy Collision Dissociation)	MS2	11.1369	26.4	30.159	111.358	76932	12122019_Fusion_1055_VK_180min_iTRAQ1.raw	F1			184100	70662.4		34	TRUE	26	18	0.0207012		0.001118	0.001058
	TRUE	High	[R].RHPDYSVVLLLR.[L]			TRUE	1	6	15	P02768	P02768 [361-372]	1	1467.84	0					No Quan Labels	Not Found	High	High	High	n/a	High		0.0001924		6.891e-05		4.86	R.RHPDYSVVLLLR.L	[361-372]		Not Used
		Checked	Confidence	Identifying Node	PSM Ambiguity	Annotated Sequence	Modifications	# Protein Groups	# Proteins	Master Protein Accessions	Protein Accessions	# Missed Cleavages	Charge	DeltaScore	DeltaCn	Rank	Search Engine Rank	m/z [Da]	MH+ [Da]	Theo. MH+ [Da]	DeltaM [ppm]	Deltam/z [Da]	Activation Type	MS Order	Isolation Interference [%]	Average Reporter S/N	Ion Inject Time [ms]	RT [min]	First Scan	Spectrum File	File ID	Abundance: 114	Abundance: 115	Abundance: 116	Abundance: 117	Quan Info	Ions Score	Contaminant	Identity Strict	Identity Relaxed	Expectation Value	XCorr	Percolator q-Value	Percolator PEP
		TRUE	High	Sequest HT (A8)	Selected	[R].RHPDYSVVLLLR.[L]		1	6	P02768	P02768; A0A0C4DGB6; H0YA55; D6RHD5; C9JKR2; B7WNR0	1	3	0.6351	0	1	1	489.953	1467.84	1467.84	0.83	0.0004	HCD (High Energy Collision Dissociation)	MS2	0.233739	0.8	2.996	91.2407	60551	12122019_Fusion_1055_VK_180min_iTRAQ1.raw	F1				73976.1	No Quan Labels		TRUE				5.07	0.0001924	1.672e-05
		TRUE	High	Sequest HT (A8)	Selected	[R].RHPDYSVVLLLR.[L]		1	6	P02768	P02768; A0A0C4DGB6; H0YA55; D6RHD5; C9JKR2; B7WNR0	1	3	0.6311	0	1	1	489.952	1467.84	1467.84	-0.61	-0.0003	HCD (High Energy Collision Dissociation)	MS2	0.753091	1.6	0.665	90.5649	60010	12122019_Fusion_1055_VK_180min_iTRAQ1.raw	F1			422977	247195	No Quan Labels		TRUE				5.15	0.0001924	1.716e-05
		TRUE	High	Sequest HT (A8)	Selected	[R].RHPDYSVVLLLR.[L]		1	6	P02768	P02768; A0A0C4DGB6; H0YA55; D6RHD5; C9JKR2; B7WNR0	1	3	0.6514	0	1	1	489.953	1467.84	1467.84	1	0.00049	HCD (High Energy Collision Dissociation)	MS2	24.6179	11.1	24.979	92.6134	61629	12122019_Fusion_1055_VK_180min_iTRAQ1.raw	F1			59430.5	70978.7	No Quan Labels		TRUE				5.02	0.0001924	2.379e-05
		TRUE	High	Sequest HT (A8)	Selected	[R].RHPDYSVVLLLR.[L]		1	6	P02768	P02768; A0A0C4DGB6; H0YA55; D6RHD5; C9JKR2; B7WNR0	1	3	0.6569	0	1	1	489.952	1467.84	1467.84	-0.36	-0.00018	HCD (High Energy Collision Dissociation)	MS2	27.019	31	14.155	91.9799	61134	12122019_Fusion_1055_VK_180min_iTRAQ1.raw	F1		37059.9	187089	413586	No Quan Labels		TRUE				5.1	0.0001924	3.532e-05
		TRUE	High	Sequest HT (A8)	Selected	[R].RHPDYSVVLLLR.[L]		1	6	P02768	P02768; A0A0C4DGB6; H0YA55; D6RHD5; C9JKR2; B7WNR0	1	3	0.6058	0	1	1	489.953	1467.84	1467.84	0.43	0.00021	HCD (High Energy Collision Dissociation)	MS2	77.4944	36.6	30	95.3494	63818	12122019_Fusion_1055_VK_180min_iTRAQ1.raw	F1		5547.87	243916	107144	No Quan Labels		TRUE				4.49	0.0001924	4.174e-05
		TRUE	High	Sequest HT (A8)	Selected	[R].RHPDYSVVLLLR.[L]		1	6	P02768	P02768; A0A0C4DGB6; H0YA55; D6RHD5; C9JKR2; B7WNR0	1	3	0.6566	0	1	1	489.953	1467.84	1467.84	1.03	0.0005	HCD (High Energy Collision Dissociation)	MS2	48.4036	16	30	93.9692	62689	12122019_Fusion_1055_VK_180min_iTRAQ1.raw	F1		5981.29	61913.4	87512.6	No Quan Labels		TRUE				4.98	0.0001924	4.62e-05
		TRUE	High	Sequest HT (A8)	Selected	[R].RHPDYSVVLLLR.[L]		1	6	P02768	P02768; A0A0C4DGB6; H0YA55; D6RHD5; C9JKR2; B7WNR0	1	2	0.5729	0	1	1	734.425	1467.84	1467.84	0.4	0.00029	HCD (High Energy Collision Dissociation)	MS2	29.1891	2	2.308	90.6532	60081	12122019_Fusion_1055_VK_180min_iTRAQ1.raw	F1			255381		No Quan Labels		TRUE				3.98	0.0001924	5.812e-05
		TRUE	High	Sequest HT (A8)	Unambiguous	[R].RHPDYSVVLLLR.[L]		1	6	P02768	P02768; A0A0C4DGB6; H0YA55; D6RHD5; C9JKR2; B7WNR0	1	3	0.6152	0	1	1	489.952	1467.84	1467.84	-0.17	-8e-05	HCD (High Energy Collision Dissociation)	MS2	49.0689	75.6	30	89.8918	59462	12122019_Fusion_1055_VK_180min_iTRAQ1.raw	F1		12525.6	552853	175768	No Quan Labels		TRUE				4.86	0.0001924	6.891e-05
		TRUE	High	Sequest HT (A8)	Unambiguous	[R].RHPDYSVVLLLR.[L]		1	6	P02768	P02768; A0A0C4DGB6; H0YA55; D6RHD5; C9JKR2; B7WNR0	1	3	0.6816	0	1	1	489.952	1467.84	1467.84	-0.12	-6e-05	HCD (High Energy Collision Dissociation)	MS2	56.8603	15.9	5.716	91.9399	61106	12122019_Fusion_1055_VK_180min_iTRAQ1.raw	F1		97215.2	180061	554581	No Quan Labels		TRUE				4.9	0.0001924	9.597e-05
		TRUE	High	Sequest HT (A8)	Selected	[R].RHPDYSVVLLLR.[L]		1	6	P02768	P02768; A0A0C4DGB6; H0YA55; D6RHD5; C9JKR2; B7WNR0	1	3	0.6681	0	1	1	489.951	1467.84	1467.84	-2.92	-0.00143	HCD (High Energy Collision Dissociation)	MS2	15.2322	20.4	30.028	94.6528	63252	12122019_Fusion_1055_VK_180min_iTRAQ1.raw	F1		5541.59	127842	65805	No Quan Labels		TRUE				4.7	0.0001924	0.0001123
		TRUE	High	Sequest HT (A8)	Selected	[R].RHPDYSVVLLLR.[L]		1	6	P02768	P02768; A0A0C4DGB6; H0YA55; D6RHD5; C9JKR2; B7WNR0	1	3	0.6455	0	1	1	489.952	1467.84	1467.84	-0.3	-0.00015	HCD (High Energy Collision Dissociation)	MS2	20.0557	54.6	27.119	91.8382	61025	12122019_Fusion_1055_VK_180min_iTRAQ1.raw	F1		35542.6	168812	389673	No Quan Labels		TRUE				5.19	0.0001924	0.0001256
		TRUE	High	Sequest HT (A8)	Unambiguous	[R].RHPDYSVVLLLR.[L]		1	6	P02768	P02768; A0A0C4DGB6; H0YA55; D6RHD5; C9JKR2; B7WNR0	1	3	0.6604	0	1	1	489.952	1467.84	1467.84	-0.82	-0.0004	HCD (High Energy Collision Dissociation)	MS2	20.1293	18.3	30	93.2858	62184	12122019_Fusion_1055_VK_180min_iTRAQ1.raw	F1		9885.16	86608.9	87187.6	No Quan Labels		TRUE				4.77	0.0001924	0.0001442
		TRUE	High	Sequest HT (A8)	Selected	[R].RHPDYSVVLLLR.[L]		1	6	P02768	P02768; A0A0C4DGB6; H0YA55; D6RHD5; C9JKR2; B7WNR0	1	3	0.6659	0	1	1	489.953	1467.85	1467.84	1.83	0.0009	HCD (High Energy Collision Dissociation)	MS2	44.9184	13.4	30	96.0819	64407	12122019_Fusion_1055_VK_180min_iTRAQ1.raw	F1		5505.25	65049.2	60162.8	No Quan Labels		TRUE				4.25	0.0001924	0.0001727
		TRUE	High	Sequest HT (A8)	Selected	[R].RHPDYSVVLLLR.[L]		1	6	P02768	P02768; A0A0C4DGB6; H0YA55; D6RHD5; C9JKR2; B7WNR0	1	2	0.595	0	1	1	734.426	1467.84	1467.84	0.98	0.00072	HCD (High Energy Collision Dissociation)	MS2	25.5651	20.2	12.283	91.3439	60631	12122019_Fusion_1055_VK_180min_iTRAQ1.raw	F1		16753.7	356910	121519	No Quan Labels		TRUE				3.58	0.0001924	0.0003346
		TRUE	High	Sequest HT (A8)	Selected	[R].RHPDYSVVLLLR.[L]		1	6	P02768	P02768; A0A0C4DGB6; H0YA55; D6RHD5; C9JKR2; B7WNR0	1	2	0.5472	0	1	1	734.426	1467.84	1467.84	0.65	0.00048	HCD (High Energy Collision Dissociation)	MS2	35.9295	16.4	22.422	89.9733	59534	12122019_Fusion_1055_VK_180min_iTRAQ1.raw	F1			113390	96378.5	No Quan Labels		TRUE				3.07	0.0004674	0.006769
	TRUE	High	[R].RHPDYSVVLLLR.[L]	1xiTRAQ4plex [N-Term]		TRUE	1	6	11	P02768	P02768 [361-372]	1	1611.95	0	1.3	75.5	179.7	143.5		Not Found	High	High	High	High	High	0	0	3.535e-05	1.272e-07	68	5.11	R.RHPDYSVVLLLR.L	[361-372]		Used
		Checked	Confidence	Identifying Node	PSM Ambiguity	Annotated Sequence	Modifications	# Protein Groups	# Proteins	Master Protein Accessions	Protein Accessions	# Missed Cleavages	Charge	DeltaScore	DeltaCn	Rank	Search Engine Rank	m/z [Da]	MH+ [Da]	Theo. MH+ [Da]	DeltaM [ppm]	Deltam/z [Da]	Activation Type	MS Order	Isolation Interference [%]	Average Reporter S/N	Ion Inject Time [ms]	RT [min]	First Scan	Spectrum File	File ID	Abundance: 114	Abundance: 115	Abundance: 116	Abundance: 117	Quan Info	Ions Score	Contaminant	Identity Strict	Identity Relaxed	Expectation Value	XCorr	Percolator q-Value	Percolator PEP
		TRUE	High	Sequest HT (A8)	Unambiguous	[R].rHPDYSVVLLLR.[L]	N-Term(iTRAQ4plex)	1	6	P02768	P02768; A0A0C4DGB6; H0YA55; D6RHD5; C9JKR2; B7WNR0	1	3	0.7235	0	1	1	537.987	1611.95	1611.95	0.41	0.00022	HCD (High Energy Collision Dissociation)	MS2	18.737	94.1	2.444	90.4815	59942	12122019_Fusion_1055_VK_180min_iTRAQ1.raw	F1		95247.9	8377926	3.3063e+06			TRUE				5.86	0	8.885e-08
		TRUE	High	Sequest HT (A8)	Unambiguous	[R].rHPDYSVVLLLR.[L]	N-Term(iTRAQ4plex)	1	6	P02768	P02768; A0A0C4DGB6; H0YA55; D6RHD5; C9JKR2; B7WNR0	1	3	0.7241	0	1	1	537.987	1611.95	1611.95	0.86	0.00046	HCD (High Energy Collision Dissociation)	MS2	61.8505	24.2	11.36	89.8044	59397	12122019_Fusion_1055_VK_180min_iTRAQ1.raw	F1		26152.2	373478	214670			TRUE				5.11	0	1.272e-07
		TRUE	High	Sequest HT (A8)	Unambiguous	[R].rHPDYSVVLLLR.[L]	N-Term(iTRAQ4plex)	1	6	P02768	P02768; A0A0C4DGB6; H0YA55; D6RHD5; C9JKR2; B7WNR0	1	2	0.5929	0	1	1	806.476	1611.95	1611.95	0.11	9e-05	HCD (High Energy Collision Dissociation)	MS2	3.39299	57.3	24.647	90.4898	59949	12122019_Fusion_1055_VK_180min_iTRAQ1.raw	F1		21206.7	458874	194415			TRUE				3.66	0	9.598e-06
		TRUE	High	Mascot (A5)	Unambiguous	[R].rHPDYSVVLLLR.[L]	N-Term(iTRAQ4plex)	1	6	P02768	P02768; A0A0C4DGB6; H0YA55; D6RHD5; C9JKR2; B7WNR0	1	3	1	0	1	1	537.987	1611.95	1611.95	0.41	0.00022	HCD (High Energy Collision Dissociation)	MS2	18.737	94.1	2.444	90.4815	59942	12122019_Fusion_1055_VK_180min_iTRAQ1.raw	F1		95247.9	8377926	3.3063e+06		67	TRUE	25	16	6.4515e-06		0	2.999e-05
		TRUE	High	Mascot (A5)	Unambiguous	[R].rHPDYSVVLLLR.[L]	N-Term(iTRAQ4plex)	1	6	P02768	P02768; A0A0C4DGB6; H0YA55; D6RHD5; C9JKR2; B7WNR0	1	3	1	0	1	1	537.987	1611.95	1611.95	0.86	0.00046	HCD (High Energy Collision Dissociation)	MS2	61.8505	24.2	11.36	89.8044	59397	12122019_Fusion_1055_VK_180min_iTRAQ1.raw	F1		26152.2	373478	214670		68	TRUE	25	16	5.42788e-06		0	3.535e-05
		TRUE	High	Mascot (A5)	Unambiguous	[R].rHPDYSVVLLLR.[L]	N-Term(iTRAQ4plex)	1	6	P02768	P02768; A0A0C4DGB6; H0YA55; D6RHD5; C9JKR2; B7WNR0	1	2	0.9375	0	1	1	806.476	1611.95	1611.95	0.11	9e-05	HCD (High Energy Collision Dissociation)	MS2	3.39299	57.3	24.647	90.4898	59949	12122019_Fusion_1055_VK_180min_iTRAQ1.raw	F1		21206.7	458874	194415		64	TRUE	25	16	1.25496e-05		0	0.0002022
		TRUE	High	Sequest HT (A8)	Unambiguous	[R].rHPDYSVVLLLR.[L]	N-Term(iTRAQ4plex)	1	6	P02768	P02768; A0A0C4DGB6; H0YA55; D6RHD5; C9JKR2; B7WNR0	1	2	0.5348	0	1	1	806.477	1611.95	1611.95	1.4	0.00113	HCD (High Energy Collision Dissociation)	MS2	24.8018	28.5	30	89.8167	59406	12122019_Fusion_1055_VK_180min_iTRAQ1.raw	F1		8562.83	176715	106264			TRUE				3.16	0.0002788	0.00217
		TRUE	High	Mascot (A5)	Selected	[R].rHPDYSVVLLLR.[L]	N-Term(iTRAQ4plex)	1	6	P02768	P02768; A0A0C4DGB6; H0YA55; D6RHD5; C9JKR2; B7WNR0	1	4	0.7568	0	1	1	403.742	1611.94	1611.95	-0.21	-8e-05	HCD (High Energy Collision Dissociation)	MS2	3.11897	38.6	30	90.4921	59950	12122019_Fusion_1055_VK_180min_iTRAQ1.raw	F1		6450.04	263885	105831		37	TRUE	25	16	0.00750239		0.001533	0.004651
		TRUE	High	Mascot (A5)	Selected	[R].rHPDYSVVLLLR.[L]	N-Term(iTRAQ4plex)	1	6	P02768	P02768; A0A0C4DGB6; H0YA55; D6RHD5; C9JKR2; B7WNR0	1	4	0.7838	0	1	1	403.742	1611.95	1611.95	0.32	0.00013	HCD (High Energy Collision Dissociation)	MS2	0	18.6	30	89.8156	59405	12122019_Fusion_1055_VK_180min_iTRAQ1.raw	F1		4933.22	118898	55302.2		37	TRUE	25	16	0.00696082		0.001955	0.008111
		TRUE	High	Mascot (A5)	Selected	[R].rHPDYSVVLLLR.[L]	N-Term(iTRAQ4plex)	1	6	P02768	P02768; A0A0C4DGB6; H0YA55; D6RHD5; C9JKR2; B7WNR0	1	4	1	0	1	1	403.742	1611.95	1611.95	0.35	0.00014	HCD (High Energy Collision Dissociation)	MS2	0	21.1	30	73.3916	46895	12122019_Fusion_1055_VK_180min_iTRAQ1.raw	F1		10183	116935	83195.6		31	TRUE	25	16	0.0296252		0.002094	0.0136
		TRUE	High	Mascot (A5)	Unambiguous	[R].rHPDYSVVLLLR.[L]	N-Term(iTRAQ4plex)	1	6	P02768	P02768; A0A0C4DGB6; H0YA55; D6RHD5; C9JKR2; B7WNR0	1	2	0.8788	0	1	1	806.477	1611.95	1611.95	1.4	0.00113	HCD (High Energy Collision Dissociation)	MS2	24.8018	28.5	30	89.8167	59406	12122019_Fusion_1055_VK_180min_iTRAQ1.raw	F1		8562.83	176715	106264		33	TRUE	24	16	0.0174934		0.002094	0.01974
	TRUE	High	[R].RHPDYSVVLLLRLAK.[T]			TRUE	1	6	1	P02768	P02768 [361-375]	2	1780.06	0					No Quan Labels	High	High	High	High	n/a	High		0.0001924		0.0003672		5.17	R.RHPDYSVVLLLRLAK.T	[361-375]		Not Used
		Checked	Confidence	Identifying Node	PSM Ambiguity	Annotated Sequence	Modifications	# Protein Groups	# Proteins	Master Protein Accessions	Protein Accessions	# Missed Cleavages	Charge	DeltaScore	DeltaCn	Rank	Search Engine Rank	m/z [Da]	MH+ [Da]	Theo. MH+ [Da]	DeltaM [ppm]	Deltam/z [Da]	Activation Type	MS Order	Isolation Interference [%]	Average Reporter S/N	Ion Inject Time [ms]	RT [min]	First Scan	Spectrum File	File ID	Abundance: 114	Abundance: 115	Abundance: 116	Abundance: 117	Quan Info	Ions Score	Contaminant	Identity Strict	Identity Relaxed	Expectation Value	XCorr	Percolator q-Value	Percolator PEP
		TRUE	High	Sequest HT (A8)	Unambiguous	[R].RHPDYSVVLLLRLAK.[T]		1	6	P02768	P02768; A0A0C4DGB6; H0YA55; D6RHD5; C9JKR2; B7WNR0	2	4	0.7002	0	1	1	445.769	1780.06	1780.06	-1.87	-0.00083	HCD (High Energy Collision Dissociation)	MS2	44.3528	15.9	33.165	102.142	69307	12122019_Fusion_1055_VK_180min_iTRAQ1.raw	F1	15364.9	4230.04	84376.5	39309.8	No Quan Labels		TRUE				5.17	0.0001924	0.0003672
	TRUE	High	[R].RHPDYSVVLLLRLAK.[T]	1xiTRAQ4plex [K15]		TRUE	1	6	1	P02768	P02768 [361-375]	2	1924.16	0	48.4	182.3	44.4	124.9		Not Found	High	High	High	n/a	High		0		4.825e-07		5.9	R.RHPDYSVVLLLRLAK.T	[361-375]		Used
		Checked	Confidence	Identifying Node	PSM Ambiguity	Annotated Sequence	Modifications	# Protein Groups	# Proteins	Master Protein Accessions	Protein Accessions	# Missed Cleavages	Charge	DeltaScore	DeltaCn	Rank	Search Engine Rank	m/z [Da]	MH+ [Da]	Theo. MH+ [Da]	DeltaM [ppm]	Deltam/z [Da]	Activation Type	MS Order	Isolation Interference [%]	Average Reporter S/N	Ion Inject Time [ms]	RT [min]	First Scan	Spectrum File	File ID	Abundance: 114	Abundance: 115	Abundance: 116	Abundance: 117	Quan Info	Ions Score	Contaminant	Identity Strict	Identity Relaxed	Expectation Value	XCorr	Percolator q-Value	Percolator PEP
		TRUE	High	Sequest HT (A8)	Unambiguous	[R].RHPDYSVVLLLRLAk.[T]	K15(iTRAQ4plex)	1	6	P02768	P02768; A0A0C4DGB6; H0YA55; D6RHD5; C9JKR2; B7WNR0	2	4	0.7949	0	1	1	481.795	1924.16	1924.16	-0.96	-0.00046	HCD (High Energy Collision Dissociation)	MS2	11.967	22.3	32.635	105.326	71898	12122019_Fusion_1055_VK_180min_iTRAQ1.raw	F1		11766.8	78124.9	111456			TRUE				5.9	0	4.825e-07
	TRUE	High	[R].RHPYFYAPELLFFAK.[R]			TRUE	1	6	8	P02768	P02768 [169-183]	1	1899	0					No Quan Labels	Not Found	High	High	High	n/a	High		0		2.817e-06		5.39	R.RHPYFYAPELLFFAK.R	[169-183]		Not Used
		Checked	Confidence	Identifying Node	PSM Ambiguity	Annotated Sequence	Modifications	# Protein Groups	# Proteins	Master Protein Accessions	Protein Accessions	# Missed Cleavages	Charge	DeltaScore	DeltaCn	Rank	Search Engine Rank	m/z [Da]	MH+ [Da]	Theo. MH+ [Da]	DeltaM [ppm]	Deltam/z [Da]	Activation Type	MS Order	Isolation Interference [%]	Average Reporter S/N	Ion Inject Time [ms]	RT [min]	First Scan	Spectrum File	File ID	Abundance: 114	Abundance: 115	Abundance: 116	Abundance: 117	Quan Info	Ions Score	Contaminant	Identity Strict	Identity Relaxed	Expectation Value	XCorr	Percolator q-Value	Percolator PEP
		TRUE	High	Sequest HT (A8)	Unambiguous	[R].RHPYFYAPELLFFAK.[R]		1	6	P02768	P02768; A0A0C4DGB6; H0YA55; D6RHD5; B7WNR0; H7C013	1	4	0.6271	0	1	1	475.504	1899	1899	0.31	0.00015	HCD (High Energy Collision Dissociation)	MS2	0	1	30	123.216	86895	12122019_Fusion_1055_VK_180min_iTRAQ1.raw	F1			9620.63		No Quan Labels		TRUE				5.39	0	2.817e-06
		TRUE	High	Sequest HT (A8)	Unambiguous	[R].RHPYFYAPELLFFAK.[R]		1	6	P02768	P02768; A0A0C4DGB6; H0YA55; D6RHD5; B7WNR0; H7C013	1	3	0.6135	0	1	1	633.67	1899	1899	0.67	0.00042	HCD (High Energy Collision Dissociation)	MS2	32.299	25.3	23.5	123.743	87320	12122019_Fusion_1055_VK_180min_iTRAQ1.raw	F1		12139.7	157605	138281	No Quan Labels		TRUE				5.64	0.0001924	1.403e-05
		TRUE	High	Sequest HT (A8)	Unambiguous	[R].RHPYFYAPELLFFAK.[R]		1	6	P02768	P02768; A0A0C4DGB6; H0YA55; D6RHD5; B7WNR0; H7C013	1	4	0.6236	0	1	1	475.504	1898.99	1899	-0.17	-8e-05	HCD (High Energy Collision Dissociation)	MS2	0	3.1	30	122.537	86334	12122019_Fusion_1055_VK_180min_iTRAQ1.raw	F1			9973.09	19500.6	No Quan Labels		TRUE				5.42	0.0001924	1.426e-05
		TRUE	High	Sequest HT (A8)	Unambiguous	[R].RHPYFYAPELLFFAK.[R]		1	6	P02768	P02768; A0A0C4DGB6; H0YA55; D6RHD5; B7WNR0; H7C013	1	3	0.6418	0	1	1	633.671	1899	1899	1.51	0.00095	HCD (High Energy Collision Dissociation)	MS2	36.1504	27.3	8.718	122.527	86325	12122019_Fusion_1055_VK_180min_iTRAQ1.raw	F1		18567.3	688899	202913	No Quan Labels		TRUE				5.64	0.0001924	1.73e-05
		TRUE	High	Sequest HT (A8)	Unambiguous	[R].RHPYFYAPELLFFAK.[R]		1	6	P02768	P02768; A0A0C4DGB6; H0YA55; D6RHD5; B7WNR0; H7C013	1	3	0.5824	0	1	1	633.669	1898.99	1899	-1.46	-0.00092	HCD (High Energy Collision Dissociation)	MS2	36.5603	20.9	23.5	123.878	87429	12122019_Fusion_1055_VK_180min_iTRAQ1.raw	F1			134457	144805	No Quan Labels		TRUE				5.1	0.0001924	1.94e-05
		TRUE	High	Sequest HT (A8)	Unambiguous	[R].RHPYFYAPELLFFAK.[R]		1	6	P02768	P02768; A0A0C4DGB6; H0YA55; D6RHD5; B7WNR0; H7C013	1	3	0.6348	0	1	1	633.671	1899	1899	1.18	0.00075	HCD (High Energy Collision Dissociation)	MS2	17.7159	4.5	2.413	123.202	86885	12122019_Fusion_1055_VK_180min_iTRAQ1.raw	F1			347167	179143	No Quan Labels		TRUE				5.23	0.0001924	0.0001074
		TRUE	High	Sequest HT (A8)	Unambiguous	[R].RHPYFYAPELLFFAK.[R]		1	6	P02768	P02768; A0A0C4DGB6; H0YA55; D6RHD5; B7WNR0; H7C013	1	2	0.6247	0	1	1	950	1898.99	1899	-1.51	-0.00143	HCD (High Energy Collision Dissociation)	MS2	18.7187	11.5	8.514	122.564	86357	12122019_Fusion_1055_VK_180min_iTRAQ1.raw	F1			302008	101370	No Quan Labels		TRUE				3.81	0.0002788	0.001072
		TRUE	High	Sequest HT (A8)	Unambiguous	[R].RHPYFYAPELLFFAK.[R]		1	6	P02768	P02768; A0A0C4DGB6; H0YA55; D6RHD5; B7WNR0; H7C013	1	2	0.5868	0	1	1	950	1898.99	1899	-1.25	-0.00118	HCD (High Energy Collision Dissociation)	MS2	29.3527	30.6	30	123.661	87249	12122019_Fusion_1055_VK_180min_iTRAQ1.raw	F1		10438.3	182601	112172	No Quan Labels		TRUE				3.17	0.001908	0.03625
	TRUE	High	[R].RHPYFYAPELLFFAK.[R]	1xiTRAQ4plex [N-Term]; 1xiTRAQ4plex [K15]		TRUE	1	6	8	P02768	P02768 [169-183]	1	2043.1	0	0.1	200	41.2	158.7		Not Found	High	High	High	n/a	High		0		1.008e-07		7.3	R.RHPYFYAPELLFFAK.R	[169-183]		Used
		Checked	Confidence	Identifying Node	PSM Ambiguity	Annotated Sequence	Modifications	# Protein Groups	# Proteins	Master Protein Accessions	Protein Accessions	# Missed Cleavages	Charge	DeltaScore	DeltaCn	Rank	Search Engine Rank	m/z [Da]	MH+ [Da]	Theo. MH+ [Da]	DeltaM [ppm]	Deltam/z [Da]	Activation Type	MS Order	Isolation Interference [%]	Average Reporter S/N	Ion Inject Time [ms]	RT [min]	First Scan	Spectrum File	File ID	Abundance: 114	Abundance: 115	Abundance: 116	Abundance: 117	Quan Info	Ions Score	Contaminant	Identity Strict	Identity Relaxed	Expectation Value	XCorr	Percolator q-Value	Percolator PEP
		TRUE	High	Sequest HT (A8)	Selected	[R].RHPYFYAPELLFFAk.[R]	K15(iTRAQ4plex)	1	6	P02768	P02768; A0A0C4DGB6; H0YA55; D6RHD5; B7WNR0; H7C013	1	2	0.6434	0	1	1	1022.05	2043.1	2043.1	1.89	0.00193	HCD (High Energy Collision Dissociation)	MS2	3.74671	101.1	9.894	123.985	87522	12122019_Fusion_1055_VK_180min_iTRAQ1.raw	F1		157650	915763	1.9192e+06			TRUE				5.58	0	7.284e-08
		TRUE	High	Sequest HT (A8)	Unambiguous	[R].rHPYFYAPELLFFAK.[R]	N-Term(iTRAQ4plex)	1	6	P02768	P02768; A0A0C4DGB6; H0YA55; D6RHD5; B7WNR0; H7C013	1	3	0.6164	0	1	1	681.704	2043.1	2043.1	0.36	0.00025	HCD (High Energy Collision Dissociation)	MS2	22.7616	35.6	23.5	122.328	86159	12122019_Fusion_1055_VK_180min_iTRAQ1.raw	F1		23788.7	169157	276043			TRUE				7.3	0	1.008e-07
		TRUE	High	Sequest HT (A8)	Selected	[R].RHPYFYAPELLFFAk.[R]	K15(iTRAQ4plex)	1	6	P02768	P02768; A0A0C4DGB6; H0YA55; D6RHD5; B7WNR0; H7C013	1	3	0.5833	0	1	1	681.704	2043.1	2043.1	0.23	0.00016	HCD (High Energy Collision Dissociation)	MS2	13.0054	65.9	17.556	124.628	88042	12122019_Fusion_1055_VK_180min_iTRAQ1.raw	F1		40401.4	475025	580039			TRUE				5.4	0	3.849e-07
		TRUE	High	Sequest HT (A8)	Unambiguous	[R].rHPYFYAPELLFFAK.[R]	N-Term(iTRAQ4plex)	1	6	P02768	P02768; A0A0C4DGB6; H0YA55; D6RHD5; B7WNR0; H7C013	1	4	0.617	0	1	1	511.53	2043.1	2043.1	0.48	0.00024	HCD (High Energy Collision Dissociation)	MS2	13.2468	12.2	32.609	122.35	86178	12122019_Fusion_1055_VK_180min_iTRAQ1.raw	F1		7226.19	31663.4	72416.7			TRUE				6.11	0	3.611e-06
		TRUE	High	Sequest HT (A8)	Selected	[R].RHPYFYAPELLFFAk.[R]	K15(iTRAQ4plex)	1	6	P02768	P02768; A0A0C4DGB6; H0YA55; D6RHD5; B7WNR0; H7C013	1	3	0.6327	0	1	1	681.705	2043.1	2043.1	0.99	0.00068	HCD (High Energy Collision Dissociation)	MS2	4.23701	35.5	0.635	123.946	87488	12122019_Fusion_1055_VK_180min_iTRAQ1.raw	F1		978954	5.09519e+06	10290145			TRUE				5.01	0	7.603e-06
		TRUE	High	Sequest HT (A8)	Selected	[R].RHPYFYAPELLFFAk.[R]	K15(iTRAQ4plex)	1	6	P02768	P02768; A0A0C4DGB6; H0YA55; D6RHD5; B7WNR0; H7C013	1	3	0.5788	0	1	1	681.704	2043.1	2043.1	-0.22	-0.00015	HCD (High Energy Collision Dissociation)	MS2	52.6633	54.4	23.5	123.269	86927	12122019_Fusion_1055_VK_180min_iTRAQ1.raw	F1		26350.5	293767	377322			TRUE				5.39	0.0001924	1.66e-05
		TRUE	High	Sequest HT (A8)	Unambiguous	[R].RHPYFYAPELLFFAk.[R]	K15(iTRAQ4plex)	1	6	P02768	P02768; A0A0C4DGB6; H0YA55; D6RHD5; B7WNR0; H7C013	1	2	0.5979	0	1	1	1022.05	2043.1	2043.1	1.99	0.00204	HCD (High Energy Collision Dissociation)	MS2	0	43	30	123.302	86954	12122019_Fusion_1055_VK_180min_iTRAQ1.raw	F1		18299.5	155022	240579			TRUE				3.83	0.0002788	0.001153
		TRUE	High	Sequest HT (A8)	Selected	[R].rHPYFYAPELLFFAK.[R]	N-Term(iTRAQ4plex)	1	6	P02768	P02768; A0A0C4DGB6; H0YA55; D6RHD5; B7WNR0; H7C013	1	2	0.5258	0	1	1	1022.05	2043.1	2043.1	0.9	0.00092	HCD (High Energy Collision Dissociation)	MS2	0	13.1	30	122.409	86227	12122019_Fusion_1055_VK_180min_iTRAQ1.raw	F1			52978.4	72127.2			TRUE				3.1	0.0004674	0.0057
	TRUE	High	[R].RHPYFYAPELLFFAK.[R]	1xiTRAQ4plex [K15]; 1xiTRAQ4plex [N-Term]		TRUE	1	6	12	P02768	P02768 [169-183]	1	2187.2	0	0.4	70.4	218.1	111.1		Not Found	High	High	High	High	High	0	0	0.0001559	6.914e-06	56	5.37	R.RHPYFYAPELLFFAK.R	[169-183]		Used
		Checked	Confidence	Identifying Node	PSM Ambiguity	Annotated Sequence	Modifications	# Protein Groups	# Proteins	Master Protein Accessions	Protein Accessions	# Missed Cleavages	Charge	DeltaScore	DeltaCn	Rank	Search Engine Rank	m/z [Da]	MH+ [Da]	Theo. MH+ [Da]	DeltaM [ppm]	Deltam/z [Da]	Activation Type	MS Order	Isolation Interference [%]	Average Reporter S/N	Ion Inject Time [ms]	RT [min]	First Scan	Spectrum File	File ID	Abundance: 114	Abundance: 115	Abundance: 116	Abundance: 117	Quan Info	Ions Score	Contaminant	Identity Strict	Identity Relaxed	Expectation Value	XCorr	Percolator q-Value	Percolator PEP
		TRUE	High	Sequest HT (A8)	Unambiguous	[R].rHPYFYAPELLFFAk.[R]	N-Term(iTRAQ4plex); K15(iTRAQ4plex)	1	6	P02768	P02768; A0A0C4DGB6; H0YA55; D6RHD5; B7WNR0; H7C013	1	3	0.5403	0	1	1	729.74	2187.21	2187.2	2.84	0.00207	HCD (High Energy Collision Dissociation)	MS2	4.66657	42.4	0.976	123.179	86866	12122019_Fusion_1055_VK_180min_iTRAQ1.raw	F1		150489	10471430	2546894			TRUE				5.96	0	1.264e-06
		TRUE	High	Sequest HT (A8)	Unambiguous	[R].rHPYFYAPELLFFAk.[R]	N-Term(iTRAQ4plex); K15(iTRAQ4plex)	1	6	P02768	P02768; A0A0C4DGB6; H0YA55; D6RHD5; B7WNR0; H7C013	1	3	0.5045	0	1	1	729.738	2187.2	2187.2	0.3	0.00022	HCD (High Energy Collision Dissociation)	MS2	24.0347	29.9	5.594	123.716	87298	12122019_Fusion_1055_VK_180min_iTRAQ1.raw	F1			1.18856e+06	368429			TRUE				5.59	0	3.722e-06
		TRUE	High	Sequest HT (A8)	Unambiguous	[R].rHPYFYAPELLFFAk.[R]	N-Term(iTRAQ4plex); K15(iTRAQ4plex)	1	6	P02768	P02768; A0A0C4DGB6; H0YA55; D6RHD5; B7WNR0; H7C013	1	3	0.4767	0	1	1	729.739	2187.2	2187.2	1.51	0.0011	HCD (High Energy Collision Dissociation)	MS2	42.8096	27.1	6.441	123.036	86743	12122019_Fusion_1055_VK_180min_iTRAQ1.raw	F1		29392.2	931331	308578			TRUE				5.37	0	6.914e-06
		TRUE	High	Mascot (A5)	Unambiguous	[R].rHPYFYAPELLFFAk.[R]	N-Term(iTRAQ4plex); K15(iTRAQ4plex)	1	6	P02768	P02768; A0A0C4DGB6; H0YA55; D6RHD5; B7WNR0; H7C013	1	3	1	0	1	1	729.74	2187.21	2187.2	2.84	0.00207	HCD (High Energy Collision Dissociation)	MS2	4.66657	42.4	0.976	123.179	86866	12122019_Fusion_1055_VK_180min_iTRAQ1.raw	F1		150489	10471430	2546894		47	TRUE	26	18	0.00116592		0	1.637e-05
		TRUE	High	Mascot (A5)	Unambiguous	[R].rHPYFYAPELLFFAk.[R]	N-Term(iTRAQ4plex); K15(iTRAQ4plex)	1	6	P02768	P02768; A0A0C4DGB6; H0YA55; D6RHD5; B7WNR0; H7C013	1	3	1	0	1	1	729.738	2187.2	2187.2	0.3	0.00022	HCD (High Energy Collision Dissociation)	MS2	24.0347	29.9	5.594	123.716	87298	12122019_Fusion_1055_VK_180min_iTRAQ1.raw	F1			1.18856e+06	368429		47	TRUE	27	18	0.00121049		0	2.02e-05
		TRUE	High	Sequest HT (A8)	Unambiguous	[R].rHPYFYAPELLFFAk.[R]	N-Term(iTRAQ4plex); K15(iTRAQ4plex)	1	6	P02768	P02768; A0A0C4DGB6; H0YA55; D6RHD5; B7WNR0; H7C013	1	4	0.5889	0	1	1	547.556	2187.2	2187.2	0.63	0.00034	HCD (High Energy Collision Dissociation)	MS2	6.95196	59.6	5.093	123.656	87245	12122019_Fusion_1055_VK_180min_iTRAQ1.raw	F1			2.74965e+06	717392			TRUE				5.23	0.0001924	3.413e-05
		TRUE	High	Mascot (A5)	Unambiguous	[R].rHPYFYAPELLFFAk.[R]	N-Term(iTRAQ4plex); K15(iTRAQ4plex)	1	6	P02768	P02768; A0A0C4DGB6; H0YA55; D6RHD5; B7WNR0; H7C013	1	3	1	0	1	1	729.739	2187.2	2187.2	1.51	0.0011	HCD (High Energy Collision Dissociation)	MS2	42.8096	27.1	6.441	123.036	86743	12122019_Fusion_1055_VK_180min_iTRAQ1.raw	F1		29392.2	931331	308578		42	TRUE	27	18	0.00310284		0	0.0001235
		TRUE	High	Mascot (A5)	Selected	[R].rHPYFYAPELLFFAk.[R]	N-Term(iTRAQ4plex); K15(iTRAQ4plex)	1	6	P02768	P02768; A0A0C4DGB6; H0YA55; D6RHD5; B7WNR0; H7C013	1	5	1	0	1	1	438.246	2187.2	2187.2	1.67	0.00073	HCD (High Energy Collision Dissociation)	MS2	0	57.7	32.648	123.291	86946	12122019_Fusion_1055_VK_180min_iTRAQ1.raw	F1		8053.86	399378	106369		35	TRUE	27	18	0.0174811		0	0.0001328
		TRUE	High	Mascot (A5)	Unambiguous	[R].rHPYFYAPELLFFAk.[R]	N-Term(iTRAQ4plex); K15(iTRAQ4plex)	1	6	P02768	P02768; A0A0C4DGB6; H0YA55; D6RHD5; B7WNR0; H7C013	1	2	0.8571	0	1	1	1094.11	2187.21	2187.2	3.41	0.00373	HCD (High Energy Collision Dissociation)	MS2	17.0266	24.8	30	123.068	86770	12122019_Fusion_1055_VK_180min_iTRAQ1.raw	F1			184897	52507.3		56	TRUE	26	18	0.000134134		0	0.0001559
		TRUE	High	Mascot (A5)	Unambiguous	[R].rHPYFYAPELLFFAk.[R]	N-Term(iTRAQ4plex); K15(iTRAQ4plex)	1	6	P02768	P02768; A0A0C4DGB6; H0YA55; D6RHD5; B7WNR0; H7C013	1	4	1	0	1	1	547.556	2187.2	2187.2	0.63	0.00034	HCD (High Energy Collision Dissociation)	MS2	6.95196	59.6	5.093	123.656	87245	12122019_Fusion_1055_VK_180min_iTRAQ1.raw	F1			2.74965e+06	717392		43	TRUE	27	18	0.00275535		0	0.0002108
		TRUE	High	Mascot (A5)	Selected	[R].rHPYFYAPELLFFAk.[R]	N-Term(iTRAQ4plex); K15(iTRAQ4plex)	1	6	P02768	P02768; A0A0C4DGB6; H0YA55; D6RHD5; B7WNR0; H7C013	1	4	1	0	1	1	547.555	2187.2	2187.2	-0.56	-0.00031	HCD (High Energy Collision Dissociation)	MS2	16.2888	43.1	30	122.974	86696	12122019_Fusion_1055_VK_180min_iTRAQ1.raw	F1		4443.32	331916	96363		32	TRUE	27	18	0.0390377		0	0.0005546
		TRUE	High	Sequest HT (A8)	Unambiguous	[R].rHPYFYAPELLFFAk.[R]	N-Term(iTRAQ4plex); K15(iTRAQ4plex)	1	6	P02768	P02768; A0A0C4DGB6; H0YA55; D6RHD5; B7WNR0; H7C013	1	2	0.5321	0	1	1	1094.11	2187.21	2187.2	3.41	0.00373	HCD (High Energy Collision Dissociation)	MS2	17.0266	24.8	30	123.068	86770	12122019_Fusion_1055_VK_180min_iTRAQ1.raw	F1			184897	52507.3			TRUE				3.27	0.0002788	0.0007309
	TRUE	High	[R].RHPYFYAPELLFFAKR.[Y]			TRUE	1	6	2	P02768	P02768 [169-184]	2	2055.1	0					No Quan Labels	Not Found	High	High	High	n/a	High		0		1.005e-05		6.34	R.RHPYFYAPELLFFAKR.Y	[169-184]		Not Used
		Checked	Confidence	Identifying Node	PSM Ambiguity	Annotated Sequence	Modifications	# Protein Groups	# Proteins	Master Protein Accessions	Protein Accessions	# Missed Cleavages	Charge	DeltaScore	DeltaCn	Rank	Search Engine Rank	m/z [Da]	MH+ [Da]	Theo. MH+ [Da]	DeltaM [ppm]	Deltam/z [Da]	Activation Type	MS Order	Isolation Interference [%]	Average Reporter S/N	Ion Inject Time [ms]	RT [min]	First Scan	Spectrum File	File ID	Abundance: 114	Abundance: 115	Abundance: 116	Abundance: 117	Quan Info	Ions Score	Contaminant	Identity Strict	Identity Relaxed	Expectation Value	XCorr	Percolator q-Value	Percolator PEP
		TRUE	High	Sequest HT (A8)	Unambiguous	[R].RHPYFYAPELLFFAKR.[Y]		1	6	P02768	P02768; A0A0C4DGB6; H0YA55; D6RHD5; B7WNR0; H7C013	2	4	0.6492	0	1	1	514.529	2055.1	2055.1	-0.61	-0.00032	HCD (High Energy Collision Dissociation)	MS2	19.569	14.8	30	110.843	76497	12122019_Fusion_1055_VK_180min_iTRAQ1.raw	F1			66709.5	77567	No Quan Labels		TRUE				6.3	0	3.601e-08
		TRUE	High	Sequest HT (A8)	Unambiguous	[R].RHPYFYAPELLFFAKR.[Y]		1	6	P02768	P02768; A0A0C4DGB6; H0YA55; D6RHD5; B7WNR0; H7C013	2	3	0.6057	0	1	1	685.704	2055.1	2055.1	0.98	0.00067	HCD (High Energy Collision Dissociation)	MS2	26.012	33.8	23.5	110.381	76120	12122019_Fusion_1055_VK_180min_iTRAQ1.raw	F1		16126.8	215303	209114	No Quan Labels		TRUE				6.34	0	1.005e-05
	TRUE	High	[K].RMPCAEDYLSVVLNQLCVLHEK.[T]	2xCarbamidomethyl [C4; C17]; 1xOxidation [M2]; 1xiTRAQ4plex [K22]		TRUE	1	7	2	P02768	P02768 [469-490]	1	2834.41	0	4.8	91.3	71.6	232.2		Not Found	High	High	High	n/a	High		0		6.549e-08		6.44	K.RMPCAEDYLSVVLNQLCVLHEK.T	[469-490]		Used
		Checked	Confidence	Identifying Node	PSM Ambiguity	Annotated Sequence	Modifications	# Protein Groups	# Proteins	Master Protein Accessions	Protein Accessions	# Missed Cleavages	Charge	DeltaScore	DeltaCn	Rank	Search Engine Rank	m/z [Da]	MH+ [Da]	Theo. MH+ [Da]	DeltaM [ppm]	Deltam/z [Da]	Activation Type	MS Order	Isolation Interference [%]	Average Reporter S/N	Ion Inject Time [ms]	RT [min]	First Scan	Spectrum File	File ID	Abundance: 114	Abundance: 115	Abundance: 116	Abundance: 117	Quan Info	Ions Score	Contaminant	Identity Strict	Identity Relaxed	Expectation Value	XCorr	Percolator q-Value	Percolator PEP
		TRUE	High	Sequest HT (A8)	Selected	[K].RmPcAEDYLSVVLNQLcVLHEk.[T]	M2(Oxidation); C4(Carbamidomethyl); C17(Carbamidomethyl); K22(iTRAQ4plex)	1	7	P02768	P02768; A0A0C4DGB6; H0YA55; A0A087WWT3; D6RHD5; C9JKR2; B7WNR0	1	4	0.6661	0	1	1	709.358	2834.41	2834.41	-0.25	-0.00018	HCD (High Energy Collision Dissociation)	MS2	33.6726	15.4	5.813	139.357	100761	12122019_Fusion_1055_VK_180min_iTRAQ1.raw	F1			308754	458362			TRUE				6.44	0	6.549e-08
		TRUE	High	Sequest HT (A8)	Selected	[K].RmPcAEDYLSVVLNQLcVLHEk.[T]	M2(Oxidation); C4(Carbamidomethyl); C17(Carbamidomethyl); K22(iTRAQ4plex)	1	7	P02768	P02768; A0A0C4DGB6; H0YA55; A0A087WWT3; D6RHD5; C9JKR2; B7WNR0	1	3	0.6455	0	1	1	945.474	2834.41	2834.41	-1.71	-0.00161	HCD (High Energy Collision Dissociation)	MS2	14.2937	16.4	5.799	139.484	100877	12122019_Fusion_1055_VK_180min_iTRAQ1.raw	F1		27633	282666	513332			TRUE				5.67	0	9.661e-08
	TRUE	High	[K].RMPCAEDYLSVVLNQLCVLHEK.[T]	2xCarbamidomethyl [C4; C17]; 1xOxidation [M2]; 1xiTRAQ4plex [K22]; 1xiTRAQ4plex [N-Term]		TRUE	1	7	1	P02768	P02768 [469-490]	1	2978.51	0	4.4	121.6	100.6	173.4		Not Found	High	High	High	High	High	0.003174	0	0.03573	2.232e-06	29	5.59	K.RMPCAEDYLSVVLNQLCVLHEK.T	[469-490]		Used
		Checked	Confidence	Identifying Node	PSM Ambiguity	Annotated Sequence	Modifications	# Protein Groups	# Proteins	Master Protein Accessions	Protein Accessions	# Missed Cleavages	Charge	DeltaScore	DeltaCn	Rank	Search Engine Rank	m/z [Da]	MH+ [Da]	Theo. MH+ [Da]	DeltaM [ppm]	Deltam/z [Da]	Activation Type	MS Order	Isolation Interference [%]	Average Reporter S/N	Ion Inject Time [ms]	RT [min]	First Scan	Spectrum File	File ID	Abundance: 114	Abundance: 115	Abundance: 116	Abundance: 117	Quan Info	Ions Score	Contaminant	Identity Strict	Identity Relaxed	Expectation Value	XCorr	Percolator q-Value	Percolator PEP
		TRUE	High	Sequest HT (A8)	Selected	[K].rmPcAEDYLSVVLNQLcVLHEk.[T]	N-Term(iTRAQ4plex); M2(Oxidation); C4(Carbamidomethyl); C17(Carbamidomethyl); K22(iTRAQ4plex)	1	7	P02768	P02768; A0A0C4DGB6; H0YA55; A0A087WWT3; D6RHD5; C9JKR2; B7WNR0	1	3	0.6029	0	1	1	993.503	2978.5	2978.51	-6.09	-0.00605	HCD (High Energy Collision Dissociation)	MS2	21.3065	25.6	13.176	138.897	100338	12122019_Fusion_1055_VK_180min_iTRAQ1.raw	F1		12855.3	290207	253340			TRUE				5.59	0	2.232e-06
	TRUE	High	[K].RMPCAEDYLSVVLNQLCVLHEK.[T]	2xCarbamidomethyl [C4; C17]; 1xiTRAQ4plex [K22]; 1xiTRAQ4plex [N-Term]		TRUE	1	7	6	P02768	P02768 [469-490]	1	2962.52	0	6.5	34.9	217.6	141		Not Found	High	High	High	High	High	0	0	7.797e-06	1.621e-08	60	8.04	K.RMPCAEDYLSVVLNQLCVLHEK.T	[469-490]		Used
		Checked	Confidence	Identifying Node	PSM Ambiguity	Annotated Sequence	Modifications	# Protein Groups	# Proteins	Master Protein Accessions	Protein Accessions	# Missed Cleavages	Charge	DeltaScore	DeltaCn	Rank	Search Engine Rank	m/z [Da]	MH+ [Da]	Theo. MH+ [Da]	DeltaM [ppm]	Deltam/z [Da]	Activation Type	MS Order	Isolation Interference [%]	Average Reporter S/N	Ion Inject Time [ms]	RT [min]	First Scan	Spectrum File	File ID	Abundance: 114	Abundance: 115	Abundance: 116	Abundance: 117	Quan Info	Ions Score	Contaminant	Identity Strict	Identity Relaxed	Expectation Value	XCorr	Percolator q-Value	Percolator PEP
		TRUE	High	Sequest HT (A8)	Unambiguous	[K].rMPcAEDYLSVVLNQLcVLHEk.[T]	N-Term(iTRAQ4plex); C4(Carbamidomethyl); C17(Carbamidomethyl); K22(iTRAQ4plex)	1	7	P02768	P02768; A0A0C4DGB6; H0YA55; A0A087WWT3; D6RHD5; C9JKR2; B7WNR0	1	3	0.672	0	1	1	988.179	2962.52	2962.52	1.35	0.00133	HCD (High Energy Collision Dissociation)	MS2	34.2302	16.4	5.664	140.841	102095	12122019_Fusion_1055_VK_180min_iTRAQ1.raw	F1			660298	192767			TRUE				7.47	0	1.978e-10
		TRUE	High	Sequest HT (A8)	Unambiguous	[K].rMPcAEDYLSVVLNQLcVLHEk.[T]	N-Term(iTRAQ4plex); C4(Carbamidomethyl); C17(Carbamidomethyl); K22(iTRAQ4plex)	1	7	P02768	P02768; A0A0C4DGB6; H0YA55; A0A087WWT3; D6RHD5; C9JKR2; B7WNR0	1	4	0.592	0	1	1	741.386	2962.52	2962.52	1.07	0.00079	HCD (High Energy Collision Dissociation)	MS2	39.0836	28.4	23.5	140.741	102004	12122019_Fusion_1055_VK_180min_iTRAQ1.raw	F1			271778	98213			TRUE				8.04	0	1.621e-08
		TRUE	High	Mascot (A5)	Unambiguous	[K].rMPcAEDYLSVVLNQLcVLHEk.[T]	N-Term(iTRAQ4plex); C4(Carbamidomethyl); C17(Carbamidomethyl); K22(iTRAQ4plex)	1	7	P02768	P02768; A0A0C4DGB6; H0YA55; A0A087WWT3; D6RHD5; C9JKR2; B7WNR0	1	3	1	0	1	1	988.179	2962.52	2962.52	1.35	0.00133	HCD (High Energy Collision Dissociation)	MS2	34.2302	16.4	5.664	140.841	102095	12122019_Fusion_1055_VK_180min_iTRAQ1.raw	F1			660298	192767		60	TRUE	30	21	0.000117531		0	7.797e-06
		TRUE	High	Mascot (A5)	Unambiguous	[K].rMPcAEDYLSVVLNQLcVLHEk.[T]	N-Term(iTRAQ4plex); C4(Carbamidomethyl); C17(Carbamidomethyl); K22(iTRAQ4plex)	1	7	P02768	P02768; A0A0C4DGB6; H0YA55; A0A087WWT3; D6RHD5; C9JKR2; B7WNR0	1	4	1	0	1	1	741.386	2962.52	2962.52	1.07	0.00079	HCD (High Energy Collision Dissociation)	MS2	39.0836	28.4	23.5	140.741	102004	12122019_Fusion_1055_VK_180min_iTRAQ1.raw	F1			271778	98213		50	TRUE	30	21	0.00103489		0	1.482e-05
		TRUE	High	Sequest HT (A8)	Selected	[K].rMPcAEDYLSVVLNQLcVLHEk.[T]	N-Term(iTRAQ4plex); C4(Carbamidomethyl); C17(Carbamidomethyl); K22(iTRAQ4plex)	1	7	P02768	P02768; A0A0C4DGB6; H0YA55; A0A087WWT3; D6RHD5; C9JKR2; B7WNR0	1	4	0.3943	0	1	1	741.385	2962.52	2962.52	0.31	0.00023	HCD (High Energy Collision Dissociation)	MS2	67.6182	32.1	26.961	141.478	102669	12122019_Fusion_1055_VK_180min_iTRAQ1.raw	F1		10456.7	190848	156808			TRUE				5.25	0.0001924	1.985e-05
		TRUE	High	Mascot (A5)	Selected	[K].rMPcAEDYLSVVLNQLcVLHEk.[T]	N-Term(iTRAQ4plex); C4(Carbamidomethyl); C17(Carbamidomethyl); K22(iTRAQ4plex)	1	7	P02768	P02768; A0A0C4DGB6; H0YA55; A0A087WWT3; D6RHD5; C9JKR2; B7WNR0	1	5	1	0	1	1	593.311	2962.53	2962.52	2.64	0.00156	HCD (High Energy Collision Dissociation)	MS2	4.25675	37.3	30	140.846	102099	12122019_Fusion_1055_VK_180min_iTRAQ1.raw	F1		7004.42	257718	99890.1		37	TRUE	29	21	0.0215755		0	6.228e-05
	TRUE	High	[K].RMPCAEDYLSVVLNQLCVLHEKTPVSDR.[V]	2xCarbamidomethyl [C4; C17]		TRUE	1	7	1	P02768	P02768 [469-496]	2	3329.64	0					No Quan Labels	Not Found	Not Found	High	High	n/a	High		0		1.499e-07		6.56	K.RMPCAEDYLSVVLNQLCVLHEKTPVSDR.V	[469-496]		Not Used
		Checked	Confidence	Identifying Node	PSM Ambiguity	Annotated Sequence	Modifications	# Protein Groups	# Proteins	Master Protein Accessions	Protein Accessions	# Missed Cleavages	Charge	DeltaScore	DeltaCn	Rank	Search Engine Rank	m/z [Da]	MH+ [Da]	Theo. MH+ [Da]	DeltaM [ppm]	Deltam/z [Da]	Activation Type	MS Order	Isolation Interference [%]	Average Reporter S/N	Ion Inject Time [ms]	RT [min]	First Scan	Spectrum File	File ID	Abundance: 114	Abundance: 115	Abundance: 116	Abundance: 117	Quan Info	Ions Score	Contaminant	Identity Strict	Identity Relaxed	Expectation Value	XCorr	Percolator q-Value	Percolator PEP
		TRUE	High	Sequest HT (A8)	Unambiguous	[K].RMPcAEDYLSVVLNQLcVLHEKTPVSDR.[V]	C4(Carbamidomethyl); C17(Carbamidomethyl)	1	7	P02768	P02768; A0A0C4DGB6; H0YA55; A0A087WWT3; D6RHD5; C9JKR2; B7WNR0	2	4	0.5473	0	1	1	833.166	3329.64	3329.64	-0.03	-2e-05	HCD (High Energy Collision Dissociation)	MS2	44.8783	6.1	6.477	138.944	100381	12122019_Fusion_1055_VK_180min_iTRAQ1.raw	F1			166448	106879	No Quan Labels		TRUE				6.56	0	1.499e-07
	TRUE	High	[K].RMPCAEDYLSVVLNQLCVLHEKTPVSDR.[V]	2xCarbamidomethyl [C4; C17]; 1xiTRAQ4plex [K22]		TRUE	1	7	1	P02768	P02768 [469-496]	2	3473.75	0	14.7	135	68.6	181.7		Not Found	High	High	High	n/a	High		0		7.384e-08		8.29	K.RMPCAEDYLSVVLNQLCVLHEKTPVSDR.V	[469-496]		Used
		Checked	Confidence	Identifying Node	PSM Ambiguity	Annotated Sequence	Modifications	# Protein Groups	# Proteins	Master Protein Accessions	Protein Accessions	# Missed Cleavages	Charge	DeltaScore	DeltaCn	Rank	Search Engine Rank	m/z [Da]	MH+ [Da]	Theo. MH+ [Da]	DeltaM [ppm]	Deltam/z [Da]	Activation Type	MS Order	Isolation Interference [%]	Average Reporter S/N	Ion Inject Time [ms]	RT [min]	First Scan	Spectrum File	File ID	Abundance: 114	Abundance: 115	Abundance: 116	Abundance: 117	Quan Info	Ions Score	Contaminant	Identity Strict	Identity Relaxed	Expectation Value	XCorr	Percolator q-Value	Percolator PEP
		TRUE	High	Sequest HT (A8)	Unambiguous	[K].RMPcAEDYLSVVLNQLcVLHEkTPVSDR.[V]	C4(Carbamidomethyl); C17(Carbamidomethyl); K22(iTRAQ4plex)	1	7	P02768	P02768; A0A0C4DGB6; H0YA55; A0A087WWT3; D6RHD5; C9JKR2; B7WNR0	2	4	0.5428	0	1	1	869.193	3473.75	3473.75	1.42	0.00123	HCD (High Energy Collision Dissociation)	MS2	20.7126	22.6	19.361	139.175	100593	12122019_Fusion_1055_VK_180min_iTRAQ1.raw	F1		10414.4	144401	193860			TRUE				8.29	0	7.384e-08
	TRUE	High	[K].RMPCAEDYLSVVLNQLCVLHEKTPVSDR.[V]	2xCarbamidomethyl [C4; C17]; 1xiTRAQ4plex [K22]; 1xiTRAQ4plex [N-Term]		TRUE	1	7	1	P02768	P02768 [469-496]	2	3617.85	0	12.2	13.7	193.9	180.2		Not Found	Not Found	High	High	High	High	0	0	3.919e-05	4.874e-08	34	7.41	K.RMPCAEDYLSVVLNQLCVLHEKTPVSDR.V	[469-496]		Used
		Checked	Confidence	Identifying Node	PSM Ambiguity	Annotated Sequence	Modifications	# Protein Groups	# Proteins	Master Protein Accessions	Protein Accessions	# Missed Cleavages	Charge	DeltaScore	DeltaCn	Rank	Search Engine Rank	m/z [Da]	MH+ [Da]	Theo. MH+ [Da]	DeltaM [ppm]	Deltam/z [Da]	Activation Type	MS Order	Isolation Interference [%]	Average Reporter S/N	Ion Inject Time [ms]	RT [min]	First Scan	Spectrum File	File ID	Abundance: 114	Abundance: 115	Abundance: 116	Abundance: 117	Quan Info	Ions Score	Contaminant	Identity Strict	Identity Relaxed	Expectation Value	XCorr	Percolator q-Value	Percolator PEP
		TRUE	High	Mascot (A5)	Selected	[K].rMPcAEDYLSVVLNQLcVLHEkTPVSDR.[V]	N-Term(iTRAQ4plex); C4(Carbamidomethyl); C17(Carbamidomethyl); K22(iTRAQ4plex)	1	7	P02768	P02768; A0A0C4DGB6; H0YA55; A0A087WWT3; D6RHD5; C9JKR2; B7WNR0	2	5	1	0	1	1	724.374	3617.84	3617.85	-2.44	-0.00177	HCD (High Energy Collision Dissociation)	MS2	9.155	14.6	5.166	138.654	100113	12122019_Fusion_1055_VK_180min_iTRAQ1.raw	F1			552508	260231		34	TRUE	30	22	0.0500164		0	3.919e-05
	TRUE	High	[R].RPCFSALEVDETYVPK.[E]	1xCarbamidomethyl [C3]		TRUE	1	7	4	P02768	P02768 [509-524]	0	1910.93	0					No Quan Labels	Not Found	High	High	High	n/a	High		0		6.237e-06		3.98	R.RPCFSALEVDETYVPK.E	[509-524]		Not Used
		Checked	Confidence	Identifying Node	PSM Ambiguity	Annotated Sequence	Modifications	# Protein Groups	# Proteins	Master Protein Accessions	Protein Accessions	# Missed Cleavages	Charge	DeltaScore	DeltaCn	Rank	Search Engine Rank	m/z [Da]	MH+ [Da]	Theo. MH+ [Da]	DeltaM [ppm]	Deltam/z [Da]	Activation Type	MS Order	Isolation Interference [%]	Average Reporter S/N	Ion Inject Time [ms]	RT [min]	First Scan	Spectrum File	File ID	Abundance: 114	Abundance: 115	Abundance: 116	Abundance: 117	Quan Info	Ions Score	Contaminant	Identity Strict	Identity Relaxed	Expectation Value	XCorr	Percolator q-Value	Percolator PEP
		TRUE	High	Sequest HT (A8)	Unambiguous	[R].RPcFSALEVDETYVPK.[E]	C3(Carbamidomethyl)	1	7	P02768	P02768; A0A0C4DGB6; H0YA55; A0A087WWT3; D6RHD5; C9JKR2; B7WNR0	0	3	0.4758	0	1	1	637.649	1910.93	1910.93	0.72	0.00046	HCD (High Energy Collision Dissociation)	MS2	38.3042	57.4	7.112	98.8177	66609	12122019_Fusion_1055_VK_180min_iTRAQ1.raw	F1		45065.5	2.08715e+06	248120	No Quan Labels		TRUE				4.33	0	5.54e-06
		TRUE	High	Sequest HT (A8)	Unambiguous	[R].RPcFSALEVDETYVPK.[E]	C3(Carbamidomethyl)	1	7	P02768	P02768; A0A0C4DGB6; H0YA55; A0A087WWT3; D6RHD5; C9JKR2; B7WNR0	0	3	0.3693	0	1	1	637.65	1910.94	1910.93	1.99	0.00127	HCD (High Energy Collision Dissociation)	MS2	25.285	25.4	30	98.1401	66087	12122019_Fusion_1055_VK_180min_iTRAQ1.raw	F1		6197.74	122291	125061	No Quan Labels		TRUE				3.98	0	6.237e-06
		TRUE	High	Sequest HT (A8)	Unambiguous	[R].RPcFSALEVDETYVPK.[E]	C3(Carbamidomethyl)	1	7	P02768	P02768; A0A0C4DGB6; H0YA55; A0A087WWT3; D6RHD5; C9JKR2; B7WNR0	0	2	0.5959	0	1	1	955.97	1910.93	1910.93	0.6	0.00057	HCD (High Energy Collision Dissociation)	MS2	0	18.3	30	98.8201	66610	12122019_Fusion_1055_VK_180min_iTRAQ1.raw	F1			123384	59262	No Quan Labels		TRUE				3.91	0.0001924	0.0001969
		TRUE	High	Sequest HT (A8)	Unambiguous	[R].RPcFSALEVDETYVPK.[E]	C3(Carbamidomethyl)	1	7	P02768	P02768; A0A0C4DGB6; H0YA55; A0A087WWT3; D6RHD5; C9JKR2; B7WNR0	0	2	0.5928	0	1	1	955.964	1910.92	1910.93	-6.01	-0.00575	HCD (High Energy Collision Dissociation)	MS2	53.4913	10.7	30	98.1381	66085	12122019_Fusion_1055_VK_180min_iTRAQ1.raw	F1		5486.16	60103.7	36402.5	No Quan Labels		TRUE				3.34	0.0004674	0.0144
	TRUE	High	[R].RPCFSALEVDETYVPK.[E]	1xCarbamidomethyl [C3]; 1xiTRAQ4plex [K16]; 1xiTRAQ4plex [N-Term]		TRUE	1	7	4	P02768	P02768 [509-524]	0	2199.14	0	3.3	117.8	145.6	133.4		Not Found	High	High	High	High	High	0	0.0001924	0.0003352	1.544e-05	40	5.37	R.RPCFSALEVDETYVPK.E	[509-524]		Used
		Checked	Confidence	Identifying Node	PSM Ambiguity	Annotated Sequence	Modifications	# Protein Groups	# Proteins	Master Protein Accessions	Protein Accessions	# Missed Cleavages	Charge	DeltaScore	DeltaCn	Rank	Search Engine Rank	m/z [Da]	MH+ [Da]	Theo. MH+ [Da]	DeltaM [ppm]	Deltam/z [Da]	Activation Type	MS Order	Isolation Interference [%]	Average Reporter S/N	Ion Inject Time [ms]	RT [min]	First Scan	Spectrum File	File ID	Abundance: 114	Abundance: 115	Abundance: 116	Abundance: 117	Quan Info	Ions Score	Contaminant	Identity Strict	Identity Relaxed	Expectation Value	XCorr	Percolator q-Value	Percolator PEP
		TRUE	High	Sequest HT (A8)	Selected	[R].rPcFSALEVDETYVPk.[E]	N-Term(iTRAQ4plex); C3(Carbamidomethyl); K16(iTRAQ4plex)	1	7	P02768	P02768; A0A0C4DGB6; H0YA55; A0A087WWT3; D6RHD5; C9JKR2; B7WNR0	0	3	0.4171	0	1	1	733.715	2199.13	2199.14	-2.25	-0.00165	HCD (High Energy Collision Dissociation)	MS2	25.2422	40.6	17.423	100.626	68080	12122019_Fusion_1055_VK_180min_iTRAQ1.raw	F1		12088.3	483049	195906			TRUE				5.37	0.0001924	1.544e-05
		TRUE	High	Sequest HT (A8)	Unambiguous	[R].rPcFSALEVDETYVPk.[E]	N-Term(iTRAQ4plex); C3(Carbamidomethyl); K16(iTRAQ4plex)	1	7	P02768	P02768; A0A0C4DGB6; H0YA55; A0A087WWT3; D6RHD5; C9JKR2; B7WNR0	0	3	0.45	0	1	1	733.714	2199.13	2199.14	-4.03	-0.00296	HCD (High Energy Collision Dissociation)	MS2	37.5999	26.1	9.846	101.357	68661	12122019_Fusion_1055_VK_180min_iTRAQ1.raw	F1		21434.9	445415	292497			TRUE				4.2	0.0001924	0.0001702
		TRUE	High	Mascot (A5)	Selected	[R].rPcFSALEVDETYVPk.[E]	N-Term(iTRAQ4plex); C3(Carbamidomethyl); K16(iTRAQ4plex)	1	7	P02768	P02768; A0A0C4DGB6; H0YA55; A0A087WWT3; D6RHD5; C9JKR2; B7WNR0	0	4	0.725	0	1	1	550.539	2199.14	2199.14	0.07	4e-05	HCD (High Energy Collision Dissociation)	MS2	37.3974	55.6	25.661	100.678	68118	12122019_Fusion_1055_VK_180min_iTRAQ1.raw	F1		8051.79	474122	162549		40	TRUE	28	20	0.00702775		0	0.0003352
		TRUE	High	Mascot (A5)	Unambiguous	[R].rPcFSALEVDETYVPk.[E]	N-Term(iTRAQ4plex); C3(Carbamidomethyl); K16(iTRAQ4plex)	1	7	P02768	P02768; A0A0C4DGB6; H0YA55; A0A087WWT3; D6RHD5; C9JKR2; B7WNR0	0	3	0.9	0	1	1	733.714	2199.13	2199.14	-4.03	-0.00296	HCD (High Energy Collision Dissociation)	MS2	37.5999	26.1	9.846	101.357	68661	12122019_Fusion_1055_VK_180min_iTRAQ1.raw	F1		21434.9	445415	292497		30	TRUE	28	20	0.072635		0.001118	0.00191
	TRUE	High	[R].RPCFSALEVDETYVPKEFNAETFTFHADICTLSEKER.[Q]	2xCarbamidomethyl [C3; C30]		TRUE	1	7	2	P02768	P02768 [509-545]	2	4437.08	0					No Quan Labels	Not Found	Not Found	High	High	n/a	High		0		8.657e-09		7.67	R.RPCFSALEVDETYVPKEFNAETFTFHADICTLSEKER.Q	[509-545]		Not Used
		Checked	Confidence	Identifying Node	PSM Ambiguity	Annotated Sequence	Modifications	# Protein Groups	# Proteins	Master Protein Accessions	Protein Accessions	# Missed Cleavages	Charge	DeltaScore	DeltaCn	Rank	Search Engine Rank	m/z [Da]	MH+ [Da]	Theo. MH+ [Da]	DeltaM [ppm]	Deltam/z [Da]	Activation Type	MS Order	Isolation Interference [%]	Average Reporter S/N	Ion Inject Time [ms]	RT [min]	First Scan	Spectrum File	File ID	Abundance: 114	Abundance: 115	Abundance: 116	Abundance: 117	Quan Info	Ions Score	Contaminant	Identity Strict	Identity Relaxed	Expectation Value	XCorr	Percolator q-Value	Percolator PEP
		TRUE	High	Sequest HT (A8)	Unambiguous	[R].RPcFSALEVDETYVPKEFNAETFTFHADIcTLSEKER.[Q]	C3(Carbamidomethyl); C30(Carbamidomethyl)	1	7	P02768	P02768; A0A0C4DGB6; H0YA55; A0A087WWT3; D6RHD5; C9JKR2; B7WNR0	2	4	0.5832	0	1	1	1110.03	4437.09	4437.08	1.76	0.00196	HCD (High Energy Collision Dissociation)	MS2	53.0714	3.9	23.703	127.447	90428	12122019_Fusion_1055_VK_180min_iTRAQ1.raw	F1			28105.4	19804.5	No Quan Labels		TRUE				7.75	0	2.385e-08
		TRUE	High	Sequest HT (A8)	Unambiguous	[R].RPcFSALEVDETYVPKEFNAETFTFHADIcTLSEKER.[Q]	C3(Carbamidomethyl); C30(Carbamidomethyl)	1	7	P02768	P02768; A0A0C4DGB6; H0YA55; A0A087WWT3; D6RHD5; C9JKR2; B7WNR0	2	6	0.265	0	1	1	740.358	4437.11	4437.08	6.47	0.00478	HCD (High Energy Collision Dissociation)	MS2	45.1714	11	14.801	127.385	90375	12122019_Fusion_1055_VK_180min_iTRAQ1.raw	F1			113503	103219	No Quan Labels		TRUE				9.02	0	3.495e-07
	TRUE	High	[R].RPCFSALEVDETYVPKEFNAETFTFHADICTLSEKER.[Q]	2xCarbamidomethyl [C3; C30]; 1xiTRAQ4plex [K35]		TRUE	1	7	4	P02768	P02768 [509-545]	2	4581.18	0	9.6	154.4	55.6	180.5		Not Found	High	High	High	n/a	High		0		1.094e-08		10.27	R.RPCFSALEVDETYVPKEFNAETFTFHADICTLSEKER.Q	[509-545]		Used
		Checked	Confidence	Identifying Node	PSM Ambiguity	Annotated Sequence	Modifications	# Protein Groups	# Proteins	Master Protein Accessions	Protein Accessions	# Missed Cleavages	Charge	DeltaScore	DeltaCn	Rank	Search Engine Rank	m/z [Da]	MH+ [Da]	Theo. MH+ [Da]	DeltaM [ppm]	Deltam/z [Da]	Activation Type	MS Order	Isolation Interference [%]	Average Reporter S/N	Ion Inject Time [ms]	RT [min]	First Scan	Spectrum File	File ID	Abundance: 114	Abundance: 115	Abundance: 116	Abundance: 117	Quan Info	Ions Score	Contaminant	Identity Strict	Identity Relaxed	Expectation Value	XCorr	Percolator q-Value	Percolator PEP
		TRUE	High	Sequest HT (A8)	Unambiguous	[R].RPcFSALEVDETYVPKEFNAETFTFHADIcTLSEkER.[Q]	C3(Carbamidomethyl); C30(Carbamidomethyl); K35(iTRAQ4plex)	1	7	P02768	P02768; A0A0C4DGB6; H0YA55; A0A087WWT3; D6RHD5; C9JKR2; B7WNR0	2	4	0.1717	0	1	1	1146.05	4581.19	4581.18	2.3	0.00264	HCD (High Energy Collision Dissociation)	MS2	13.8299	6	23.5	127.695	90634	12122019_Fusion_1055_VK_180min_iTRAQ1.raw	F1			27449.2	47587.9			TRUE				8.91	0	8.863e-11
		TRUE	High	Sequest HT (A8)	Unambiguous	[R].RPcFSALEVDETYVPKEFNAETFTFHADIcTLSEkER.[Q]	C3(Carbamidomethyl); C30(Carbamidomethyl); K35(iTRAQ4plex)	1	7	P02768	P02768; A0A0C4DGB6; H0YA55; A0A087WWT3; D6RHD5; C9JKR2; B7WNR0	2	5	0.2418	0	1	1	917.041	4581.18	4581.18	-1.34	-0.00123	HCD (High Energy Collision Dissociation)	MS2	8.37432	13.5	30	128.863	91652	12122019_Fusion_1055_VK_180min_iTRAQ1.raw	F1		6327.44	54635.3	69548.5			TRUE				10.38	0	1.861e-09
		TRUE	High	Sequest HT (A8)	Unambiguous	[R].RPcFSALEVDETYVPKEFNAETFTFHADIcTLSEkER.[Q]	C3(Carbamidomethyl); C30(Carbamidomethyl); K35(iTRAQ4plex)	1	7	P02768	P02768; A0A0C4DGB6; H0YA55; A0A087WWT3; D6RHD5; C9JKR2; B7WNR0	2	6	0.2544	0	1	1	764.371	4581.19	4581.18	0.97	0.00074	HCD (High Energy Collision Dissociation)	MS2	24.4535	20.6	13.441	127.675	90618	12122019_Fusion_1055_VK_180min_iTRAQ1.raw	F1		16893	167492	289165			TRUE				10.14	0	4.659e-09
		TRUE	High	Sequest HT (A8)	Selected	[R].RPcFSALEVDETYVPKEFNAETFTFHADIcTLSEkER.[Q]	C3(Carbamidomethyl); C30(Carbamidomethyl); K35(iTRAQ4plex)	1	7	P02768	P02768; A0A0C4DGB6; H0YA55; A0A087WWT3; D6RHD5; C9JKR2; B7WNR0	2	5	0.1159	0	1	1	917.05	4581.22	4581.18	8.22	0.00753	HCD (High Energy Collision Dissociation)	MS2	4.38808	18.6	23.5	127.495	90470	12122019_Fusion_1055_VK_180min_iTRAQ1.raw	F1		10621.5	82743.9	140877			TRUE				10.27	0	1.094e-08
	TRUE	High	[R].RPCFSALEVDETYVPKEFNAETFTFHADICTLSEKER.[Q]	2xCarbamidomethyl [C3; C30]; iTRAQ4plex [K]; 1xiTRAQ4plex [N-Term]		TRUE	1	7	2	P02768	P02768 [509-545]	2	4725.28	0	25.2	86.2	92.9	195.7		Not Found	High	High	High	n/a	High		0		1.548e-10		11.98	R.RPCFSALEVDETYVPKEFNAETFTFHADICTLSEKER.Q	[509-545]		Used
		Checked	Confidence	Identifying Node	PSM Ambiguity	Annotated Sequence	Modifications	# Protein Groups	# Proteins	Master Protein Accessions	Protein Accessions	# Missed Cleavages	Charge	DeltaScore	DeltaCn	Rank	Search Engine Rank	m/z [Da]	MH+ [Da]	Theo. MH+ [Da]	DeltaM [ppm]	Deltam/z [Da]	Activation Type	MS Order	Isolation Interference [%]	Average Reporter S/N	Ion Inject Time [ms]	RT [min]	First Scan	Spectrum File	File ID	Abundance: 114	Abundance: 115	Abundance: 116	Abundance: 117	Quan Info	Ions Score	Contaminant	Identity Strict	Identity Relaxed	Expectation Value	XCorr	Percolator q-Value	Percolator PEP
		TRUE	High	Sequest HT (A8)	Unambiguous	[R].RPcFSALEVDETYVPkEFNAETFTFHADIcTLSEkER.[Q]	C3(Carbamidomethyl); K16(iTRAQ4plex); C30(Carbamidomethyl); K35(iTRAQ4plex)	1	7	P02768	P02768; A0A0C4DGB6; H0YA55; A0A087WWT3; D6RHD5; C9JKR2; B7WNR0	2	5	0.273	0	1	1	945.86	4725.27	4725.28	-3.22	-0.00304	HCD (High Energy Collision Dissociation)	MS2	8.95227	41.8	23.5	127.72	90658	12122019_Fusion_1055_VK_180min_iTRAQ1.raw	F1		9123.32	268133	286245			TRUE				11.98	0	1.548e-10
		TRUE	High	Sequest HT (A8)	Unambiguous	[R].rPcFSALEVDETYVPKEFNAETFTFHADIcTLSEkER.[Q]	N-Term(iTRAQ4plex); C3(Carbamidomethyl); C30(Carbamidomethyl); K35(iTRAQ4plex)	1	7	P02768	P02768; A0A0C4DGB6; H0YA55; A0A087WWT3; D6RHD5; C9JKR2; B7WNR0	2	6	0.2436	0	1	1	788.392	4725.32	4725.28	7.11	0.0056	HCD (High Energy Collision Dissociation)	MS2	82.7176	19.4	23.5	129.101	91858	12122019_Fusion_1055_VK_180min_iTRAQ1.raw	F1			124401	122027			TRUE				8.99	0	5.35e-07
	TRUE	High	[R].RPCFSALEVDETYVPKEFNAETFTFHADICTLSEKER.[Q]	2xCarbamidomethyl [C3; C30]; 2xiTRAQ4plex [K16; K35]; 1xiTRAQ4plex [N-Term]		TRUE	1	7	2	P02768	P02768 [509-545]	2	4869.39	0	10.8	67.4	226.6	95.3		Not Found	High	High	High	High	High	0	0	5.22e-08	2.187e-12	34	11.14	R.RPCFSALEVDETYVPKEFNAETFTFHADICTLSEKER.Q	[509-545]		Used
		Checked	Confidence	Identifying Node	PSM Ambiguity	Annotated Sequence	Modifications	# Protein Groups	# Proteins	Master Protein Accessions	Protein Accessions	# Missed Cleavages	Charge	DeltaScore	DeltaCn	Rank	Search Engine Rank	m/z [Da]	MH+ [Da]	Theo. MH+ [Da]	DeltaM [ppm]	Deltam/z [Da]	Activation Type	MS Order	Isolation Interference [%]	Average Reporter S/N	Ion Inject Time [ms]	RT [min]	First Scan	Spectrum File	File ID	Abundance: 114	Abundance: 115	Abundance: 116	Abundance: 117	Quan Info	Ions Score	Contaminant	Identity Strict	Identity Relaxed	Expectation Value	XCorr	Percolator q-Value	Percolator PEP
		TRUE	High	Sequest HT (A8)	Selected	[R].rPcFSALEVDETYVPkEFNAETFTFHADIcTLSEkER.[Q]	N-Term(iTRAQ4plex); C3(Carbamidomethyl); K16(iTRAQ4plex); C30(Carbamidomethyl); K35(iTRAQ4plex)	1	7	P02768	P02768; A0A0C4DGB6; H0YA55; A0A087WWT3; D6RHD5; C9JKR2; B7WNR0	2	5	0.5108	0	1	1	974.684	4869.39	4869.39	1.01	0.00098	HCD (High Energy Collision Dissociation)	MS2	3.58175	38	8.669	127.809	90741	12122019_Fusion_1055_VK_180min_iTRAQ1.raw	F1		19745	1.10451e+06	162119			TRUE				11.14	0	2.187e-12
		TRUE	High	Sequest HT (A8)	Selected	[R].rPcFSALEVDETYVPkEFNAETFTFHADIcTLSEkER.[Q]	N-Term(iTRAQ4plex); C3(Carbamidomethyl); K16(iTRAQ4plex); C30(Carbamidomethyl); K35(iTRAQ4plex)	1	7	P02768	P02768; A0A0C4DGB6; H0YA55; A0A087WWT3; D6RHD5; C9JKR2; B7WNR0	2	6	0.4626	0	1	1	812.404	4869.39	4869.39	0.37	0.0003	HCD (High Energy Collision Dissociation)	MS2	14.0868	16.7	5.153	128.965	91742	12122019_Fusion_1055_VK_180min_iTRAQ1.raw	F1			707478	223946			TRUE				8.95	0	6.551e-09
	TRUE	High	[R].RPCFSALEVDETYVPK.[E]	1xCarbamidomethyl [C3]; 1xiTRAQ4plex [N-Term]; 1xiTRAQ4plex [K16]		TRUE	1	7	6	P02768	P02768 [509-524]	0	2055.03	0	309.3	29.7	21.7	39.3		High	High	High	High	n/a	High		0.0001924		1.868e-05		5.22	R.RPCFSALEVDETYVPK.E	[509-524]		Used
		Checked	Confidence	Identifying Node	PSM Ambiguity	Annotated Sequence	Modifications	# Protein Groups	# Proteins	Master Protein Accessions	Protein Accessions	# Missed Cleavages	Charge	DeltaScore	DeltaCn	Rank	Search Engine Rank	m/z [Da]	MH+ [Da]	Theo. MH+ [Da]	DeltaM [ppm]	Deltam/z [Da]	Activation Type	MS Order	Isolation Interference [%]	Average Reporter S/N	Ion Inject Time [ms]	RT [min]	First Scan	Spectrum File	File ID	Abundance: 114	Abundance: 115	Abundance: 116	Abundance: 117	Quan Info	Ions Score	Contaminant	Identity Strict	Identity Relaxed	Expectation Value	XCorr	Percolator q-Value	Percolator PEP
		TRUE	High	Sequest HT (A8)	Selected	[R].rPcFSALEVDETYVPK.[E]	N-Term(iTRAQ4plex); C3(Carbamidomethyl)	1	7	P02768	P02768; A0A0C4DGB6; H0YA55; A0A087WWT3; D6RHD5; C9JKR2; B7WNR0	0	3	0.465	0	1	1	685.683	2055.03	2055.03	-0.28	-0.00019	HCD (High Energy Collision Dissociation)	MS2	20.871	18.2	17.123	100.507	67980	12122019_Fusion_1055_VK_180min_iTRAQ1.raw	F1		11105.7	153284	141725			TRUE				5.85	0.0001924	1.795e-05
		TRUE	High	Sequest HT (A8)	Selected	[R].RPcFSALEVDETYVPk.[E]	C3(Carbamidomethyl); K16(iTRAQ4plex)	1	7	P02768	P02768; A0A0C4DGB6; H0YA55; A0A087WWT3; D6RHD5; C9JKR2; B7WNR0	0	3	0.5766	0	1	1	685.683	2055.03	2055.03	0.17	0.00011	HCD (High Energy Collision Dissociation)	MS2	21.7624	56.3	6.751	98.563	66402	12122019_Fusion_1055_VK_180min_iTRAQ1.raw	F1	21051.2	53534.7	1.3161e+06	1174455			TRUE				5.22	0.0001924	1.868e-05
		TRUE	High	Sequest HT (A8)	Unambiguous	[R].rPcFSALEVDETYVPK.[E]	N-Term(iTRAQ4plex); C3(Carbamidomethyl)	1	7	P02768	P02768; A0A0C4DGB6; H0YA55; A0A087WWT3; D6RHD5; C9JKR2; B7WNR0	0	3	0.4275	0	1	1	685.682	2055.03	2055.03	-1.03	-0.0007	HCD (High Energy Collision Dissociation)	MS2	18.3073	24.3	23.5	101.186	68526	12122019_Fusion_1055_VK_180min_iTRAQ1.raw	F1		9663.02	152175	151472			TRUE				5.17	0.0001924	2.56e-05
		TRUE	High	Sequest HT (A8)	Selected	[R].RPcFSALEVDETYVPk.[E]	C3(Carbamidomethyl); K16(iTRAQ4plex)	1	7	P02768	P02768; A0A0C4DGB6; H0YA55; A0A087WWT3; D6RHD5; C9JKR2; B7WNR0	0	3	0.4745	0	1	1	685.683	2055.04	2055.03	0.84	0.00058	HCD (High Energy Collision Dissociation)	MS2	40.0406	44.9	30	99.3139	67008	12122019_Fusion_1055_VK_180min_iTRAQ1.raw	F1		16136.2	236685	181876			TRUE				4.32	0.0001924	0.0002405
		TRUE	High	Sequest HT (A8)	Unambiguous	[R].rPcFSALEVDETYVPK.[E]	N-Term(iTRAQ4plex); C3(Carbamidomethyl)	1	7	P02768	P02768; A0A0C4DGB6; H0YA55; A0A087WWT3; D6RHD5; C9JKR2; B7WNR0	0	2	0.5533	0	1	1	1028.02	2055.03	2055.03	0.55	0.00056	HCD (High Energy Collision Dissociation)	MS2	0	12.9	71.849	100.634	68085	12122019_Fusion_1055_VK_180min_iTRAQ1.raw	F1			24233.2	28824.9			TRUE				2.44	0.0004674	0.01101
		TRUE	High	Sequest HT (A8)	Selected	[R].RPcFSALEVDETYVPk.[E]	C3(Carbamidomethyl); K16(iTRAQ4plex)	1	7	P02768	P02768; A0A0C4DGB6; H0YA55; A0A087WWT3; D6RHD5; C9JKR2; B7WNR0	0	2	0.5414	0	1	1	1028.02	2055.03	2055.03	-1.37	-0.00141	HCD (High Energy Collision Dissociation)	MS2	0	19.8	30	98.5431	66385	12122019_Fusion_1055_VK_180min_iTRAQ1.raw	F1		7575.51	69744.6	119020			TRUE				2.66	0.0006944	0.01626
	TRUE	High	[K].QNCELFEQLGEYK.[F]	1xCarbamidomethyl [C3]		TRUE	1	7	2	P02768	P02768 [414-426]	0	1657.75	0					No Quan Labels	Not Found	High	High	High	n/a	High		0.0001924		3.971e-05		3.6	K.QNCELFEQLGEYK.F	[414-426]		Not Used
		Checked	Confidence	Identifying Node	PSM Ambiguity	Annotated Sequence	Modifications	# Protein Groups	# Proteins	Master Protein Accessions	Protein Accessions	# Missed Cleavages	Charge	DeltaScore	DeltaCn	Rank	Search Engine Rank	m/z [Da]	MH+ [Da]	Theo. MH+ [Da]	DeltaM [ppm]	Deltam/z [Da]	Activation Type	MS Order	Isolation Interference [%]	Average Reporter S/N	Ion Inject Time [ms]	RT [min]	First Scan	Spectrum File	File ID	Abundance: 114	Abundance: 115	Abundance: 116	Abundance: 117	Quan Info	Ions Score	Contaminant	Identity Strict	Identity Relaxed	Expectation Value	XCorr	Percolator q-Value	Percolator PEP
		TRUE	High	Sequest HT (A8)	Unambiguous	[K].QNcELFEQLGEYK.[F]	C3(Carbamidomethyl)	1	7	P02768	P02768; A0A0C4DGB6; H0YA55; A0A087WWT3; D6RHD5; C9JKR2; B7WNR0	0	2	0.6	0	1	1	829.381	1657.75	1657.75	0.85	0.00071	HCD (High Energy Collision Dissociation)	MS2	31.8389	32.1	23.5	108.604	74583	12122019_Fusion_1055_VK_180min_iTRAQ1.raw	F1		10234	259031	129471	No Quan Labels		TRUE				3.6	0.0001924	3.971e-05
		TRUE	High	Sequest HT (A8)	Unambiguous	[K].QNcELFEQLGEYK.[F]	C3(Carbamidomethyl)	1	7	P02768	P02768; A0A0C4DGB6; H0YA55; A0A087WWT3; D6RHD5; C9JKR2; B7WNR0	0	2	0.5321	0	1	1	829.381	1657.75	1657.75	0.66	0.00054	HCD (High Energy Collision Dissociation)	MS2	45.594	36.1	4.971	109.285	75188	12122019_Fusion_1055_VK_180min_iTRAQ1.raw	F1			1.54716e+06	502408	No Quan Labels		TRUE				3.12	0.0001924	0.0001254
	TRUE	High	[K].QNCELFEQLGEYK.[F]	1xCarbamidomethyl [C3]; 1xiTRAQ4plex [K13]; 1xiTRAQ4plex [N-Term]		TRUE	1	7	6	P02768	P02768 [414-426]	0	1945.96	0	6.8	130.6	186.8	75.8		Not Found	High	High	High	High	High	0	0	6.119e-07	8.37e-09	93	5.18	K.QNCELFEQLGEYK.F	[414-426]		Used
		Checked	Confidence	Identifying Node	PSM Ambiguity	Annotated Sequence	Modifications	# Protein Groups	# Proteins	Master Protein Accessions	Protein Accessions	# Missed Cleavages	Charge	DeltaScore	DeltaCn	Rank	Search Engine Rank	m/z [Da]	MH+ [Da]	Theo. MH+ [Da]	DeltaM [ppm]	Deltam/z [Da]	Activation Type	MS Order	Isolation Interference [%]	Average Reporter S/N	Ion Inject Time [ms]	RT [min]	First Scan	Spectrum File	File ID	Abundance: 114	Abundance: 115	Abundance: 116	Abundance: 117	Quan Info	Ions Score	Contaminant	Identity Strict	Identity Relaxed	Expectation Value	XCorr	Percolator q-Value	Percolator PEP
		TRUE	High	Sequest HT (A8)	Unambiguous	[K].qNcELFEQLGEYk.[F]	N-Term(iTRAQ4plex); C3(Carbamidomethyl); K13(iTRAQ4plex)	1	7	P02768	P02768; A0A0C4DGB6; H0YA55; A0A087WWT3; D6RHD5; C9JKR2; B7WNR0	0	2	0.6834	0	1	1	973.484	1945.96	1945.96	2.13	0.00207	HCD (High Energy Collision Dissociation)	MS2	5.47633	151.6	27.548	112.76	78088	12122019_Fusion_1055_VK_180min_iTRAQ1.raw	F1		33591.1	1.33986e+06	218587			TRUE				5.18	0	8.37e-09
		TRUE	High	Mascot (A5)	Unambiguous	[K].qNcELFEQLGEYk.[F]	N-Term(iTRAQ4plex); C3(Carbamidomethyl); K13(iTRAQ4plex)	1	7	P02768	P02768; A0A0C4DGB6; H0YA55; A0A087WWT3; D6RHD5; C9JKR2; B7WNR0	0	2	0.957	0	1	1	973.484	1945.96	1945.96	2.13	0.00207	HCD (High Energy Collision Dissociation)	MS2	5.47633	151.6	27.548	112.76	78088	12122019_Fusion_1055_VK_180min_iTRAQ1.raw	F1		33591.1	1.33986e+06	218587		93	TRUE	28	19	3.28169e-08		0	6.119e-07
		TRUE	High	Sequest HT (A8)	Unambiguous	[K].qNcELFEQLGEYk.[F]	N-Term(iTRAQ4plex); C3(Carbamidomethyl); K13(iTRAQ4plex)	1	7	P02768	P02768; A0A0C4DGB6; H0YA55; A0A087WWT3; D6RHD5; C9JKR2; B7WNR0	0	2	0.5036	0	1	1	973.474	1945.94	1945.96	-8.07	-0.00785	HCD (High Energy Collision Dissociation)	MS2	29.167	35.4	30	112.097	77536	12122019_Fusion_1055_VK_180min_iTRAQ1.raw	F1		4810.9	275147	62870.2			TRUE				2.74	0.0001924	1.823e-05
		TRUE	High	Sequest HT (A8)	Unambiguous	[K].qNcELFEQLGEYk.[F]	N-Term(iTRAQ4plex); C3(Carbamidomethyl); K13(iTRAQ4plex)	1	7	P02768	P02768; A0A0C4DGB6; H0YA55; A0A087WWT3; D6RHD5; C9JKR2; B7WNR0	0	3	0.5639	0	1	1	649.323	1945.95	1945.96	-0.98	-0.00064	HCD (High Energy Collision Dissociation)	MS2	41.9949	77.8	23.5	112.142	77571	12122019_Fusion_1055_VK_180min_iTRAQ1.raw	F1		23219.7	790320	212900			TRUE				4.15	0.0001924	0.0001271
		TRUE	High	Mascot (A5)	Unambiguous	[K].qNcELFEQLGEYk.[F]	N-Term(iTRAQ4plex); C3(Carbamidomethyl); K13(iTRAQ4plex)	1	7	P02768	P02768; A0A0C4DGB6; H0YA55; A0A087WWT3; D6RHD5; C9JKR2; B7WNR0	0	2	1	0	1	1	973.474	1945.94	1945.96	-8.07	-0.00785	HCD (High Energy Collision Dissociation)	MS2	29.167	35.4	30	112.097	77536	12122019_Fusion_1055_VK_180min_iTRAQ1.raw	F1		4810.9	275147	62870.2		35	TRUE	27	19	0.0213373		0	0.000205
		TRUE	High	Mascot (A5)	Unambiguous	[K].qNcELFEQLGEYk.[F]	N-Term(iTRAQ4plex); C3(Carbamidomethyl); K13(iTRAQ4plex)	1	7	P02768	P02768; A0A0C4DGB6; H0YA55; A0A087WWT3; D6RHD5; C9JKR2; B7WNR0	0	3	1	0	1	1	649.323	1945.95	1945.96	-0.98	-0.00064	HCD (High Energy Collision Dissociation)	MS2	41.9949	77.8	23.5	112.142	77571	12122019_Fusion_1055_VK_180min_iTRAQ1.raw	F1		23219.7	790320	212900		43	TRUE	28	19	0.00324616		0.001118	0.001848
	TRUE	High	[K].QNCELFEQLGEYKFQNALLVR.[Y]	1xCarbamidomethyl [C3]		TRUE	1	7	2	P02768	P02768 [414-434]	1	2599.3	0					No Quan Labels	Not Found	Not Found	High	High	n/a	High		0		1.876e-07		5.93	K.QNCELFEQLGEYKFQNALLVR.Y	[414-434]		Not Used
		Checked	Confidence	Identifying Node	PSM Ambiguity	Annotated Sequence	Modifications	# Protein Groups	# Proteins	Master Protein Accessions	Protein Accessions	# Missed Cleavages	Charge	DeltaScore	DeltaCn	Rank	Search Engine Rank	m/z [Da]	MH+ [Da]	Theo. MH+ [Da]	DeltaM [ppm]	Deltam/z [Da]	Activation Type	MS Order	Isolation Interference [%]	Average Reporter S/N	Ion Inject Time [ms]	RT [min]	First Scan	Spectrum File	File ID	Abundance: 114	Abundance: 115	Abundance: 116	Abundance: 117	Quan Info	Ions Score	Contaminant	Identity Strict	Identity Relaxed	Expectation Value	XCorr	Percolator q-Value	Percolator PEP
		TRUE	High	Sequest HT (A8)	Unambiguous	[K].QNcELFEQLGEYKFQNALLVR.[Y]	C3(Carbamidomethyl)	1	7	P02768	P02768; A0A0C4DGB6; H0YA55; A0A087WWT3; D6RHD5; C9JKR2; B7WNR0	1	2	0.6349	0	1	1	1300.15	2599.3	2599.3	-0.75	-0.00098	HCD (High Energy Collision Dissociation)	MS2	0	2.9	30	134.965	96769	12122019_Fusion_1055_VK_180min_iTRAQ1.raw	F1			13988.8	13704.9	No Quan Labels		TRUE				4.3	0	2.704e-08
		TRUE	High	Sequest HT (A8)	Unambiguous	[K].QNcELFEQLGEYKFQNALLVR.[Y]	C3(Carbamidomethyl)	1	7	P02768	P02768; A0A0C4DGB6; H0YA55; A0A087WWT3; D6RHD5; C9JKR2; B7WNR0	1	3	0.6712	0	1	1	867.104	2599.3	2599.3	-0.45	-0.00039	HCD (High Energy Collision Dissociation)	MS2	31.1473	9.4	6.675	134.952	96758	12122019_Fusion_1055_VK_180min_iTRAQ1.raw	F1			219295	195718	No Quan Labels		TRUE				5.93	0	1.876e-07
	TRUE	High	[K].QNCELFEQLGEYKFQNALLVR.[Y]	1xCarbamidomethyl [C3]; 1xiTRAQ4plex [N-Term]; 1xiTRAQ4plex [K13]		TRUE	1	7	6	P02768	P02768 [414-434]	1	2743.4	0	0.1	208.8	41.6	149.4		Not Found	High	High	High	n/a	High		0		2.639e-09		6.64	K.QNCELFEQLGEYKFQNALLVR.Y	[414-434]		Used
		Checked	Confidence	Identifying Node	PSM Ambiguity	Annotated Sequence	Modifications	# Protein Groups	# Proteins	Master Protein Accessions	Protein Accessions	# Missed Cleavages	Charge	DeltaScore	DeltaCn	Rank	Search Engine Rank	m/z [Da]	MH+ [Da]	Theo. MH+ [Da]	DeltaM [ppm]	Deltam/z [Da]	Activation Type	MS Order	Isolation Interference [%]	Average Reporter S/N	Ion Inject Time [ms]	RT [min]	First Scan	Spectrum File	File ID	Abundance: 114	Abundance: 115	Abundance: 116	Abundance: 117	Quan Info	Ions Score	Contaminant	Identity Strict	Identity Relaxed	Expectation Value	XCorr	Percolator q-Value	Percolator PEP
		TRUE	High	Sequest HT (A8)	Unambiguous	[K].qNcELFEQLGEYKFQNALLVR.[Y]	N-Term(iTRAQ4plex); C3(Carbamidomethyl)	1	7	P02768	P02768; A0A0C4DGB6; H0YA55; A0A087WWT3; D6RHD5; C9JKR2; B7WNR0	1	3	0.6883	0	1	1	915.136	2743.39	2743.4	-1.65	-0.00151	HCD (High Energy Collision Dissociation)	MS2	0	28.8	8.386	134.981	96784	12122019_Fusion_1055_VK_180min_iTRAQ1.raw	F1		52930.6	266493	682876			TRUE				6.64	0	2.639e-09
		TRUE	High	Sequest HT (A8)	Unambiguous	[K].QNcELFEQLGEYkFQNALLVR.[Y]	C3(Carbamidomethyl); K13(iTRAQ4plex)	1	7	P02768	P02768; A0A0C4DGB6; H0YA55; A0A087WWT3; D6RHD5; C9JKR2; B7WNR0	1	3	0.6708	0	1	1	915.138	2743.4	2743.4	-0.05	-5e-05	HCD (High Energy Collision Dissociation)	MS2	2.75608	23.8	2.971	135.66	97381	12122019_Fusion_1055_VK_180min_iTRAQ1.raw	F1		140750	766648	1.4568e+06			TRUE				6.44	0	3.185e-07
		TRUE	High	Sequest HT (A8)	Unambiguous	[K].QNcELFEQLGEYkFQNALLVR.[Y]	C3(Carbamidomethyl); K13(iTRAQ4plex)	1	7	P02768	P02768; A0A0C4DGB6; H0YA55; A0A087WWT3; D6RHD5; C9JKR2; B7WNR0	1	2	0.6027	0	1	1	1372.2	2743.4	2743.4	0.2	0.00027	HCD (High Energy Collision Dissociation)	MS2	0	17.4	30	135.677	97397	12122019_Fusion_1055_VK_180min_iTRAQ1.raw	F1		13534.3	55799.7	102293			TRUE				4.43	0	4.791e-07
		TRUE	High	Sequest HT (A8)	Unambiguous	[K].QNcELFEQLGEYkFQNALLVR.[Y]	C3(Carbamidomethyl); K13(iTRAQ4plex)	1	7	P02768	P02768; A0A0C4DGB6; H0YA55; A0A087WWT3; D6RHD5; C9JKR2; B7WNR0	1	3	0.5318	0	1	1	915.13	2743.38	2743.4	-8.71	-0.00797	HCD (High Energy Collision Dissociation)	MS2	28.6129	46	17.273	144.125	105063	12122019_Fusion_1055_VK_180min_iTRAQ1.raw	F1		47078.4	307928	425598			TRUE				5.34	0	1.35e-06
		TRUE	High	Sequest HT (A8)	Unambiguous	[K].QNcELFEQLGEYkFQNALLVR.[Y]	C3(Carbamidomethyl); K13(iTRAQ4plex)	1	7	P02768	P02768; A0A0C4DGB6; H0YA55; A0A087WWT3; D6RHD5; C9JKR2; B7WNR0	1	3	0.5955	0	1	1	915.137	2743.4	2743.4	-1.12	-0.00102	HCD (High Energy Collision Dissociation)	MS2	17.3423	31.2	23.5	136.491	98132	12122019_Fusion_1055_VK_180min_iTRAQ1.raw	F1		17894.5	191350	189484			TRUE				5.39	0	1.012e-05
		TRUE	High	Sequest HT (A8)	Unambiguous	[K].QNcELFEQLGEYkFQNALLVR.[Y]	C3(Carbamidomethyl); K13(iTRAQ4plex)	1	7	P02768	P02768; A0A0C4DGB6; H0YA55; A0A087WWT3; D6RHD5; C9JKR2; B7WNR0	1	4	0.5144	0	1	1	686.605	2743.4	2743.4	-0.3	-0.00021	HCD (High Energy Collision Dissociation)	MS2	10.7896	27.9	5.864	135.688	97406	12122019_Fusion_1055_VK_180min_iTRAQ1.raw	F1		101629	444674	842412			TRUE				5.56	0	1.104e-05
	TRUE	High	[K].QNCELFEQLGEYKFQNALLVR.[Y]	1xCarbamidomethyl [C3]; 1xiTRAQ4plex [K13]; 1xiTRAQ4plex [N-Term]		TRUE	1	7	6	P02768	P02768 [414-434]	1	2887.5	0	3.4	141.8	159	95.8		Not Found	High	High	High	High	High	0	0	1.329e-05	1.466e-09	53	5.92	K.QNCELFEQLGEYKFQNALLVR.Y	[414-434]		Used
		Checked	Confidence	Identifying Node	PSM Ambiguity	Annotated Sequence	Modifications	# Protein Groups	# Proteins	Master Protein Accessions	Protein Accessions	# Missed Cleavages	Charge	DeltaScore	DeltaCn	Rank	Search Engine Rank	m/z [Da]	MH+ [Da]	Theo. MH+ [Da]	DeltaM [ppm]	Deltam/z [Da]	Activation Type	MS Order	Isolation Interference [%]	Average Reporter S/N	Ion Inject Time [ms]	RT [min]	First Scan	Spectrum File	File ID	Abundance: 114	Abundance: 115	Abundance: 116	Abundance: 117	Quan Info	Ions Score	Contaminant	Identity Strict	Identity Relaxed	Expectation Value	XCorr	Percolator q-Value	Percolator PEP
		TRUE	High	Sequest HT (A8)	Unambiguous	[K].qNcELFEQLGEYkFQNALLVR.[Y]	N-Term(iTRAQ4plex); C3(Carbamidomethyl); K13(iTRAQ4plex)	1	7	P02768	P02768; A0A0C4DGB6; H0YA55; A0A087WWT3; D6RHD5; C9JKR2; B7WNR0	1	3	0.6453	0	1	1	963.172	2887.5	2887.5	-0.51	-0.00049	HCD (High Energy Collision Dissociation)	MS2	37.1892	42.4	5.194	135.739	97452	12122019_Fusion_1055_VK_180min_iTRAQ1.raw	F1		75108.6	1.76819e+06	496106			TRUE				5.92	0	1.466e-09
		TRUE	High	Sequest HT (A8)	Unambiguous	[K].qNcELFEQLGEYkFQNALLVR.[Y]	N-Term(iTRAQ4plex); C3(Carbamidomethyl); K13(iTRAQ4plex)	1	7	P02768	P02768; A0A0C4DGB6; H0YA55; A0A087WWT3; D6RHD5; C9JKR2; B7WNR0	1	4	0.6234	0	1	1	722.63	2887.5	2887.5	-1.11	-0.0008	HCD (High Energy Collision Dissociation)	MS2	7.29837	106.8	19.091	135.802	97508	12122019_Fusion_1055_VK_180min_iTRAQ1.raw	F1		30597.5	1.38634e+06	461633			TRUE				8.39	0	3.233e-08
		TRUE	High	Mascot (A5)	Unambiguous	[K].qNcELFEQLGEYkFQNALLVR.[Y]	N-Term(iTRAQ4plex); C3(Carbamidomethyl); K13(iTRAQ4plex)	1	7	P02768	P02768; A0A0C4DGB6; H0YA55; A0A087WWT3; D6RHD5; C9JKR2; B7WNR0	1	3	1	0	1	1	963.172	2887.5	2887.5	-0.51	-0.00049	HCD (High Energy Collision Dissociation)	MS2	37.1892	42.4	5.194	135.739	97452	12122019_Fusion_1055_VK_180min_iTRAQ1.raw	F1		75108.6	1.76819e+06	496106		53	TRUE	29	20	0.000524312		0	1.329e-05
		TRUE	High	Mascot (A5)	Unambiguous	[K].qNcELFEQLGEYkFQNALLVR.[Y]	N-Term(iTRAQ4plex); C3(Carbamidomethyl); K13(iTRAQ4plex)	1	7	P02768	P02768; A0A0C4DGB6; H0YA55; A0A087WWT3; D6RHD5; C9JKR2; B7WNR0	1	4	1	0	1	1	722.63	2887.5	2887.5	-1.11	-0.0008	HCD (High Energy Collision Dissociation)	MS2	7.29837	106.8	19.091	135.802	97508	12122019_Fusion_1055_VK_180min_iTRAQ1.raw	F1		30597.5	1.38634e+06	461633		48	TRUE	29	20	0.00139032		0	4.626e-05
		TRUE	High	Sequest HT (A8)	Unambiguous	[K].qNcELFEQLGEYkFQNALLVR.[Y]	N-Term(iTRAQ4plex); C3(Carbamidomethyl); K13(iTRAQ4plex)	1	7	P02768	P02768; A0A0C4DGB6; H0YA55; A0A087WWT3; D6RHD5; C9JKR2; B7WNR0	1	2	0.7399	0	1	1	1444.26	2887.51	2887.5	3.85	0.00556	HCD (High Energy Collision Dissociation)	MS2	0	11.5	30	135.79	97498	12122019_Fusion_1055_VK_180min_iTRAQ1.raw	F1			80177.5	29274.7			TRUE				2.96	0.0002788	0.001262
		TRUE	High	Mascot (A5)	Unambiguous	[K].qNcELFEQLGEYkFQNALLVR.[Y]	N-Term(iTRAQ4plex); C3(Carbamidomethyl); K13(iTRAQ4plex)	1	7	P02768	P02768; A0A0C4DGB6; H0YA55; A0A087WWT3; D6RHD5; C9JKR2; B7WNR0	1	2	1	0	1	1	1444.26	2887.51	2887.5	3.85	0.00556	HCD (High Energy Collision Dissociation)	MS2	0	11.5	30	135.79	97498	12122019_Fusion_1055_VK_180min_iTRAQ1.raw	F1			80177.5	29274.7		42	TRUE	29	20	0.00489471		0.001118	0.003849
	TRUE	High	[K].QNCELFEQLGEYK.[F]	1xCarbamidomethyl [C3]; 1xiTRAQ4plex [N-Term]; 1xiTRAQ4plex [K13]		TRUE	1	7	2	P02768	P02768 [414-426]	0	1801.85	0	1.2	148.9	60.1	189.9		Not Found	High	High	High	n/a	High		0		1.659e-07		3.97	K.QNCELFEQLGEYK.F	[414-426]		Used
		Checked	Confidence	Identifying Node	PSM Ambiguity	Annotated Sequence	Modifications	# Protein Groups	# Proteins	Master Protein Accessions	Protein Accessions	# Missed Cleavages	Charge	DeltaScore	DeltaCn	Rank	Search Engine Rank	m/z [Da]	MH+ [Da]	Theo. MH+ [Da]	DeltaM [ppm]	Deltam/z [Da]	Activation Type	MS Order	Isolation Interference [%]	Average Reporter S/N	Ion Inject Time [ms]	RT [min]	First Scan	Spectrum File	File ID	Abundance: 114	Abundance: 115	Abundance: 116	Abundance: 117	Quan Info	Ions Score	Contaminant	Identity Strict	Identity Relaxed	Expectation Value	XCorr	Percolator q-Value	Percolator PEP
		TRUE	High	Sequest HT (A8)	Unambiguous	[K].qNcELFEQLGEYK.[F]	N-Term(iTRAQ4plex); C3(Carbamidomethyl)	1	7	P02768	P02768; A0A0C4DGB6; H0YA55; A0A087WWT3; D6RHD5; C9JKR2; B7WNR0	0	2	0.6322	0	1	1	901.431	1801.86	1801.85	0.55	0.00049	HCD (High Energy Collision Dissociation)	MS2	18.6394	52.2	26.62	109.139	75059	12122019_Fusion_1055_VK_180min_iTRAQ1.raw	F1		19191.9	169701	390292			TRUE				3.97	0	1.659e-07
		TRUE	High	Sequest HT (A8)	Unambiguous	[K].QNcELFEQLGEYk.[F]	C3(Carbamidomethyl); K13(iTRAQ4plex)	1	7	P02768	P02768; A0A0C4DGB6; H0YA55; A0A087WWT3; D6RHD5; C9JKR2; B7WNR0	0	2	0.6547	0	1	1	901.43	1801.85	1801.85	-1.15	-0.00104	HCD (High Energy Collision Dissociation)	MS2	8.90513	40.7	2.768	112.075	77519	12122019_Fusion_1055_VK_180min_iTRAQ1.raw	F1		153542	1.732e+06	2656162			TRUE				3.33	0.0001924	2.758e-05
	TRUE	High	[K].QTALVELVK.[H]			TRUE	1	7	2	P02768	P02768 [550-558]	0	1000.6	0					No Quan Labels	Not Found	High	High	High	n/a	High		0.0002788		0.002718		3.32	K.QTALVELVK.H	[550-558]		Not Used
		Checked	Confidence	Identifying Node	PSM Ambiguity	Annotated Sequence	Modifications	# Protein Groups	# Proteins	Master Protein Accessions	Protein Accessions	# Missed Cleavages	Charge	DeltaScore	DeltaCn	Rank	Search Engine Rank	m/z [Da]	MH+ [Da]	Theo. MH+ [Da]	DeltaM [ppm]	Deltam/z [Da]	Activation Type	MS Order	Isolation Interference [%]	Average Reporter S/N	Ion Inject Time [ms]	RT [min]	First Scan	Spectrum File	File ID	Abundance: 114	Abundance: 115	Abundance: 116	Abundance: 117	Quan Info	Ions Score	Contaminant	Identity Strict	Identity Relaxed	Expectation Value	XCorr	Percolator q-Value	Percolator PEP
		TRUE	High	Sequest HT (A8)	Unambiguous	[K].QTALVELVK.[H]		1	7	P02768	P02768; A0A0C4DGB6; H0YA55; A0A087WWT3; D6RHD5; C9JKR2; B7WNR0	0	2	0.4578	0	1	1	500.806	1000.6	1000.6	0.32	0.00016	HCD (High Energy Collision Dissociation)	MS2	2.03821	7.3	5.529	82.9933	54203	12122019_Fusion_1055_VK_180min_iTRAQ1.raw	F1			195185	202094	No Quan Labels		TRUE				3.32	0.0002788	0.002718
		TRUE	High	Sequest HT (A8)	Unambiguous	[K].QTALVELVK.[H]		1	7	P02768	P02768; A0A0C4DGB6; H0YA55; A0A087WWT3; D6RHD5; C9JKR2; B7WNR0	0	2	0.4785	0	1	1	500.806	1000.6	1000.6	0.07	3e-05	HCD (High Energy Collision Dissociation)	MS2	43.2972	40.9	31.02	82.3182	53682	12122019_Fusion_1055_VK_180min_iTRAQ1.raw	F1		5346.48	196258	193765	No Quan Labels		TRUE				3.26	0.0003943	0.003785
	TRUE	High	[K].QTALVELVK.[H]	1xiTRAQ4plex [K9]		TRUE	1	7	4	P02768	P02768 [550-558]	0	1144.71	0	63.4	140.9	26.1	169.7		High	High	High	High	n/a	High		0.0002788		0.001549		3.34	K.QTALVELVK.H	[550-558]		Used
		Checked	Confidence	Identifying Node	PSM Ambiguity	Annotated Sequence	Modifications	# Protein Groups	# Proteins	Master Protein Accessions	Protein Accessions	# Missed Cleavages	Charge	DeltaScore	DeltaCn	Rank	Search Engine Rank	m/z [Da]	MH+ [Da]	Theo. MH+ [Da]	DeltaM [ppm]	Deltam/z [Da]	Activation Type	MS Order	Isolation Interference [%]	Average Reporter S/N	Ion Inject Time [ms]	RT [min]	First Scan	Spectrum File	File ID	Abundance: 114	Abundance: 115	Abundance: 116	Abundance: 117	Quan Info	Ions Score	Contaminant	Identity Strict	Identity Relaxed	Expectation Value	XCorr	Percolator q-Value	Percolator PEP
		TRUE	High	Sequest HT (A8)	Selected	[K].QTALVELVk.[H]	K9(iTRAQ4plex)	1	7	P02768	P02768; A0A0C4DGB6; H0YA55; A0A087WWT3; D6RHD5; C9JKR2; B7WNR0	0	2	0.0744	0	1	1	572.856	1144.71	1144.71	-0.36	-0.0002	HCD (High Energy Collision Dissociation)	MS2	7.59399	84.3	1.749	88.1607	58109	12122019_Fusion_1055_VK_180min_iTRAQ1.raw	F1		614514	2.64073e+06	10636972			TRUE				3.36	0.0002788	0.0006169
		TRUE	High	Sequest HT (A8)	Unambiguous	[K].QTALVELVk.[H]	K9(iTRAQ4plex)	1	7	P02768	P02768; A0A0C4DGB6; H0YA55; A0A087WWT3; D6RHD5; C9JKR2; B7WNR0	0	2	0.5032	0	1	1	572.857	1144.71	1144.71	0.51	0.00029	HCD (High Energy Collision Dissociation)	MS2	42.834	48.8	46.02	89.7535	59358	12122019_Fusion_1055_VK_180min_iTRAQ1.raw	F1		7675.31	154461	152832			TRUE				3.12	0.0002788	0.0009004
		TRUE	High	Sequest HT (A8)	Unambiguous	[K].QTALVELVk.[H]	K9(iTRAQ4plex)	1	7	P02768	P02768; A0A0C4DGB6; H0YA55; A0A087WWT3; D6RHD5; C9JKR2; B7WNR0	0	2	0.4671	0	1	1	572.857	1144.71	1144.71	1.23	0.00071	HCD (High Energy Collision Dissociation)	MS2	32.7812	70.1	10.801	87.4903	57591	12122019_Fusion_1055_VK_180min_iTRAQ1.raw	F1		91042.7	682206	1.13256e+06			TRUE				3.34	0.0002788	0.001549
		TRUE	High	Sequest HT (A8)	Unambiguous	[K].QTALVELVk.[H]	K9(iTRAQ4plex)	1	7	P02768	P02768; A0A0C4DGB6; H0YA55; A0A087WWT3; D6RHD5; C9JKR2; B7WNR0	0	2	0.4662	0	1	1	572.857	1144.71	1144.71	-0.02	-1e-05	HCD (High Energy Collision Dissociation)	MS2	10.1282	53.3	35.396	89.0347	58804	12122019_Fusion_1055_VK_180min_iTRAQ1.raw	F1	6751.33	15571.9	204723	215236			TRUE				3.11	0.0002788	0.001905
	TRUE	High	[K].QTALVELVK.[H]	1xiTRAQ4plex [K9]; 1xiTRAQ4plex [N-Term]		TRUE	1	7	6	P02768	P02768 [550-558]	0	1288.81	0	0.2	45.5	264.6	89.6		Not Found	High	High	High	High	High	0.001118	0.0001924	0.002183	0.0001114	66	4.32	K.QTALVELVK.H	[550-558]		Used
		Checked	Confidence	Identifying Node	PSM Ambiguity	Annotated Sequence	Modifications	# Protein Groups	# Proteins	Master Protein Accessions	Protein Accessions	# Missed Cleavages	Charge	DeltaScore	DeltaCn	Rank	Search Engine Rank	m/z [Da]	MH+ [Da]	Theo. MH+ [Da]	DeltaM [ppm]	Deltam/z [Da]	Activation Type	MS Order	Isolation Interference [%]	Average Reporter S/N	Ion Inject Time [ms]	RT [min]	First Scan	Spectrum File	File ID	Abundance: 114	Abundance: 115	Abundance: 116	Abundance: 117	Quan Info	Ions Score	Contaminant	Identity Strict	Identity Relaxed	Expectation Value	XCorr	Percolator q-Value	Percolator PEP
		TRUE	High	Sequest HT (A8)	Unambiguous	[K].qTALVELVk.[H]	N-Term(iTRAQ4plex); K9(iTRAQ4plex)	1	7	P02768	P02768; A0A0C4DGB6; H0YA55; A0A087WWT3; D6RHD5; C9JKR2; B7WNR0	0	2	0.5347	0	1	1	644.908	1288.81	1288.81	0.04	3e-05	HCD (High Energy Collision Dissociation)	MS2	31.7963	109	9.322	92.2356	61329	12122019_Fusion_1055_VK_180min_iTRAQ1.raw	F1		48593.1	2757182	585017			TRUE				4.32	0.0001924	0.0001114
		TRUE	High	Sequest HT (A8)	Unambiguous	[K].qTALVELVk.[H]	N-Term(iTRAQ4plex); K9(iTRAQ4plex)	1	7	P02768	P02768; A0A0C4DGB6; H0YA55; A0A087WWT3; D6RHD5; C9JKR2; B7WNR0	0	2	0.5398	0	1	1	644.908	1288.81	1288.81	0.41	0.00027	HCD (High Energy Collision Dissociation)	MS2	0.338875	290.1	0.979	92.4496	61497	12122019_Fusion_1055_VK_180min_iTRAQ1.raw	F1		446123	7.57203e+07	12884764			TRUE				4.52	0.0001924	0.0001861
		TRUE	High	Mascot (A5)	Unambiguous	[K].qTALVELVk.[H]	N-Term(iTRAQ4plex); K9(iTRAQ4plex)	1	7	P02768	P02768; A0A0C4DGB6; H0YA55; A0A087WWT3; D6RHD5; C9JKR2; B7WNR0	0	2	0.697	0	1	1	644.908	1288.81	1288.81	0.04	3e-05	HCD (High Energy Collision Dissociation)	MS2	31.7963	109	9.322	92.2356	61329	12122019_Fusion_1055_VK_180min_iTRAQ1.raw	F1		48593.1	2757182	585017		66	TRUE	20	13	3.49631e-06		0.0009131	0.0005818
		TRUE	High	Mascot (A5)	Unambiguous	[K].qTALVELVk.[H]	N-Term(iTRAQ4plex); K9(iTRAQ4plex)	1	7	P02768	P02768; A0A0C4DGB6; H0YA55; A0A087WWT3; D6RHD5; C9JKR2; B7WNR0	0	2	0.6818	0	1	1	644.908	1288.81	1288.81	0.41	0.00027	HCD (High Energy Collision Dissociation)	MS2	0.338875	290.1	0.979	92.4496	61497	12122019_Fusion_1055_VK_180min_iTRAQ1.raw	F1		446123	7.57203e+07	12884764		66	TRUE	20	13	3.24033e-06		0.001118	0.002183
		TRUE	High	Mascot (A5)	Selected	[K].qTALVELVk.[H]	N-Term(iTRAQ4plex); K9(iTRAQ4plex)	1	7	P02768	P02768; A0A0C4DGB6; H0YA55; A0A087WWT3; D6RHD5; C9JKR2; B7WNR0	0	3	0.8511	0	1	1	430.273	1288.81	1288.81	-1.69	-0.00072	HCD (High Energy Collision Dissociation)	MS2	56.2393	108.6	30	92.9328	61881	12122019_Fusion_1055_VK_180min_iTRAQ1.raw	F1		17306.7	871739	201841		47	TRUE	21	13	0.000320134		0.001533	0.006232
		TRUE	High	Mascot (A5)	Selected	[K].qTALVELVk.[H]	N-Term(iTRAQ4plex); K9(iTRAQ4plex)	1	7	P02768	P02768; A0A0C4DGB6; H0YA55; A0A087WWT3; D6RHD5; C9JKR2; B7WNR0	0	3	0.86	0	1	1	430.274	1288.81	1288.81	-0.26	-0.00011	HCD (High Energy Collision Dissociation)	MS2	62.7237	175.1	30	92.2512	61342	12122019_Fusion_1055_VK_180min_iTRAQ1.raw	F1		31753.9	1.45168e+06	264477		50	TRUE	21	13	0.000152683		0.002802	0.03446
	TRUE	High	[K].SHCIAEVENDEMPADLPSLAADFVESK.[D]	1xCarbamidomethyl [C3]		TRUE	1	6	2	P02768	P02768 [311-337]	0	2974.34	0					No Quan Labels	Not Found	High	High	High	n/a	High		0		3.736e-09		6.03	K.SHCIAEVENDEMPADLPSLAADFVESK.D	[311-337]		Not Used
		Checked	Confidence	Identifying Node	PSM Ambiguity	Annotated Sequence	Modifications	# Protein Groups	# Proteins	Master Protein Accessions	Protein Accessions	# Missed Cleavages	Charge	DeltaScore	DeltaCn	Rank	Search Engine Rank	m/z [Da]	MH+ [Da]	Theo. MH+ [Da]	DeltaM [ppm]	Deltam/z [Da]	Activation Type	MS Order	Isolation Interference [%]	Average Reporter S/N	Ion Inject Time [ms]	RT [min]	First Scan	Spectrum File	File ID	Abundance: 114	Abundance: 115	Abundance: 116	Abundance: 117	Quan Info	Ions Score	Contaminant	Identity Strict	Identity Relaxed	Expectation Value	XCorr	Percolator q-Value	Percolator PEP
		TRUE	High	Sequest HT (A8)	Selected	[K].SHcIAEVENDEMPADLPSLAADFVESK.[D]	C3(Carbamidomethyl)	1	6	P02768	P02768; A0A0C4DGB6; H0YA55; D6RHD5; C9JKR2; B7WNR0	0	3	0.6501	0	1	1	992.12	2974.34	2974.34	-0.02	-2e-05	HCD (High Energy Collision Dissociation)	MS2	73.0482	28.4	23.5	138.297	99787	12122019_Fusion_1055_VK_180min_iTRAQ1.raw	F1		9037.94	274865	75561.5	No Quan Labels		TRUE				6.03	0	3.736e-09
		TRUE	High	Sequest HT (A8)	Selected	[K].SHcIAEVENDEMPADLPSLAADFVESK.[D]	C3(Carbamidomethyl)	1	6	P02768	P02768; A0A0C4DGB6; H0YA55; D6RHD5; C9JKR2; B7WNR0	0	2	0.7444	0	1	1	1487.68	2974.34	2974.34	-0.34	-0.00051	HCD (High Energy Collision Dissociation)	MS2	0	2.1	30	138.347	99833	12122019_Fusion_1055_VK_180min_iTRAQ1.raw	F1			13862.3	6352.77	No Quan Labels		TRUE				2.7	0.0001924	3.841e-05
	TRUE	High	[K].SHCIAEVENDEMPADLPSLAADFVESK.[D]	1xCarbamidomethyl [C3]; 1xOxidation [M12]		TRUE	1	6	1	P02768	P02768 [311-337]	0	2990.34	0					No Quan Labels	Not Found	High	High	High	n/a	High		0		7.509e-06		4.12	K.SHCIAEVENDEMPADLPSLAADFVESK.D	[311-337]		Not Used
		Checked	Confidence	Identifying Node	PSM Ambiguity	Annotated Sequence	Modifications	# Protein Groups	# Proteins	Master Protein Accessions	Protein Accessions	# Missed Cleavages	Charge	DeltaScore	DeltaCn	Rank	Search Engine Rank	m/z [Da]	MH+ [Da]	Theo. MH+ [Da]	DeltaM [ppm]	Deltam/z [Da]	Activation Type	MS Order	Isolation Interference [%]	Average Reporter S/N	Ion Inject Time [ms]	RT [min]	First Scan	Spectrum File	File ID	Abundance: 114	Abundance: 115	Abundance: 116	Abundance: 117	Quan Info	Ions Score	Contaminant	Identity Strict	Identity Relaxed	Expectation Value	XCorr	Percolator q-Value	Percolator PEP
		TRUE	High	Sequest HT (A8)	Unambiguous	[K].SHcIAEVENDEmPADLPSLAADFVESK.[D]	C3(Carbamidomethyl); M12(Oxidation)	1	6	P02768	P02768; A0A0C4DGB6; H0YA55; D6RHD5; C9JKR2; B7WNR0	0	3	0.4684	0	1	1	997.446	2990.32	2990.34	-4.99	-0.00498	HCD (High Energy Collision Dissociation)	MS2	0	12.3	23.5	132.448	94589	12122019_Fusion_1055_VK_180min_iTRAQ1.raw	F1		6447.11	102130	45943.9	No Quan Labels		TRUE				4.12	0	7.509e-06
	TRUE	High	[K].SHCIAEVENDEMPADLPSLAADFVESK.[D]	1xCarbamidomethyl [C3]; 1xiTRAQ4plex [K27]		TRUE	1	6	1	P02768	P02768 [311-337]	0	3118.45	0					No Quan Values	Not Found	High	High	High	n/a	High		0		6.446e-09		6.71	K.SHCIAEVENDEMPADLPSLAADFVESK.D	[311-337]		Not Used
		Checked	Confidence	Identifying Node	PSM Ambiguity	Annotated Sequence	Modifications	# Protein Groups	# Proteins	Master Protein Accessions	Protein Accessions	# Missed Cleavages	Charge	DeltaScore	DeltaCn	Rank	Search Engine Rank	m/z [Da]	MH+ [Da]	Theo. MH+ [Da]	DeltaM [ppm]	Deltam/z [Da]	Activation Type	MS Order	Isolation Interference [%]	Average Reporter S/N	Ion Inject Time [ms]	RT [min]	First Scan	Spectrum File	File ID	Abundance: 114	Abundance: 115	Abundance: 116	Abundance: 117	Quan Info	Ions Score	Contaminant	Identity Strict	Identity Relaxed	Expectation Value	XCorr	Percolator q-Value	Percolator PEP
		TRUE	High	Sequest HT (A8)	Unambiguous	[K].SHcIAEVENDEMPADLPSLAADFVESk.[D]	C3(Carbamidomethyl); K27(iTRAQ4plex)	1	6	P02768	P02768; A0A0C4DGB6; H0YA55; D6RHD5; C9JKR2; B7WNR0	0	3	0.7452	0	1	1	1040.15	3118.44	3118.45	-3.36	-0.0035	HCD (High Energy Collision Dissociation)	MS2	71.1553	27.7	23.5	138.63	100090	12122019_Fusion_1055_VK_180min_iTRAQ1.raw	F1		8024.88	182396	158683			TRUE				6.71	0	6.446e-09
	TRUE	High	[K].SHCIAEVENDEMPADLPSLAADFVESK.[D]	1xCarbamidomethyl [C3]; 1xiTRAQ4plex [K27]; 1xiTRAQ4plex [N-Term]		TRUE	1	6	2	P02768	P02768 [311-337]	0	3262.55	0	43.4	55.2	193.5	107.9		Not Found	Not Found	High	High	High	High	0	0	7.19e-07	1.049e-09	106	7.06	K.SHCIAEVENDEMPADLPSLAADFVESK.D	[311-337]		Used
		Checked	Confidence	Identifying Node	PSM Ambiguity	Annotated Sequence	Modifications	# Protein Groups	# Proteins	Master Protein Accessions	Protein Accessions	# Missed Cleavages	Charge	DeltaScore	DeltaCn	Rank	Search Engine Rank	m/z [Da]	MH+ [Da]	Theo. MH+ [Da]	DeltaM [ppm]	Deltam/z [Da]	Activation Type	MS Order	Isolation Interference [%]	Average Reporter S/N	Ion Inject Time [ms]	RT [min]	First Scan	Spectrum File	File ID	Abundance: 114	Abundance: 115	Abundance: 116	Abundance: 117	Quan Info	Ions Score	Contaminant	Identity Strict	Identity Relaxed	Expectation Value	XCorr	Percolator q-Value	Percolator PEP
		TRUE	High	Sequest HT (A8)	Unambiguous	[K].sHcIAEVENDEMPADLPSLAADFVESk.[D]	N-Term(iTRAQ4plex); C3(Carbamidomethyl); K27(iTRAQ4plex)	1	6	P02768	P02768; A0A0C4DGB6; H0YA55; D6RHD5; C9JKR2; B7WNR0	0	3	0.711	0	1	1	1088.19	3262.55	3262.55	0.35	0.00039	HCD (High Energy Collision Dissociation)	MS2	0	18.8	19.098	138.381	99864	12122019_Fusion_1055_VK_180min_iTRAQ1.raw	F1			226518	63991			TRUE				7.06	0	1.049e-09
		TRUE	High	Mascot (A5)	Unambiguous	[K].sHcIAEVENDEMPADLPSLAADFVESk.[D]	N-Term(iTRAQ4plex); C3(Carbamidomethyl); K27(iTRAQ4plex)	1	6	P02768	P02768; A0A0C4DGB6; H0YA55; D6RHD5; C9JKR2; B7WNR0	0	3	1	0	1	1	1088.19	3262.55	3262.55	0.35	0.00039	HCD (High Energy Collision Dissociation)	MS2	0	18.8	19.098	138.381	99864	12122019_Fusion_1055_VK_180min_iTRAQ1.raw	F1			226518	63991		106	TRUE	31	22	3.05449e-09		0	7.19e-07
	TRUE	High	[K].SHCIAEVENDEMPADLPSLAADFVESKDVCK.[N]	2xCarbamidomethyl [C3; C30]		TRUE	1	6	1	P02768	P02768 [311-341]	1	3476.57	0					No Quan Labels	Not Found	Not Found	High	High	n/a	High		0.0002788		0.0005567		3.89	K.SHCIAEVENDEMPADLPSLAADFVESKDVCK.N	[311-341]		Not Used
		Checked	Confidence	Identifying Node	PSM Ambiguity	Annotated Sequence	Modifications	# Protein Groups	# Proteins	Master Protein Accessions	Protein Accessions	# Missed Cleavages	Charge	DeltaScore	DeltaCn	Rank	Search Engine Rank	m/z [Da]	MH+ [Da]	Theo. MH+ [Da]	DeltaM [ppm]	Deltam/z [Da]	Activation Type	MS Order	Isolation Interference [%]	Average Reporter S/N	Ion Inject Time [ms]	RT [min]	First Scan	Spectrum File	File ID	Abundance: 114	Abundance: 115	Abundance: 116	Abundance: 117	Quan Info	Ions Score	Contaminant	Identity Strict	Identity Relaxed	Expectation Value	XCorr	Percolator q-Value	Percolator PEP
		TRUE	High	Sequest HT (A8)	Unambiguous	[K].SHcIAEVENDEMPADLPSLAADFVESKDVcK.[N]	C3(Carbamidomethyl); C30(Carbamidomethyl)	1	6	P02768	P02768; A0A0C4DGB6; H0YA55; D6RHD5; C9JKR2; B7WNR0	1	3	0.563	0	1	1	1159.53	3476.56	3476.57	-1.1	-0.00127	HCD (High Energy Collision Dissociation)	MS2	18.6484	8.8	30	134.161	96045	12122019_Fusion_1055_VK_180min_iTRAQ1.raw	F1			53457.7	32137.9	No Quan Labels		TRUE				3.89	0.0002788	0.0005567
	TRUE	High	[K].LVAASQAALGL.[-]			TRUE	1	6	13	P02768	P02768 [599-609]	0	1013.6	0					No Quan Labels	Not Found	High	High	High	n/a	High		0.0042		0.07767		3	K.LVAASQAALGL.-	[599-609]		Not Used
		Checked	Confidence	Identifying Node	PSM Ambiguity	Annotated Sequence	Modifications	# Protein Groups	# Proteins	Master Protein Accessions	Protein Accessions	# Missed Cleavages	Charge	DeltaScore	DeltaCn	Rank	Search Engine Rank	m/z [Da]	MH+ [Da]	Theo. MH+ [Da]	DeltaM [ppm]	Deltam/z [Da]	Activation Type	MS Order	Isolation Interference [%]	Average Reporter S/N	Ion Inject Time [ms]	RT [min]	First Scan	Spectrum File	File ID	Abundance: 114	Abundance: 115	Abundance: 116	Abundance: 117	Quan Info	Ions Score	Contaminant	Identity Strict	Identity Relaxed	Expectation Value	XCorr	Percolator q-Value	Percolator PEP
		TRUE	High	Sequest HT (A8)	Unambiguous	[K].LVAASQAALGL.[-]		1	6	P02768	P02768; H0YA55; A0A087WWT3; D6RHD5; C9JKR2; B7WNR0	0	2	0.47	0	1	1	507.303	1013.6	1013.6	-0.96	-0.00049	HCD (High Energy Collision Dissociation)	MS2	41.0226	13.8	30	111.109	76724	12122019_Fusion_1055_VK_180min_iTRAQ1.raw	F1		5190.23	57871.4	74030.1	No Quan Labels		TRUE				3	0.0042	0.07767
		TRUE	High	Sequest HT (A8)	Unambiguous	[K].LVAASQAALGL.[-]		1	6	P02768	P02768; H0YA55; A0A087WWT3; D6RHD5; C9JKR2; B7WNR0	0	2	0.564	0	1	1	507.303	1013.6	1013.6	-0.65	-0.00033	HCD (High Energy Collision Dissociation)	MS2	0	21.3	119.104	117.283	81851	12122019_Fusion_1055_VK_180min_iTRAQ1.raw	F1		1932	27197	22934.6	No Quan Labels		TRUE				2.89	0.01205	0.2482
		TRUE	High	Sequest HT (A8)	Unambiguous	[K].LVAASQAALGL.[-]		1	6	P02768	P02768; H0YA55; A0A087WWT3; D6RHD5; C9JKR2; B7WNR0	0	2	0.5839	0	1	1	507.303	1013.6	1013.6	-1.1	-0.00056	HCD (High Energy Collision Dissociation)	MS2	4.37146	20.5	23.5	113.226	78476	12122019_Fusion_1055_VK_180min_iTRAQ1.raw	F1		9047.76	115092	133232	No Quan Labels		TRUE				2.98	0.01315	0.2744
		TRUE	High	Sequest HT (A8)	Unambiguous	[K].LVAASQAALGL.[-]		1	6	P02768	P02768; H0YA55; A0A087WWT3; D6RHD5; C9JKR2; B7WNR0	0	2	0.5228	0	1	1	507.303	1013.6	1013.6	0.05	2e-05	HCD (High Energy Collision Dissociation)	MS2	13.921	9.7	30	114.572	79584	12122019_Fusion_1055_VK_180min_iTRAQ1.raw	F1		5206.63	46625.3	44514.4	No Quan Labels		TRUE				2.85	0.01315	0.2754
		TRUE	High	Sequest HT (A8)	Unambiguous	[K].LVAASQAALGL.[-]		1	6	P02768	P02768; H0YA55; A0A087WWT3; D6RHD5; C9JKR2; B7WNR0	0	2	0.6189	0	1	1	507.304	1013.6	1013.6	2.34	0.00119	HCD (High Energy Collision Dissociation)	MS2	0	5.1	30	116.609	81277	12122019_Fusion_1055_VK_180min_iTRAQ1.raw	F1			26531.6	24439.2	No Quan Labels		TRUE				2.86	0.01384	0.2871
		TRUE	High	Sequest HT (A8)	Unambiguous	[K].LVAASQAALGL.[-]		1	6	P02768	P02768; H0YA55; A0A087WWT3; D6RHD5; C9JKR2; B7WNR0	0	2	0.582	0	1	1	507.302	1013.6	1013.6	-1.37	-0.00069	HCD (High Energy Collision Dissociation)	MS2	0	5.4	30	118.749	83101	12122019_Fusion_1055_VK_180min_iTRAQ1.raw	F1			28065.2	24662.7	No Quan Labels		TRUE				2.56	0.01452	0.3014
		TRUE	High	Sequest HT (A8)	Unambiguous	[K].LVAASQAALGL.[-]		1	6	P02768	P02768; H0YA55; A0A087WWT3; D6RHD5; C9JKR2; B7WNR0	0	2	0.5836	0	1	1	507.303	1013.6	1013.6	-0.83	-0.00042	HCD (High Energy Collision Dissociation)	MS2	0	8.4	30	117.965	82429	12122019_Fusion_1055_VK_180min_iTRAQ1.raw	F1			40381.9	41261.4	No Quan Labels		TRUE				2.69	0.0181	0.3659
		TRUE	High	Sequest HT (A8)	Unambiguous	[K].LVAASQAALGL.[-]		1	6	P02768	P02768; H0YA55; A0A087WWT3; D6RHD5; C9JKR2; B7WNR0	0	2	0.5703	0	1	1	507.303	1013.6	1013.6	-0.83	-0.00042	HCD (High Energy Collision Dissociation)	MS2	52.2742	3.2	30	128.261	91167	12122019_Fusion_1055_VK_180min_iTRAQ1.raw	F1			15608.1	15469.9	No Quan Labels		TRUE				2.49	0.01871	0.3745
		TRUE	High	Sequest HT (A8)	Unambiguous	[K].LVAASQAALGL.[-]		1	6	P02768	P02768; H0YA55; A0A087WWT3; D6RHD5; C9JKR2; B7WNR0	0	2	0.5	0	1	1	507.303	1013.6	1013.6	-0.28	-0.00014	HCD (High Energy Collision Dissociation)	MS2	0	7.5	30	113.9	79033	12122019_Fusion_1055_VK_180min_iTRAQ1.raw	F1			28791.2	44301.8	No Quan Labels		TRUE				2.94	0.0195	0.3831
		TRUE	High	Sequest HT (A8)	Unambiguous	[K].LVAASQAALGL.[-]		1	6	P02768	P02768; H0YA55; A0A087WWT3; D6RHD5; C9JKR2; B7WNR0	0	2	0.5993	0	1	1	507.304	1013.6	1013.6	1.7	0.00086	HCD (High Energy Collision Dissociation)	MS2	0	6.8	30	115.246	80136	12122019_Fusion_1055_VK_180min_iTRAQ1.raw	F1			32093.6	35840.1	No Quan Labels		TRUE				2.87	0.02055	0.3954
		TRUE	High	Sequest HT (A8)	Unambiguous	[K].LVAASQAALGL.[-]		1	6	P02768	P02768; H0YA55; A0A087WWT3; D6RHD5; C9JKR2; B7WNR0	0	2	0.5961	0	1	1	507.303	1013.6	1013.6	-0.9	-0.00045	HCD (High Energy Collision Dissociation)	MS2	0.944871	3	11.065	112.455	77832	12122019_Fusion_1055_VK_180min_iTRAQ1.raw	F1			33956	43852.4	No Quan Labels		TRUE				3.07	0.02124	0.4018
		TRUE	High	Sequest HT (A8)	Unambiguous	[K].LVAASQAALGL.[-]		1	6	P02768	P02768; H0YA55; A0A087WWT3; D6RHD5; C9JKR2; B7WNR0	0	2	0.4597	0	1	1	507.304	1013.6	1013.6	2.56	0.0013	HCD (High Energy Collision Dissociation)	MS2	20.8361	5.3	30	115.93	80720	12122019_Fusion_1055_VK_180min_iTRAQ1.raw	F1			26341	24308.8	No Quan Labels		TRUE				2.48	0.08408	0.8127
		TRUE	High	Sequest HT (A8)	Unambiguous	[K].LVAASQAALGL.[-]		1	6	P02768	P02768; H0YA55; A0A087WWT3; D6RHD5; C9JKR2; B7WNR0	0	2	0.5652	0	1	1	507.303	1013.6	1013.6	0.52	0.00026	HCD (High Energy Collision Dissociation)	MS2	0.182911	1	2.578	111.785	77272	12122019_Fusion_1055_VK_180min_iTRAQ1.raw	F1				113430	No Quan Labels		TRUE				2.99	0.09386	0.8361
	TRUE	High	[K].LVAASQAALGL.[-]	1xiTRAQ4plex [N-Term]		TRUE	1	6	8	P02768	P02768 [599-609]	0	1157.7	0	5.3	140.8	144.4	109.5		Not Found	High	High	High	High	High	0.002094	0.001908	0.01648	0.041	57	2.58	K.LVAASQAALGL.-	[599-609]		Used
		Checked	Confidence	Identifying Node	PSM Ambiguity	Annotated Sequence	Modifications	# Protein Groups	# Proteins	Master Protein Accessions	Protein Accessions	# Missed Cleavages	Charge	DeltaScore	DeltaCn	Rank	Search Engine Rank	m/z [Da]	MH+ [Da]	Theo. MH+ [Da]	DeltaM [ppm]	Deltam/z [Da]	Activation Type	MS Order	Isolation Interference [%]	Average Reporter S/N	Ion Inject Time [ms]	RT [min]	First Scan	Spectrum File	File ID	Abundance: 114	Abundance: 115	Abundance: 116	Abundance: 117	Quan Info	Ions Score	Contaminant	Identity Strict	Identity Relaxed	Expectation Value	XCorr	Percolator q-Value	Percolator PEP
		TRUE	High	Mascot (A5)	Unambiguous	[K].lVAASQAALGL.[-]	N-Term(iTRAQ4plex)	1	6	P02768	P02768; H0YA55; A0A087WWT3; D6RHD5; C9JKR2; B7WNR0	0	2	1	0	1	1	579.354	1157.7	1157.7	-0.96	-0.00055	HCD (High Energy Collision Dissociation)	MS2	25.9519	38.5	14.585	127.895	90824	12122019_Fusion_1055_VK_180min_iTRAQ1.raw	F1		17234.8	544996	223465		57	TRUE	21	13	2.65347e-05		0.002094	0.01648
		TRUE	High	Mascot (A5)	Unambiguous	[K].lVAASQAALGL.[-]	N-Term(iTRAQ4plex)	1	6	P02768	P02768; H0YA55; A0A087WWT3; D6RHD5; C9JKR2; B7WNR0	0	2	1	0	1	1	579.354	1157.7	1157.7	0.05	3e-05	HCD (High Energy Collision Dissociation)	MS2	7.73311	24.6	3.372	128.573	91419	12122019_Fusion_1055_VK_180min_iTRAQ1.raw	F1		51740	1571530	498412		53	TRUE	21	13	8.44754e-05		0.002094	0.02214
		TRUE	High	Mascot (A5)	Unambiguous	[K].lVAASQAALGL.[-]	N-Term(iTRAQ4plex)	1	6	P02768	P02768; H0YA55; A0A087WWT3; D6RHD5; C9JKR2; B7WNR0	0	2	1	0	1	1	579.353	1157.7	1157.7	-2.71	-0.00157	HCD (High Energy Collision Dissociation)	MS2	23.2246	20.6	30	130.303	92872	12122019_Fusion_1055_VK_180min_iTRAQ1.raw	F1		7515.4	113763	81178.9		32	TRUE	21	13	0.00981781		0.00244	0.0297
		TRUE	High	Sequest HT (A8)	Unambiguous	[K].lVAASQAALGL.[-]	N-Term(iTRAQ4plex)	1	6	P02768	P02768; H0YA55; A0A087WWT3; D6RHD5; C9JKR2; B7WNR0	0	2	0.6589	0	1	1	579.353	1157.7	1157.7	-2.71	-0.00157	HCD (High Energy Collision Dissociation)	MS2	23.2246	20.6	30	130.303	92872	12122019_Fusion_1055_VK_180min_iTRAQ1.raw	F1		7515.4	113763	81178.9			TRUE				2.58	0.001908	0.041
		TRUE	High	Sequest HT (A8)	Unambiguous	[K].lVAASQAALGL.[-]	N-Term(iTRAQ4plex)	1	6	P02768	P02768; H0YA55; A0A087WWT3; D6RHD5; C9JKR2; B7WNR0	0	2	0.6891	0	1	1	579.354	1157.7	1157.7	-0.96	-0.00055	HCD (High Energy Collision Dissociation)	MS2	25.9519	38.5	14.585	127.895	90824	12122019_Fusion_1055_VK_180min_iTRAQ1.raw	F1		17234.8	544996	223465			TRUE				3.41	0.004378	0.08921
		TRUE	High	Sequest HT (A8)	Unambiguous	[K].lVAASQAALGL.[-]	N-Term(iTRAQ4plex)	1	6	P02768	P02768; H0YA55; A0A087WWT3; D6RHD5; C9JKR2; B7WNR0	0	2	0.7082	0	1	1	579.354	1157.7	1157.7	0.05	3e-05	HCD (High Energy Collision Dissociation)	MS2	7.73311	24.6	3.372	128.573	91419	12122019_Fusion_1055_VK_180min_iTRAQ1.raw	F1		51740	1571530	498412			TRUE				3.05	0.004442	0.09246
		TRUE	High	Mascot (A5)	Unambiguous	[K].lVAASQAALGL.[-]	N-Term(iTRAQ4plex)	1	6	P02768	P02768; H0YA55; A0A087WWT3; D6RHD5; C9JKR2; B7WNR0	0	2	1	0	1	1	579.354	1157.7	1157.7	-0.32	-0.00019	HCD (High Energy Collision Dissociation)	MS2	37.9974	39	23.5	129.281	92007	12122019_Fusion_1055_VK_180min_iTRAQ1.raw	F1		14360.6	312262	173548		23	TRUE	21	13	0.0675227		0.009335	0.2533
		TRUE	High	Sequest HT (A8)	Unambiguous	[K].lVAASQAALGL.[-]	N-Term(iTRAQ4plex)	1	6	P02768	P02768; H0YA55; A0A087WWT3; D6RHD5; C9JKR2; B7WNR0	0	2	0.6475	0	1	1	579.354	1157.7	1157.7	-0.32	-0.00019	HCD (High Energy Collision Dissociation)	MS2	37.9974	39	23.5	129.281	92007	12122019_Fusion_1055_VK_180min_iTRAQ1.raw	F1		14360.6	312262	173548			TRUE				2.95	0.01427	0.2917
	TRUE	High	[K].LVTDLTK.[V]	1xiTRAQ4plex [K7]; 1xiTRAQ4plex [N-Term]		TRUE	1	6	6	P02768	P02768 [258-264]	0	1077.68	0	0.1	99.9	230.8	69.2		Not Found	High	High	High	High	High	0.003603	0.0004674	0.067	0.01336	44	2.83	K.LVTDLTK.V	[258-264]		Used
		Checked	Confidence	Identifying Node	PSM Ambiguity	Annotated Sequence	Modifications	# Protein Groups	# Proteins	Master Protein Accessions	Protein Accessions	# Missed Cleavages	Charge	DeltaScore	DeltaCn	Rank	Search Engine Rank	m/z [Da]	MH+ [Da]	Theo. MH+ [Da]	DeltaM [ppm]	Deltam/z [Da]	Activation Type	MS Order	Isolation Interference [%]	Average Reporter S/N	Ion Inject Time [ms]	RT [min]	First Scan	Spectrum File	File ID	Abundance: 114	Abundance: 115	Abundance: 116	Abundance: 117	Quan Info	Ions Score	Contaminant	Identity Strict	Identity Relaxed	Expectation Value	XCorr	Percolator q-Value	Percolator PEP
		TRUE	High	Sequest HT (A8)	Unambiguous	[K].lVTDLTk.[V]	N-Term(iTRAQ4plex); K7(iTRAQ4plex)	1	6	P02768	P02768; A0A0C4DGB6; H0YA55; D6RHD5; C9JKR2; B7WNR0	0	2	0.3039	0	1	1	539.342	1077.68	1077.68	0.35	0.00019	HCD (High Energy Collision Dissociation)	MS2	24.4746	249	23.5	75.349	48372	12122019_Fusion_1055_VK_180min_iTRAQ1.raw	F1		47869.2	2521402	507941			TRUE				2.83	0.0004674	0.01336
		TRUE	High	Mascot (A5)	Unambiguous	[K].lVTDLTk.[V]	N-Term(iTRAQ4plex); K7(iTRAQ4plex)	1	6	P02768	P02768; A0A0C4DGB6; H0YA55; D6RHD5; C9JKR2; B7WNR0	0	2	0.6364	0	1	1	539.342	1077.68	1077.68	0.35	0.00019	HCD (High Energy Collision Dissociation)	MS2	24.4746	249	23.5	75.349	48372	12122019_Fusion_1055_VK_180min_iTRAQ1.raw	F1		47869.2	2521402	507941		44	TRUE	18	13	0.000275227		0.00244	0.02749
		TRUE	High	Sequest HT (A8)	Unambiguous	[K].lVTDLTk.[V]	N-Term(iTRAQ4plex); K7(iTRAQ4plex)	1	6	P02768	P02768; A0A0C4DGB6; H0YA55; D6RHD5; C9JKR2; B7WNR0	0	2	0.2205	0	1	1	539.341	1077.68	1077.68	-0.11	-6e-05	HCD (High Energy Collision Dissociation)	MS2	63.1768	166.8	23.5	73.807	47202	12122019_Fusion_1055_VK_180min_iTRAQ1.raw	F1		52282.5	1.44567e+06	641574			TRUE				2.63	0.001417	0.02814
		TRUE	High	Sequest HT (A8)	Unambiguous	[K].lVTDLTk.[V]	N-Term(iTRAQ4plex); K7(iTRAQ4plex)	1	6	P02768	P02768; A0A0C4DGB6; H0YA55; D6RHD5; C9JKR2; B7WNR0	0	2	0.3177	0	1	1	539.341	1077.67	1077.68	-1.12	-0.00061	HCD (High Energy Collision Dissociation)	MS2	4.29876	348.9	0.733	74.4816	47723	12122019_Fusion_1055_VK_180min_iTRAQ1.raw	F1		1.84632e+06	116919656	17642542			TRUE				2.99	0.001513	0.0305
		TRUE	High	Mascot (A5)	Unambiguous	[K].lVTDLTk.[V]	N-Term(iTRAQ4plex); K7(iTRAQ4plex)	1	6	P02768	P02768; A0A0C4DGB6; H0YA55; D6RHD5; C9JKR2; B7WNR0	0	2	0.2	0	1	1	539.341	1077.68	1077.68	-0.11	-6e-05	HCD (High Energy Collision Dissociation)	MS2	63.1768	166.8	23.5	73.807	47202	12122019_Fusion_1055_VK_180min_iTRAQ1.raw	F1		52282.5	1.44567e+06	641574		25	TRUE	18	13	0.0235209		0.003603	0.06303
		TRUE	High	Mascot (A5)	Unambiguous	[K].lVTDLTk.[V]	N-Term(iTRAQ4plex); K7(iTRAQ4plex)	1	6	P02768	P02768; A0A0C4DGB6; H0YA55; D6RHD5; C9JKR2; B7WNR0	0	2	0.6364	0	1	1	539.341	1077.67	1077.68	-1.12	-0.00061	HCD (High Energy Collision Dissociation)	MS2	4.29876	348.9	0.733	74.4816	47723	12122019_Fusion_1055_VK_180min_iTRAQ1.raw	F1		1.84632e+06	116919656	17642542		44	TRUE	19	13	0.000308673		0.003603	0.067
	TRUE	High	[K].LVTDLTKVHTECCHGDLLECADDRADLAK.[Y]	3xCarbamidomethyl [C12; C13; C20]; 2xiTRAQ4plex [K7; K29]		TRUE	1	6	1	P02768	P02768 [258-286]	2	3643.78	0	14.6	94.6	146.6	144.1		Not Found	Not Found	High	High	n/a	High		0		2.452e-06		6.17	K.LVTDLTKVHTECCHGDLLECADDRADLAK.Y	[258-286]		Used
		Checked	Confidence	Identifying Node	PSM Ambiguity	Annotated Sequence	Modifications	# Protein Groups	# Proteins	Master Protein Accessions	Protein Accessions	# Missed Cleavages	Charge	DeltaScore	DeltaCn	Rank	Search Engine Rank	m/z [Da]	MH+ [Da]	Theo. MH+ [Da]	DeltaM [ppm]	Deltam/z [Da]	Activation Type	MS Order	Isolation Interference [%]	Average Reporter S/N	Ion Inject Time [ms]	RT [min]	First Scan	Spectrum File	File ID	Abundance: 114	Abundance: 115	Abundance: 116	Abundance: 117	Quan Info	Ions Score	Contaminant	Identity Strict	Identity Relaxed	Expectation Value	XCorr	Percolator q-Value	Percolator PEP
		TRUE	High	Sequest HT (A8)	Unambiguous	[K].LVTDLTkVHTEccHGDLLEcADDRADLAk.[Y]	K7(iTRAQ4plex); C12(Carbamidomethyl); C13(Carbamidomethyl); C20(Carbamidomethyl); K29(iTRAQ4plex)	1	6	P02768	P02768; A0A0C4DGB6; H0YA55; D6RHD5; C9JKR2; B7WNR0	2	4	0.1501	0	1	1	911.702	3643.78	3643.78	2.44	0.00222	HCD (High Energy Collision Dissociation)	MS2	29.8722	16.9	30	87.9762	57957	12122019_Fusion_1055_VK_180min_iTRAQ1.raw	F1			106453	53017.1			TRUE				5.13	0.0001924	4.274e-05
	TRUE	High	[K].LVTDLTKVHTECCHGDLLECADDRADLAK.[Y]	3xCarbamidomethyl [C12; C13; C20]; 2xiTRAQ4plex [K7; K29]; 1xiTRAQ4plex [N-Term]		TRUE	1	6	1	P02768	P02768 [258-286]	2	3787.88	0	5.7	143	211.8	39.5		Not Found	High	High	High	High	High	0	0	9.44e-05	2.027e-08	22	8.03	K.LVTDLTKVHTECCHGDLLECADDRADLAK.Y	[258-286]		Used
		Checked	Confidence	Identifying Node	PSM Ambiguity	Annotated Sequence	Modifications	# Protein Groups	# Proteins	Master Protein Accessions	Protein Accessions	# Missed Cleavages	Charge	DeltaScore	DeltaCn	Rank	Search Engine Rank	m/z [Da]	MH+ [Da]	Theo. MH+ [Da]	DeltaM [ppm]	Deltam/z [Da]	Activation Type	MS Order	Isolation Interference [%]	Average Reporter S/N	Ion Inject Time [ms]	RT [min]	First Scan	Spectrum File	File ID	Abundance: 114	Abundance: 115	Abundance: 116	Abundance: 117	Quan Info	Ions Score	Contaminant	Identity Strict	Identity Relaxed	Expectation Value	XCorr	Percolator q-Value	Percolator PEP
		TRUE	High	Sequest HT (A8)	Selected	[K].lVTDLTkVHTEccHGDLLEcADDRADLAk.[Y]	N-Term(iTRAQ4plex); K7(iTRAQ4plex); C12(Carbamidomethyl); C13(Carbamidomethyl); C20(Carbamidomethyl); K29(iTRAQ4plex)	1	6	P02768	P02768; A0A0C4DGB6; H0YA55; D6RHD5; C9JKR2; B7WNR0	2	4	0.5774	0	1	1	947.723	3787.87	3787.88	-1.71	-0.00162	HCD (High Energy Collision Dissociation)	MS2	0	47.5	21.226	94.815	63384	12122019_Fusion_1055_VK_180min_iTRAQ1.raw	F1		14436.2	583444	55143.2			TRUE				6.98	0	4.626e-08
	TRUE	High	[K].LVTDLTK.[V]	1xiTRAQ4plex [N-Term]; 1xiTRAQ4plex [K7]		TRUE	1	6	1	P02768	P02768 [258-264]	0	933.574	0	274.4	44.1	17.6	63.9		High	High	High	High	n/a	High		0.002716		0.04726		2.13	K.LVTDLTK.V	[258-264]		Used
		Checked	Confidence	Identifying Node	PSM Ambiguity	Annotated Sequence	Modifications	# Protein Groups	# Proteins	Master Protein Accessions	Protein Accessions	# Missed Cleavages	Charge	DeltaScore	DeltaCn	Rank	Search Engine Rank	m/z [Da]	MH+ [Da]	Theo. MH+ [Da]	DeltaM [ppm]	Deltam/z [Da]	Activation Type	MS Order	Isolation Interference [%]	Average Reporter S/N	Ion Inject Time [ms]	RT [min]	First Scan	Spectrum File	File ID	Abundance: 114	Abundance: 115	Abundance: 116	Abundance: 117	Quan Info	Ions Score	Contaminant	Identity Strict	Identity Relaxed	Expectation Value	XCorr	Percolator q-Value	Percolator PEP
		TRUE	High	Sequest HT (A8)	Selected	[K].lVTDLTK.[V]	N-Term(iTRAQ4plex)	1	6	P02768	P02768; A0A0C4DGB6; H0YA55; D6RHD5; C9JKR2; B7WNR0	0	2	0.442	0	1	1	467.29	933.573	933.574	-0.78	-0.00037	HCD (High Energy Collision Dissociation)	MS2	38.7522	150.5	30.354	69.6253	44049	12122019_Fusion_1055_VK_180min_iTRAQ1.raw	F1	6111.31	47636.3	519816	955289			TRUE				2.76	0.004442	0.09417
	TRUE	High	[R].LVRPEVDVMCTAFHDNEETFLKKYLYEIAR.[R]	1xCarbamidomethyl [C10]		TRUE	1	3	1	P02768	P02768 [139-168]	2	3686.83	0					No Quan Labels	Not Found	High	High	High	n/a	High		0.0002788		0.0008269		5.45	R.LVRPEVDVMCTAFHDNEETFLKKYLYEIAR.R	[139-168]		Not Used
		Checked	Confidence	Identifying Node	PSM Ambiguity	Annotated Sequence	Modifications	# Protein Groups	# Proteins	Master Protein Accessions	Protein Accessions	# Missed Cleavages	Charge	DeltaScore	DeltaCn	Rank	Search Engine Rank	m/z [Da]	MH+ [Da]	Theo. MH+ [Da]	DeltaM [ppm]	Deltam/z [Da]	Activation Type	MS Order	Isolation Interference [%]	Average Reporter S/N	Ion Inject Time [ms]	RT [min]	First Scan	Spectrum File	File ID	Abundance: 114	Abundance: 115	Abundance: 116	Abundance: 117	Quan Info	Ions Score	Contaminant	Identity Strict	Identity Relaxed	Expectation Value	XCorr	Percolator q-Value	Percolator PEP
		TRUE	High	Sequest HT (A8)	Unambiguous	[R].LVRPEVDVMcTAFHDNEETFLKKYLYEIAR.[R]	C10(Carbamidomethyl)	1	3	P02768	P02768; A0A0C4DGB6; H7C013	2	4	0.3688	0	1	1	922.463	3686.83	3686.83	-1.18	-0.00109	HCD (High Energy Collision Dissociation)	MS2	15.9724	17.6	23.5	134.802	96619	12122019_Fusion_1055_VK_180min_iTRAQ1.raw	F1		5067.91	119717	95118.4	No Quan Labels		TRUE				5.45	0.0002788	0.0008269
	TRUE	High	[R].LVRPEVDVMCTAFHDNEETFLKK.[Y]	1xCarbamidomethyl [C10]; iTRAQ4plex [K]; 1xiTRAQ4plex [N-Term]		TRUE	1	4	3	P02768	P02768 [139-161]	1	3066.56	0	7.7	124.8	138.1	129.5		Not Found	High	High	High	n/a	High		0		3.372e-08		8.73	R.LVRPEVDVMCTAFHDNEETFLKK.Y	[139-161]		Used
		Checked	Confidence	Identifying Node	PSM Ambiguity	Annotated Sequence	Modifications	# Protein Groups	# Proteins	Master Protein Accessions	Protein Accessions	# Missed Cleavages	Charge	DeltaScore	DeltaCn	Rank	Search Engine Rank	m/z [Da]	MH+ [Da]	Theo. MH+ [Da]	DeltaM [ppm]	Deltam/z [Da]	Activation Type	MS Order	Isolation Interference [%]	Average Reporter S/N	Ion Inject Time [ms]	RT [min]	First Scan	Spectrum File	File ID	Abundance: 114	Abundance: 115	Abundance: 116	Abundance: 117	Quan Info	Ions Score	Contaminant	Identity Strict	Identity Relaxed	Expectation Value	XCorr	Percolator q-Value	Percolator PEP
		TRUE	High	Sequest HT (A8)	Unambiguous	[R].LVRPEVDVMcTAFHDNEETFLkk.[Y]	C10(Carbamidomethyl); K22(iTRAQ4plex); K23(iTRAQ4plex)	1	4	P02768	P02768; A0A0C4DGB6; A0A087WWT3; H7C013	1	4	0.6653	0	1	1	767.395	3066.56	3066.56	-1.34	-0.00103	HCD (High Energy Collision Dissociation)	MS2	12.5199	93.8	20.733	105.01	71637	12122019_Fusion_1055_VK_180min_iTRAQ1.raw	F1		34017.1	948542	370133			TRUE				9.53	0	4.636e-11
		TRUE	High	Sequest HT (A8)	Selected	[R].LVRPEVDVMcTAFHDNEETFLkk.[Y]	C10(Carbamidomethyl); K22(iTRAQ4plex); K23(iTRAQ4plex)	1	4	P02768	P02768; A0A0C4DGB6; A0A087WWT3; H7C013	1	5	0.5727	0	1	1	614.118	3066.56	3066.56	-0.29	-0.00018	HCD (High Energy Collision Dissociation)	MS2	22.9937	52.3	12.079	104.924	71568	12122019_Fusion_1055_VK_180min_iTRAQ1.raw	F1		23889.7	799776	460624			TRUE				8.73	0	3.372e-08
		TRUE	High	Sequest HT (A8)	Unambiguous	[R].LVRPEVDVMcTAFHDNEETFLkk.[Y]	C10(Carbamidomethyl); K22(iTRAQ4plex); K23(iTRAQ4plex)	1	4	P02768	P02768; A0A0C4DGB6; A0A087WWT3; H7C013	1	3	0.5856	0	1	1	1022.86	3066.56	3066.56	0.53	0.00055	HCD (High Energy Collision Dissociation)	MS2	54.9113	17.2	30	105.031	71656	12122019_Fusion_1055_VK_180min_iTRAQ1.raw	F1		4396.31	84836.2	80688.4			TRUE				4.32	0	4.065e-06
	TRUE	High	[K].LVNEVTEFAK.[T]			TRUE	1	4	3	P02768	P02768 [66-75]	0	1149.62	0					No Quan Labels	Not Found	High	High	High	n/a	High		0.0002788		0.001628		2.19	K.LVNEVTEFAK.T	[66-75]		Not Used
		Checked	Confidence	Identifying Node	PSM Ambiguity	Annotated Sequence	Modifications	# Protein Groups	# Proteins	Master Protein Accessions	Protein Accessions	# Missed Cleavages	Charge	DeltaScore	DeltaCn	Rank	Search Engine Rank	m/z [Da]	MH+ [Da]	Theo. MH+ [Da]	DeltaM [ppm]	Deltam/z [Da]	Activation Type	MS Order	Isolation Interference [%]	Average Reporter S/N	Ion Inject Time [ms]	RT [min]	First Scan	Spectrum File	File ID	Abundance: 114	Abundance: 115	Abundance: 116	Abundance: 117	Quan Info	Ions Score	Contaminant	Identity Strict	Identity Relaxed	Expectation Value	XCorr	Percolator q-Value	Percolator PEP
		TRUE	High	Sequest HT (A8)	Unambiguous	[K].LVNEVTEFAK.[T]		1	4	P02768	P02768; A0A0C4DGB6; A0A087WWT3; H7C013	0	2	0.4902	0	1	1	575.311	1149.62	1149.62	0.42	0.00024	HCD (High Energy Collision Dissociation)	MS2	56.7465	36.6	23.5	80.7494	52480	12122019_Fusion_1055_VK_180min_iTRAQ1.raw	F1		15171.1	298474	159948	No Quan Labels		TRUE				2.55	0.0002788	0.001501
		TRUE	High	Sequest HT (A8)	Unambiguous	[K].LVNEVTEFAK.[T]		1	4	P02768	P02768; A0A0C4DGB6; A0A087WWT3; H7C013	0	2	0.5925	0	1	1	575.311	1149.62	1149.62	0.19	0.00011	HCD (High Energy Collision Dissociation)	MS2	2.62192	5.3	1.366	79.2604	51362	12122019_Fusion_1055_VK_180min_iTRAQ1.raw	F1			765680	348619	No Quan Labels		TRUE				3.19	0.0002788	0.002214
		TRUE	High	Sequest HT (A8)	Unambiguous	[K].LVNEVTEFAK.[T]		1	4	P02768	P02768; A0A0C4DGB6; A0A087WWT3; H7C013	0	2	0.464	0	1	1	575.313	1149.62	1149.62	2.92	0.00168	HCD (High Energy Collision Dissociation)	MS2	58.6178	53.7	26.227	84.0083	54956	12122019_Fusion_1055_VK_180min_iTRAQ1.raw	F1		14146.9	314722	269264	No Quan Labels		TRUE				2.5	0.0002788	0.003217
	TRUE	High	[K].LVNEVTEFAK.[T]	1xiTRAQ4plex [K10]; 1xiTRAQ4plex [N-Term]		TRUE	1	4	4	P02768	P02768 [66-75]	0	1293.72	0	203.6	77.6	28	90.7		High	High	High	High	n/a	High		0.0001924		1.452e-05		4.51	K.LVNEVTEFAK.T	[66-75]		Used
		Checked	Confidence	Identifying Node	PSM Ambiguity	Annotated Sequence	Modifications	# Protein Groups	# Proteins	Master Protein Accessions	Protein Accessions	# Missed Cleavages	Charge	DeltaScore	DeltaCn	Rank	Search Engine Rank	m/z [Da]	MH+ [Da]	Theo. MH+ [Da]	DeltaM [ppm]	Deltam/z [Da]	Activation Type	MS Order	Isolation Interference [%]	Average Reporter S/N	Ion Inject Time [ms]	RT [min]	First Scan	Spectrum File	File ID	Abundance: 114	Abundance: 115	Abundance: 116	Abundance: 117	Quan Info	Ions Score	Contaminant	Identity Strict	Identity Relaxed	Expectation Value	XCorr	Percolator q-Value	Percolator PEP
		TRUE	High	Sequest HT (A8)	Selected	[K].lVNEVTEFAK.[T]	N-Term(iTRAQ4plex)	1	4	P02768	P02768; A0A0C4DGB6; A0A087WWT3; H7C013	0	2	0.5654	0	1	1	647.362	1293.72	1293.72	0.24	0.00015	HCD (High Energy Collision Dissociation)	MS2	11.6035	97.3	6.27	100.715	68149	12122019_Fusion_1055_VK_180min_iTRAQ1.raw	F1	30559.5	172498	477210	3.95117e+06			TRUE				4.51	0.0001924	1.452e-05
		TRUE	High	Sequest HT (A8)	Selected	[K].LVNEVTEFAk.[T]	K10(iTRAQ4plex)	1	4	P02768	P02768; A0A0C4DGB6; A0A087WWT3; H7C013	0	2	0.563	0	1	1	647.362	1293.72	1293.72	-0.12	-8e-05	HCD (High Energy Collision Dissociation)	MS2	7.67713	50	1.468	82.7628	54021	12122019_Fusion_1055_VK_180min_iTRAQ1.raw	F1		372465	4.8343e+06	4.92087e+06			TRUE				3.41	0.0002788	0.0005191
		TRUE	High	Sequest HT (A8)	Selected	[K].LVNEVTEFAk.[T]	K10(iTRAQ4plex)	1	4	P02768	P02768; A0A0C4DGB6; A0A087WWT3; H7C013	0	2	0.4552	0	1	1	647.362	1293.72	1293.72	-0.85	-0.00055	HCD (High Energy Collision Dissociation)	MS2	39.3945	30.8	15.763	83.9459	54910	12122019_Fusion_1055_VK_180min_iTRAQ1.raw	F1		20585.9	257524	270049			TRUE				2.79	0.0002788	0.003207
		TRUE	High	Sequest HT (A8)	Unambiguous	[K].LVNEVTEFAk.[T]	K10(iTRAQ4plex)	1	4	P02768	P02768; A0A0C4DGB6; A0A087WWT3; H7C013	0	2	0.5018	0	1	1	647.36	1293.71	1293.72	-3.84	-0.00248	HCD (High Energy Collision Dissociation)	MS2	58.2524	65.6	23.5	104.228	70998	12122019_Fusion_1055_VK_180min_iTRAQ1.raw	F1		20634.2	590286	220769			TRUE				2.79	0.0004674	0.01071
	TRUE	High	[K].LVNEVTEFAK.[T]	1xiTRAQ4plex [K10]; 1xiTRAQ4plex [N-Term]		TRUE	1	4	5	P02768	P02768 [66-75]	0	1437.82	0	1.7	126.7	200.1	71.5		Not Found	High	High	High	High	High	0	0.0001924	0.0002789	1.437e-05	68	3.91	K.LVNEVTEFAK.T	[66-75]		Used
		Checked	Confidence	Identifying Node	PSM Ambiguity	Annotated Sequence	Modifications	# Protein Groups	# Proteins	Master Protein Accessions	Protein Accessions	# Missed Cleavages	Charge	DeltaScore	DeltaCn	Rank	Search Engine Rank	m/z [Da]	MH+ [Da]	Theo. MH+ [Da]	DeltaM [ppm]	Deltam/z [Da]	Activation Type	MS Order	Isolation Interference [%]	Average Reporter S/N	Ion Inject Time [ms]	RT [min]	First Scan	Spectrum File	File ID	Abundance: 114	Abundance: 115	Abundance: 116	Abundance: 117	Quan Info	Ions Score	Contaminant	Identity Strict	Identity Relaxed	Expectation Value	XCorr	Percolator q-Value	Percolator PEP
		TRUE	High	Sequest HT (A8)	Unambiguous	[K].lVNEVTEFAk.[T]	N-Term(iTRAQ4plex); K10(iTRAQ4plex)	1	4	P02768	P02768; A0A0C4DGB6; A0A087WWT3; H7C013	0	2	0.624	0	1	1	719.414	1437.82	1437.82	0.62	0.00044	HCD (High Energy Collision Dissociation)	MS2	45.1426	118.5	8.352	101.836	69052	12122019_Fusion_1055_VK_180min_iTRAQ1.raw	F1		77706.1	3509558	625807			TRUE				3.91	0.0001924	1.437e-05
		TRUE	High	Mascot (A5)	Unambiguous	[K].lVNEVTEFAk.[T]	N-Term(iTRAQ4plex); K10(iTRAQ4plex)	1	4	P02768	P02768; A0A0C4DGB6; A0A087WWT3; H7C013	0	2	0.9118	0	1	1	719.414	1437.82	1437.82	0.62	0.00044	HCD (High Energy Collision Dissociation)	MS2	45.1426	118.5	8.352	101.836	69052	12122019_Fusion_1055_VK_180min_iTRAQ1.raw	F1		77706.1	3509558	625807		68	TRUE	25	16	6.22604e-06		0	0.0002789
		TRUE	High	Sequest HT (A8)	Unambiguous	[K].lVNEVTEFAk.[T]	N-Term(iTRAQ4plex); K10(iTRAQ4plex)	1	4	P02768	P02768; A0A0C4DGB6; A0A087WWT3; H7C013	0	3	0.5881	0	1	1	479.945	1437.82	1437.82	0.27	0.00013	HCD (High Energy Collision Dissociation)	MS2	9.6333	268.7	30	102.46	69565	12122019_Fusion_1055_VK_180min_iTRAQ1.raw	F1		51891.3	2.20578e+06	367025			TRUE				4.03	0.0002788	0.00211
		TRUE	High	Mascot (A5)	Unambiguous	[K].lVNEVTEFAk.[T]	N-Term(iTRAQ4plex); K10(iTRAQ4plex)	1	4	P02768	P02768; A0A0C4DGB6; A0A087WWT3; H7C013	0	3	0.9111	0	1	1	479.945	1437.82	1437.82	0.27	0.00013	HCD (High Energy Collision Dissociation)	MS2	9.6333	268.7	30	102.46	69565	12122019_Fusion_1055_VK_180min_iTRAQ1.raw	F1		51891.3	2.20578e+06	367025		45	TRUE	25	17	0.00126779		0.001533	0.005102
		TRUE	High	Mascot (A5)	Selected	[K].lVNEVTEFAk.[T]	N-Term(iTRAQ4plex); K10(iTRAQ4plex)	1	4	P02768	P02768; A0A0C4DGB6; A0A087WWT3; H7C013	0	3	0.7941	0	1	1	479.945	1437.82	1437.82	0.67	0.00032	HCD (High Energy Collision Dissociation)	MS2	49.687	52.3	30	101.779	69006	12122019_Fusion_1055_VK_180min_iTRAQ1.raw	F1		11915.6	382111	110681		34	TRUE	25	16	0.014706		0.00244	0.02999
	TRUE	High	[R].LVRPEVDVMCTAFHDNEETFLKK.[Y]	1xCarbamidomethyl [C10]; 2xiTRAQ4plex [K22; K23]; 1xiTRAQ4plex [N-Term]		TRUE	1	4	4	P02768	P02768 [139-161]	1	3210.67	0	30.8	25.8	243.2	100.2		Not Found	Not Found	High	High	High	High	0	0	2.521e-06	3.562e-07	52	7.72	R.LVRPEVDVMCTAFHDNEETFLKK.Y	[139-161]		Used
		Checked	Confidence	Identifying Node	PSM Ambiguity	Annotated Sequence	Modifications	# Protein Groups	# Proteins	Master Protein Accessions	Protein Accessions	# Missed Cleavages	Charge	DeltaScore	DeltaCn	Rank	Search Engine Rank	m/z [Da]	MH+ [Da]	Theo. MH+ [Da]	DeltaM [ppm]	Deltam/z [Da]	Activation Type	MS Order	Isolation Interference [%]	Average Reporter S/N	Ion Inject Time [ms]	RT [min]	First Scan	Spectrum File	File ID	Abundance: 114	Abundance: 115	Abundance: 116	Abundance: 117	Quan Info	Ions Score	Contaminant	Identity Strict	Identity Relaxed	Expectation Value	XCorr	Percolator q-Value	Percolator PEP
		TRUE	High	Sequest HT (A8)	Unambiguous	[R].lVRPEVDVMcTAFHDNEETFLkk.[Y]	N-Term(iTRAQ4plex); C10(Carbamidomethyl); K22(iTRAQ4plex); K23(iTRAQ4plex)	1	4	P02768	P02768; A0A0C4DGB6; A0A087WWT3; H7C013	1	4	0.6811	0	1	1	803.424	3210.67	3210.67	2.87	0.0023	HCD (High Energy Collision Dissociation)	MS2	34.4197	41.6	23.5	109.392	75280	12122019_Fusion_1055_VK_180min_iTRAQ1.raw	F1			424800	88694.2			TRUE				8.09	0	3.563e-12
		TRUE	High	Mascot (A5)	Unambiguous	[R].lVRPEVDVMcTAFHDNEETFLkk.[Y]	N-Term(iTRAQ4plex); C10(Carbamidomethyl); K22(iTRAQ4plex); K23(iTRAQ4plex)	1	4	P02768	P02768; A0A0C4DGB6; A0A087WWT3; H7C013	1	4	0.9808	0	1	1	803.424	3210.67	3210.67	2.87	0.0023	HCD (High Energy Collision Dissociation)	MS2	34.4197	41.6	23.5	109.392	75280	12122019_Fusion_1055_VK_180min_iTRAQ1.raw	F1			424800	88694.2		52	TRUE	29	21	0.000622411		0	2.521e-06
		TRUE	High	Sequest HT (A8)	Unambiguous	[R].lVRPEVDVMcTAFHDNEETFLkk.[Y]	N-Term(iTRAQ4plex); C10(Carbamidomethyl); K22(iTRAQ4plex); K23(iTRAQ4plex)	1	4	P02768	P02768; A0A0C4DGB6; A0A087WWT3; H7C013	1	3	0.6528	0	1	1	1070.89	3210.67	3210.67	0.08	9e-05	HCD (High Energy Collision Dissociation)	MS2	54.2675	9.6	30	109.538	75405	12122019_Fusion_1055_VK_180min_iTRAQ1.raw	F1			73475	20370.8			TRUE				4.32	0	9.312e-06
		TRUE	High	Mascot (A5)	Unambiguous	[R].lVRPEVDVMcTAFHDNEETFLkk.[Y]	N-Term(iTRAQ4plex); C10(Carbamidomethyl); K22(iTRAQ4plex); K23(iTRAQ4plex)	1	4	P02768	P02768; A0A0C4DGB6; A0A087WWT3; H7C013	1	3	0.8947	0	1	1	1070.89	3210.67	3210.67	0.08	9e-05	HCD (High Energy Collision Dissociation)	MS2	54.2675	9.6	30	109.538	75405	12122019_Fusion_1055_VK_180min_iTRAQ1.raw	F1			73475	20370.8		38	TRUE	30	21	0.0174128		0.001118	0.003928
	TRUE	High	[R].LVRPEVDVMCTAFHDNEETFLK.[K]	1xCarbamidomethyl [C10]		TRUE	1	4	1	P02768	P02768 [139-160]	0	2650.26	0					No Quan Labels	Not Found	High	High	High	n/a	High		0		4.175e-06		6.01	R.LVRPEVDVMCTAFHDNEETFLK.K	[139-160]		Not Used
		Checked	Confidence	Identifying Node	PSM Ambiguity	Annotated Sequence	Modifications	# Protein Groups	# Proteins	Master Protein Accessions	Protein Accessions	# Missed Cleavages	Charge	DeltaScore	DeltaCn	Rank	Search Engine Rank	m/z [Da]	MH+ [Da]	Theo. MH+ [Da]	DeltaM [ppm]	Deltam/z [Da]	Activation Type	MS Order	Isolation Interference [%]	Average Reporter S/N	Ion Inject Time [ms]	RT [min]	First Scan	Spectrum File	File ID	Abundance: 114	Abundance: 115	Abundance: 116	Abundance: 117	Quan Info	Ions Score	Contaminant	Identity Strict	Identity Relaxed	Expectation Value	XCorr	Percolator q-Value	Percolator PEP
		TRUE	High	Sequest HT (A8)	Unambiguous	[R].LVRPEVDVMcTAFHDNEETFLK.[K]	C10(Carbamidomethyl)	1	4	P02768	P02768; A0A0C4DGB6; A0A087WWT3; H7C013	0	3	0.629	0	1	1	884.096	2650.27	2650.26	3.24	0.00286	HCD (High Energy Collision Dissociation)	MS2	45.5005	30	11.472	114.23	79305	12122019_Fusion_1055_VK_180min_iTRAQ1.raw	F1		32457.1	384538	373890	No Quan Labels		TRUE				6.01	0	4.175e-06
	TRUE	High	[R].LVRPEVDVMCTAFHDNEETFLK.[K]	1xCarbamidomethyl [C10]; 1xiTRAQ4plex [N-Term]; 1xiTRAQ4plex [K22]		TRUE	1	4	1	P02768	P02768 [139-160]	0	2794.37	0					No Quan Values	Not Found	High	High	High	n/a	High		0		3.233e-08		5.93	R.LVRPEVDVMCTAFHDNEETFLK.K	[139-160]		Not Used
		Checked	Confidence	Identifying Node	PSM Ambiguity	Annotated Sequence	Modifications	# Protein Groups	# Proteins	Master Protein Accessions	Protein Accessions	# Missed Cleavages	Charge	DeltaScore	DeltaCn	Rank	Search Engine Rank	m/z [Da]	MH+ [Da]	Theo. MH+ [Da]	DeltaM [ppm]	Deltam/z [Da]	Activation Type	MS Order	Isolation Interference [%]	Average Reporter S/N	Ion Inject Time [ms]	RT [min]	First Scan	Spectrum File	File ID	Abundance: 114	Abundance: 115	Abundance: 116	Abundance: 117	Quan Info	Ions Score	Contaminant	Identity Strict	Identity Relaxed	Expectation Value	XCorr	Percolator q-Value	Percolator PEP
		TRUE	High	Sequest HT (A8)	Unambiguous	[R].LVRPEVDVMcTAFHDNEETFLk.[K]	C10(Carbamidomethyl); K22(iTRAQ4plex)	1	4	P02768	P02768; A0A0C4DGB6; A0A087WWT3; H7C013	0	3	0.6071	0	1	1	932.126	2794.36	2794.37	-0.8	-0.00074	HCD (High Energy Collision Dissociation)	MS2	75.6575	30.7	30	113.749	78901	12122019_Fusion_1055_VK_180min_iTRAQ1.raw	F1		6339.82	167362	127060			TRUE				5.93	0	3.233e-08
	TRUE	High	[R].LVRPEVDVMCTAFHDNEETFLK.[K]	1xCarbamidomethyl [C10]; 1xiTRAQ4plex [K22]; 1xiTRAQ4plex [N-Term]		TRUE	1	4	3	P02768	P02768 [139-160]	0	2938.47	0	8.8	111.7	186.1	93.3		Not Found	High	High	High	High	High	0	0	0.0003054	6.228e-07	38	7.06	R.LVRPEVDVMCTAFHDNEETFLK.K	[139-160]		Used
		Checked	Confidence	Identifying Node	PSM Ambiguity	Annotated Sequence	Modifications	# Protein Groups	# Proteins	Master Protein Accessions	Protein Accessions	# Missed Cleavages	Charge	DeltaScore	DeltaCn	Rank	Search Engine Rank	m/z [Da]	MH+ [Da]	Theo. MH+ [Da]	DeltaM [ppm]	Deltam/z [Da]	Activation Type	MS Order	Isolation Interference [%]	Average Reporter S/N	Ion Inject Time [ms]	RT [min]	First Scan	Spectrum File	File ID	Abundance: 114	Abundance: 115	Abundance: 116	Abundance: 117	Quan Info	Ions Score	Contaminant	Identity Strict	Identity Relaxed	Expectation Value	XCorr	Percolator q-Value	Percolator PEP
		TRUE	High	Sequest HT (A8)	Unambiguous	[R].lVRPEVDVMcTAFHDNEETFLk.[K]	N-Term(iTRAQ4plex); C10(Carbamidomethyl); K22(iTRAQ4plex)	1	4	P02768	P02768; A0A0C4DGB6; A0A087WWT3; H7C013	0	4	0.5595	0	1	1	735.374	2938.47	2938.47	1.44	0.00106	HCD (High Energy Collision Dissociation)	MS2	19.5125	35.4	9.522	118.156	82593	12122019_Fusion_1055_VK_180min_iTRAQ1.raw	F1		18289	831352	211264			TRUE				7.06	0	6.228e-07
		TRUE	High	Sequest HT (A8)	Selected	[R].lVRPEVDVMcTAFHDNEETFLk.[K]	N-Term(iTRAQ4plex); C10(Carbamidomethyl); K22(iTRAQ4plex)	1	4	P02768	P02768; A0A0C4DGB6; A0A087WWT3; H7C013	0	3	0.6444	0	1	1	980.162	2938.47	2938.47	0.76	0.00075	HCD (High Energy Collision Dissociation)	MS2	83.142	23.9	23.5	118.265	82685	12122019_Fusion_1055_VK_180min_iTRAQ1.raw	F1			212363	77580.7			TRUE				5.4	0	5.333e-06
		TRUE	High	Mascot (A5)	Unambiguous	[R].lVRPEVDVMcTAFHDNEETFLk.[K]	N-Term(iTRAQ4plex); C10(Carbamidomethyl); K22(iTRAQ4plex)	1	4	P02768	P02768; A0A0C4DGB6; A0A087WWT3; H7C013	0	4	0.9474	0	1	1	735.374	2938.47	2938.47	1.44	0.00106	HCD (High Energy Collision Dissociation)	MS2	19.5125	35.4	9.522	118.156	82593	12122019_Fusion_1055_VK_180min_iTRAQ1.raw	F1		18289	831352	211264		38	TRUE	30	21	0.0159301		0	0.0003054
	TRUE	High	[R].LVRPEVDVMCTAFHDNEETFLKK.[Y]	1xCarbamidomethyl [C10]		TRUE	1	4	2	P02768	P02768 [139-161]	1	2778.36	0					No Quan Labels	Not Found	High	High	High	n/a	High		0		8.684e-06		5.32	R.LVRPEVDVMCTAFHDNEETFLKK.Y	[139-161]		Not Used
		Checked	Confidence	Identifying Node	PSM Ambiguity	Annotated Sequence	Modifications	# Protein Groups	# Proteins	Master Protein Accessions	Protein Accessions	# Missed Cleavages	Charge	DeltaScore	DeltaCn	Rank	Search Engine Rank	m/z [Da]	MH+ [Da]	Theo. MH+ [Da]	DeltaM [ppm]	Deltam/z [Da]	Activation Type	MS Order	Isolation Interference [%]	Average Reporter S/N	Ion Inject Time [ms]	RT [min]	First Scan	Spectrum File	File ID	Abundance: 114	Abundance: 115	Abundance: 116	Abundance: 117	Quan Info	Ions Score	Contaminant	Identity Strict	Identity Relaxed	Expectation Value	XCorr	Percolator q-Value	Percolator PEP
		TRUE	High	Sequest HT (A8)	Unambiguous	[R].LVRPEVDVMcTAFHDNEETFLKK.[Y]	C10(Carbamidomethyl)	1	4	P02768	P02768; A0A0C4DGB6; A0A087WWT3; H7C013	1	3	0.5752	0	1	1	926.793	2778.36	2778.36	2.17	0.00201	HCD (High Energy Collision Dissociation)	MS2	0	10.2	26.538	103.985	70806	12122019_Fusion_1055_VK_180min_iTRAQ1.raw	F1			81229.8	33863.2	No Quan Labels		TRUE				5.32	0	8.684e-06
		TRUE	High	Sequest HT (A8)	Unambiguous	[R].LVRPEVDVMcTAFHDNEETFLKK.[Y]	C10(Carbamidomethyl)	1	4	P02768	P02768; A0A0C4DGB6; A0A087WWT3; H7C013	1	4	0.3849	0	1	1	695.346	2778.36	2778.36	0.72	0.0005	HCD (High Energy Collision Dissociation)	MS2	25.2179	46.3	23.5	103.95	70774	12122019_Fusion_1055_VK_180min_iTRAQ1.raw	F1		10574.5	461736	168554	No Quan Labels		TRUE				6.08	0.0001924	4.611e-05
	TRUE	High	[R].LVRPEVDVMCTAFHDNEETFLKK.[Y]	1xCarbamidomethyl [C10]; 1xiTRAQ4plex [K]; 1xiTRAQ4plex [N-Term]		TRUE	1	4	3	P02768	P02768 [139-161]	1	2922.46	0	1.9	202	50.1	146		Not Found	High	High	High	n/a	High		0		1.269e-07		7.88	R.LVRPEVDVMCTAFHDNEETFLKK.Y	[139-161]		Used
		Checked	Confidence	Identifying Node	PSM Ambiguity	Annotated Sequence	Modifications	# Protein Groups	# Proteins	Master Protein Accessions	Protein Accessions	# Missed Cleavages	Charge	DeltaScore	DeltaCn	Rank	Search Engine Rank	m/z [Da]	MH+ [Da]	Theo. MH+ [Da]	DeltaM [ppm]	Deltam/z [Da]	Activation Type	MS Order	Isolation Interference [%]	Average Reporter S/N	Ion Inject Time [ms]	RT [min]	First Scan	Spectrum File	File ID	Abundance: 114	Abundance: 115	Abundance: 116	Abundance: 117	Quan Info	Ions Score	Contaminant	Identity Strict	Identity Relaxed	Expectation Value	XCorr	Percolator q-Value	Percolator PEP
		TRUE	High	Sequest HT (A8)	Unambiguous	[R].LVRPEVDVMcTAFHDNEETFLKk.[Y]	C10(Carbamidomethyl); K23(iTRAQ4plex)	1	4	P02768	P02768; A0A0C4DGB6; A0A087WWT3; H7C013	1	4	0.0432	0	1	1	731.371	2922.46	2922.46	0.4	0.00029	HCD (High Energy Collision Dissociation)	MS2	41.8046	21.5	4.52	103.611	70490	12122019_Fusion_1055_VK_180min_iTRAQ1.raw	F1		78780.8	527492	753246			TRUE				6.02	0	8.856e-08
		TRUE	High	Sequest HT (A8)	Unambiguous	[R].LVRPEVDVMcTAFHDNEETFLkK.[Y]	C10(Carbamidomethyl); K22(iTRAQ4plex)	1	4	P02768	P02768; A0A0C4DGB6; A0A087WWT3; H7C013	1	4		0.0432	2	2	731.371	2922.46	2922.46	0.4	0.00029	HCD (High Energy Collision Dissociation)	MS2	41.8046	21.5	4.52	103.611	70490	12122019_Fusion_1055_VK_180min_iTRAQ1.raw	F1		78780.8	527492	753246			TRUE				5.76	0	1.014e-07
		TRUE	High	Sequest HT (A8)	Unambiguous	[R].LVRPEVDVMcTAFHDNEETFLKk.[Y]	C10(Carbamidomethyl); K23(iTRAQ4plex)	1	4	P02768	P02768; A0A0C4DGB6; A0A087WWT3; H7C013	1	3	0.06	0	1	1	974.826	2922.46	2922.46	0.95	0.00093	HCD (High Energy Collision Dissociation)	MS2	0	14	30	103.617	70495	12122019_Fusion_1055_VK_180min_iTRAQ1.raw	F1		5253.21	41695.9	86594.8			TRUE				4.67	0	2.023e-06
	TRUE	High	[R].LSQRFPK.[A]	1xiTRAQ4plex [K7]; 1xiTRAQ4plex [N-Term]		TRUE	1	6	1	P02768	P02768 [243-249]	1	1163.71	0	11.3	92.4	188.4	107.9		Not Found	High	High	High	High	High	0.004206	0.0002788	0.1066	0.001421	16	2.63	R.LSQRFPK.A	[243-249]		Used
		Checked	Confidence	Identifying Node	PSM Ambiguity	Annotated Sequence	Modifications	# Protein Groups	# Proteins	Master Protein Accessions	Protein Accessions	# Missed Cleavages	Charge	DeltaScore	DeltaCn	Rank	Search Engine Rank	m/z [Da]	MH+ [Da]	Theo. MH+ [Da]	DeltaM [ppm]	Deltam/z [Da]	Activation Type	MS Order	Isolation Interference [%]	Average Reporter S/N	Ion Inject Time [ms]	RT [min]	First Scan	Spectrum File	File ID	Abundance: 114	Abundance: 115	Abundance: 116	Abundance: 117	Quan Info	Ions Score	Contaminant	Identity Strict	Identity Relaxed	Expectation Value	XCorr	Percolator q-Value	Percolator PEP
		TRUE	High	Sequest HT (A8)	Selected	[R].lSQRFPk.[A]	N-Term(iTRAQ4plex); K7(iTRAQ4plex)	1	6	P02768	P02768; A0A0C4DGB6; H0YA55; D6RHD5; C9JKR2; B7WNR0	1	2	0.392	0	1	1	582.361	1163.71	1163.71	0.2	0.00012	HCD (High Energy Collision Dissociation)	MS2	28.5294	164.3	26.507	48.3194	28115	12122019_Fusion_1055_VK_180min_iTRAQ1.raw	F1		25827.9	1.43716e+06	417184			TRUE				2.5	0.001513	0.03105
	TRUE	High	[R].LSQRFPKAEFAEVSK.[L]			TRUE	1	6	1	P02768	P02768 [243-257]	2	1736.93	0					No Quan Labels	Not Found	High	High	High	n/a	High		0.0001924		3.85e-05		4.73	R.LSQRFPKAEFAEVSK.L	[243-257]		Not Used
		Checked	Confidence	Identifying Node	PSM Ambiguity	Annotated Sequence	Modifications	# Protein Groups	# Proteins	Master Protein Accessions	Protein Accessions	# Missed Cleavages	Charge	DeltaScore	DeltaCn	Rank	Search Engine Rank	m/z [Da]	MH+ [Da]	Theo. MH+ [Da]	DeltaM [ppm]	Deltam/z [Da]	Activation Type	MS Order	Isolation Interference [%]	Average Reporter S/N	Ion Inject Time [ms]	RT [min]	First Scan	Spectrum File	File ID	Abundance: 114	Abundance: 115	Abundance: 116	Abundance: 117	Quan Info	Ions Score	Contaminant	Identity Strict	Identity Relaxed	Expectation Value	XCorr	Percolator q-Value	Percolator PEP
		TRUE	High	Sequest HT (A8)	Unambiguous	[R].LSQRFPKAEFAEVSK.[L]		1	6	P02768	P02768; A0A0C4DGB6; H0YA55; D6RHD5; C9JKR2; B7WNR0	2	3	0.4524	0	1	1	579.649	1736.93	1736.93	0.07	4e-05	HCD (High Energy Collision Dissociation)	MS2	53.9088	32.5	23.5	62.6312	38633	12122019_Fusion_1055_VK_180min_iTRAQ1.raw	F1		14737.3	236210	172455	No Quan Labels		TRUE				4.73	0.0001924	3.85e-05
	TRUE	High	[R].LSQRFPKAEFAEVSK.[L]	2xiTRAQ4plex [K7; K15]; 1xiTRAQ4plex [N-Term]		TRUE	1	6	2	P02768	P02768 [243-257]	2	2169.24	0	7.2	33.1	229.8	129.8		Not Found	High	High	High	High	High	0.001118	0.0002788	0.001534	0.0005342	12	5.15	R.LSQRFPKAEFAEVSK.L	[243-257]		Used
		Checked	Confidence	Identifying Node	PSM Ambiguity	Annotated Sequence	Modifications	# Protein Groups	# Proteins	Master Protein Accessions	Protein Accessions	# Missed Cleavages	Charge	DeltaScore	DeltaCn	Rank	Search Engine Rank	m/z [Da]	MH+ [Da]	Theo. MH+ [Da]	DeltaM [ppm]	Deltam/z [Da]	Activation Type	MS Order	Isolation Interference [%]	Average Reporter S/N	Ion Inject Time [ms]	RT [min]	First Scan	Spectrum File	File ID	Abundance: 114	Abundance: 115	Abundance: 116	Abundance: 117	Quan Info	Ions Score	Contaminant	Identity Strict	Identity Relaxed	Expectation Value	XCorr	Percolator q-Value	Percolator PEP
		TRUE	High	Sequest HT (A8)	Selected	[R].lSQRFPkAEFAEVSk.[L]	N-Term(iTRAQ4plex); K7(iTRAQ4plex); K15(iTRAQ4plex)	1	6	P02768	P02768; A0A0C4DGB6; H0YA55; D6RHD5; C9JKR2; B7WNR0	2	4	0.5049	0	1	1	543.066	2169.24	2169.24	1.3	0.00071	HCD (High Energy Collision Dissociation)	MS2	66.6754	52.1	24.471	77.9742	50381	12122019_Fusion_1055_VK_180min_iTRAQ1.raw	F1		8782.89	469128	151931			TRUE				5.15	0.0002788	0.0005342
		TRUE	High	Sequest HT (A8)	Selected	[R].lSQRFPkAEFAEVSk.[L]	N-Term(iTRAQ4plex); K7(iTRAQ4plex); K15(iTRAQ4plex)	1	6	P02768	P02768; A0A0C4DGB6; H0YA55; D6RHD5; C9JKR2; B7WNR0	2	3	0.5169	0	1	1	723.752	2169.24	2169.24	0.78	0.00056	HCD (High Energy Collision Dissociation)	MS2	36.4251	53.8	30	78.3273	50665	12122019_Fusion_1055_VK_180min_iTRAQ1.raw	F1			410560	117489			TRUE				3.85	0.0002788	0.0009592
	TRUE	High	[R].LSQRFPKAEFAEVSK.[L]	1xiTRAQ4plex [K]; 1xiTRAQ4plex [N-Term]		TRUE	1	6	1	P02768	P02768 [243-257]	2	1881.04	0					No Quan Values	Not Found	High	High	High	n/a	High		0.0001924		0.0004191		4.63	R.LSQRFPKAEFAEVSK.L	[243-257]		Not Used
		Checked	Confidence	Identifying Node	PSM Ambiguity	Annotated Sequence	Modifications	# Protein Groups	# Proteins	Master Protein Accessions	Protein Accessions	# Missed Cleavages	Charge	DeltaScore	DeltaCn	Rank	Search Engine Rank	m/z [Da]	MH+ [Da]	Theo. MH+ [Da]	DeltaM [ppm]	Deltam/z [Da]	Activation Type	MS Order	Isolation Interference [%]	Average Reporter S/N	Ion Inject Time [ms]	RT [min]	First Scan	Spectrum File	File ID	Abundance: 114	Abundance: 115	Abundance: 116	Abundance: 117	Quan Info	Ions Score	Contaminant	Identity Strict	Identity Relaxed	Expectation Value	XCorr	Percolator q-Value	Percolator PEP
		TRUE	High	Sequest HT (A8)	Unambiguous	[R].LSQRFPKAEFAEVSk.[L]	K15(iTRAQ4plex)	1	6	P02768	P02768; A0A0C4DGB6; H0YA55; D6RHD5; C9JKR2; B7WNR0	2	3	0.5529	0	1	1	627.682	1881.03	1881.04	-2.32	-0.00146	HCD (High Energy Collision Dissociation)	MS2	59.1499	33.4	30	67.1472	42079	12122019_Fusion_1055_VK_180min_iTRAQ1.raw	F1		10619.9	130551	178919			TRUE				4.63	0.0001924	0.0004191
	TRUE	High	[K].NYAEAKDVFLGMFLYEYAR.[R]	1xiTRAQ4plex [K6]; 1xiTRAQ4plex [N-Term]		TRUE	1	6	2	P02768	P02768 [342-360]	1	2588.31	0	10.2	155.2	123.8	110.8		Not Found	High	High	High	High	High	0	0	0.0001899	1.199e-06	38	6.08	K.NYAEAKDVFLGMFLYEYAR.R	[342-360]		Used
		Checked	Confidence	Identifying Node	PSM Ambiguity	Annotated Sequence	Modifications	# Protein Groups	# Proteins	Master Protein Accessions	Protein Accessions	# Missed Cleavages	Charge	DeltaScore	DeltaCn	Rank	Search Engine Rank	m/z [Da]	MH+ [Da]	Theo. MH+ [Da]	DeltaM [ppm]	Deltam/z [Da]	Activation Type	MS Order	Isolation Interference [%]	Average Reporter S/N	Ion Inject Time [ms]	RT [min]	First Scan	Spectrum File	File ID	Abundance: 114	Abundance: 115	Abundance: 116	Abundance: 117	Quan Info	Ions Score	Contaminant	Identity Strict	Identity Relaxed	Expectation Value	XCorr	Percolator q-Value	Percolator PEP
		TRUE	High	Sequest HT (A8)	Unambiguous	[K].nYAEAkDVFLGMFLYEYAR.[R]	N-Term(iTRAQ4plex); K6(iTRAQ4plex)	1	6	P02768	P02768; A0A0C4DGB6; H0YA55; D6RHD5; C9JKR2; B7WNR0	1	3	0.4638	0	1	1	863.434	2588.29	2588.31	-8.57	-0.00739	HCD (High Energy Collision Dissociation)	MS2	29.489	55.7	23.5	143.5	104500	12122019_Fusion_1055_VK_180min_iTRAQ1.raw	F1		21711.8	472667	214447			TRUE				6.08	0	1.199e-06
		TRUE	High	Mascot (A5)	Unambiguous	[K].nYAEAkDVFLGMFLYEYAR.[R]	N-Term(iTRAQ4plex); K6(iTRAQ4plex)	1	6	P02768	P02768; A0A0C4DGB6; H0YA55; D6RHD5; C9JKR2; B7WNR0	1	3	1	0	1	1	863.434	2588.29	2588.31	-8.57	-0.00739	HCD (High Energy Collision Dissociation)	MS2	29.489	55.7	23.5	143.5	104500	12122019_Fusion_1055_VK_180min_iTRAQ1.raw	F1		21711.8	472667	214447		38	TRUE	30	21	0.0176522		0	0.0001899
	TRUE	High	[K].NYAEAKDVFLGMFLYEYAR.[R]	1xiTRAQ4plex [K6]		TRUE	1	6	1	P02768	P02768 [342-360]	1	2444.21	0	7.1	182.8	75.8	134.2		Not Found	High	High	High	n/a	High		0		2.154e-06		5.25	K.NYAEAKDVFLGMFLYEYAR.R	[342-360]		Used
		Checked	Confidence	Identifying Node	PSM Ambiguity	Annotated Sequence	Modifications	# Protein Groups	# Proteins	Master Protein Accessions	Protein Accessions	# Missed Cleavages	Charge	DeltaScore	DeltaCn	Rank	Search Engine Rank	m/z [Da]	MH+ [Da]	Theo. MH+ [Da]	DeltaM [ppm]	Deltam/z [Da]	Activation Type	MS Order	Isolation Interference [%]	Average Reporter S/N	Ion Inject Time [ms]	RT [min]	First Scan	Spectrum File	File ID	Abundance: 114	Abundance: 115	Abundance: 116	Abundance: 117	Quan Info	Ions Score	Contaminant	Identity Strict	Identity Relaxed	Expectation Value	XCorr	Percolator q-Value	Percolator PEP
		TRUE	High	Sequest HT (A8)	Unambiguous	[K].NYAEAkDVFLGMFLYEYAR.[R]	K6(iTRAQ4plex)	1	6	P02768	P02768; A0A0C4DGB6; H0YA55; D6RHD5; C9JKR2; B7WNR0	1	3	0.1886	0	1	1	815.407	2444.21	2444.21	-0.93	-0.00076	HCD (High Energy Collision Dissociation)	MS2	15.3135	30.3	23.5	143.447	104452	12122019_Fusion_1055_VK_180min_iTRAQ1.raw	F1		17071	193133	173306			TRUE				5.25	0	2.154e-06
	TRUE	High	[K].QEPERNECFLQHK.[D]	1xCarbamidomethyl [C8]; 1xiTRAQ4plex [K13]; 1xiTRAQ4plex [N-Term]		TRUE	1	4	1	P02768	P02768 [118-130]	1	2003	0	20.4	98.3	186.1	95.2		Not Found	High	High	High	High	High	0.001533	0.0001924	0.006815	0.0002856	13	5.16	K.QEPERNECFLQHK.D	[118-130]		Used
		Checked	Confidence	Identifying Node	PSM Ambiguity	Annotated Sequence	Modifications	# Protein Groups	# Proteins	Master Protein Accessions	Protein Accessions	# Missed Cleavages	Charge	DeltaScore	DeltaCn	Rank	Search Engine Rank	m/z [Da]	MH+ [Da]	Theo. MH+ [Da]	DeltaM [ppm]	Deltam/z [Da]	Activation Type	MS Order	Isolation Interference [%]	Average Reporter S/N	Ion Inject Time [ms]	RT [min]	First Scan	Spectrum File	File ID	Abundance: 114	Abundance: 115	Abundance: 116	Abundance: 117	Quan Info	Ions Score	Contaminant	Identity Strict	Identity Relaxed	Expectation Value	XCorr	Percolator q-Value	Percolator PEP
		TRUE	High	Sequest HT (A8)	Selected	[K].qEPERNEcFLQHk.[D]	N-Term(iTRAQ4plex); C8(Carbamidomethyl); K13(iTRAQ4plex)	1	4	P02768	P02768; A0A0C4DGB6; A0A087WWT3; H7C013	1	4	0.4535	0	1	1	501.505	2003	2003	-0.57	-0.00029	HCD (High Energy Collision Dissociation)	MS2	34.3607	112.5	28.141	45.12	25746	12122019_Fusion_1055_VK_180min_iTRAQ1.raw	F1		17220.9	889887	230678			TRUE				5.16	0.0001924	0.0002856
	TRUE	High	[K].NYAEAKDVFLGMFLYEYAR.[R]			TRUE	1	6	1	P02768	P02768 [342-360]	1	2300.11	0					No Quan Labels	Not Found	High	High	High	n/a	High		0.0001924		1.495e-05		4.02	K.NYAEAKDVFLGMFLYEYAR.R	[342-360]		Not Used
		Checked	Confidence	Identifying Node	PSM Ambiguity	Annotated Sequence	Modifications	# Protein Groups	# Proteins	Master Protein Accessions	Protein Accessions	# Missed Cleavages	Charge	DeltaScore	DeltaCn	Rank	Search Engine Rank	m/z [Da]	MH+ [Da]	Theo. MH+ [Da]	DeltaM [ppm]	Deltam/z [Da]	Activation Type	MS Order	Isolation Interference [%]	Average Reporter S/N	Ion Inject Time [ms]	RT [min]	First Scan	Spectrum File	File ID	Abundance: 114	Abundance: 115	Abundance: 116	Abundance: 117	Quan Info	Ions Score	Contaminant	Identity Strict	Identity Relaxed	Expectation Value	XCorr	Percolator q-Value	Percolator PEP
		TRUE	High	Sequest HT (A8)	Unambiguous	[K].NYAEAKDVFLGMFLYEYAR.[R]		1	6	P02768	P02768; A0A0C4DGB6; H0YA55; D6RHD5; C9JKR2; B7WNR0	1	3	0.4776	0	1	1	767.376	2300.11	2300.11	2.78	0.00213	HCD (High Energy Collision Dissociation)	MS2	24.5749	26	23.5	142.532	103625	12122019_Fusion_1055_VK_180min_iTRAQ1.raw	F1		16167.5	98474.2	213572	No Quan Labels		TRUE				4.02	0.0001924	1.495e-05
	TRUE	High	[K].QEPERNECFLQHKDDNPNLPR.[L]	1xCarbamidomethyl [C8]		TRUE	1	4	2	P02768	P02768 [118-138]	2	2636.23	0					No Quan Labels	Not Found	Not Found	High	High	n/a	High		0.0001924		4.72e-05		6.13	K.QEPERNECFLQHKDDNPNLPR.L	[118-138]		Not Used
		Checked	Confidence	Identifying Node	PSM Ambiguity	Annotated Sequence	Modifications	# Protein Groups	# Proteins	Master Protein Accessions	Protein Accessions	# Missed Cleavages	Charge	DeltaScore	DeltaCn	Rank	Search Engine Rank	m/z [Da]	MH+ [Da]	Theo. MH+ [Da]	DeltaM [ppm]	Deltam/z [Da]	Activation Type	MS Order	Isolation Interference [%]	Average Reporter S/N	Ion Inject Time [ms]	RT [min]	First Scan	Spectrum File	File ID	Abundance: 114	Abundance: 115	Abundance: 116	Abundance: 117	Quan Info	Ions Score	Contaminant	Identity Strict	Identity Relaxed	Expectation Value	XCorr	Percolator q-Value	Percolator PEP
		TRUE	High	Sequest HT (A8)	Unambiguous	[K].QEPERNEcFLQHKDDNPNLPR.[L]	C8(Carbamidomethyl)	1	4	P02768	P02768; A0A0C4DGB6; A0A087WWT3; H7C013	2	4	0.5106	0	1	1	659.812	2636.23	2636.23	0.22	0.00014	HCD (High Energy Collision Dissociation)	MS2	4.27951	3.9	3.927	56.2604	33952	12122019_Fusion_1055_VK_180min_iTRAQ1.raw	F1			119795	173191	No Quan Labels		TRUE				6.13	0.0001924	4.72e-05
		TRUE	High	Sequest HT (A8)	Unambiguous	[K].QEPERNEcFLQHKDDNPNLPR.[L]	C8(Carbamidomethyl)	1	4	P02768	P02768; A0A0C4DGB6; A0A087WWT3; H7C013	2	3	0.5844	0	1	1	879.414	2636.23	2636.23	0.52	0.00046	HCD (High Energy Collision Dissociation)	MS2	0	2.1	30	56.3352	34007	12122019_Fusion_1055_VK_180min_iTRAQ1.raw	F1			10823.6	8670.38	No Quan Labels		TRUE				4.74	0.0001924	6.512e-05
	TRUE	High	[K].QEPERNECFLQHKDDNPNLPR.[L]	1xCarbamidomethyl [C8]; 1xiTRAQ4plex [N-Term]; 1xiTRAQ4plex [K13]		TRUE	1	4	7	P02768	P02768 [118-138]	2	2780.33	0	1.7	164	47.1	187.1		Not Found	High	High	High	n/a	High		0		5.312e-08		6.29	K.QEPERNECFLQHKDDNPNLPR.L	[118-138]		Used
		Checked	Confidence	Identifying Node	PSM Ambiguity	Annotated Sequence	Modifications	# Protein Groups	# Proteins	Master Protein Accessions	Protein Accessions	# Missed Cleavages	Charge	DeltaScore	DeltaCn	Rank	Search Engine Rank	m/z [Da]	MH+ [Da]	Theo. MH+ [Da]	DeltaM [ppm]	Deltam/z [Da]	Activation Type	MS Order	Isolation Interference [%]	Average Reporter S/N	Ion Inject Time [ms]	RT [min]	First Scan	Spectrum File	File ID	Abundance: 114	Abundance: 115	Abundance: 116	Abundance: 117	Quan Info	Ions Score	Contaminant	Identity Strict	Identity Relaxed	Expectation Value	XCorr	Percolator q-Value	Percolator PEP
		TRUE	High	Sequest HT (A8)	Unambiguous	[K].qEPERNEcFLQHKDDNPNLPR.[L]	N-Term(iTRAQ4plex); C8(Carbamidomethyl)	1	4	P02768	P02768; A0A0C4DGB6; A0A087WWT3; H7C013	2	4	0.3211	0	1	1	695.837	2780.33	2780.33	-0.79	-0.00055	HCD (High Energy Collision Dissociation)	MS2	44.3057	29.4	7.754	57.0826	34554	12122019_Fusion_1055_VK_180min_iTRAQ1.raw	F1		54820.6	144227	897103			TRUE				6.29	0	5.312e-08
		TRUE	High	Sequest HT (A8)	Unambiguous	[K].QEPERNEcFLQHkDDNPNLPR.[L]	C8(Carbamidomethyl); K13(iTRAQ4plex)	1	4	P02768	P02768; A0A0C4DGB6; A0A087WWT3; H7C013	2	4	0.4161	0	1	1	695.838	2780.33	2780.33	0.25	0.00017	HCD (High Energy Collision Dissociation)	MS2	7.16278	23	10.069	58.6097	35728	12122019_Fusion_1055_VK_180min_iTRAQ1.raw	F1		30045.8	253504	378044			TRUE				6.85	0	2.792e-06
		TRUE	High	Sequest HT (A8)	Unambiguous	[K].QEPERNEcFLQHkDDNPNLPR.[L]	C8(Carbamidomethyl); K13(iTRAQ4plex)	1	4	P02768	P02768; A0A0C4DGB6; A0A087WWT3; H7C013	2	3	0.3695	0	1	1	927.447	2780.33	2780.33	-0.89	-0.00082	HCD (High Energy Collision Dissociation)	MS2	0	18.1	72.405	58.6305	35741	12122019_Fusion_1055_VK_180min_iTRAQ1.raw	F1			27820.6	43977.1			TRUE				5.25	0	2.928e-06
		TRUE	High	Sequest HT (A8)	Unambiguous	[K].QEPERNEcFLQHkDDNPNLPR.[L]	C8(Carbamidomethyl); K13(iTRAQ4plex)	1	4	P02768	P02768; A0A0C4DGB6; A0A087WWT3; H7C013	2	3	0.4191	0	1	1	927.449	2780.33	2780.33	0.82	0.00076	HCD (High Energy Collision Dissociation)	MS2	0	17.2	30	59.3059	36211	12122019_Fusion_1055_VK_180min_iTRAQ1.raw	F1			71938.5	94801.7			TRUE				5.44	0	3.477e-06
		TRUE	High	Sequest HT (A8)	Unambiguous	[K].QEPERNEcFLQHkDDNPNLPR.[L]	C8(Carbamidomethyl); K13(iTRAQ4plex)	1	4	P02768	P02768; A0A0C4DGB6; A0A087WWT3; H7C013	2	4	0.4462	0	1	1	695.838	2780.33	2780.33	0.86	0.0006	HCD (High Energy Collision Dissociation)	MS2	2.89368	26.7	5.125	59.2791	36190	12122019_Fusion_1055_VK_180min_iTRAQ1.raw	F1		61379.8	562999	896207			TRUE				7.15	0	6.729e-06
		TRUE	High	Sequest HT (A8)	Unambiguous	[K].QEPERNEcFLQHkDDNPNLPR.[L]	C8(Carbamidomethyl); K13(iTRAQ4plex)	1	4	P02768	P02768; A0A0C4DGB6; A0A087WWT3; H7C013	2	4	0.3914	0	1	1	695.838	2780.33	2780.33	0.43	0.0003	HCD (High Energy Collision Dissociation)	MS2	19.6534	24.7	12.805	57.9366	35227	12122019_Fusion_1055_VK_180min_iTRAQ1.raw	F1		19404.3	237811	303417			TRUE				6.08	0	8.711e-06
		TRUE	High	Sequest HT (A8)	Unambiguous	[K].QEPERNEcFLQHkDDNPNLPR.[L]	C8(Carbamidomethyl); K13(iTRAQ4plex)	1	4	P02768	P02768; A0A0C4DGB6; A0A087WWT3; H7C013	2	3	0.3503	0	1	1	927.448	2780.33	2780.33	0.63	0.00059	HCD (High Energy Collision Dissociation)	MS2	70.1274	19.1	30	57.9565	35245	12122019_Fusion_1055_VK_180min_iTRAQ1.raw	F1		6827.99	76953.3	96553.8			TRUE				3.94	0.0001924	0.0002045
	TRUE	High	[K].QEPERNECFLQHKDDNPNLPR.[L]	1xCarbamidomethyl [C8]; 1xiTRAQ4plex [K13]; 1xiTRAQ4plex [N-Term]		TRUE	1	4	5	P02768	P02768 [118-138]	2	2924.43	0	1.1	46.1	251.5	101.4		Not Found	High	High	High	High	High	0	0	0.0004258	3.314e-08	35	5.96	K.QEPERNECFLQHKDDNPNLPR.L	[118-138]		Used
		Checked	Confidence	Identifying Node	PSM Ambiguity	Annotated Sequence	Modifications	# Protein Groups	# Proteins	Master Protein Accessions	Protein Accessions	# Missed Cleavages	Charge	DeltaScore	DeltaCn	Rank	Search Engine Rank	m/z [Da]	MH+ [Da]	Theo. MH+ [Da]	DeltaM [ppm]	Deltam/z [Da]	Activation Type	MS Order	Isolation Interference [%]	Average Reporter S/N	Ion Inject Time [ms]	RT [min]	First Scan	Spectrum File	File ID	Abundance: 114	Abundance: 115	Abundance: 116	Abundance: 117	Quan Info	Ions Score	Contaminant	Identity Strict	Identity Relaxed	Expectation Value	XCorr	Percolator q-Value	Percolator PEP
		TRUE	High	Sequest HT (A8)	Unambiguous	[K].qEPERNEcFLQHkDDNPNLPR.[L]	N-Term(iTRAQ4plex); C8(Carbamidomethyl); K13(iTRAQ4plex)	1	4	P02768	P02768; A0A0C4DGB6; A0A087WWT3; H7C013	2	4	0.5195	0	1	1	731.863	2924.43	2924.43	-0.46	-0.00034	HCD (High Energy Collision Dissociation)	MS2	2.05238	89	29.306	60.4936	37036	12122019_Fusion_1055_VK_180min_iTRAQ1.raw	F1		13504.3	764328	143449			TRUE				5.91	0	1.094e-08
		TRUE	High	Sequest HT (A8)	Selected	[K].qEPERNEcFLQHkDDNPNLPR.[L]	N-Term(iTRAQ4plex); C8(Carbamidomethyl); K13(iTRAQ4plex)	1	4	P02768	P02768; A0A0C4DGB6; A0A087WWT3; H7C013	2	4	0.5839	0	1	1	731.863	2924.43	2924.43	-0.13	-9e-05	HCD (High Energy Collision Dissociation)	MS2	5.13853	49.3	30	59.8147	36560	12122019_Fusion_1055_VK_180min_iTRAQ1.raw	F1		7897.27	375304	92709.8			TRUE				5.96	0	3.314e-08
		TRUE	High	Sequest HT (A8)	Selected	[K].qEPERNEcFLQHkDDNPNLPR.[L]	N-Term(iTRAQ4plex); C8(Carbamidomethyl); K13(iTRAQ4plex)	1	4	P02768	P02768; A0A0C4DGB6; A0A087WWT3; H7C013	2	3	0.5508	0	1	1	975.481	2924.43	2924.43	-1.4	-0.00136	HCD (High Energy Collision Dissociation)	MS2	12.7919	25	30	59.9585	36663	12122019_Fusion_1055_VK_180min_iTRAQ1.raw	F1		8115.54	189618	46749.5			TRUE				4.72	0	1.045e-05
		TRUE	High	Mascot (A5)	Unambiguous	[K].qEPERNEcFLQHkDDNPNLPR.[L]	N-Term(iTRAQ4plex); C8(Carbamidomethyl); K13(iTRAQ4plex)	1	4	P02768	P02768; A0A0C4DGB6; A0A087WWT3; H7C013	2	4	1	0	1	1	731.863	2924.43	2924.43	-0.46	-0.00034	HCD (High Energy Collision Dissociation)	MS2	2.05238	89	29.306	60.4936	37036	12122019_Fusion_1055_VK_180min_iTRAQ1.raw	F1		13504.3	764328	143449		31	TRUE	30	22	0.0987345		0	1.583e-05
		TRUE	High	Mascot (A5)	Selected	[K].qEPERNEcFLQHkDDNPNLPR.[L]	N-Term(iTRAQ4plex); C8(Carbamidomethyl); K13(iTRAQ4plex)	1	4	P02768	P02768; A0A0C4DGB6; A0A087WWT3; H7C013	2	5	1	0	1	1	585.692	2924.43	2924.43	0.66	0.00039	HCD (High Energy Collision Dissociation)	MS2	31.1891	45.5	3.647	59.871	36599	12122019_Fusion_1055_VK_180min_iTRAQ1.raw	F1			3066891	614875		35	TRUE	30	21	0.0381066		0	0.0004258
	TRUE	High	[R].NECFLQHKDDNPNLPR.[L]	1xCarbamidomethyl [C3]		TRUE	1	4	3	P02768	P02768 [123-138]	1	1996.93	0					No Quan Labels	Not Found	High	High	High	n/a	High		0.0001924		9.988e-05		5.69	R.NECFLQHKDDNPNLPR.L	[123-138]		Not Used
		Checked	Confidence	Identifying Node	PSM Ambiguity	Annotated Sequence	Modifications	# Protein Groups	# Proteins	Master Protein Accessions	Protein Accessions	# Missed Cleavages	Charge	DeltaScore	DeltaCn	Rank	Search Engine Rank	m/z [Da]	MH+ [Da]	Theo. MH+ [Da]	DeltaM [ppm]	Deltam/z [Da]	Activation Type	MS Order	Isolation Interference [%]	Average Reporter S/N	Ion Inject Time [ms]	RT [min]	First Scan	Spectrum File	File ID	Abundance: 114	Abundance: 115	Abundance: 116	Abundance: 117	Quan Info	Ions Score	Contaminant	Identity Strict	Identity Relaxed	Expectation Value	XCorr	Percolator q-Value	Percolator PEP
		TRUE	High	Sequest HT (A8)	Unambiguous	[R].NEcFLQHKDDNPNLPR.[L]	C3(Carbamidomethyl)	1	4	P02768	P02768; A0A0C4DGB6; A0A087WWT3; H7C013	1	3	0.4537	0	1	1	666.314	1996.93	1996.93	-1.07	-0.00071	HCD (High Energy Collision Dissociation)	MS2	25.3547	42.1	23.5	57.8367	35136	12122019_Fusion_1055_VK_180min_iTRAQ1.raw	F1		12246.5	329243	194646	No Quan Labels		TRUE				5.4	0.0001924	2.322e-05
		TRUE	High	Sequest HT (A8)	Unambiguous	[R].NEcFLQHKDDNPNLPR.[L]	C3(Carbamidomethyl)	1	4	P02768	P02768; A0A0C4DGB6; A0A087WWT3; H7C013	1	2	0.6603	0	1	1	998.968	1996.93	1996.93	-0.73	-0.00073	HCD (High Energy Collision Dissociation)	MS2	0	3.3	30	57.8404	35140	12122019_Fusion_1055_VK_180min_iTRAQ1.raw	F1			17740.2	13813.2	No Quan Labels		TRUE				3.65	0.0001924	2.597e-05
		TRUE	High	Sequest HT (A8)	Selected	[R].NEcFLQHKDDNPNLPR.[L]	C3(Carbamidomethyl)	1	4	P02768	P02768; A0A0C4DGB6; A0A087WWT3; H7C013	1	4	0.2601	0	1	1	499.987	1996.93	1996.93	-0.8	-0.0004	HCD (High Energy Collision Dissociation)	MS2	40.5206	28.2	30	57.7621	35071	12122019_Fusion_1055_VK_180min_iTRAQ1.raw	F1		5766.12	179216	103121	No Quan Labels		TRUE				5.69	0.0001924	9.988e-05
	TRUE	High	[R].NECFLQHKDDNPNLPR.[L]	1xCarbamidomethyl [C3]; 1xiTRAQ4plex [K8]; 1xiTRAQ4plex [N-Term]		TRUE	1	4	1	P02768	P02768 [123-138]	1	2141.03	0					No Quan Values	Not Found	High	High	High	n/a	High		0.0001924		2.685e-05		4.06	R.NECFLQHKDDNPNLPR.L	[123-138]		Not Used
		Checked	Confidence	Identifying Node	PSM Ambiguity	Annotated Sequence	Modifications	# Protein Groups	# Proteins	Master Protein Accessions	Protein Accessions	# Missed Cleavages	Charge	DeltaScore	DeltaCn	Rank	Search Engine Rank	m/z [Da]	MH+ [Da]	Theo. MH+ [Da]	DeltaM [ppm]	Deltam/z [Da]	Activation Type	MS Order	Isolation Interference [%]	Average Reporter S/N	Ion Inject Time [ms]	RT [min]	First Scan	Spectrum File	File ID	Abundance: 114	Abundance: 115	Abundance: 116	Abundance: 117	Quan Info	Ions Score	Contaminant	Identity Strict	Identity Relaxed	Expectation Value	XCorr	Percolator q-Value	Percolator PEP
		TRUE	High	Sequest HT (A8)	Unambiguous	[R].NEcFLQHkDDNPNLPR.[L]	C3(Carbamidomethyl); K8(iTRAQ4plex)	1	4	P02768	P02768; A0A0C4DGB6; A0A087WWT3; H7C013	1	3	0.4015	0	1	1	714.348	2141.03	2141.03	-0.48	-0.00034	HCD (High Energy Collision Dissociation)	MS2	52.0028	31.6	30	61.4003	37718	12122019_Fusion_1055_VK_180min_iTRAQ1.raw	F1		8722.26	163904	140132			TRUE				4.06	0.0001924	2.685e-05
	TRUE	High	[R].NECFLQHKDDNPNLPR.[L]	1xCarbamidomethyl [C3]; 1xiTRAQ4plex [K8]; 1xiTRAQ4plex [N-Term]		TRUE	1	4	2	P02768	P02768 [123-138]	1	2285.13	0	1.6	8.1	268.4	122		Not Found	Not Found	High	High	High	High	0	0	0.0002886	8.647e-07	35	6.43	R.NECFLQHKDDNPNLPR.L	[123-138]		Used
		Checked	Confidence	Identifying Node	PSM Ambiguity	Annotated Sequence	Modifications	# Protein Groups	# Proteins	Master Protein Accessions	Protein Accessions	# Missed Cleavages	Charge	DeltaScore	DeltaCn	Rank	Search Engine Rank	m/z [Da]	MH+ [Da]	Theo. MH+ [Da]	DeltaM [ppm]	Deltam/z [Da]	Activation Type	MS Order	Isolation Interference [%]	Average Reporter S/N	Ion Inject Time [ms]	RT [min]	First Scan	Spectrum File	File ID	Abundance: 114	Abundance: 115	Abundance: 116	Abundance: 117	Quan Info	Ions Score	Contaminant	Identity Strict	Identity Relaxed	Expectation Value	XCorr	Percolator q-Value	Percolator PEP
		TRUE	High	Sequest HT (A8)	Unambiguous	[R].nEcFLQHkDDNPNLPR.[L]	N-Term(iTRAQ4plex); C3(Carbamidomethyl); K8(iTRAQ4plex)	1	4	P02768	P02768; A0A0C4DGB6; A0A087WWT3; H7C013	1	4	0.5086	0	1	1	572.039	2285.13	2285.13	0.39	0.00022	HCD (High Energy Collision Dissociation)	MS2	26.0779	42.8	6.885	62.8168	38778	12122019_Fusion_1055_VK_180min_iTRAQ1.raw	F1			1.50389e+06	346385			TRUE				6.43	0	8.647e-07
		TRUE	High	Mascot (A5)	Unambiguous	[R].nEcFLQHkDDNPNLPR.[L]	N-Term(iTRAQ4plex); C3(Carbamidomethyl); K8(iTRAQ4plex)	1	4	P02768	P02768; A0A0C4DGB6; A0A087WWT3; H7C013	1	4	1	0	1	1	572.039	2285.13	2285.13	0.39	0.00022	HCD (High Energy Collision Dissociation)	MS2	26.0779	42.8	6.885	62.8168	38778	12122019_Fusion_1055_VK_180min_iTRAQ1.raw	F1			1.50389e+06	346385		35	TRUE	28	20	0.026412		0	0.0002886
	TRUE	High	[R].MPCAEDYLSVVLNQLCVLHEKTPVSDRVTK.[C]	2xCarbamidomethyl [C3; C16]; 2xiTRAQ4plex [K21; K30]; 1xiTRAQ4plex [N-Term]		TRUE	1	7	1	P02768	P02768 [470-499]	2	3934.06	0	9.9	118.6	159.8	111.7		Not Found	High	High	High	High	High	0	0	6.352e-06	1.469e-08	39	8.01	R.MPCAEDYLSVVLNQLCVLHEKTPVSDRVTK.C	[470-499]		Used
		Checked	Confidence	Identifying Node	PSM Ambiguity	Annotated Sequence	Modifications	# Protein Groups	# Proteins	Master Protein Accessions	Protein Accessions	# Missed Cleavages	Charge	DeltaScore	DeltaCn	Rank	Search Engine Rank	m/z [Da]	MH+ [Da]	Theo. MH+ [Da]	DeltaM [ppm]	Deltam/z [Da]	Activation Type	MS Order	Isolation Interference [%]	Average Reporter S/N	Ion Inject Time [ms]	RT [min]	First Scan	Spectrum File	File ID	Abundance: 114	Abundance: 115	Abundance: 116	Abundance: 117	Quan Info	Ions Score	Contaminant	Identity Strict	Identity Relaxed	Expectation Value	XCorr	Percolator q-Value	Percolator PEP
		TRUE	High	Mascot (A5)	Selected	[R].mPcAEDYLSVVLNQLcVLHEkTPVSDRVTk.[C]	N-Term(iTRAQ4plex); C3(Carbamidomethyl); C16(Carbamidomethyl); K21(iTRAQ4plex); K30(iTRAQ4plex)	1	7	P02768	P02768; A0A0C4DGB6; H0YA55; A0A087WWT3; D6RHD5; C9JKR2; B7WNR0	2	5	1	0	1	1	787.62	3934.07	3934.06	2.33	0.00183	HCD (High Energy Collision Dissociation)	MS2	43.9499	44.6	23.5	139.381	100782	12122019_Fusion_1055_VK_180min_iTRAQ1.raw	F1		11683.7	429615	152127		39	TRUE	28	20	0.0107777		0	6.352e-06
	TRUE	High	[R].MPCAEDYLSVVLNQLCVLHEKTPVSDR.[V]	2xCarbamidomethyl [C3; C16]; 1xiTRAQ4plex [K21]; 1xiTRAQ4plex [N-Term]		TRUE	1	7	1	P02768	P02768 [470-496]	1	3461.75	0	16.5	54.5	176.6	152.4		Not Found	Not Found	High	High	High	High	0	0	0.000447	8.775e-07	25	6.43	R.MPCAEDYLSVVLNQLCVLHEKTPVSDR.V	[470-496]		Used
		Checked	Confidence	Identifying Node	PSM Ambiguity	Annotated Sequence	Modifications	# Protein Groups	# Proteins	Master Protein Accessions	Protein Accessions	# Missed Cleavages	Charge	DeltaScore	DeltaCn	Rank	Search Engine Rank	m/z [Da]	MH+ [Da]	Theo. MH+ [Da]	DeltaM [ppm]	Deltam/z [Da]	Activation Type	MS Order	Isolation Interference [%]	Average Reporter S/N	Ion Inject Time [ms]	RT [min]	First Scan	Spectrum File	File ID	Abundance: 114	Abundance: 115	Abundance: 116	Abundance: 117	Quan Info	Ions Score	Contaminant	Identity Strict	Identity Relaxed	Expectation Value	XCorr	Percolator q-Value	Percolator PEP
		TRUE	High	Sequest HT (A8)	Selected	[R].mPcAEDYLSVVLNQLcVLHEkTPVSDR.[V]	N-Term(iTRAQ4plex); C3(Carbamidomethyl); C16(Carbamidomethyl); K21(iTRAQ4plex)	1	7	P02768	P02768; A0A0C4DGB6; H0YA55; A0A087WWT3; D6RHD5; C9JKR2; B7WNR0	1	4	0.4712	0	1	1	866.192	3461.75	3461.75	-0.25	-0.00022	HCD (High Energy Collision Dissociation)	MS2	23.165	21.7	23.5	143.478	104479	12122019_Fusion_1055_VK_180min_iTRAQ1.raw	F1			191777	83839.2			TRUE				6.43	0	8.775e-07
	TRUE	High	[R].MPCAEDYLSVVLNQLCVLHEKTPVSDRVTK.[C]	2xCarbamidomethyl [C3; C16]; 2xiTRAQ4plex [K21; K30]		TRUE	1	7	1	P02768	P02768 [470-499]	2	3789.96	0	12.7	169.3	70.1	147.8		Not Found	High	High	High	n/a	High		0		1.102e-06		8.92	R.MPCAEDYLSVVLNQLCVLHEKTPVSDRVTK.C	[470-499]		Used
		Checked	Confidence	Identifying Node	PSM Ambiguity	Annotated Sequence	Modifications	# Protein Groups	# Proteins	Master Protein Accessions	Protein Accessions	# Missed Cleavages	Charge	DeltaScore	DeltaCn	Rank	Search Engine Rank	m/z [Da]	MH+ [Da]	Theo. MH+ [Da]	DeltaM [ppm]	Deltam/z [Da]	Activation Type	MS Order	Isolation Interference [%]	Average Reporter S/N	Ion Inject Time [ms]	RT [min]	First Scan	Spectrum File	File ID	Abundance: 114	Abundance: 115	Abundance: 116	Abundance: 117	Quan Info	Ions Score	Contaminant	Identity Strict	Identity Relaxed	Expectation Value	XCorr	Percolator q-Value	Percolator PEP
		TRUE	High	Sequest HT (A8)	Unambiguous	[R].MPcAEDYLSVVLNQLcVLHEkTPVSDRVTk.[C]	C3(Carbamidomethyl); C16(Carbamidomethyl); K21(iTRAQ4plex); K30(iTRAQ4plex)	1	7	P02768	P02768; A0A0C4DGB6; H0YA55; A0A087WWT3; D6RHD5; C9JKR2; B7WNR0	2	5	0.4608	0	1	1	758.799	3789.97	3789.96	2.15	0.00163	HCD (High Energy Collision Dissociation)	MS2	35.3187	41.3	23.5	138.81	100256	12122019_Fusion_1055_VK_180min_iTRAQ1.raw	F1		22333.5	252393	269647			TRUE				8.92	0	1.102e-06
	TRUE	High	[R].MPCAEDYLSVVLNQLCVLHEK.[T]	2xCarbamidomethyl [C3; C16]		TRUE	1	7	3	P02768	P02768 [470-490]	0	2518.21	0					No Quan Labels	Not Found	High	High	High	n/a	High		0.0001924		1.362e-05		4.91	R.MPCAEDYLSVVLNQLCVLHEK.T	[470-490]		Not Used
		Checked	Confidence	Identifying Node	PSM Ambiguity	Annotated Sequence	Modifications	# Protein Groups	# Proteins	Master Protein Accessions	Protein Accessions	# Missed Cleavages	Charge	DeltaScore	DeltaCn	Rank	Search Engine Rank	m/z [Da]	MH+ [Da]	Theo. MH+ [Da]	DeltaM [ppm]	Deltam/z [Da]	Activation Type	MS Order	Isolation Interference [%]	Average Reporter S/N	Ion Inject Time [ms]	RT [min]	First Scan	Spectrum File	File ID	Abundance: 114	Abundance: 115	Abundance: 116	Abundance: 117	Quan Info	Ions Score	Contaminant	Identity Strict	Identity Relaxed	Expectation Value	XCorr	Percolator q-Value	Percolator PEP
		TRUE	High	Sequest HT (A8)	Selected	[R].MPcAEDYLSVVLNQLcVLHEK.[T]	C3(Carbamidomethyl); C16(Carbamidomethyl)	1	7	P02768	P02768; A0A0C4DGB6; H0YA55; A0A087WWT3; D6RHD5; C9JKR2; B7WNR0	0	3	0.4827	0	1	1	840.078	2518.22	2518.21	2.36	0.00198	HCD (High Energy Collision Dissociation)	MS2	48.6719	30	27.709	146.401	107096	12122019_Fusion_1055_VK_180min_iTRAQ1.raw	F1		9395.54	199583	111716	No Quan Labels		TRUE				4.91	0.0001924	1.362e-05
		TRUE	High	Sequest HT (A8)	Unambiguous	[R].MPcAEDYLSVVLNQLcVLHEK.[T]	C3(Carbamidomethyl); C16(Carbamidomethyl)	1	7	P02768	P02768; A0A0C4DGB6; H0YA55; A0A087WWT3; D6RHD5; C9JKR2; B7WNR0	0	2	0.7398	0	1	1	1259.61	2518.22	2518.21	1.03	0.00129	HCD (High Energy Collision Dissociation)	MS2	0	5.2	23.5	146.493	107178	12122019_Fusion_1055_VK_180min_iTRAQ1.raw	F1			38044.1	27189.7	No Quan Labels		TRUE				4.15	0.0001924	3.286e-05
		TRUE	High	Sequest HT (A8)	Unambiguous	[R].MPcAEDYLSVVLNQLcVLHEK.[T]	C3(Carbamidomethyl); C16(Carbamidomethyl)	1	7	P02768	P02768; A0A0C4DGB6; H0YA55; A0A087WWT3; D6RHD5; C9JKR2; B7WNR0	0	2	0.6518	0	1	1	1259.61	2518.22	2518.21	1.14	0.00143	HCD (High Energy Collision Dissociation)	MS2	77.4781	7.6	30	146.552	107232	12122019_Fusion_1055_VK_180min_iTRAQ1.raw	F1			43663.6	30535.5	No Quan Labels		TRUE				3.36	0.0002788	0.002874
	TRUE	High	[R].MPCAEDYLSVVLNQLCVLHEK.[T]	2xCarbamidomethyl [C3; C16]; 1xiTRAQ4plex [K21]; 1xiTRAQ4plex [N-Term]		TRUE	1	7	3	P02768	P02768 [470-490]	0	2662.32	0	248.4	55	20.6	76		High	High	High	High	n/a	High		0		3.244e-07		6.77	R.MPCAEDYLSVVLNQLCVLHEK.T	[470-490]		Used
		Checked	Confidence	Identifying Node	PSM Ambiguity	Annotated Sequence	Modifications	# Protein Groups	# Proteins	Master Protein Accessions	Protein Accessions	# Missed Cleavages	Charge	DeltaScore	DeltaCn	Rank	Search Engine Rank	m/z [Da]	MH+ [Da]	Theo. MH+ [Da]	DeltaM [ppm]	Deltam/z [Da]	Activation Type	MS Order	Isolation Interference [%]	Average Reporter S/N	Ion Inject Time [ms]	RT [min]	First Scan	Spectrum File	File ID	Abundance: 114	Abundance: 115	Abundance: 116	Abundance: 117	Quan Info	Ions Score	Contaminant	Identity Strict	Identity Relaxed	Expectation Value	XCorr	Percolator q-Value	Percolator PEP
		TRUE	High	Sequest HT (A8)	Unambiguous	[R].MPcAEDYLSVVLNQLcVLHEk.[T]	C3(Carbamidomethyl); C16(Carbamidomethyl); K21(iTRAQ4plex)	1	7	P02768	P02768; A0A0C4DGB6; H0YA55; A0A087WWT3; D6RHD5; C9JKR2; B7WNR0	0	3	0.662	0	1	1	888.114	2662.33	2662.32	4.36	0.00387	HCD (High Energy Collision Dissociation)	MS2	10.2479	28	14.031	146.13	106856	12122019_Fusion_1055_VK_180min_iTRAQ1.raw	F1		24946.5	186761	386621			TRUE				7.22	0	5.098e-10
		TRUE	High	Sequest HT (A8)	Unambiguous	[R].mPcAEDYLSVVLNQLcVLHEK.[T]	N-Term(iTRAQ4plex); C3(Carbamidomethyl); C16(Carbamidomethyl)	1	7	P02768	P02768; A0A0C4DGB6; H0YA55; A0A087WWT3; D6RHD5; C9JKR2; B7WNR0	0	3	0.6648	0	1	1	888.111	2662.32	2662.32	0.51	0.00045	HCD (High Energy Collision Dissociation)	MS2	38.6411	39.6	23.28	146.915	107554	12122019_Fusion_1055_VK_180min_iTRAQ1.raw	F1		17736.3	180798	293064			TRUE				7.22	0	6.956e-09
		TRUE	High	Sequest HT (A8)	Selected	[R].MPcAEDYLSVVLNQLcVLHEk.[T]	C3(Carbamidomethyl); C16(Carbamidomethyl); K21(iTRAQ4plex)	1	7	P02768	P02768; A0A0C4DGB6; H0YA55; A0A087WWT3; D6RHD5; C9JKR2; B7WNR0	0	4	0.6189	0	1	1	666.335	2662.32	2662.32	1.48	0.00099	HCD (High Energy Collision Dissociation)	MS2	0	20.5	30	146.12	106846	12122019_Fusion_1055_VK_180min_iTRAQ1.raw	F1	3972.94		69960.4	136769			TRUE				6.77	0	3.244e-07
	TRUE	High	[R].MPCAEDYLSVVLNQLCVLHEK.[T]	2xCarbamidomethyl [C3; C16]; 1xiTRAQ4plex [K21]; 1xiTRAQ4plex [N-Term]		TRUE	1	7	4	P02768	P02768 [470-490]	0	2806.42	0	14	136.5	160.2	89.3		Not Found	High	High	High	High	High	0	0	3.211e-07	7.224e-11	72	6.88	R.MPCAEDYLSVVLNQLCVLHEK.T	[470-490]		Used
		Checked	Confidence	Identifying Node	PSM Ambiguity	Annotated Sequence	Modifications	# Protein Groups	# Proteins	Master Protein Accessions	Protein Accessions	# Missed Cleavages	Charge	DeltaScore	DeltaCn	Rank	Search Engine Rank	m/z [Da]	MH+ [Da]	Theo. MH+ [Da]	DeltaM [ppm]	Deltam/z [Da]	Activation Type	MS Order	Isolation Interference [%]	Average Reporter S/N	Ion Inject Time [ms]	RT [min]	First Scan	Spectrum File	File ID	Abundance: 114	Abundance: 115	Abundance: 116	Abundance: 117	Quan Info	Ions Score	Contaminant	Identity Strict	Identity Relaxed	Expectation Value	XCorr	Percolator q-Value	Percolator PEP
		TRUE	High	Sequest HT (A8)	Unambiguous	[R].mPcAEDYLSVVLNQLcVLHEk.[T]	N-Term(iTRAQ4plex); C3(Carbamidomethyl); C16(Carbamidomethyl); K21(iTRAQ4plex)	1	7	P02768	P02768; A0A0C4DGB6; H0YA55; A0A087WWT3; D6RHD5; C9JKR2; B7WNR0	0	3	0.6468	0	1	1	936.145	2806.42	2806.42	0.71	0.00066	HCD (High Energy Collision Dissociation)	MS2	30.7936	62.1	25.542	146.505	107190	12122019_Fusion_1055_VK_180min_iTRAQ1.raw	F1		15604.6	558825	153138			TRUE				6.88	0	7.224e-11
		TRUE	High	Sequest HT (A8)	Unambiguous	[R].mPcAEDYLSVVLNQLcVLHEk.[T]	N-Term(iTRAQ4plex); C3(Carbamidomethyl); C16(Carbamidomethyl); K21(iTRAQ4plex)	1	7	P02768	P02768; A0A0C4DGB6; H0YA55; A0A087WWT3; D6RHD5; C9JKR2; B7WNR0	0	4	0.7037	0	1	1	702.359	2806.42	2806.42	-0.79	-0.00056	HCD (High Energy Collision Dissociation)	MS2	9.83693	34.2	27.11	146.523	107207	12122019_Fusion_1055_VK_180min_iTRAQ1.raw	F1		10156.3	265688	79847.2			TRUE				7.83	0	6.924e-10
		TRUE	High	Mascot (A5)	Unambiguous	[R].mPcAEDYLSVVLNQLcVLHEk.[T]	N-Term(iTRAQ4plex); C3(Carbamidomethyl); C16(Carbamidomethyl); K21(iTRAQ4plex)	1	7	P02768	P02768; A0A0C4DGB6; H0YA55; A0A087WWT3; D6RHD5; C9JKR2; B7WNR0	0	3	0.9444	0	1	1	936.145	2806.42	2806.42	0.71	0.00066	HCD (High Energy Collision Dissociation)	MS2	30.7936	62.1	25.542	146.505	107190	12122019_Fusion_1055_VK_180min_iTRAQ1.raw	F1		15604.6	558825	153138		72	TRUE	30	21	6.13649e-06		0	3.211e-07
		TRUE	High	Mascot (A5)	Unambiguous	[R].mPcAEDYLSVVLNQLcVLHEk.[T]	N-Term(iTRAQ4plex); C3(Carbamidomethyl); C16(Carbamidomethyl); K21(iTRAQ4plex)	1	7	P02768	P02768; A0A0C4DGB6; H0YA55; A0A087WWT3; D6RHD5; C9JKR2; B7WNR0	0	4	0.9429	0	1	1	702.359	2806.42	2806.42	-0.79	-0.00056	HCD (High Energy Collision Dissociation)	MS2	9.83693	34.2	27.11	146.523	107207	12122019_Fusion_1055_VK_180min_iTRAQ1.raw	F1		10156.3	265688	79847.2		70	TRUE	30	21	1.12727e-05		0	2.005e-06
	TRUE	High	[R].MPCAEDYLSVVLNQLCVLHEK.[T]	2xCarbamidomethyl [C3; C16]; 1xOxidation [M1]; 1xiTRAQ4plex [K21]; 1xiTRAQ4plex [N-Term]		TRUE	1	7	2	P02768	P02768 [470-490]	0	2822.41	0	12.3	112.1	140.2	135.4		Not Found	High	High	High	High	n/a	0		3.219e-05		65		R.MPCAEDYLSVVLNQLCVLHEK.T	[470-490]		Used
		Checked	Confidence	Identifying Node	PSM Ambiguity	Annotated Sequence	Modifications	# Protein Groups	# Proteins	Master Protein Accessions	Protein Accessions	# Missed Cleavages	Charge	DeltaScore	DeltaCn	Rank	Search Engine Rank	m/z [Da]	MH+ [Da]	Theo. MH+ [Da]	DeltaM [ppm]	Deltam/z [Da]	Activation Type	MS Order	Isolation Interference [%]	Average Reporter S/N	Ion Inject Time [ms]	RT [min]	First Scan	Spectrum File	File ID	Abundance: 114	Abundance: 115	Abundance: 116	Abundance: 117	Quan Info	Ions Score	Contaminant	Identity Strict	Identity Relaxed	Expectation Value	XCorr	Percolator q-Value	Percolator PEP
		TRUE	High	Mascot (A5)	Selected	[R].mPcAEDYLSVVLNQLcVLHEk.[T]	N-Term(iTRAQ4plex); M1(Oxidation); C3(Carbamidomethyl); C16(Carbamidomethyl); K21(iTRAQ4plex)	1	7	P02768	P02768; A0A0C4DGB6; H0YA55; A0A087WWT3; D6RHD5; C9JKR2; B7WNR0	0	3	1	0	1	1	941.477	2822.42	2822.41	0.79	0.00074	HCD (High Energy Collision Dissociation)	MS2	40.4577	25.6	16.386	144.101	105042	12122019_Fusion_1055_VK_180min_iTRAQ1.raw	F1		12046.6	316295	134989		65	TRUE	30	21	3.33737e-05		0	3.219e-05
		TRUE	High	Mascot (A5)	Selected	[R].mPcAEDYLSVVLNQLcVLHEk.[T]	N-Term(iTRAQ4plex); M1(Oxidation); C3(Carbamidomethyl); C16(Carbamidomethyl); K21(iTRAQ4plex)	1	7	P02768	P02768; A0A0C4DGB6; H0YA55; A0A087WWT3; D6RHD5; C9JKR2; B7WNR0	0	4	1	0	1	1	706.357	2822.41	2822.41	-2.16	-0.00152	HCD (High Energy Collision Dissociation)	MS2	28.4619	15.9	29.151	144.13	105066	12122019_Fusion_1055_VK_180min_iTRAQ1.raw	F1			94727.1	66134.9		62	TRUE	30	21	6.67567e-05		0	0.0001159
	TRUE	High	[K].VPQVSTPTLVEVSR.[N]	1xiTRAQ4plex [N-Term]		TRUE	1	7	5	P02768	P02768 [439-452]	0	1655.94	0	2.3	144.2	119.5	134		Not Found	High	High	High	High	High	0.001118	0.0001924	0.002734	2.547e-05	45	5.97	K.VPQVSTPTLVEVSR.N	[439-452]		Used
		Checked	Confidence	Identifying Node	PSM Ambiguity	Annotated Sequence	Modifications	# Protein Groups	# Proteins	Master Protein Accessions	Protein Accessions	# Missed Cleavages	Charge	DeltaScore	DeltaCn	Rank	Search Engine Rank	m/z [Da]	MH+ [Da]	Theo. MH+ [Da]	DeltaM [ppm]	Deltam/z [Da]	Activation Type	MS Order	Isolation Interference [%]	Average Reporter S/N	Ion Inject Time [ms]	RT [min]	First Scan	Spectrum File	File ID	Abundance: 114	Abundance: 115	Abundance: 116	Abundance: 117	Quan Info	Ions Score	Contaminant	Identity Strict	Identity Relaxed	Expectation Value	XCorr	Percolator q-Value	Percolator PEP
		TRUE	High	Sequest HT (A8)	Unambiguous	[K].vPQVSTPTLVEVSR.[N]	N-Term(iTRAQ4plex)	1	7	P02768	P02768; A0A0C4DGB6; H0YA55; A0A087WWT3; D6RHD5; C9JKR2; B7WNR0	0	3	0.5327	0	1	1	552.655	1655.95	1655.94	2.69	0.00149	HCD (High Energy Collision Dissociation)	MS2	33.4879	57.9	19.197	103.932	70760	12122019_Fusion_1055_VK_180min_iTRAQ1.raw	F1		25944.7	522516	341175			TRUE				5.97	0.0001924	2.547e-05
		TRUE	High	Sequest HT (A8)	Unambiguous	[K].vPQVSTPTLVEVSR.[N]	N-Term(iTRAQ4plex)	1	7	P02768	P02768; A0A0C4DGB6; H0YA55; A0A087WWT3; D6RHD5; C9JKR2; B7WNR0	0	2	0.6051	0	1	1	828.476	1655.94	1655.94	-0.11	-9e-05	HCD (High Energy Collision Dissociation)	MS2	0	56.2	30	104.46	71189	12122019_Fusion_1055_VK_180min_iTRAQ1.raw	F1		14156.2	354938	168002			TRUE				3.14	0.0002788	0.001263
		TRUE	High	Mascot (A5)	Unambiguous	[K].vPQVSTPTLVEVSR.[N]	N-Term(iTRAQ4plex)	1	7	P02768	P02768; A0A0C4DGB6; H0YA55; A0A087WWT3; D6RHD5; C9JKR2; B7WNR0	0	3	1	0	1	1	552.655	1655.95	1655.94	2.69	0.00149	HCD (High Energy Collision Dissociation)	MS2	33.4879	57.9	19.197	103.932	70760	12122019_Fusion_1055_VK_180min_iTRAQ1.raw	F1		25944.7	522516	341175		45	TRUE	26	17	0.00135144		0.001118	0.002734
		TRUE	High	Sequest HT (A8)	Selected	[K].vPQVSTPTLVEVSR.[N]	N-Term(iTRAQ4plex)	1	7	P02768	P02768; A0A0C4DGB6; H0YA55; A0A087WWT3; D6RHD5; C9JKR2; B7WNR0	0	2	0.4944	0	1	1	828.476	1655.94	1655.94	0.05	4e-05	HCD (High Energy Collision Dissociation)	MS2	25.9734	41	23.5	103.773	70625	12122019_Fusion_1055_VK_180min_iTRAQ1.raw	F1		13099	325911	174656			TRUE				2.69	0.001115	0.0217
		TRUE	High	Mascot (A5)	Unambiguous	[K].vPQVSTPTLVEVSR.[N]	N-Term(iTRAQ4plex)	1	7	P02768	P02768; A0A0C4DGB6; H0YA55; A0A087WWT3; D6RHD5; C9JKR2; B7WNR0	0	2	1	0	1	1	828.476	1655.94	1655.94	-0.11	-9e-05	HCD (High Energy Collision Dissociation)	MS2	0	56.2	30	104.46	71189	12122019_Fusion_1055_VK_180min_iTRAQ1.raw	F1		14156.2	354938	168002		31	TRUE	26	17	0.0356069		0.002802	0.03374
	TRUE	High	[K].VPQVSTPTLVEVSR.[N]			TRUE	1	7	3	P02768	P02768 [439-452]	0	1511.84	0					No Quan Labels	Not Found	High	High	High	n/a	High		0		2.49e-06		4.38	K.VPQVSTPTLVEVSR.N	[439-452]		Not Used
		Checked	Confidence	Identifying Node	PSM Ambiguity	Annotated Sequence	Modifications	# Protein Groups	# Proteins	Master Protein Accessions	Protein Accessions	# Missed Cleavages	Charge	DeltaScore	DeltaCn	Rank	Search Engine Rank	m/z [Da]	MH+ [Da]	Theo. MH+ [Da]	DeltaM [ppm]	Deltam/z [Da]	Activation Type	MS Order	Isolation Interference [%]	Average Reporter S/N	Ion Inject Time [ms]	RT [min]	First Scan	Spectrum File	File ID	Abundance: 114	Abundance: 115	Abundance: 116	Abundance: 117	Quan Info	Ions Score	Contaminant	Identity Strict	Identity Relaxed	Expectation Value	XCorr	Percolator q-Value	Percolator PEP
		TRUE	High	Sequest HT (A8)	Unambiguous	[K].VPQVSTPTLVEVSR.[N]		1	7	P02768	P02768; A0A0C4DGB6; H0YA55; A0A087WWT3; D6RHD5; C9JKR2; B7WNR0	0	2	0.6986	0	1	1	756.425	1511.84	1511.84	-0.57	-0.00043	HCD (High Energy Collision Dissociation)	MS2	37.4274	29.4	23.5	95.3237	63796	12122019_Fusion_1055_VK_180min_iTRAQ1.raw	F1		21697.1	130191	218539	No Quan Labels		TRUE				4.38	0	2.49e-06
		TRUE	High	Sequest HT (A8)	Unambiguous	[K].VPQVSTPTLVEVSR.[N]		1	7	P02768	P02768; A0A0C4DGB6; H0YA55; A0A087WWT3; D6RHD5; C9JKR2; B7WNR0	0	2	0.7532	0	1	1	756.425	1511.84	1511.84	0.53	0.0004	HCD (High Energy Collision Dissociation)	MS2	12.9694	25.5	16.417	96.0008	64334	12122019_Fusion_1055_VK_180min_iTRAQ1.raw	F1		10977.7	284261	158847	No Quan Labels		TRUE				3.93	0	5.087e-06
		TRUE	High	Sequest HT (A8)	Selected	[K].VPQVSTPTLVEVSR.[N]		1	7	P02768	P02768; A0A0C4DGB6; H0YA55; A0A087WWT3; D6RHD5; C9JKR2; B7WNR0	0	3	0.5772	0	1	1	504.619	1511.84	1511.84	0.44	0.00022	HCD (High Energy Collision Dissociation)	MS2	11.8499	18.3	32.247	95.5203	63946	12122019_Fusion_1055_VK_180min_iTRAQ1.raw	F1		8054.62	80903.1	84146.5	No Quan Labels		TRUE				4.21	0.0001924	0.0001034
	TRUE	High	[K].VFDEFKPLVEEPQNLIK.[Q]			TRUE	1	7	4	P02768	P02768 [397-413]	0	2045.1	0					No Quan Labels	Not Found	High	High	High	n/a	High		0		7.579e-08		4	K.VFDEFKPLVEEPQNLIK.Q	[397-413]		Not Used
		Checked	Confidence	Identifying Node	PSM Ambiguity	Annotated Sequence	Modifications	# Protein Groups	# Proteins	Master Protein Accessions	Protein Accessions	# Missed Cleavages	Charge	DeltaScore	DeltaCn	Rank	Search Engine Rank	m/z [Da]	MH+ [Da]	Theo. MH+ [Da]	DeltaM [ppm]	Deltam/z [Da]	Activation Type	MS Order	Isolation Interference [%]	Average Reporter S/N	Ion Inject Time [ms]	RT [min]	First Scan	Spectrum File	File ID	Abundance: 114	Abundance: 115	Abundance: 116	Abundance: 117	Quan Info	Ions Score	Contaminant	Identity Strict	Identity Relaxed	Expectation Value	XCorr	Percolator q-Value	Percolator PEP
		TRUE	High	Sequest HT (A8)	Unambiguous	[K].VFDEFKPLVEEPQNLIK.[Q]		1	7	P02768	P02768; A0A0C4DGB6; H0YA55; A0A087WWT3; D6RHD5; C9JKR2; B7WNR0	0	2	0.665	0	1	1	1023.05	2045.1	2045.1	0.34	0.00035	HCD (High Energy Collision Dissociation)	MS2	6.14241	10.9	30	126.906	89982	12122019_Fusion_1055_VK_180min_iTRAQ1.raw	F1		4781.02	55384.2	47597.9	No Quan Labels		TRUE				4	0	7.579e-08
		TRUE	High	Sequest HT (A8)	Unambiguous	[K].VFDEFKPLVEEPQNLIK.[Q]		1	7	P02768	P02768; A0A0C4DGB6; H0YA55; A0A087WWT3; D6RHD5; C9JKR2; B7WNR0	0	3	0.4798	0	1	1	682.37	2045.1	2045.1	-0.1	-7e-05	HCD (High Energy Collision Dissociation)	MS2	14.9323	35.6	26.328	127.558	90523	12122019_Fusion_1055_VK_180min_iTRAQ1.raw	F1		7830.38	191998	199036	No Quan Labels		TRUE				4.46	0	1.097e-05
		TRUE	High	Sequest HT (A8)	Unambiguous	[K].VFDEFKPLVEEPQNLIK.[Q]		1	7	P02768	P02768; A0A0C4DGB6; H0YA55; A0A087WWT3; D6RHD5; C9JKR2; B7WNR0	0	3	0.6005	0	1	1	682.37	2045.1	2045.1	0.76	0.00052	HCD (High Energy Collision Dissociation)	MS2	1.11043	3	1.773	126.872	89952	12122019_Fusion_1055_VK_180min_iTRAQ1.raw	F1			237239	258311	No Quan Labels		TRUE				4.13	0.0001924	1.815e-05
		TRUE	High	Sequest HT (A8)	Unambiguous	[K].VFDEFKPLVEEPQNLIK.[Q]		1	7	P02768	P02768; A0A0C4DGB6; H0YA55; A0A087WWT3; D6RHD5; C9JKR2; B7WNR0	0	2	0.6223	0	1	1	1023.05	2045.09	2045.1	-1.16	-0.00118	HCD (High Energy Collision Dissociation)	MS2	0	12.3	24.19	126.23	89409	12122019_Fusion_1055_VK_180min_iTRAQ1.raw	F1			91666.6	52260.5	No Quan Labels		TRUE				3.76	0.0001924	2.718e-05
	TRUE	High	[K].VFDEFKPLVEEPQNLIK.[Q]	1xiTRAQ4plex [K]; 1xiTRAQ4plex [N-Term]		TRUE	1	7	5	P02768	P02768 [397-413]	0	2189.2	0	0.3	195.9	41	162.8		Not Found	High	High	High	n/a	High		0		2.871e-06		3.23	K.VFDEFKPLVEEPQNLIK.Q	[397-413]		Used
		Checked	Confidence	Identifying Node	PSM Ambiguity	Annotated Sequence	Modifications	# Protein Groups	# Proteins	Master Protein Accessions	Protein Accessions	# Missed Cleavages	Charge	DeltaScore	DeltaCn	Rank	Search Engine Rank	m/z [Da]	MH+ [Da]	Theo. MH+ [Da]	DeltaM [ppm]	Deltam/z [Da]	Activation Type	MS Order	Isolation Interference [%]	Average Reporter S/N	Ion Inject Time [ms]	RT [min]	First Scan	Spectrum File	File ID	Abundance: 114	Abundance: 115	Abundance: 116	Abundance: 117	Quan Info	Ions Score	Contaminant	Identity Strict	Identity Relaxed	Expectation Value	XCorr	Percolator q-Value	Percolator PEP
		TRUE	High	Sequest HT (A8)	Selected	[K].VFDEFkPLVEEPQNLIK.[Q]	K6(iTRAQ4plex)	1	7	P02768	P02768; A0A0C4DGB6; H0YA55; A0A087WWT3; D6RHD5; C9JKR2; B7WNR0	0	2	0.2043	0	1	1	1095.1	2189.19	2189.2	-1.22	-0.00134	HCD (High Energy Collision Dissociation)	MS2	0	24.4	28.486	126.784	89874	12122019_Fusion_1055_VK_180min_iTRAQ1.raw	F1		11735.4	36011.2	197210			TRUE				3.23	0	2.871e-06
		TRUE	High	Sequest HT (A8)	Unambiguous	[K].VFDEFkPLVEEPQNLIK.[Q]	K6(iTRAQ4plex)	1	7	P02768	P02768; A0A0C4DGB6; H0YA55; A0A087WWT3; D6RHD5; C9JKR2; B7WNR0	0	3	0.2476	0	1	1	730.404	2189.2	2189.2	-0.53	-0.00039	HCD (High Energy Collision Dissociation)	MS2	8.96344	30.9	3.337	126.773	89866	12122019_Fusion_1055_VK_180min_iTRAQ1.raw	F1		201940	706590	1.88373e+06			TRUE				4.12	0.0001924	3.189e-05
		TRUE	High	Sequest HT (A8)	Unambiguous	[K].VFDEFKPLVEEPQNLIk.[Q]	K17(iTRAQ4plex)	1	7	P02768	P02768; A0A0C4DGB6; H0YA55; A0A087WWT3; D6RHD5; C9JKR2; B7WNR0	0	2	0.5987	0	1	1	1095.1	2189.18	2189.2	-6.7	-0.00733	HCD (High Energy Collision Dissociation)	MS2	60.0129	17.4	30	125.426	88715	12122019_Fusion_1055_VK_180min_iTRAQ1.raw	F1		5750.15	67587.6	99269.7			TRUE				3.04	0.0001924	4.323e-05
		TRUE	High	Sequest HT (A8)	Unambiguous	[K].VFDEFKPLVEEPQNLIk.[Q]	K17(iTRAQ4plex)	1	7	P02768	P02768; A0A0C4DGB6; H0YA55; A0A087WWT3; D6RHD5; C9JKR2; B7WNR0	0	3	0.5381	0	1	1	730.403	2189.2	2189.2	-1.1	-0.0008	HCD (High Energy Collision Dissociation)	MS2	31.8397	41.1	6.642	125.428	88717	12122019_Fusion_1055_VK_180min_iTRAQ1.raw	F1		52186.9	775300	973093			TRUE				4.33	0.0001924	0.0003015
		TRUE	High	Sequest HT (A8)	Unambiguous	[K].vFDEFKPLVEEPQNLIK.[Q]	N-Term(iTRAQ4plex)	1	7	P02768	P02768; A0A0C4DGB6; H0YA55; A0A087WWT3; D6RHD5; C9JKR2; B7WNR0	0	3	0.3067	0	1	1	730.401	2189.19	2189.2	-3.8	-0.00278	HCD (High Energy Collision Dissociation)	MS2	61.5783	52.7	15.461	131.769	94052	12122019_Fusion_1055_VK_180min_iTRAQ1.raw	F1		35722.5	344981	616432			TRUE				3.88	0.0001924	0.0004842
	TRUE	High	[K].VFDEFKPLVEEPQNLIK.[Q]	iTRAQ4plex [K]; 1xiTRAQ4plex [N-Term]		TRUE	1	7	7	P02768	P02768 [397-413]	0	2333.3	0	3.5	34.1	161.6	200.8		Not Found	High	High	High	n/a	High		0		1.193e-05		4.65	K.VFDEFKPLVEEPQNLIK.Q	[397-413]		Used
		Checked	Confidence	Identifying Node	PSM Ambiguity	Annotated Sequence	Modifications	# Protein Groups	# Proteins	Master Protein Accessions	Protein Accessions	# Missed Cleavages	Charge	DeltaScore	DeltaCn	Rank	Search Engine Rank	m/z [Da]	MH+ [Da]	Theo. MH+ [Da]	DeltaM [ppm]	Deltam/z [Da]	Activation Type	MS Order	Isolation Interference [%]	Average Reporter S/N	Ion Inject Time [ms]	RT [min]	First Scan	Spectrum File	File ID	Abundance: 114	Abundance: 115	Abundance: 116	Abundance: 117	Quan Info	Ions Score	Contaminant	Identity Strict	Identity Relaxed	Expectation Value	XCorr	Percolator q-Value	Percolator PEP
		TRUE	High	Sequest HT (A8)	Selected	[K].VFDEFkPLVEEPQNLIk.[Q]	K6(iTRAQ4plex); K17(iTRAQ4plex)	1	7	P02768	P02768; A0A0C4DGB6; H0YA55; A0A087WWT3; D6RHD5; C9JKR2; B7WNR0	0	3	0.1521	0	1	1	778.439	2333.3	2333.3	0.67	0.00052	HCD (High Energy Collision Dissociation)	MS2	6.36308	34.4	5.182	125.969	89180	12122019_Fusion_1055_VK_180min_iTRAQ1.raw	F1			1.32314e+06	569788			TRUE				4.8	0	2.05e-06
		TRUE	High	Sequest HT (A8)	Unambiguous	[K].vFDEFkPLVEEPQNLIK.[Q]	N-Term(iTRAQ4plex); K6(iTRAQ4plex)	1	7	P02768	P02768; A0A0C4DGB6; H0YA55; A0A087WWT3; D6RHD5; C9JKR2; B7WNR0	0	3	0.501	0	1	1	778.438	2333.3	2333.3	-0.61	-0.00048	HCD (High Energy Collision Dissociation)	MS2	36.4202	48.7	30	132.047	94266	12122019_Fusion_1055_VK_180min_iTRAQ1.raw	F1		11503.6	145694	340837			TRUE				5.19	0	7.204e-06
		TRUE	High	Sequest HT (A8)	Unambiguous	[K].VFDEFkPLVEEPQNLIk.[Q]	K6(iTRAQ4plex); K17(iTRAQ4plex)	1	7	P02768	P02768; A0A0C4DGB6; H0YA55; A0A087WWT3; D6RHD5; C9JKR2; B7WNR0	0	3	0.1118	0	1	1	778.438	2333.3	2333.3	-0.54	-0.00042	HCD (High Energy Collision Dissociation)	MS2	33.4036	47.6	23.5	125.29	88599	12122019_Fusion_1055_VK_180min_iTRAQ1.raw	F1		7222.11	418193	201565			TRUE				4.65	0	1.193e-05
		TRUE	High	Sequest HT (A8)	Unambiguous	[K].vFDEFKPLVEEPQNLIk.[Q]	N-Term(iTRAQ4plex); K17(iTRAQ4plex)	1	7	P02768	P02768; A0A0C4DGB6; H0YA55; A0A087WWT3; D6RHD5; C9JKR2; B7WNR0	0	3	0.1975	0	1	1	778.436	2333.29	2333.3	-2.18	-0.0017	HCD (High Energy Collision Dissociation)	MS2	28.6423	40.4	23.5	130.684	93184	12122019_Fusion_1055_VK_180min_iTRAQ1.raw	F1			250156	251379			TRUE				4	0.0001924	2.55e-05
		TRUE	High	Sequest HT (A8)	Selected	[K].vFDEFKPLVEEPQNLIk.[Q]	N-Term(iTRAQ4plex); K17(iTRAQ4plex)	1	7	P02768	P02768; A0A0C4DGB6; H0YA55; A0A087WWT3; D6RHD5; C9JKR2; B7WNR0	0	2	0.4679	0	1	1	1167.15	2333.3	2333.3	0.82	0.00096	HCD (High Energy Collision Dissociation)	MS2	0	16.8	32.648	130.774	93261	12122019_Fusion_1055_VK_180min_iTRAQ1.raw	F1			73291.3	72263			TRUE				2.8	0.0001924	9.258e-05
		TRUE	High	Sequest HT (A8)	Unambiguous	[K].VFDEFkPLVEEPQNLIk.[Q]	K6(iTRAQ4plex); K17(iTRAQ4plex)	1	7	P02768	P02768; A0A0C4DGB6; H0YA55; A0A087WWT3; D6RHD5; C9JKR2; B7WNR0	0	2	0.09	0	1	1	1167.16	2333.3	2333.3	1.85	0.00215	HCD (High Energy Collision Dissociation)	MS2	0	31.4	30	125.339	88640	12122019_Fusion_1055_VK_180min_iTRAQ1.raw	F1			207577	87300.4			TRUE				3.11	0.0001924	0.0001158
		TRUE	High	Sequest HT (A8)	Unambiguous	[K].vFDEFkPLVEEPQNLIK.[Q]	N-Term(iTRAQ4plex); K6(iTRAQ4plex)	1	7	P02768	P02768; A0A0C4DGB6; H0YA55; A0A087WWT3; D6RHD5; C9JKR2; B7WNR0	0	2	0.544	0	1	1	1167.15	2333.3	2333.3	-0.93	-0.00109	HCD (High Energy Collision Dissociation)	MS2	51.7536	12.2	30	132.253	94429	12122019_Fusion_1055_VK_180min_iTRAQ1.raw	F1			31136.9	86250.4			TRUE				2.5	0.001614	0.03351
	TRUE	High	[K].VFDEFKPLVEEPQNLIK.[Q]	2xiTRAQ4plex [K6; K17]; 1xiTRAQ4plex [N-Term]		TRUE	1	7	6	P02768	P02768 [397-413]	0	2477.4	0	0.5	56.4	272.3	70.8		Not Found	High	High	High	High	High	0	0	0.0001166	1.275e-06	72	7.24	K.VFDEFKPLVEEPQNLIK.Q	[397-413]		Used
		Checked	Confidence	Identifying Node	PSM Ambiguity	Annotated Sequence	Modifications	# Protein Groups	# Proteins	Master Protein Accessions	Protein Accessions	# Missed Cleavages	Charge	DeltaScore	DeltaCn	Rank	Search Engine Rank	m/z [Da]	MH+ [Da]	Theo. MH+ [Da]	DeltaM [ppm]	Deltam/z [Da]	Activation Type	MS Order	Isolation Interference [%]	Average Reporter S/N	Ion Inject Time [ms]	RT [min]	First Scan	Spectrum File	File ID	Abundance: 114	Abundance: 115	Abundance: 116	Abundance: 117	Quan Info	Ions Score	Contaminant	Identity Strict	Identity Relaxed	Expectation Value	XCorr	Percolator q-Value	Percolator PEP
		TRUE	High	Sequest HT (A8)	Unambiguous	[K].vFDEFkPLVEEPQNLIk.[Q]	N-Term(iTRAQ4plex); K6(iTRAQ4plex); K17(iTRAQ4plex)	1	7	P02768	P02768; A0A0C4DGB6; H0YA55; A0A087WWT3; D6RHD5; C9JKR2; B7WNR0	0	3	0.6491	0	1	1	826.471	2477.4	2477.4	-1.08	-0.00089	HCD (High Energy Collision Dissociation)	MS2	21.0697	73.3	5.069	131.508	93843	12122019_Fusion_1055_VK_180min_iTRAQ1.raw	F1			3.73918e+06	489179			TRUE				6.27	0	9.334e-08
		TRUE	High	Sequest HT (A8)	Unambiguous	[K].vFDEFkPLVEEPQNLIk.[Q]	N-Term(iTRAQ4plex); K6(iTRAQ4plex); K17(iTRAQ4plex)	1	7	P02768	P02768; A0A0C4DGB6; H0YA55; A0A087WWT3; D6RHD5; C9JKR2; B7WNR0	0	3	0.605	0	1	1	826.472	2477.4	2477.4	-0.45	-0.00037	HCD (High Energy Collision Dissociation)	MS2	23.6698	86.3	16.881	130.804	93288	12122019_Fusion_1055_VK_180min_iTRAQ1.raw	F1		33423	1.2808e+06	173972			TRUE				7.24	0	1.275e-06
		TRUE	High	Sequest HT (A8)	Unambiguous	[K].vFDEFkPLVEEPQNLIk.[Q]	N-Term(iTRAQ4plex); K6(iTRAQ4plex); K17(iTRAQ4plex)	1	7	P02768	P02768; A0A0C4DGB6; H0YA55; A0A087WWT3; D6RHD5; C9JKR2; B7WNR0	0	2	0.6575	0	1	1	1239.2	2477.4	2477.4	-0.47	-0.00058	HCD (High Energy Collision Dissociation)	MS2	0	25.2	30	130.861	93332	12122019_Fusion_1055_VK_180min_iTRAQ1.raw	F1		6278.37	213222	26275.6			TRUE				2.92	0.0001924	5.132e-05
		TRUE	High	Mascot (A5)	Unambiguous	[K].vFDEFkPLVEEPQNLIk.[Q]	N-Term(iTRAQ4plex); K6(iTRAQ4plex); K17(iTRAQ4plex)	1	7	P02768	P02768; A0A0C4DGB6; H0YA55; A0A087WWT3; D6RHD5; C9JKR2; B7WNR0	0	2	1	0	1	1	1239.2	2477.4	2477.4	-0.47	-0.00058	HCD (High Energy Collision Dissociation)	MS2	0	25.2	30	130.861	93332	12122019_Fusion_1055_VK_180min_iTRAQ1.raw	F1		6278.37	213222	26275.6		72	TRUE	24	16	2.1289e-06		0	0.0001166
		TRUE	High	Mascot (A5)	Unambiguous	[K].vFDEFkPLVEEPQNLIk.[Q]	N-Term(iTRAQ4plex); K6(iTRAQ4plex); K17(iTRAQ4plex)	1	7	P02768	P02768; A0A0C4DGB6; H0YA55; A0A087WWT3; D6RHD5; C9JKR2; B7WNR0	0	3	1	0	1	1	826.471	2477.4	2477.4	-1.08	-0.00089	HCD (High Energy Collision Dissociation)	MS2	21.0697	73.3	5.069	131.508	93843	12122019_Fusion_1055_VK_180min_iTRAQ1.raw	F1			3.73918e+06	489179		47	TRUE	24	16	0.000629323		0	0.0001792
		TRUE	High	Mascot (A5)	Unambiguous	[K].vFDEFkPLVEEPQNLIk.[Q]	N-Term(iTRAQ4plex); K6(iTRAQ4plex); K17(iTRAQ4plex)	1	7	P02768	P02768; A0A0C4DGB6; H0YA55; A0A087WWT3; D6RHD5; C9JKR2; B7WNR0	0	3	1	0	1	1	826.472	2477.4	2477.4	-0.45	-0.00037	HCD (High Energy Collision Dissociation)	MS2	23.6698	86.3	16.881	130.804	93288	12122019_Fusion_1055_VK_180min_iTRAQ1.raw	F1		33423	1.2808e+06	173972		39	TRUE	24	16	0.00370813		0.001118	0.0007065
	TRUE	High	[K].VFDEFKPLVEEPQNLIKQNCELFEQLGEYK.[F]	1xCarbamidomethyl [C20]		TRUE	1	7	2	P02768	P02768 [397-426]	1	3683.83	0					No Quan Labels	Not Found	Not Found	High	High	n/a	High		0		5.426e-08		5.83	K.VFDEFKPLVEEPQNLIKQNCELFEQLGEYK.F	[397-426]		Not Used
		Checked	Confidence	Identifying Node	PSM Ambiguity	Annotated Sequence	Modifications	# Protein Groups	# Proteins	Master Protein Accessions	Protein Accessions	# Missed Cleavages	Charge	DeltaScore	DeltaCn	Rank	Search Engine Rank	m/z [Da]	MH+ [Da]	Theo. MH+ [Da]	DeltaM [ppm]	Deltam/z [Da]	Activation Type	MS Order	Isolation Interference [%]	Average Reporter S/N	Ion Inject Time [ms]	RT [min]	First Scan	Spectrum File	File ID	Abundance: 114	Abundance: 115	Abundance: 116	Abundance: 117	Quan Info	Ions Score	Contaminant	Identity Strict	Identity Relaxed	Expectation Value	XCorr	Percolator q-Value	Percolator PEP
		TRUE	High	Sequest HT (A8)	Unambiguous	[K].VFDEFKPLVEEPQNLIKQNcELFEQLGEYK.[F]	C20(Carbamidomethyl)	1	7	P02768	P02768; A0A0C4DGB6; H0YA55; A0A087WWT3; D6RHD5; C9JKR2; B7WNR0	1	3	0.6398	0	1	1	1228.62	3683.84	3683.83	3.16	0.00388	HCD (High Energy Collision Dissociation)	MS2	40.0731	3.9	30	142.458	103562	12122019_Fusion_1055_VK_180min_iTRAQ1.raw	F1			23416.9	15028.6	No Quan Labels		TRUE				5.83	0	5.426e-08
		TRUE	High	Sequest HT (A8)	Unambiguous	[K].VFDEFKPLVEEPQNLIKQNcELFEQLGEYK.[F]	C20(Carbamidomethyl)	1	7	P02768	P02768; A0A0C4DGB6; H0YA55; A0A087WWT3; D6RHD5; C9JKR2; B7WNR0	1	4	0.5296	0	1	1	921.711	3683.82	3683.83	-2.52	-0.00232	HCD (High Energy Collision Dissociation)	MS2	5.90478	3.4	3.648	142.471	103574	12122019_Fusion_1055_VK_180min_iTRAQ1.raw	F1			116642	157414	No Quan Labels		TRUE				5.23	0	1.018e-05
	TRUE	High	[K].VFDEFKPLVEEPQNLIKQNCELFEQLGEYK.[F]	1xCarbamidomethyl [C20]; 1xiTRAQ4plex [K]		TRUE	1	7	1	P02768	P02768 [397-426]	1	3827.93	0	26.2	191.3	53.1	129.5		Not Found	High	High	High	n/a	High		0		1.165e-05		6.91	K.VFDEFKPLVEEPQNLIKQNCELFEQLGEYK.F	[397-426]		Used
		Checked	Confidence	Identifying Node	PSM Ambiguity	Annotated Sequence	Modifications	# Protein Groups	# Proteins	Master Protein Accessions	Protein Accessions	# Missed Cleavages	Charge	DeltaScore	DeltaCn	Rank	Search Engine Rank	m/z [Da]	MH+ [Da]	Theo. MH+ [Da]	DeltaM [ppm]	Deltam/z [Da]	Activation Type	MS Order	Isolation Interference [%]	Average Reporter S/N	Ion Inject Time [ms]	RT [min]	First Scan	Spectrum File	File ID	Abundance: 114	Abundance: 115	Abundance: 116	Abundance: 117	Quan Info	Ions Score	Contaminant	Identity Strict	Identity Relaxed	Expectation Value	XCorr	Percolator q-Value	Percolator PEP
		TRUE	High	Sequest HT (A8)	Unambiguous	[K].VFDEFKPLVEEPQNLIkQNcELFEQLGEYK.[F]	K17(iTRAQ4plex); C20(Carbamidomethyl)	1	7	P02768	P02768; A0A0C4DGB6; H0YA55; A0A087WWT3; D6RHD5; C9JKR2; B7WNR0	1	4	0.259	0	1	1	957.741	3827.94	3827.93	2.35	0.00225	HCD (High Energy Collision Dissociation)	MS2	29.1394	28.2	23.5	142.095	103231	12122019_Fusion_1055_VK_180min_iTRAQ1.raw	F1		20427.3	154586	191182			TRUE				6.91	0	1.165e-05
	TRUE	High	[K].VFDEFKPLVEEPQNLIKQNCELFEQLGEYK.[F]	1xCarbamidomethyl [C20]; iTRAQ4plex [K]; 1xiTRAQ4plex [N-Term]		TRUE	1	7	1	P02768	P02768 [397-426]	1	3972.03	0	2.9	25.4	99.2	272.6		Not Found	Not Found	High	High	n/a	High		0		1.156e-06		5.77	K.VFDEFKPLVEEPQNLIKQNCELFEQLGEYK.F	[397-426]		Used
		Checked	Confidence	Identifying Node	PSM Ambiguity	Annotated Sequence	Modifications	# Protein Groups	# Proteins	Master Protein Accessions	Protein Accessions	# Missed Cleavages	Charge	DeltaScore	DeltaCn	Rank	Search Engine Rank	m/z [Da]	MH+ [Da]	Theo. MH+ [Da]	DeltaM [ppm]	Deltam/z [Da]	Activation Type	MS Order	Isolation Interference [%]	Average Reporter S/N	Ion Inject Time [ms]	RT [min]	First Scan	Spectrum File	File ID	Abundance: 114	Abundance: 115	Abundance: 116	Abundance: 117	Quan Info	Ions Score	Contaminant	Identity Strict	Identity Relaxed	Expectation Value	XCorr	Percolator q-Value	Percolator PEP
		TRUE	High	Sequest HT (A8)	Selected	[K].VFDEFKPLVEEPQNLIkQNcELFEQLGEYk.[F]	K17(iTRAQ4plex); C20(Carbamidomethyl); K30(iTRAQ4plex)	1	7	P02768	P02768; A0A0C4DGB6; H0YA55; A0A087WWT3; D6RHD5; C9JKR2; B7WNR0	1	4	0.5078	0	1	1	993.763	3972.03	3972.03	-1.03	-0.00102	HCD (High Energy Collision Dissociation)	MS2	15.8102	21.3	8.658	142.076	103213	12122019_Fusion_1055_VK_180min_iTRAQ1.raw	F1			295831	412076			TRUE				5.77	0	1.156e-06
	TRUE	High	[K].VFDEFKPLVEEPQNLIKQNCELFEQLGEYK.[F]	1xCarbamidomethyl [C20]; 3xiTRAQ4plex [K6; K17; K30]; 1xiTRAQ4plex [N-Term]		TRUE	1	7	3	P02768	P02768 [397-426]	1	4260.24	0	5.1	112.4	242.9	39.6		Not Found	High	High	High	High	High	0	0	4.827e-05	1.14e-07	37	6.93	K.VFDEFKPLVEEPQNLIKQNCELFEQLGEYK.F	[397-426]		Used
		Checked	Confidence	Identifying Node	PSM Ambiguity	Annotated Sequence	Modifications	# Protein Groups	# Proteins	Master Protein Accessions	Protein Accessions	# Missed Cleavages	Charge	DeltaScore	DeltaCn	Rank	Search Engine Rank	m/z [Da]	MH+ [Da]	Theo. MH+ [Da]	DeltaM [ppm]	Deltam/z [Da]	Activation Type	MS Order	Isolation Interference [%]	Average Reporter S/N	Ion Inject Time [ms]	RT [min]	First Scan	Spectrum File	File ID	Abundance: 114	Abundance: 115	Abundance: 116	Abundance: 117	Quan Info	Ions Score	Contaminant	Identity Strict	Identity Relaxed	Expectation Value	XCorr	Percolator q-Value	Percolator PEP
		TRUE	High	Sequest HT (A8)	Unambiguous	[K].vFDEFkPLVEEPQNLIkQNcELFEQLGEYk.[F]	N-Term(iTRAQ4plex); K6(iTRAQ4plex); K17(iTRAQ4plex); C20(Carbamidomethyl); K30(iTRAQ4plex)	1	7	P02768	P02768; A0A0C4DGB6; H0YA55; A0A087WWT3; D6RHD5; C9JKR2; B7WNR0	1	4	0.5613	0	1	1	1065.82	4260.24	4260.24	0.62	0.00066	HCD (High Energy Collision Dissociation)	MS2	4.04492	45.9	6.325	142.786	103855	12122019_Fusion_1055_VK_180min_iTRAQ1.raw	F1		26190.1	2.01137e+06	129544			TRUE				6.93	0	1.14e-07
		TRUE	High	Mascot (A5)	Selected	[K].vFDEFkPLVEEPQNLIkQNcELFEQLGEYk.[F]	N-Term(iTRAQ4plex); K6(iTRAQ4plex); K17(iTRAQ4plex); C20(Carbamidomethyl); K30(iTRAQ4plex)	1	7	P02768	P02768; A0A0C4DGB6; H0YA55; A0A087WWT3; D6RHD5; C9JKR2; B7WNR0	1	5	0.9459	0	1	1	852.855	4260.24	4260.24	1.24	0.00105	HCD (High Energy Collision Dissociation)	MS2	10.2109	69.6	9.971	142.808	103875	12122019_Fusion_1055_VK_180min_iTRAQ1.raw	F1		40022.5	1.89278e+06	193388		37	TRUE	28	19	0.0152766		0	4.827e-05
		TRUE	High	Mascot (A5)	Unambiguous	[K].vFDEFkPLVEEPQNLIkQNcELFEQLGEYk.[F]	N-Term(iTRAQ4plex); K6(iTRAQ4plex); K17(iTRAQ4plex); C20(Carbamidomethyl); K30(iTRAQ4plex)	1	7	P02768	P02768; A0A0C4DGB6; H0YA55; A0A087WWT3; D6RHD5; C9JKR2; B7WNR0	1	4	1	0	1	1	1065.82	4260.24	4260.24	0.62	0.00066	HCD (High Energy Collision Dissociation)	MS2	4.04492	45.9	6.325	142.786	103855	12122019_Fusion_1055_VK_180min_iTRAQ1.raw	F1		26190.1	2.01137e+06	129544		33	TRUE	28	19	0.0335729		0	0.0001339
	TRUE	High	[K].VFDEFKPLVEEPQNLIKQNCELFEQLGEYKFQNALLVR.[Y]	1xCarbamidomethyl [C20]		TRUE	1	7	1	P02768	P02768 [397-434]	2	4625.37	0					No Quan Labels	Not Found	Not Found	High	Not Found	n/a	High		0		3.997e-07		7.39	K.VFDEFKPLVEEPQNLIKQNCELFEQLGEYKFQNALLVR.Y	[397-434]		Not Used
		Checked	Confidence	Identifying Node	PSM Ambiguity	Annotated Sequence	Modifications	# Protein Groups	# Proteins	Master Protein Accessions	Protein Accessions	# Missed Cleavages	Charge	DeltaScore	DeltaCn	Rank	Search Engine Rank	m/z [Da]	MH+ [Da]	Theo. MH+ [Da]	DeltaM [ppm]	Deltam/z [Da]	Activation Type	MS Order	Isolation Interference [%]	Average Reporter S/N	Ion Inject Time [ms]	RT [min]	First Scan	Spectrum File	File ID	Abundance: 114	Abundance: 115	Abundance: 116	Abundance: 117	Quan Info	Ions Score	Contaminant	Identity Strict	Identity Relaxed	Expectation Value	XCorr	Percolator q-Value	Percolator PEP
		TRUE	High	Sequest HT (A8)	Unambiguous	[K].VFDEFKPLVEEPQNLIKQNcELFEQLGEYKFQNALLVR.[Y]	C20(Carbamidomethyl)	1	7	P02768	P02768; A0A0C4DGB6; H0YA55; A0A087WWT3; D6RHD5; C9JKR2; B7WNR0	2	4	0.6763	0	1	1	1157.1	4625.38	4625.37	1.63	0.00188	HCD (High Energy Collision Dissociation)	MS2	0	1	6.566	144.914	105769	12122019_Fusion_1055_VK_180min_iTRAQ1.raw	F1			45216.5		No Quan Labels		TRUE				7.29	0	1.416e-07
	TRUE	High	[K].VFDEFKPLVEEPQNLIKQNCELFEQLGEYKFQNALLVR.[Y]	1xCarbamidomethyl [C20]; 1xiTRAQ4plex [K]		TRUE	1	7	3	P02768	P02768 [397-434]	2	4769.48	0	5.2	237.5	14.2	143		Not Found	High	High	High	n/a	High		0		3.197e-09		7.22	K.VFDEFKPLVEEPQNLIKQNCELFEQLGEYKFQNALLVR.Y	[397-434]		Used
		Checked	Confidence	Identifying Node	PSM Ambiguity	Annotated Sequence	Modifications	# Protein Groups	# Proteins	Master Protein Accessions	Protein Accessions	# Missed Cleavages	Charge	DeltaScore	DeltaCn	Rank	Search Engine Rank	m/z [Da]	MH+ [Da]	Theo. MH+ [Da]	DeltaM [ppm]	Deltam/z [Da]	Activation Type	MS Order	Isolation Interference [%]	Average Reporter S/N	Ion Inject Time [ms]	RT [min]	First Scan	Spectrum File	File ID	Abundance: 114	Abundance: 115	Abundance: 116	Abundance: 117	Quan Info	Ions Score	Contaminant	Identity Strict	Identity Relaxed	Expectation Value	XCorr	Percolator q-Value	Percolator PEP
		TRUE	High	Sequest HT (A8)	Unambiguous	[K].VFDEFKPLVEEPQNLIKQNcELFEQLGEYkFQNALLVR.[Y]	C20(Carbamidomethyl); K30(iTRAQ4plex)	1	7	P02768	P02768; A0A0C4DGB6; H0YA55; A0A087WWT3; D6RHD5; C9JKR2; B7WNR0	2	4	0.3029	0	1	1	1193.13	4769.49	4769.48	2.5	0.00298	HCD (High Energy Collision Dissociation)	MS2	1.0925	18.2	14.589	145.613	106391	12122019_Fusion_1055_VK_180min_iTRAQ1.raw	F1		38165.9	25044.2	299968			TRUE				8.55	0	1.757e-09
		TRUE	High	Sequest HT (A8)	Unambiguous	[K].VFDEFKPLVEEPQNLIkQNcELFEQLGEYKFQNALLVR.[Y]	K17(iTRAQ4plex); C20(Carbamidomethyl)	1	7	P02768	P02768; A0A0C4DGB6; H0YA55; A0A087WWT3; D6RHD5; C9JKR2; B7WNR0	2	4	0.1898	0	1	1	1193.13	4769.49	4769.48	2.45	0.00293	HCD (High Energy Collision Dissociation)	MS2	0	11.8	30	144.698	105574	12122019_Fusion_1055_VK_180min_iTRAQ1.raw	F1		11019	31212.5	67638.6			TRUE				7.22	0	3.197e-09
		TRUE	High	Sequest HT (A8)	Unambiguous	[K].VFDEFKPLVEEPQNLIKQNcELFEQLGEYkFQNALLVR.[Y]	C20(Carbamidomethyl); K30(iTRAQ4plex)	1	7	P02768	P02768; A0A0C4DGB6; H0YA55; A0A087WWT3; D6RHD5; C9JKR2; B7WNR0	2	5	0.3811	0	1	1	954.7	4769.47	4769.48	-1.54	-0.00147	HCD (High Energy Collision Dissociation)	MS2	10.2819	39.2	23.5	145.546	106333	12122019_Fusion_1055_VK_180min_iTRAQ1.raw	F1		42643.9	94001.5	396871			TRUE				9.29	0	7.967e-09
	TRUE	High	[K].VFDEFKPLVEEPQNLIKQNCELFEQLGEYKFQNALLVR.[Y]	1xCarbamidomethyl [C20]; 2xiTRAQ4plex [K17; K30]		TRUE	1	7	1	P02768	P02768 [397-434]	2	4913.58	0	19.8	103.4	42.2	234.7		Not Found	High	High	High	n/a	High		0		7.653e-09		7.88	K.VFDEFKPLVEEPQNLIKQNCELFEQLGEYKFQNALLVR.Y	[397-434]		Used
		Checked	Confidence	Identifying Node	PSM Ambiguity	Annotated Sequence	Modifications	# Protein Groups	# Proteins	Master Protein Accessions	Protein Accessions	# Missed Cleavages	Charge	DeltaScore	DeltaCn	Rank	Search Engine Rank	m/z [Da]	MH+ [Da]	Theo. MH+ [Da]	DeltaM [ppm]	Deltam/z [Da]	Activation Type	MS Order	Isolation Interference [%]	Average Reporter S/N	Ion Inject Time [ms]	RT [min]	First Scan	Spectrum File	File ID	Abundance: 114	Abundance: 115	Abundance: 116	Abundance: 117	Quan Info	Ions Score	Contaminant	Identity Strict	Identity Relaxed	Expectation Value	XCorr	Percolator q-Value	Percolator PEP
		TRUE	High	Sequest HT (A8)	Unambiguous	[K].VFDEFKPLVEEPQNLIkQNcELFEQLGEYkFQNALLVR.[Y]	K17(iTRAQ4plex); C20(Carbamidomethyl); K30(iTRAQ4plex)	1	7	P02768	P02768; A0A0C4DGB6; H0YA55; A0A087WWT3; D6RHD5; C9JKR2; B7WNR0	2	4	0.4074	0	1	1	1229.15	4913.59	4913.58	1.66	0.00204	HCD (High Energy Collision Dissociation)	MS2	6.47806	20.7	16.56	145.258	106082	12122019_Fusion_1055_VK_180min_iTRAQ1.raw	F1		8615.7	95972.6	270405			TRUE				7.88	0	7.653e-09
	TRUE	High	[K].VHTECCHGDLLECADDRADLAK.[Y]	3xCarbamidomethyl [C5; C6; C13]; 1xiTRAQ4plex [K22]; 1xiTRAQ4plex [N-Term]		TRUE	1	6	4	P02768	P02768 [265-286]	1	2873.32	0	26.7	107.3	187.7	78.4		Not Found	High	High	High	High	High	0.001118	0	0.001828	2.903e-10	59	6.62	K.VHTECCHGDLLECADDRADLAK.Y	[265-286]		Used
		Checked	Confidence	Identifying Node	PSM Ambiguity	Annotated Sequence	Modifications	# Protein Groups	# Proteins	Master Protein Accessions	Protein Accessions	# Missed Cleavages	Charge	DeltaScore	DeltaCn	Rank	Search Engine Rank	m/z [Da]	MH+ [Da]	Theo. MH+ [Da]	DeltaM [ppm]	Deltam/z [Da]	Activation Type	MS Order	Isolation Interference [%]	Average Reporter S/N	Ion Inject Time [ms]	RT [min]	First Scan	Spectrum File	File ID	Abundance: 114	Abundance: 115	Abundance: 116	Abundance: 117	Quan Info	Ions Score	Contaminant	Identity Strict	Identity Relaxed	Expectation Value	XCorr	Percolator q-Value	Percolator PEP
		TRUE	High	Sequest HT (A8)	Unambiguous	[K].vHTEccHGDLLEcADDRADLAk.[Y]	N-Term(iTRAQ4plex); C5(Carbamidomethyl); C6(Carbamidomethyl); C13(Carbamidomethyl); K22(iTRAQ4plex)	1	6	P02768	P02768; A0A0C4DGB6; H0YA55; D6RHD5; C9JKR2; B7WNR0	1	4	0.6163	0	1	1	719.085	2873.32	2873.32	-0.64	-0.00046	HCD (High Energy Collision Dissociation)	MS2	16.4106	64.9	30	68.0656	42806	12122019_Fusion_1055_VK_180min_iTRAQ1.raw	F1		13255.6	514227	103974			TRUE				6.62	0	2.903e-10
		TRUE	High	Sequest HT (A8)	Unambiguous	[K].vHTEccHGDLLEcADDRADLAk.[Y]	N-Term(iTRAQ4plex); C5(Carbamidomethyl); C6(Carbamidomethyl); C13(Carbamidomethyl); K22(iTRAQ4plex)	1	6	P02768	P02768; A0A0C4DGB6; H0YA55; D6RHD5; C9JKR2; B7WNR0	1	3	0.664	0	1	1	958.446	2873.32	2873.32	0.64	0.00061	HCD (High Energy Collision Dissociation)	MS2	33.1406	15.2	30	68.0943	42829	12122019_Fusion_1055_VK_180min_iTRAQ1.raw	F1			118514	29909.9			TRUE				3.78	0	5.262e-06
		TRUE	High	Mascot (A5)	Unambiguous	[K].vHTEccHGDLLEcADDRADLAk.[Y]	N-Term(iTRAQ4plex); C5(Carbamidomethyl); C6(Carbamidomethyl); C13(Carbamidomethyl); K22(iTRAQ4plex)	1	6	P02768	P02768; A0A0C4DGB6; H0YA55; D6RHD5; C9JKR2; B7WNR0	1	4	1	0	1	1	719.085	2873.32	2873.32	-0.64	-0.00046	HCD (High Energy Collision Dissociation)	MS2	16.4106	64.9	30	68.0656	42806	12122019_Fusion_1055_VK_180min_iTRAQ1.raw	F1		13255.6	514227	103974		45	TRUE	30	21	0.00306779		0	7.275e-06
		TRUE	High	Mascot (A5)	Unambiguous	[K].vHTEccHGDLLEcADDRADLAk.[Y]	N-Term(iTRAQ4plex); C5(Carbamidomethyl); C6(Carbamidomethyl); C13(Carbamidomethyl); K22(iTRAQ4plex)	1	6	P02768	P02768; A0A0C4DGB6; H0YA55; D6RHD5; C9JKR2; B7WNR0	1	3	1	0	1	1	958.446	2873.32	2873.32	0.64	0.00061	HCD (High Energy Collision Dissociation)	MS2	33.1406	15.2	30	68.0943	42829	12122019_Fusion_1055_VK_180min_iTRAQ1.raw	F1			118514	29909.9		59	TRUE	30	21	0.000136954		0.001118	0.001828
	TRUE	High	[K].VHTECCHGDLLECADDRADLAKYICENQDSISSK.[L]	4xCarbamidomethyl [C5; C6; C13; C25]		TRUE	1	6	1	P02768	P02768 [265-298]	2	4009.74	0					No Quan Labels	Not Found	Not Found	High	High	n/a	High		0		6.192e-07		5.78	K.VHTECCHGDLLECADDRADLAKYICENQDSISSK.L	[265-298]		Not Used
		Checked	Confidence	Identifying Node	PSM Ambiguity	Annotated Sequence	Modifications	# Protein Groups	# Proteins	Master Protein Accessions	Protein Accessions	# Missed Cleavages	Charge	DeltaScore	DeltaCn	Rank	Search Engine Rank	m/z [Da]	MH+ [Da]	Theo. MH+ [Da]	DeltaM [ppm]	Deltam/z [Da]	Activation Type	MS Order	Isolation Interference [%]	Average Reporter S/N	Ion Inject Time [ms]	RT [min]	First Scan	Spectrum File	File ID	Abundance: 114	Abundance: 115	Abundance: 116	Abundance: 117	Quan Info	Ions Score	Contaminant	Identity Strict	Identity Relaxed	Expectation Value	XCorr	Percolator q-Value	Percolator PEP
		TRUE	High	Sequest HT (A8)	Unambiguous	[K].VHTEccHGDLLEcADDRADLAKYIcENQDSISSK.[L]	C5(Carbamidomethyl); C6(Carbamidomethyl); C13(Carbamidomethyl); C25(Carbamidomethyl)	1	6	P02768	P02768; A0A0C4DGB6; H0YA55; D6RHD5; C9JKR2; B7WNR0	2	4	0.6125	0	1	1	1003.19	4009.75	4009.74	0.82	0.00082	HCD (High Energy Collision Dissociation)	MS2	65.9244	4.4	55.192	98.8428	66627	12122019_Fusion_1055_VK_180min_iTRAQ1.raw	F1			16036.1	7355.15	No Quan Labels		TRUE				5.78	0	6.192e-07
	TRUE	High	[K].VHTECCHGDLLECADDRADLAK.[Y]	3xCarbamidomethyl [C5; C6; C13]; 1xiTRAQ4plex [K22]		TRUE	1	6	4	P02768	P02768 [265-286]	1	2729.22	0	6.5	151.8	80.8	160.9		Not Found	High	High	High	n/a	High		0		1.211e-07		7	K.VHTECCHGDLLECADDRADLAK.Y	[265-286]		Used
		Checked	Confidence	Identifying Node	PSM Ambiguity	Annotated Sequence	Modifications	# Protein Groups	# Proteins	Master Protein Accessions	Protein Accessions	# Missed Cleavages	Charge	DeltaScore	DeltaCn	Rank	Search Engine Rank	m/z [Da]	MH+ [Da]	Theo. MH+ [Da]	DeltaM [ppm]	Deltam/z [Da]	Activation Type	MS Order	Isolation Interference [%]	Average Reporter S/N	Ion Inject Time [ms]	RT [min]	First Scan	Spectrum File	File ID	Abundance: 114	Abundance: 115	Abundance: 116	Abundance: 117	Quan Info	Ions Score	Contaminant	Identity Strict	Identity Relaxed	Expectation Value	XCorr	Percolator q-Value	Percolator PEP
		TRUE	High	Sequest HT (A8)	Unambiguous	[K].VHTEccHGDLLEcADDRADLAk.[Y]	C5(Carbamidomethyl); C6(Carbamidomethyl); C13(Carbamidomethyl); K22(iTRAQ4plex)	1	6	P02768	P02768; A0A0C4DGB6; H0YA55; D6RHD5; C9JKR2; B7WNR0	1	3	0.7153	0	1	1	910.412	2729.22	2729.22	0.84	0.00076	HCD (High Energy Collision Dissociation)	MS2	41.611	24.8	30	65.2446	40618	12122019_Fusion_1055_VK_180min_iTRAQ1.raw	F1		5914.08	111489	118730			TRUE				5.76	0	4.627e-09
		TRUE	High	Sequest HT (A8)	Unambiguous	[K].VHTEccHGDLLEcADDRADLAk.[Y]	C5(Carbamidomethyl); C6(Carbamidomethyl); C13(Carbamidomethyl); K22(iTRAQ4plex)	1	6	P02768	P02768; A0A0C4DGB6; H0YA55; D6RHD5; C9JKR2; B7WNR0	1	4	0.56	0	1	1	683.06	2729.22	2729.22	-0.31	-0.00021	HCD (High Energy Collision Dissociation)	MS2	0	41.5	23.5	65.2148	40591	12122019_Fusion_1055_VK_180min_iTRAQ1.raw	F1		20616.5	230788	270704			TRUE				7	0	1.211e-07
		TRUE	High	Sequest HT (A8)	Unambiguous	[K].VHTEccHGDLLEcADDRADLAk.[Y]	C5(Carbamidomethyl); C6(Carbamidomethyl); C13(Carbamidomethyl); K22(iTRAQ4plex)	1	6	P02768	P02768; A0A0C4DGB6; H0YA55; D6RHD5; C9JKR2; B7WNR0	1	3	0.6767	0	1	1	910.41	2729.21	2729.22	-1.84	-0.00168	HCD (High Energy Collision Dissociation)	MS2	0	18.5	30	65.9215	41113	12122019_Fusion_1055_VK_180min_iTRAQ1.raw	F1		6608.25	94188.7	76046.8			TRUE				4.98	0	1.136e-06
		TRUE	High	Sequest HT (A8)	Unambiguous	[K].VHTEccHGDLLEcADDRADLAk.[Y]	C5(Carbamidomethyl); C6(Carbamidomethyl); C13(Carbamidomethyl); K22(iTRAQ4plex)	1	6	P02768	P02768; A0A0C4DGB6; H0YA55; D6RHD5; C9JKR2; B7WNR0	1	4	0.6243	0	1	1	683.061	2729.22	2729.22	0.23	0.00016	HCD (High Energy Collision Dissociation)	MS2	8.5402	22.2	6.825	65.8849	41085	12122019_Fusion_1055_VK_180min_iTRAQ1.raw	F1		28957.3	465185	444823			TRUE				5.75	0	1.666e-06
	TRUE	High	[K].VHTECCHGDLLECADDRADLAK.[Y]	3xCarbamidomethyl [C5; C6; C13]		TRUE	1	6	5	P02768	P02768 [265-286]	1	2585.12	0					No Quan Labels	Not Found	Not Found	High	High	n/a	High		0		5.408e-06		6.57	K.VHTECCHGDLLECADDRADLAK.Y	[265-286]		Not Used
		Checked	Confidence	Identifying Node	PSM Ambiguity	Annotated Sequence	Modifications	# Protein Groups	# Proteins	Master Protein Accessions	Protein Accessions	# Missed Cleavages	Charge	DeltaScore	DeltaCn	Rank	Search Engine Rank	m/z [Da]	MH+ [Da]	Theo. MH+ [Da]	DeltaM [ppm]	Deltam/z [Da]	Activation Type	MS Order	Isolation Interference [%]	Average Reporter S/N	Ion Inject Time [ms]	RT [min]	First Scan	Spectrum File	File ID	Abundance: 114	Abundance: 115	Abundance: 116	Abundance: 117	Quan Info	Ions Score	Contaminant	Identity Strict	Identity Relaxed	Expectation Value	XCorr	Percolator q-Value	Percolator PEP
		TRUE	High	Sequest HT (A8)	Unambiguous	[K].VHTEccHGDLLEcADDRADLAK.[Y]	C5(Carbamidomethyl); C6(Carbamidomethyl); C13(Carbamidomethyl)	1	6	P02768	P02768; A0A0C4DGB6; H0YA55; D6RHD5; C9JKR2; B7WNR0	1	3	0.7021	0	1	1	862.38	2585.12	2585.12	2.63	0.00226	HCD (High Energy Collision Dissociation)	MS2	0	7.7	30	62.6469	38646	12122019_Fusion_1055_VK_180min_iTRAQ1.raw	F1			46500.4	27681.5	No Quan Labels		TRUE				6.21	0	8.428e-08
		TRUE	High	Sequest HT (A8)	Unambiguous	[K].VHTEccHGDLLEcADDRADLAK.[Y]	C5(Carbamidomethyl); C6(Carbamidomethyl); C13(Carbamidomethyl)	1	6	P02768	P02768; A0A0C4DGB6; H0YA55; D6RHD5; C9JKR2; B7WNR0	1	4	0.656	0	1	1	647.035	2585.12	2585.12	0.54	0.00035	HCD (High Energy Collision Dissociation)	MS2	4.66825	4.5	6.744	62.6141	38620	12122019_Fusion_1055_VK_180min_iTRAQ1.raw	F1			134655	62583.3	No Quan Labels		TRUE				6.57	0	5.408e-06
		TRUE	High	Sequest HT (A8)	Unambiguous	[K].VHTEccHGDLLEcADDRADLAK.[Y]	C5(Carbamidomethyl); C6(Carbamidomethyl); C13(Carbamidomethyl)	1	6	P02768	P02768; A0A0C4DGB6; H0YA55; D6RHD5; C9JKR2; B7WNR0	1	3	0.6049	0	1	1	862.377	2585.12	2585.12	-0.91	-0.00079	HCD (High Energy Collision Dissociation)	MS2	0	5.3	34.972	61.9591	38132	12122019_Fusion_1055_VK_180min_iTRAQ1.raw	F1			27776.6	16892.1	No Quan Labels		TRUE				4.05	0.0001924	8.558e-05
		TRUE	High	Sequest HT (A8)	Unambiguous	[K].VHTEccHGDLLEcADDRADLAK.[Y]	C5(Carbamidomethyl); C6(Carbamidomethyl); C13(Carbamidomethyl)	1	6	P02768	P02768; A0A0C4DGB6; H0YA55; D6RHD5; C9JKR2; B7WNR0	1	4	0.5534	0	1	1	647.034	2585.11	2585.12	-1.53	-0.00099	HCD (High Energy Collision Dissociation)	MS2	28.5524	15.8	28.95	61.9376	38113	12122019_Fusion_1055_VK_180min_iTRAQ1.raw	F1			96430.9	68257.4	No Quan Labels		TRUE				5.15	0.0001924	0.0004307
		TRUE	High	Sequest HT (A8)	Unambiguous	[K].VHTEccHGDLLEcADDRADLAK.[Y]	C5(Carbamidomethyl); C6(Carbamidomethyl); C13(Carbamidomethyl)	1	6	P02768	P02768; A0A0C4DGB6; H0YA55; D6RHD5; C9JKR2; B7WNR0	1	2	0.5969	0	1	1	1293.06	2585.12	2585.12	0.41	0.00053	HCD (High Energy Collision Dissociation)	MS2	18.005		30	62.2457	38341	12122019_Fusion_1055_VK_180min_iTRAQ1.raw	F1					No Quan Labels		TRUE				3.25	0.0001924	0.0004752
	TRUE	High	[K].VHTECCHGDLLECADDR.[A]	3xCarbamidomethyl [C5; C6; C13]; 1xiTRAQ4plex [N-Term]		TRUE	1	6	1	P02768	P02768 [265-281]	0	2230.94	0	52.2	117.4	130.3	100		Not Found	High	High	High	High	High	0.001955	0.0001924	0.007609	0.0003117	16	3.8	K.VHTECCHGDLLECADDR.A	[265-281]		Used
		Checked	Confidence	Identifying Node	PSM Ambiguity	Annotated Sequence	Modifications	# Protein Groups	# Proteins	Master Protein Accessions	Protein Accessions	# Missed Cleavages	Charge	DeltaScore	DeltaCn	Rank	Search Engine Rank	m/z [Da]	MH+ [Da]	Theo. MH+ [Da]	DeltaM [ppm]	Deltam/z [Da]	Activation Type	MS Order	Isolation Interference [%]	Average Reporter S/N	Ion Inject Time [ms]	RT [min]	First Scan	Spectrum File	File ID	Abundance: 114	Abundance: 115	Abundance: 116	Abundance: 117	Quan Info	Ions Score	Contaminant	Identity Strict	Identity Relaxed	Expectation Value	XCorr	Percolator q-Value	Percolator PEP
		TRUE	High	Sequest HT (A8)	Selected	[K].vHTEccHGDLLEcADDR.[A]	N-Term(iTRAQ4plex); C5(Carbamidomethyl); C6(Carbamidomethyl); C13(Carbamidomethyl)	1	6	P02768	P02768; A0A0C4DGB6; H0YA55; D6RHD5; C9JKR2; B7WNR0	0	3	0.5746	0	1	1	744.319	2230.94	2230.94	1.58	0.00118	HCD (High Energy Collision Dissociation)	MS2	42.1009	47.8	63.37	55.4328	33354	12122019_Fusion_1055_VK_180min_iTRAQ1.raw	F1		5143.94	155778	60573.7			TRUE				4.02	0.0001924	6.52e-05
	TRUE	High	[R].YKAAFTECCQAADK.[A]	2xCarbamidomethyl [C8; C9]		TRUE	1	5	1	P02768	P02768 [185-198]	1	1662.73	0					No Quan Labels	Not Found	Not Found	High	High	n/a	High		0		3.927e-06		2.62	R.YKAAFTECCQAADK.A	[185-198]		Not Used
		Checked	Confidence	Identifying Node	PSM Ambiguity	Annotated Sequence	Modifications	# Protein Groups	# Proteins	Master Protein Accessions	Protein Accessions	# Missed Cleavages	Charge	DeltaScore	DeltaCn	Rank	Search Engine Rank	m/z [Da]	MH+ [Da]	Theo. MH+ [Da]	DeltaM [ppm]	Deltam/z [Da]	Activation Type	MS Order	Isolation Interference [%]	Average Reporter S/N	Ion Inject Time [ms]	RT [min]	First Scan	Spectrum File	File ID	Abundance: 114	Abundance: 115	Abundance: 116	Abundance: 117	Quan Info	Ions Score	Contaminant	Identity Strict	Identity Relaxed	Expectation Value	XCorr	Percolator q-Value	Percolator PEP
		TRUE	High	Sequest HT (A8)	Selected	[R].YKAAFTEccQAADK.[A]	C8(Carbamidomethyl); C9(Carbamidomethyl)	1	5	P02768	P02768; A0A0C4DGB6; H0YA55; D6RHD5; B7WNR0	1	2	0.6832	0	1	1	831.87	1662.73	1662.73	4.04	0.00336	HCD (High Energy Collision Dissociation)	MS2	0	5	31.033	45.3403	25904	12122019_Fusion_1055_VK_180min_iTRAQ1.raw	F1			19379.2	25164.3	No Quan Labels		TRUE				2.62	0	3.927e-06
	TRUE	High	[R].YKAAFTECCQAADK.[A]	2xCarbamidomethyl [C8; C9]; 1xiTRAQ4plex [K]; 1xiTRAQ4plex [N-Term]		TRUE	1	5	6	P02768	P02768 [185-198]	1	1806.83	0	9.4	233.8	32.5	124.3		Not Found	High	High	High	n/a	High		0		6.602e-06		2.92	R.YKAAFTECCQAADK.A	[185-198]		Used
		Checked	Confidence	Identifying Node	PSM Ambiguity	Annotated Sequence	Modifications	# Protein Groups	# Proteins	Master Protein Accessions	Protein Accessions	# Missed Cleavages	Charge	DeltaScore	DeltaCn	Rank	Search Engine Rank	m/z [Da]	MH+ [Da]	Theo. MH+ [Da]	DeltaM [ppm]	Deltam/z [Da]	Activation Type	MS Order	Isolation Interference [%]	Average Reporter S/N	Ion Inject Time [ms]	RT [min]	First Scan	Spectrum File	File ID	Abundance: 114	Abundance: 115	Abundance: 116	Abundance: 117	Quan Info	Ions Score	Contaminant	Identity Strict	Identity Relaxed	Expectation Value	XCorr	Percolator q-Value	Percolator PEP
		TRUE	High	Sequest HT (A8)	Selected	[R].YKAAFTEccQAADk.[A]	C8(Carbamidomethyl); C9(Carbamidomethyl); K14(iTRAQ4plex)	1	5	P02768	P02768; A0A0C4DGB6; H0YA55; D6RHD5; B7WNR0	1	2	0.6579	0	1	1	903.919	1806.83	1806.83	1.72	0.00155	HCD (High Energy Collision Dissociation)	MS2	0	7.9	30	50.4446	29643	12122019_Fusion_1055_VK_180min_iTRAQ1.raw	F1		11058.4	8341.36	59151.2			TRUE				3.8	0	6.575e-06
		TRUE	High	Sequest HT (A8)	Unambiguous	[R].YkAAFTEccQAADK.[A]	K2(iTRAQ4plex); C8(Carbamidomethyl); C9(Carbamidomethyl)	1	5	P02768	P02768; A0A0C4DGB6; H0YA55; D6RHD5; B7WNR0	1	2	0.0034	0	1	1	903.918	1806.83	1806.83	0.44	0.0004	HCD (High Energy Collision Dissociation)	MS2	20.9784	20.5	30	48.0312	27909	12122019_Fusion_1055_VK_180min_iTRAQ1.raw	F1		11370.9	76751.6	110610			TRUE				2.92	0	6.602e-06
		TRUE	High	Sequest HT (A8)	Unambiguous	[R].yKAAFTEccQAADK.[A]	N-Term(iTRAQ4plex); C8(Carbamidomethyl); C9(Carbamidomethyl)	1	5	P02768	P02768; A0A0C4DGB6; H0YA55; D6RHD5; B7WNR0	1	2		0.0034	2	2	903.918	1806.83	1806.83	0.44	0.0004	HCD (High Energy Collision Dissociation)	MS2	20.9784	20.5	30	48.0312	27909	12122019_Fusion_1055_VK_180min_iTRAQ1.raw	F1		11370.9	76751.6	110610			TRUE				2.91	0	6.673e-06
		TRUE	High	Sequest HT (A8)	Unambiguous	[R].YkAAFTEccQAADK.[A]	K2(iTRAQ4plex); C8(Carbamidomethyl); C9(Carbamidomethyl)	1	5	P02768	P02768; A0A0C4DGB6; H0YA55; D6RHD5; B7WNR0	1	2	0.0025	0	1	1	903.916	1806.83	1806.83	-0.78	-0.0007	HCD (High Energy Collision Dissociation)	MS2	0	18.9	101.775	48.7045	28402	12122019_Fusion_1055_VK_180min_iTRAQ1.raw	F1		2481.7	15719	34138.5			TRUE				3.96	0	7.569e-06
		TRUE	High	Sequest HT (A8)	Unambiguous	[R].yKAAFTEccQAADK.[A]	N-Term(iTRAQ4plex); C8(Carbamidomethyl); C9(Carbamidomethyl)	1	5	P02768	P02768; A0A0C4DGB6; H0YA55; D6RHD5; B7WNR0	1	2		0.0025	2	2	903.916	1806.83	1806.83	-0.78	-0.0007	HCD (High Energy Collision Dissociation)	MS2	0	18.9	101.775	48.7045	28402	12122019_Fusion_1055_VK_180min_iTRAQ1.raw	F1		2481.7	15719	34138.5			TRUE				3.95	0	7.622e-06
		TRUE	High	Sequest HT (A8)	Selected	[R].YKAAFTEccQAADk.[A]	C8(Carbamidomethyl); C9(Carbamidomethyl); K14(iTRAQ4plex)	1	5	P02768	P02768; A0A0C4DGB6; H0YA55; D6RHD5; B7WNR0	1	3	0.3613	0	1	1	602.947	1806.83	1806.83	-0.69	-0.00041	HCD (High Energy Collision Dissociation)	MS2	24.0309	36.9	30.003	50.3889	29603	12122019_Fusion_1055_VK_180min_iTRAQ1.raw	F1		33464.5	120320	225363			TRUE				3.82	0.0004674	0.005859
	TRUE	High	[R].YKAAFTECCQAADK.[A]	2xCarbamidomethyl [C8; C9]; iTRAQ4plex [K]; 1xiTRAQ4plex [N-Term]		TRUE	1	5	5	P02768	P02768 [185-198]	1	1950.93	0	62.4	118.6	96.4	122.7		High	High	High	High	n/a	High		0.0001924		5.744e-05		3.76	R.YKAAFTECCQAADK.A	[185-198]		Used
		Checked	Confidence	Identifying Node	PSM Ambiguity	Annotated Sequence	Modifications	# Protein Groups	# Proteins	Master Protein Accessions	Protein Accessions	# Missed Cleavages	Charge	DeltaScore	DeltaCn	Rank	Search Engine Rank	m/z [Da]	MH+ [Da]	Theo. MH+ [Da]	DeltaM [ppm]	Deltam/z [Da]	Activation Type	MS Order	Isolation Interference [%]	Average Reporter S/N	Ion Inject Time [ms]	RT [min]	First Scan	Spectrum File	File ID	Abundance: 114	Abundance: 115	Abundance: 116	Abundance: 117	Quan Info	Ions Score	Contaminant	Identity Strict	Identity Relaxed	Expectation Value	XCorr	Percolator q-Value	Percolator PEP
		TRUE	High	Sequest HT (A8)	Unambiguous	[R].ykAAFTEccQAADK.[A]	N-Term(iTRAQ4plex); K2(iTRAQ4plex); C8(Carbamidomethyl); C9(Carbamidomethyl)	1	5	P02768	P02768; A0A0C4DGB6; H0YA55; D6RHD5; B7WNR0	1	3	0.4947	0	1	1	650.982	1950.93	1950.93	0.82	0.00054	HCD (High Energy Collision Dissociation)	MS2	61.8446	47.1	16.977	58.7215	35797	12122019_Fusion_1055_VK_180min_iTRAQ1.raw	F1	9266.72	24546.5	277583	525614			TRUE				3.76	0.0001924	5.744e-05
		TRUE	High	Sequest HT (A8)	Unambiguous	[R].yKAAFTEccQAADk.[A]	N-Term(iTRAQ4plex); C8(Carbamidomethyl); C9(Carbamidomethyl); K14(iTRAQ4plex)	1	5	P02768	P02768; A0A0C4DGB6; H0YA55; D6RHD5; B7WNR0	1	2	0.5858	0	1	1	975.967	1950.93	1950.93	-0.77	-0.00075	HCD (High Energy Collision Dissociation)	MS2	68.3147	18.1	30	52.5724	31203	12122019_Fusion_1055_VK_180min_iTRAQ1.raw	F1			125058	51468.9			TRUE				3.09	0.0002788	0.002288
		TRUE	High	Sequest HT (A8)	Unambiguous	[R].YkAAFTEccQAADk.[A]	K2(iTRAQ4plex); C8(Carbamidomethyl); C9(Carbamidomethyl); K14(iTRAQ4plex)	1	5	P02768	P02768; A0A0C4DGB6; H0YA55; D6RHD5; B7WNR0	1	2	0.5858	0	1	2	975.967	1950.93	1950.93	-0.77	-0.00075	HCD (High Energy Collision Dissociation)	MS2	68.3147	18.1	30	52.5724	31203	12122019_Fusion_1055_VK_180min_iTRAQ1.raw	F1			125058	51468.9			TRUE				3.09	0.0002788	0.002289
		TRUE	High	Sequest HT (A8)	Unambiguous	[R].YkAAFTEccQAADk.[A]	K2(iTRAQ4plex); C8(Carbamidomethyl); C9(Carbamidomethyl); K14(iTRAQ4plex)	1	5	P02768	P02768; A0A0C4DGB6; H0YA55; D6RHD5; B7WNR0	1	3	0.0027	0	1	1	650.98	1950.92	1950.93	-2.33	-0.00152	HCD (High Energy Collision Dissociation)	MS2	22.8223	42	53.62	54.6479	32771	12122019_Fusion_1055_VK_180min_iTRAQ1.raw	F1		6182.29	137168	88438.4			TRUE				3.75	0.0002788	0.002854
		TRUE	High	Sequest HT (A8)	Unambiguous	[R].yKAAFTEccQAADk.[A]	N-Term(iTRAQ4plex); C8(Carbamidomethyl); C9(Carbamidomethyl); K14(iTRAQ4plex)	1	5	P02768	P02768; A0A0C4DGB6; H0YA55; D6RHD5; B7WNR0	1	3		0.0027	2	2	650.98	1950.92	1950.93	-2.33	-0.00152	HCD (High Energy Collision Dissociation)	MS2	22.8223	42	53.62	54.6479	32771	12122019_Fusion_1055_VK_180min_iTRAQ1.raw	F1		6182.29	137168	88438.4			TRUE				3.74	0.0002788	0.002862
	TRUE	High	[R].YKAAFTECCQAADK.[A]	2xCarbamidomethyl [C8; C9]; 2xiTRAQ4plex [K2; K14]; 1xiTRAQ4plex [N-Term]		TRUE	1	5	4	P02768	P02768 [185-198]	1	2095.03	0	52.3	143	158.4	46.4		Not Found	High	High	High	High	High	0.001118	0	0.001736	7.177e-08	75	5.8	R.YKAAFTECCQAADK.A	[185-198]		Used
		Checked	Confidence	Identifying Node	PSM Ambiguity	Annotated Sequence	Modifications	# Protein Groups	# Proteins	Master Protein Accessions	Protein Accessions	# Missed Cleavages	Charge	DeltaScore	DeltaCn	Rank	Search Engine Rank	m/z [Da]	MH+ [Da]	Theo. MH+ [Da]	DeltaM [ppm]	Deltam/z [Da]	Activation Type	MS Order	Isolation Interference [%]	Average Reporter S/N	Ion Inject Time [ms]	RT [min]	First Scan	Spectrum File	File ID	Abundance: 114	Abundance: 115	Abundance: 116	Abundance: 117	Quan Info	Ions Score	Contaminant	Identity Strict	Identity Relaxed	Expectation Value	XCorr	Percolator q-Value	Percolator PEP
		TRUE	High	Sequest HT (A8)	Unambiguous	[R].ykAAFTEccQAADk.[A]	N-Term(iTRAQ4plex); K2(iTRAQ4plex); C8(Carbamidomethyl); C9(Carbamidomethyl); K14(iTRAQ4plex)	1	5	P02768	P02768; A0A0C4DGB6; H0YA55; D6RHD5; B7WNR0	1	3	0.6138	0	1	1	699.016	2095.03	2095.03	1.39	0.00097	HCD (High Energy Collision Dissociation)	MS2	72.4457	53.5	28.451	61.9153	38095	12122019_Fusion_1055_VK_180min_iTRAQ1.raw	F1		11072.3	432133	105528			TRUE				5.8	0	7.177e-08
		TRUE	High	Mascot (A5)	Unambiguous	[R].ykAAFTEccQAADk.[A]	N-Term(iTRAQ4plex); K2(iTRAQ4plex); C8(Carbamidomethyl); C9(Carbamidomethyl); K14(iTRAQ4plex)	1	5	P02768	P02768; A0A0C4DGB6; H0YA55; D6RHD5; B7WNR0	1	3	0.9459	0	1	1	699.016	2095.03	2095.03	1.39	0.00097	HCD (High Energy Collision Dissociation)	MS2	72.4457	53.5	28.451	61.9153	38095	12122019_Fusion_1055_VK_180min_iTRAQ1.raw	F1		11072.3	432133	105528		37	TRUE	28	20	0.0163339		0	6.715e-06
		TRUE	High	Sequest HT (A8)	Unambiguous	[R].ykAAFTEccQAADk.[A]	N-Term(iTRAQ4plex); K2(iTRAQ4plex); C8(Carbamidomethyl); C9(Carbamidomethyl); K14(iTRAQ4plex)	1	5	P02768	P02768; A0A0C4DGB6; H0YA55; D6RHD5; B7WNR0	1	2	0.5172	0	1	1	1048.02	2095.03	2095.03	-1.57	-0.00165	HCD (High Energy Collision Dissociation)	MS2	0	19.8	32.408	62.0085	38171	12122019_Fusion_1055_VK_180min_iTRAQ1.raw	F1		4840.53	146280	21702.3			TRUE				2.9	0.0001924	0.0001019
		TRUE	High	Mascot (A5)	Unambiguous	[R].ykAAFTEccQAADk.[A]	N-Term(iTRAQ4plex); K2(iTRAQ4plex); C8(Carbamidomethyl); C9(Carbamidomethyl); K14(iTRAQ4plex)	1	5	P02768	P02768; A0A0C4DGB6; H0YA55; D6RHD5; B7WNR0	1	2	0.96	0	1	1	1048.02	2095.03	2095.03	-1.57	-0.00165	HCD (High Energy Collision Dissociation)	MS2	0	19.8	32.408	62.0085	38171	12122019_Fusion_1055_VK_180min_iTRAQ1.raw	F1		4840.53	146280	21702.3		75	TRUE	28	20	2.3526e-06		0.001118	0.001736
	TRUE	High	[R].YKAAFTECCQAADKAACLLPK.[L]	3xCarbamidomethyl [C8; C9; C17]; iTRAQ4plex [K]; 1xiTRAQ4plex [N-Term]		TRUE	1	5	4	P02768	P02768 [185-205]	2	2704.35	0	2	143.1	55.4	199.5		Not Found	High	High	High	n/a	High		0		8.403e-06		5.41	R.YKAAFTECCQAADKAACLLPK.L	[185-205]		Used
		Checked	Confidence	Identifying Node	PSM Ambiguity	Annotated Sequence	Modifications	# Protein Groups	# Proteins	Master Protein Accessions	Protein Accessions	# Missed Cleavages	Charge	DeltaScore	DeltaCn	Rank	Search Engine Rank	m/z [Da]	MH+ [Da]	Theo. MH+ [Da]	DeltaM [ppm]	Deltam/z [Da]	Activation Type	MS Order	Isolation Interference [%]	Average Reporter S/N	Ion Inject Time [ms]	RT [min]	First Scan	Spectrum File	File ID	Abundance: 114	Abundance: 115	Abundance: 116	Abundance: 117	Quan Info	Ions Score	Contaminant	Identity Strict	Identity Relaxed	Expectation Value	XCorr	Percolator q-Value	Percolator PEP
		TRUE	High	Sequest HT (A8)	Unambiguous	[R].YkAAFTEccQAADkAAcLLPK.[L]	K2(iTRAQ4plex); C8(Carbamidomethyl); C9(Carbamidomethyl); K14(iTRAQ4plex); C17(Carbamidomethyl)	1	5	P02768	P02768; A0A0C4DGB6; H0YA55; D6RHD5; B7WNR0	2	4	0.0069	0	1	1	676.843	2704.35	2704.35	-0.13	-9e-05	HCD (High Energy Collision Dissociation)	MS2	4.21483	21.6	12.287	94.6144	63219	12122019_Fusion_1055_VK_180min_iTRAQ1.raw	F1		17460.9	139361	343068			TRUE				5.77	0	1.872e-06
		TRUE	High	Sequest HT (A8)	Unambiguous	[R].yKAAFTEccQAADkAAcLLPK.[L]	N-Term(iTRAQ4plex); C8(Carbamidomethyl); C9(Carbamidomethyl); K14(iTRAQ4plex); C17(Carbamidomethyl)	1	5	P02768	P02768; A0A0C4DGB6; H0YA55; D6RHD5; B7WNR0	2	4		0.0069	2	2	676.843	2704.35	2704.35	-0.13	-9e-05	HCD (High Energy Collision Dissociation)	MS2	4.21483	21.6	12.287	94.6144	63219	12122019_Fusion_1055_VK_180min_iTRAQ1.raw	F1		17460.9	139361	343068			TRUE				5.73	0	1.942e-06
		TRUE	High	Sequest HT (A8)	Selected	[R].yKAAFTEccQAADKAAcLLPk.[L]	N-Term(iTRAQ4plex); C8(Carbamidomethyl); C9(Carbamidomethyl); C17(Carbamidomethyl); K21(iTRAQ4plex)	1	5	P02768	P02768; A0A0C4DGB6; H0YA55; D6RHD5; B7WNR0	2	4	0.3216	0	1	1	676.843	2704.35	2704.35	0.02	1e-05	HCD (High Energy Collision Dissociation)	MS2	23.2482	25.9	23.5	88.9477	58733	12122019_Fusion_1055_VK_180min_iTRAQ1.raw	F1		10137.5	93019.8	225742			TRUE				5.41	0	8.403e-06
		TRUE	High	Sequest HT (A8)	Unambiguous	[R].yKAAFTEccQAADKAAcLLPk.[L]	N-Term(iTRAQ4plex); C8(Carbamidomethyl); C9(Carbamidomethyl); C17(Carbamidomethyl); K21(iTRAQ4plex)	1	5	P02768	P02768; A0A0C4DGB6; H0YA55; D6RHD5; B7WNR0	2	3	0.372	0	1	1	902.121	2704.35	2704.35	-1.04	-0.00094	HCD (High Energy Collision Dissociation)	MS2	15.2736	26.9	30	88.996	58772	12122019_Fusion_1055_VK_180min_iTRAQ1.raw	F1		7551.05	139081	108761			TRUE				3.79	0.0001924	4.808e-05
	TRUE	High	[R].YKAAFTECCQAADKAACLLPK.[L]	3xCarbamidomethyl [C8; C9; C17]; 3xiTRAQ4plex [K2; K14; K21]; 1xiTRAQ4plex [N-Term]		TRUE	1	5	2	P02768	P02768 [185-205]	2	2992.55	0	22.8	62.1	226	89.1		Not Found	High	High	High	High	High	0	0	3.709e-05	2.828e-07	29	7.77	R.YKAAFTECCQAADKAACLLPK.L	[185-205]		Used
		Checked	Confidence	Identifying Node	PSM Ambiguity	Annotated Sequence	Modifications	# Protein Groups	# Proteins	Master Protein Accessions	Protein Accessions	# Missed Cleavages	Charge	DeltaScore	DeltaCn	Rank	Search Engine Rank	m/z [Da]	MH+ [Da]	Theo. MH+ [Da]	DeltaM [ppm]	Deltam/z [Da]	Activation Type	MS Order	Isolation Interference [%]	Average Reporter S/N	Ion Inject Time [ms]	RT [min]	First Scan	Spectrum File	File ID	Abundance: 114	Abundance: 115	Abundance: 116	Abundance: 117	Quan Info	Ions Score	Contaminant	Identity Strict	Identity Relaxed	Expectation Value	XCorr	Percolator q-Value	Percolator PEP
		TRUE	High	Sequest HT (A8)	Selected	[R].ykAAFTEccQAADkAAcLLPk.[L]	N-Term(iTRAQ4plex); K2(iTRAQ4plex); C8(Carbamidomethyl); C9(Carbamidomethyl); K14(iTRAQ4plex); C17(Carbamidomethyl); K21(iTRAQ4plex)	1	5	P02768	P02768; A0A0C4DGB6; H0YA55; D6RHD5; B7WNR0	2	4	0.5766	0	1	1	748.891	2992.54	2992.55	-3.81	-0.00285	HCD (High Energy Collision Dissociation)	MS2	6.052	49.2	23.5	99.8784	67477	12122019_Fusion_1055_VK_180min_iTRAQ1.raw	F1		7566.41	494301	108738			TRUE				7.77	0	2.828e-07
		TRUE	High	Sequest HT (A8)	Selected	[R].ykAAFTEccQAADkAAcLLPk.[L]	N-Term(iTRAQ4plex); K2(iTRAQ4plex); C8(Carbamidomethyl); C9(Carbamidomethyl); K14(iTRAQ4plex); C17(Carbamidomethyl); K21(iTRAQ4plex)	1	5	P02768	P02768; A0A0C4DGB6; H0YA55; D6RHD5; B7WNR0	2	3	0.5795	0	1	1	998.188	2992.55	2992.55	-1.73	-0.00173	HCD (High Energy Collision Dissociation)	MS2	0	30.5	30	100.015	67585	12122019_Fusion_1055_VK_180min_iTRAQ1.raw	F1			256897	41349.2			TRUE				4.4	0.0001924	7.955e-05
	TRUE	High	[K].YICENQDSISSK.[L]	1xCarbamidomethyl [C3]		TRUE	1	6	7	P02768	P02768 [287-298]	0	1443.64	0					No Quan Labels	Not Found	High	High	High	n/a	High		0.0001924		9.001e-05		3.32	K.YICENQDSISSK.L	[287-298]		Not Used
		Checked	Confidence	Identifying Node	PSM Ambiguity	Annotated Sequence	Modifications	# Protein Groups	# Proteins	Master Protein Accessions	Protein Accessions	# Missed Cleavages	Charge	DeltaScore	DeltaCn	Rank	Search Engine Rank	m/z [Da]	MH+ [Da]	Theo. MH+ [Da]	DeltaM [ppm]	Deltam/z [Da]	Activation Type	MS Order	Isolation Interference [%]	Average Reporter S/N	Ion Inject Time [ms]	RT [min]	First Scan	Spectrum File	File ID	Abundance: 114	Abundance: 115	Abundance: 116	Abundance: 117	Quan Info	Ions Score	Contaminant	Identity Strict	Identity Relaxed	Expectation Value	XCorr	Percolator q-Value	Percolator PEP
		TRUE	High	Sequest HT (A8)	Unambiguous	[K].YIcENQDSISSK.[L]	C3(Carbamidomethyl)	1	6	P02768	P02768; A0A0C4DGB6; H0YA55; D6RHD5; C9JKR2; B7WNR0	0	2	0.5663	0	1	1	722.325	1443.64	1443.64	0.65	0.00047	HCD (High Energy Collision Dissociation)	MS2	23.6242	9.1	30	49.7349	29140	12122019_Fusion_1055_VK_180min_iTRAQ1.raw	F1			48502.6	36063.6	No Quan Labels		TRUE				3.09	0.0001924	3.043e-05
		TRUE	High	Sequest HT (A8)	Unambiguous	[K].YIcENQDSISSK.[L]	C3(Carbamidomethyl)	1	6	P02768	P02768; A0A0C4DGB6; H0YA55; D6RHD5; C9JKR2; B7WNR0	0	2	0.5843	0	1	1	722.325	1443.64	1443.64	0.23	0.00017	HCD (High Energy Collision Dissociation)	MS2	6.14593	6.1	30	46.7151	26952	12122019_Fusion_1055_VK_180min_iTRAQ1.raw	F1			38441.5	20270.3	No Quan Labels		TRUE				3.32	0.0001924	9.001e-05
		TRUE	High	Sequest HT (A8)	Unambiguous	[K].YIcENQDSISSK.[L]	C3(Carbamidomethyl)	1	6	P02768	P02768; A0A0C4DGB6; H0YA55; D6RHD5; C9JKR2; B7WNR0	0	2	0.6064	0	1	1	722.325	1443.64	1443.64	0.15	0.00011	HCD (High Energy Collision Dissociation)	MS2	0	2.1	13.139	48.0639	27933	12122019_Fusion_1055_VK_180min_iTRAQ1.raw	F1			21898.2	22519.2	No Quan Labels		TRUE				3.43	0.0001924	0.0001522
		TRUE	High	Sequest HT (A8)	Unambiguous	[K].YIcENQDSISSK.[L]	C3(Carbamidomethyl)	1	6	P02768	P02768; A0A0C4DGB6; H0YA55; D6RHD5; C9JKR2; B7WNR0	0	2	0.4535	0	1	1	722.324	1443.64	1443.64	-0.28	-0.0002	HCD (High Energy Collision Dissociation)	MS2	35.1034	8.9	30	50.6558	29803	12122019_Fusion_1055_VK_180min_iTRAQ1.raw	F1			52703.6	32938.8	No Quan Labels		TRUE				2.69	0.0001924	0.0002915
		TRUE	High	Sequest HT (A8)	Unambiguous	[K].YIcENQDSISSK.[L]	C3(Carbamidomethyl)	1	6	P02768	P02768; A0A0C4DGB6; H0YA55; D6RHD5; C9JKR2; B7WNR0	0	2	0.536	0	1	1	722.326	1443.64	1443.64	1.58	0.00114	HCD (High Energy Collision Dissociation)	MS2	11.9509	10.7	9.539	47.3915	27463	12122019_Fusion_1055_VK_180min_iTRAQ1.raw	F1			111298	214331	No Quan Labels		TRUE				3.47	0.0001924	0.0003846
		TRUE	High	Sequest HT (A8)	Unambiguous	[K].YIcENQDSISSK.[L]	C3(Carbamidomethyl)	1	6	P02768	P02768; A0A0C4DGB6; H0YA55; D6RHD5; C9JKR2; B7WNR0	0	2	0.4207	0	1	1	722.325	1443.64	1443.64	-0.02	-2e-05	HCD (High Energy Collision Dissociation)	MS2	50.0006	149.5	23.5	48.6099	28334	12122019_Fusion_1055_VK_180min_iTRAQ1.raw	F1		16874.5	1.64812e+06	285144	No Quan Labels		TRUE				2.9	0.0002788	0.0005874
		TRUE	High	Sequest HT (A8)	Unambiguous	[K].YIcENQDSISSK.[L]	C3(Carbamidomethyl)	1	6	P02768	P02768; A0A0C4DGB6; H0YA55; D6RHD5; C9JKR2; B7WNR0	0	2	0.524	0	1	1	722.324	1443.64	1443.64	-0.45	-0.00032	HCD (High Energy Collision Dissociation)	MS2	65.636	49.6	30.35	49.0571	28643	12122019_Fusion_1055_VK_180min_iTRAQ1.raw	F1		7728.29	382098	82430.4	No Quan Labels		TRUE				2.71	0.0002788	0.00171
	TRUE	High	[K].YICENQDSISSK.[L]	1xCarbamidomethyl [C3]; 1xiTRAQ4plex [K12]; 1xiTRAQ4plex [N-Term]		TRUE	1	6	13	P02768	P02768 [287-298]	0	1587.74	0	64.7	144.4	39.6	151.2		High	High	High	High	n/a	High		0		5.345e-08		5.26	K.YICENQDSISSK.L	[287-298]		Used
		Checked	Confidence	Identifying Node	PSM Ambiguity	Annotated Sequence	Modifications	# Protein Groups	# Proteins	Master Protein Accessions	Protein Accessions	# Missed Cleavages	Charge	DeltaScore	DeltaCn	Rank	Search Engine Rank	m/z [Da]	MH+ [Da]	Theo. MH+ [Da]	DeltaM [ppm]	Deltam/z [Da]	Activation Type	MS Order	Isolation Interference [%]	Average Reporter S/N	Ion Inject Time [ms]	RT [min]	First Scan	Spectrum File	File ID	Abundance: 114	Abundance: 115	Abundance: 116	Abundance: 117	Quan Info	Ions Score	Contaminant	Identity Strict	Identity Relaxed	Expectation Value	XCorr	Percolator q-Value	Percolator PEP
		TRUE	High	Sequest HT (A8)	Unambiguous	[K].yIcENQDSISSK.[L]	N-Term(iTRAQ4plex); C3(Carbamidomethyl)	1	6	P02768	P02768; A0A0C4DGB6; H0YA55; D6RHD5; C9JKR2; B7WNR0	0	2	0.6388	0	1	1	794.376	1587.74	1587.74	0.55	0.00043	HCD (High Energy Collision Dissociation)	MS2	0	81.8	50.994	60.9223	37363	12122019_Fusion_1055_VK_180min_iTRAQ1.raw	F1	3727.02	26824.3	61702.3	400098			TRUE				5.26	0	5.345e-08
		TRUE	High	Sequest HT (A8)	Unambiguous	[K].YIcENQDSISSk.[L]	C3(Carbamidomethyl); K12(iTRAQ4plex)	1	6	P02768	P02768; A0A0C4DGB6; H0YA55; D6RHD5; C9JKR2; B7WNR0	0	2	0.5961	0	1	1	794.376	1587.75	1587.74	0.81	0.00065	HCD (High Energy Collision Dissociation)	MS2	29.4329	30.8	30.732	55.6127	33487	12122019_Fusion_1055_VK_180min_iTRAQ1.raw	F1	4963.35	10454.8	130961	135139			TRUE				3.07	0.0001924	0.000106
		TRUE	High	Sequest HT (A8)	Unambiguous	[K].YIcENQDSISSk.[L]	C3(Carbamidomethyl); K12(iTRAQ4plex)	1	6	P02768	P02768; A0A0C4DGB6; H0YA55; D6RHD5; C9JKR2; B7WNR0	0	2	0.6206	0	1	1	794.375	1587.74	1587.74	-0.46	-0.00037	HCD (High Energy Collision Dissociation)	MS2	0	27.1	125.518	52.1555	30902	12122019_Fusion_1055_VK_180min_iTRAQ1.raw	F1		2544.95	30576	29444			TRUE				3.11	0.0001924	0.0001076
		TRUE	High	Sequest HT (A8)	Unambiguous	[K].YIcENQDSISSk.[L]	C3(Carbamidomethyl); K12(iTRAQ4plex)	1	6	P02768	P02768; A0A0C4DGB6; H0YA55; D6RHD5; C9JKR2; B7WNR0	0	2	0.6034	0	1	1	794.376	1587.75	1587.74	1.03	0.00081	HCD (High Energy Collision Dissociation)	MS2	12.1276	19.8	30	57.6482	34976	12122019_Fusion_1055_VK_180min_iTRAQ1.raw	F1		5796.38	87232.1	106556			TRUE				2.9	0.0001924	0.000139
		TRUE	High	Sequest HT (A8)	Unambiguous	[K].YIcENQDSISSk.[L]	C3(Carbamidomethyl); K12(iTRAQ4plex)	1	6	P02768	P02768; A0A0C4DGB6; H0YA55; D6RHD5; C9JKR2; B7WNR0	0	2	0.6105	0	1	1	794.374	1587.74	1587.74	-2.24	-0.00178	HCD (High Energy Collision Dissociation)	MS2	2.34467	37.3	0.589	53.579	31964	12122019_Fusion_1055_VK_180min_iTRAQ1.raw	F1		830398	5696626	12029051			TRUE				3.8	0.0001924	0.0001983
		TRUE	High	Sequest HT (A8)	Unambiguous	[K].YIcENQDSISSk.[L]	C3(Carbamidomethyl); K12(iTRAQ4plex)	1	6	P02768	P02768; A0A0C4DGB6; H0YA55; D6RHD5; C9JKR2; B7WNR0	0	2	0.5884	0	1	1	794.376	1587.75	1587.74	0.97	0.00077	HCD (High Energy Collision Dissociation)	MS2	0	41.4	74.24	54.9431	33004	12122019_Fusion_1055_VK_180min_iTRAQ1.raw	F1		6598.98	66243.6	93204.9			TRUE				3.28	0.0001924	0.0001985
		TRUE	High	Sequest HT (A8)	Unambiguous	[K].YIcENQDSISSk.[L]	C3(Carbamidomethyl); K12(iTRAQ4plex)	1	6	P02768	P02768; A0A0C4DGB6; H0YA55; D6RHD5; C9JKR2; B7WNR0	0	2	0.5149	0	1	1	794.377	1587.75	1587.74	1.3	0.00103	HCD (High Energy Collision Dissociation)	MS2	0	18.6	30.186	52.9072	31454	12122019_Fusion_1055_VK_180min_iTRAQ1.raw	F1		7119.89	73141.1	100104			TRUE				3.03	0.0001924	0.0002903
		TRUE	High	Sequest HT (A8)	Unambiguous	[K].YIcENQDSISSk.[L]	C3(Carbamidomethyl); K12(iTRAQ4plex)	1	6	P02768	P02768; A0A0C4DGB6; H0YA55; D6RHD5; C9JKR2; B7WNR0	0	2	0.5579	0	1	1	794.374	1587.74	1587.74	-2.12	-0.00169	HCD (High Energy Collision Dissociation)	MS2	0	20.1	30	67.2249	42141	12122019_Fusion_1055_VK_180min_iTRAQ1.raw	F1			107160	88550.2			TRUE				2.42	0.0001924	0.0003126
		TRUE	High	Sequest HT (A8)	Unambiguous	[K].YIcENQDSISSk.[L]	C3(Carbamidomethyl); K12(iTRAQ4plex)	1	6	P02768	P02768; A0A0C4DGB6; H0YA55; D6RHD5; C9JKR2; B7WNR0	0	2	0.5227	0	1	1	794.378	1587.75	1587.74	2.44	0.00194	HCD (High Energy Collision Dissociation)	MS2	19.2563	41.2	23.5	54.2649	32480	12122019_Fusion_1055_VK_180min_iTRAQ1.raw	F1		30098.9	178911	306876			TRUE				3.08	0.0002788	0.0005424
		TRUE	High	Sequest HT (A8)	Unambiguous	[K].YIcENQDSISSk.[L]	C3(Carbamidomethyl); K12(iTRAQ4plex)	1	6	P02768	P02768; A0A0C4DGB6; H0YA55; D6RHD5; C9JKR2; B7WNR0	0	2	0.4762	0	1	1	794.377	1587.75	1587.74	1.63	0.0013	HCD (High Energy Collision Dissociation)	MS2	0	43.1	178.412	58.4109	35604	12122019_Fusion_1055_VK_180min_iTRAQ1.raw	F1		2447.73	39278.2	28554			TRUE				2.73	0.0002788	0.0007159
		TRUE	High	Sequest HT (A8)	Unambiguous	[K].YIcENQDSISSk.[L]	C3(Carbamidomethyl); K12(iTRAQ4plex)	1	6	P02768	P02768; A0A0C4DGB6; H0YA55; D6RHD5; C9JKR2; B7WNR0	0	2	0.3141	0	1	1	794.378	1587.75	1587.74	3.03	0.00241	HCD (High Energy Collision Dissociation)	MS2	27.6273	13.1	30	56.9465	34453	12122019_Fusion_1055_VK_180min_iTRAQ1.raw	F1			67337.1	58670.8			TRUE				2.77	0.0002788	0.001371
		TRUE	High	Sequest HT (A8)	Unambiguous	[K].YIcENQDSISSk.[L]	C3(Carbamidomethyl); K12(iTRAQ4plex)	1	6	P02768	P02768; A0A0C4DGB6; H0YA55; D6RHD5; C9JKR2; B7WNR0	0	2	0.2688	0	1	1	794.38	1587.75	1587.74	4.88	0.00387	HCD (High Energy Collision Dissociation)	MS2	28.8876	14	30	56.9088	34421	12122019_Fusion_1055_VK_180min_iTRAQ1.raw	F1		6021.73	55190.9	75299.1			TRUE				2.79	0.0002788	0.003631
		TRUE	High	Sequest HT (A8)	Selected	[K].YIcENQDSISSk.[L]	C3(Carbamidomethyl); K12(iTRAQ4plex)	1	6	P02768	P02768; A0A0C4DGB6; H0YA55; D6RHD5; C9JKR2; B7WNR0	0	2	0.2202	0	1	1	794.382	1587.76	1587.74	8.37	0.00665	HCD (High Energy Collision Dissociation)	MS2	0	55.3	25.014	53.2669	31723	12122019_Fusion_1055_VK_180min_iTRAQ1.raw	F1		13321.2	449734	183291			TRUE				2.77	0.0004674	0.01352
	TRUE	High	[K].YICENQDSISSK.[L]	1xCarbamidomethyl [C3]; 1xiTRAQ4plex [K12]; 1xiTRAQ4plex [N-Term]		TRUE	1	6	15	P02768	P02768 [287-298]	0	1731.85	0	0.2	99	211.5	89.3		Not Found	High	High	High	High	High	0	0	3.376e-06	4.841e-07	94	4.39	K.YICENQDSISSK.L	[287-298]		Used
		Checked	Confidence	Identifying Node	PSM Ambiguity	Annotated Sequence	Modifications	# Protein Groups	# Proteins	Master Protein Accessions	Protein Accessions	# Missed Cleavages	Charge	DeltaScore	DeltaCn	Rank	Search Engine Rank	m/z [Da]	MH+ [Da]	Theo. MH+ [Da]	DeltaM [ppm]	Deltam/z [Da]	Activation Type	MS Order	Isolation Interference [%]	Average Reporter S/N	Ion Inject Time [ms]	RT [min]	First Scan	Spectrum File	File ID	Abundance: 114	Abundance: 115	Abundance: 116	Abundance: 117	Quan Info	Ions Score	Contaminant	Identity Strict	Identity Relaxed	Expectation Value	XCorr	Percolator q-Value	Percolator PEP
		TRUE	High	Sequest HT (A8)	Unambiguous	[K].yIcENQDSISSk.[L]	N-Term(iTRAQ4plex); C3(Carbamidomethyl); K12(iTRAQ4plex)	1	6	P02768	P02768; A0A0C4DGB6; H0YA55; D6RHD5; C9JKR2; B7WNR0	0	2	0.6623	0	1	1	866.427	1731.85	1731.85	-0.02	-2e-05	HCD (High Energy Collision Dissociation)	MS2	11.8117	54.9	30	66.7464	41758	12122019_Fusion_1055_VK_180min_iTRAQ1.raw	F1		12882.2	410243	101225			TRUE				3.82	0	1.858e-07
		TRUE	High	Sequest HT (A8)	Unambiguous	[K].yIcENQDSISSk.[L]	N-Term(iTRAQ4plex); C3(Carbamidomethyl); K12(iTRAQ4plex)	1	6	P02768	P02768; A0A0C4DGB6; H0YA55; D6RHD5; C9JKR2; B7WNR0	0	2	0.6333	0	1	1	866.427	1731.85	1731.85	0.33	0.00028	HCD (High Energy Collision Dissociation)	MS2	0	78.8	34.081	65.3963	40734	12122019_Fusion_1055_VK_180min_iTRAQ1.raw	F1		11390.8	529093	115011			TRUE				4.39	0	4.841e-07
		TRUE	High	Sequest HT (A8)	Unambiguous	[K].yIcENQDSISSk.[L]	N-Term(iTRAQ4plex); C3(Carbamidomethyl); K12(iTRAQ4plex)	1	6	P02768	P02768; A0A0C4DGB6; H0YA55; D6RHD5; C9JKR2; B7WNR0	0	2	0.6544	0	1	1	866.423	1731.84	1731.85	-4.17	-0.00361	HCD (High Energy Collision Dissociation)	MS2	53.1796	39.5	30	67.4275	42302	12122019_Fusion_1055_VK_180min_iTRAQ1.raw	F1		10992.7	292253	73414.6			TRUE				3.53	0	5.575e-07
		TRUE	High	Sequest HT (A8)	Unambiguous	[K].yIcENQDSISSk.[L]	N-Term(iTRAQ4plex); C3(Carbamidomethyl); K12(iTRAQ4plex)	1	6	P02768	P02768; A0A0C4DGB6; H0YA55; D6RHD5; C9JKR2; B7WNR0	0	2	0.6471	0	1	1	866.426	1731.84	1731.85	-1.36	-0.00118	HCD (High Energy Collision Dissociation)	MS2	4.28843	248.4	1.993	66.0659	41229	12122019_Fusion_1055_VK_180min_iTRAQ1.raw	F1		628670	29851840	5.78952e+06			TRUE				4.93	0	6.616e-07
		TRUE	High	Mascot (A5)	Unambiguous	[K].yIcENQDSISSk.[L]	N-Term(iTRAQ4plex); C3(Carbamidomethyl); K12(iTRAQ4plex)	1	6	P02768	P02768; A0A0C4DGB6; H0YA55; D6RHD5; C9JKR2; B7WNR0	0	2	0.9574	0	1	1	866.427	1731.85	1731.85	-0.02	-2e-05	HCD (High Energy Collision Dissociation)	MS2	11.8117	54.9	30	66.7464	41758	12122019_Fusion_1055_VK_180min_iTRAQ1.raw	F1		12882.2	410243	101225		94	TRUE	27	18	2.23501e-08		0	3.376e-06
		TRUE	High	Mascot (A5)	Unambiguous	[K].yIcENQDSISSk.[L]	N-Term(iTRAQ4plex); C3(Carbamidomethyl); K12(iTRAQ4plex)	1	6	P02768	P02768; A0A0C4DGB6; H0YA55; D6RHD5; C9JKR2; B7WNR0	0	2	0.989	0	1	1	866.426	1731.84	1731.85	-1.36	-0.00118	HCD (High Energy Collision Dissociation)	MS2	4.28843	248.4	1.993	66.0659	41229	12122019_Fusion_1055_VK_180min_iTRAQ1.raw	F1		628670	29851840	5.78952e+06		91	TRUE	27	18	3.9774e-08		0	4.874e-06
		TRUE	High	Mascot (A5)	Unambiguous	[K].yIcENQDSISSk.[L]	N-Term(iTRAQ4plex); C3(Carbamidomethyl); K12(iTRAQ4plex)	1	6	P02768	P02768; A0A0C4DGB6; H0YA55; D6RHD5; C9JKR2; B7WNR0	0	2	1	0	1	1	866.423	1731.84	1731.85	-4.17	-0.00361	HCD (High Energy Collision Dissociation)	MS2	53.1796	39.5	30	67.4275	42302	12122019_Fusion_1055_VK_180min_iTRAQ1.raw	F1		10992.7	292253	73414.6		87	TRUE	27	18	9.58304e-08		0	9.646e-06
		TRUE	High	Mascot (A5)	Unambiguous	[K].yIcENQDSISSk.[L]	N-Term(iTRAQ4plex); C3(Carbamidomethyl); K12(iTRAQ4plex)	1	6	P02768	P02768; A0A0C4DGB6; H0YA55; D6RHD5; C9JKR2; B7WNR0	0	2	1	0	1	1	866.427	1731.85	1731.85	0.33	0.00028	HCD (High Energy Collision Dissociation)	MS2	0	78.8	34.081	65.3963	40734	12122019_Fusion_1055_VK_180min_iTRAQ1.raw	F1		11390.8	529093	115011		86	TRUE	27	18	1.41391e-07		0	1.369e-05
		TRUE	High	Sequest HT (A8)	Unambiguous	[K].yIcENQDSISSk.[L]	N-Term(iTRAQ4plex); C3(Carbamidomethyl); K12(iTRAQ4plex)	1	6	P02768	P02768; A0A0C4DGB6; H0YA55; D6RHD5; C9JKR2; B7WNR0	0	3	0.5759	0	1	1	577.954	1731.85	1731.85	0.29	0.00017	HCD (High Energy Collision Dissociation)	MS2	7.06736	84.6	8.692	66.2958	41401	12122019_Fusion_1055_VK_180min_iTRAQ1.raw	F1		56158	2.17456e+06	607143			TRUE				4.48	0.0001924	2.915e-05
		TRUE	High	Sequest HT (A8)	Unambiguous	[K].yIcENQDSISSk.[L]	N-Term(iTRAQ4plex); C3(Carbamidomethyl); K12(iTRAQ4plex)	1	6	P02768	P02768; A0A0C4DGB6; H0YA55; D6RHD5; C9JKR2; B7WNR0	0	3	0.612	0	1	1	577.953	1731.85	1731.85	-0.35	-0.0002	HCD (High Energy Collision Dissociation)	MS2	0.497898	179.7	0.749	65.9171	41110	12122019_Fusion_1055_VK_180min_iTRAQ1.raw	F1		831504	5.69499e+07	12559013			TRUE				4.82	0.0001924	4.207e-05
		TRUE	High	Sequest HT (A8)	Unambiguous	[K].yIcENQDSISSk.[L]	N-Term(iTRAQ4plex); C3(Carbamidomethyl); K12(iTRAQ4plex)	1	6	P02768	P02768; A0A0C4DGB6; H0YA55; D6RHD5; C9JKR2; B7WNR0	0	3	0.624	0	1	1	577.953	1731.85	1731.85	-0.56	-0.00032	HCD (High Energy Collision Dissociation)	MS2	50.8712	105.4	12.426	65.626	40887	12122019_Fusion_1055_VK_180min_iTRAQ1.raw	F1		41027.9	2.0504e+06	361720			TRUE				4.84	0.0001924	9.219e-05
		TRUE	High	Mascot (A5)	Unambiguous	[K].yIcENQDSISSk.[L]	N-Term(iTRAQ4plex); C3(Carbamidomethyl); K12(iTRAQ4plex)	1	6	P02768	P02768; A0A0C4DGB6; H0YA55; D6RHD5; C9JKR2; B7WNR0	0	3	0.7551	0	1	1	577.953	1731.85	1731.85	-0.56	-0.00032	HCD (High Energy Collision Dissociation)	MS2	50.8712	105.4	12.426	65.626	40887	12122019_Fusion_1055_VK_180min_iTRAQ1.raw	F1		41027.9	2.0504e+06	361720		49	TRUE	27	18	0.00067948		0.001118	0.0007143
		TRUE	High	Mascot (A5)	Unambiguous	[K].yIcENQDSISSk.[L]	N-Term(iTRAQ4plex); C3(Carbamidomethyl); K12(iTRAQ4plex)	1	6	P02768	P02768; A0A0C4DGB6; H0YA55; D6RHD5; C9JKR2; B7WNR0	0	3	0.9153	0	1	1	577.953	1731.85	1731.85	-0.35	-0.0002	HCD (High Energy Collision Dissociation)	MS2	0.497898	179.7	0.749	65.9171	41110	12122019_Fusion_1055_VK_180min_iTRAQ1.raw	F1		831504	5.69499e+07	12559013		59	TRUE	27	18	6.92786e-05		0.001118	0.0007786
		TRUE	High	Mascot (A5)	Unambiguous	[K].yIcENQDSISSk.[L]	N-Term(iTRAQ4plex); C3(Carbamidomethyl); K12(iTRAQ4plex)	1	6	P02768	P02768; A0A0C4DGB6; H0YA55; D6RHD5; C9JKR2; B7WNR0	0	3	0.9032	0	1	1	577.954	1731.85	1731.85	0.29	0.00017	HCD (High Energy Collision Dissociation)	MS2	7.06736	84.6	8.692	66.2958	41401	12122019_Fusion_1055_VK_180min_iTRAQ1.raw	F1		56158	2.17456e+06	607143		62	TRUE	27	18	3.69337e-05		0.001118	0.0011
		TRUE	High	Mascot (A5)	Selected	[K].yIcENQDSISSk.[L]	N-Term(iTRAQ4plex); C3(Carbamidomethyl); K12(iTRAQ4plex)	1	6	P02768	P02768; A0A0C4DGB6; H0YA55; D6RHD5; C9JKR2; B7WNR0	0	3	1	0	1	1	577.956	1731.85	1731.85	3.63	0.0021	HCD (High Energy Collision Dissociation)	MS2	38.291	31.7	30	42.2847	23740	12122019_Fusion_1055_VK_180min_iTRAQ1.raw	F1		6028.4	197838	113545		48	TRUE	27	18	0.000804998		0.001533	0.005906
	TRUE	High	[R].YKAAFTECCQAADKAACLLPK.[L]	3xCarbamidomethyl [C8; C9; C17]; iTRAQ4plex [K]; 1xiTRAQ4plex [N-Term]		TRUE	1	5	4	P02768	P02768 [185-205]	2	2848.45	0	24.6	102.6	119.6	153.2		Not Found	High	High	High	n/a	High		0		1.3e-05		5.33	R.YKAAFTECCQAADKAACLLPK.L	[185-205]		Used
		Checked	Confidence	Identifying Node	PSM Ambiguity	Annotated Sequence	Modifications	# Protein Groups	# Proteins	Master Protein Accessions	Protein Accessions	# Missed Cleavages	Charge	DeltaScore	DeltaCn	Rank	Search Engine Rank	m/z [Da]	MH+ [Da]	Theo. MH+ [Da]	DeltaM [ppm]	Deltam/z [Da]	Activation Type	MS Order	Isolation Interference [%]	Average Reporter S/N	Ion Inject Time [ms]	RT [min]	First Scan	Spectrum File	File ID	Abundance: 114	Abundance: 115	Abundance: 116	Abundance: 117	Quan Info	Ions Score	Contaminant	Identity Strict	Identity Relaxed	Expectation Value	XCorr	Percolator q-Value	Percolator PEP
		TRUE	High	Sequest HT (A8)	Unambiguous	[R].YkAAFTEccQAADkAAcLLPk.[L]	K2(iTRAQ4plex); C8(Carbamidomethyl); C9(Carbamidomethyl); K14(iTRAQ4plex); C17(Carbamidomethyl); K21(iTRAQ4plex)	1	5	P02768	P02768; A0A0C4DGB6; H0YA55; D6RHD5; B7WNR0	2	3	0.0019	0	1	1	950.155	2848.45	2848.45	-0.01	-1e-05	HCD (High Energy Collision Dissociation)	MS2	22.1144	39.4	23.782	93.2785	62178	12122019_Fusion_1055_VK_180min_iTRAQ1.raw	F1		9300.15	295716	191922			TRUE				5.33	0	1.3e-05
		TRUE	High	Sequest HT (A8)	Unambiguous	[R].yKAAFTEccQAADkAAcLLPk.[L]	N-Term(iTRAQ4plex); C8(Carbamidomethyl); C9(Carbamidomethyl); K14(iTRAQ4plex); C17(Carbamidomethyl); K21(iTRAQ4plex)	1	5	P02768	P02768; A0A0C4DGB6; H0YA55; D6RHD5; B7WNR0	2	3		0.0019	2	2	950.155	2848.45	2848.45	-0.01	-1e-05	HCD (High Energy Collision Dissociation)	MS2	22.1144	39.4	23.782	93.2785	62178	12122019_Fusion_1055_VK_180min_iTRAQ1.raw	F1		9300.15	295716	191922			TRUE				5.32	0	1.309e-05
		TRUE	High	Sequest HT (A8)	Unambiguous	[R].yKAAFTEccQAADkAAcLLPk.[L]	N-Term(iTRAQ4plex); C8(Carbamidomethyl); C9(Carbamidomethyl); K14(iTRAQ4plex); C17(Carbamidomethyl); K21(iTRAQ4plex)	1	5	P02768	P02768; A0A0C4DGB6; H0YA55; D6RHD5; B7WNR0	2	4	0.4974	0	1	1	712.869	2848.45	2848.45	0.33	0.00024	HCD (High Energy Collision Dissociation)	MS2	58.0676	26.8	11.57	93.0075	61944	12122019_Fusion_1055_VK_180min_iTRAQ1.raw	F1		20093	325203	345233			TRUE				5.85	0.0001924	3.778e-05
		TRUE	High	Sequest HT (A8)	Unambiguous	[R].YkAAFTEccQAADkAAcLLPk.[L]	K2(iTRAQ4plex); C8(Carbamidomethyl); C9(Carbamidomethyl); K14(iTRAQ4plex); C17(Carbamidomethyl); K21(iTRAQ4plex)	1	5	P02768	P02768; A0A0C4DGB6; H0YA55; D6RHD5; B7WNR0	2	4	0.4974	0	1	2	712.869	2848.45	2848.45	0.33	0.00024	HCD (High Energy Collision Dissociation)	MS2	58.0676	26.8	11.57	93.0075	61944	12122019_Fusion_1055_VK_180min_iTRAQ1.raw	F1		20093	325203	345233			TRUE				5.85	0.0001924	3.785e-05
	TRUE	High	[KR].YLYEIAR.[R]	1xiTRAQ4plex [N-Term]		TRUE	1	4	2	P02768	P02768 [162-168]	0	1071.6	0	0	129.8	166.1	104		Not Found	High	High	High	High	High	0.003603	0.001908	0.08033	0.04051	38	2.7	K.YLYEIAR.R	[162-168]		Used
		Checked	Confidence	Identifying Node	PSM Ambiguity	Annotated Sequence	Modifications	# Protein Groups	# Proteins	Master Protein Accessions	Protein Accessions	# Missed Cleavages	Charge	DeltaScore	DeltaCn	Rank	Search Engine Rank	m/z [Da]	MH+ [Da]	Theo. MH+ [Da]	DeltaM [ppm]	Deltam/z [Da]	Activation Type	MS Order	Isolation Interference [%]	Average Reporter S/N	Ion Inject Time [ms]	RT [min]	First Scan	Spectrum File	File ID	Abundance: 114	Abundance: 115	Abundance: 116	Abundance: 117	Quan Info	Ions Score	Contaminant	Identity Strict	Identity Relaxed	Expectation Value	XCorr	Percolator q-Value	Percolator PEP
		TRUE	High	Sequest HT (A8)	Unambiguous	[KR].yLYEIAR.[R]	N-Term(iTRAQ4plex)	1	4	P02768	P02768; A0A0C4DGB6; H0YA55; H7C013	0	2	0.4481	0	1	1	536.301	1071.6	1071.6	-0.19	-0.0001	HCD (High Energy Collision Dissociation)	MS2	2.32569	387.6	0.898	90.0524	59595	12122019_Fusion_1055_VK_180min_iTRAQ1.raw	F1		2778556	9.70043e+07	30778912			TRUE				2.7	0.001908	0.04051
		TRUE	High	Mascot (A5)	Unambiguous	[KR].yLYEIAR.[R]	N-Term(iTRAQ4plex)	1	4	P02768	P02768; A0A0C4DGB6; H0YA55; H7C013	0	2	0.8421	0	1	1	536.301	1071.6	1071.6	-0.19	-0.0001	HCD (High Energy Collision Dissociation)	MS2	2.32569	387.6	0.898	90.0524	59595	12122019_Fusion_1055_VK_180min_iTRAQ1.raw	F1		2778556	9.70043e+07	30778912		38	TRUE	22	13	0.00334325		0.003603	0.08033
	TRUE	High	[R].YTKKVPQVSTPTLVEVSR.[N]	1xiTRAQ4plex [K]; 1xiTRAQ4plex [N-Term]		TRUE	1	7	8	P02768	P02768 [435-452]	2	2176.25	0	14.9	183.1	76.5	125.5		Not Found	High	High	High	n/a	High		0		1.007e-05		5.62	R.YTKKVPQVSTPTLVEVSR.N	[435-452]		Used
		Checked	Confidence	Identifying Node	PSM Ambiguity	Annotated Sequence	Modifications	# Protein Groups	# Proteins	Master Protein Accessions	Protein Accessions	# Missed Cleavages	Charge	DeltaScore	DeltaCn	Rank	Search Engine Rank	m/z [Da]	MH+ [Da]	Theo. MH+ [Da]	DeltaM [ppm]	Deltam/z [Da]	Activation Type	MS Order	Isolation Interference [%]	Average Reporter S/N	Ion Inject Time [ms]	RT [min]	First Scan	Spectrum File	File ID	Abundance: 114	Abundance: 115	Abundance: 116	Abundance: 117	Quan Info	Ions Score	Contaminant	Identity Strict	Identity Relaxed	Expectation Value	XCorr	Percolator q-Value	Percolator PEP
		TRUE	High	Sequest HT (A8)	Unambiguous	[R].YTkKVPQVSTPTLVEVSR.[N]	K3(iTRAQ4plex)	1	7	P02768	P02768; A0A0C4DGB6; H0YA55; A0A087WWT3; D6RHD5; C9JKR2; B7WNR0	2	3	0.0254	0	1	1	726.086	2176.24	2176.25	-1.54	-0.00112	HCD (High Energy Collision Dissociation)	MS2	8.4823	25.8	34.877	75.9878	48878	12122019_Fusion_1055_VK_180min_iTRAQ1.raw	F1		14094.4	109053	93256.4			TRUE				6.29	0	1.295e-07
		TRUE	High	Sequest HT (A8)	Unambiguous	[R].yTKKVPQVSTPTLVEVSR.[N]	N-Term(iTRAQ4plex)	1	7	P02768	P02768; A0A0C4DGB6; H0YA55; A0A087WWT3; D6RHD5; C9JKR2; B7WNR0	2	3		0.0254	2	2	726.086	2176.24	2176.25	-1.54	-0.00112	HCD (High Energy Collision Dissociation)	MS2	8.4823	25.8	34.877	75.9878	48878	12122019_Fusion_1055_VK_180min_iTRAQ1.raw	F1		14094.4	109053	93256.4			TRUE				6.13	0	2.731e-07
		TRUE	High	Sequest HT (A8)	Unambiguous	[R].YTKkVPQVSTPTLVEVSR.[N]	K4(iTRAQ4plex)	1	7	P02768	P02768; A0A0C4DGB6; H0YA55; A0A087WWT3; D6RHD5; C9JKR2; B7WNR0	2	3		0.0382	3	3	726.086	2176.24	2176.25	-1.54	-0.00112	HCD (High Energy Collision Dissociation)	MS2	8.4823	25.8	34.877	75.9878	48878	12122019_Fusion_1055_VK_180min_iTRAQ1.raw	F1		14094.4	109053	93256.4			TRUE				6.05	0	2.742e-07
		TRUE	High	Sequest HT (A8)	Unambiguous	[R].YTKkVPQVSTPTLVEVSR.[N]	K4(iTRAQ4plex)	1	7	P02768	P02768; A0A0C4DGB6; H0YA55; A0A087WWT3; D6RHD5; C9JKR2; B7WNR0	2	4		0.0018	2	2	544.817	2176.25	2176.25	0.72	0.00039	HCD (High Energy Collision Dissociation)	MS2	39.3268	14.5	7.7	72.7709	46426	12122019_Fusion_1055_VK_180min_iTRAQ1.raw	F1		22436	292931	240341			TRUE				5.61	0	9.949e-06
		TRUE	High	Sequest HT (A8)	Unambiguous	[R].yTKKVPQVSTPTLVEVSR.[N]	N-Term(iTRAQ4plex)	1	7	P02768	P02768; A0A0C4DGB6; H0YA55; A0A087WWT3; D6RHD5; C9JKR2; B7WNR0	2	4	0.0018	0	1	1	544.817	2176.25	2176.25	0.72	0.00039	HCD (High Energy Collision Dissociation)	MS2	39.3268	14.5	7.7	72.7709	46426	12122019_Fusion_1055_VK_180min_iTRAQ1.raw	F1		22436	292931	240341			TRUE				5.62	0	1.007e-05
		TRUE	High	Sequest HT (A8)	Unambiguous	[R].YTkKVPQVSTPTLVEVSR.[N]	K3(iTRAQ4plex)	1	7	P02768	P02768; A0A0C4DGB6; H0YA55; A0A087WWT3; D6RHD5; C9JKR2; B7WNR0	2	4		0.0089	3	3	544.817	2176.25	2176.25	0.72	0.00039	HCD (High Energy Collision Dissociation)	MS2	39.3268	14.5	7.7	72.7709	46426	12122019_Fusion_1055_VK_180min_iTRAQ1.raw	F1		22436	292931	240341			TRUE				5.57	0	1.017e-05
		TRUE	High	Sequest HT (A8)	Unambiguous	[R].YTKkVPQVSTPTLVEVSR.[N]	K4(iTRAQ4plex)	1	7	P02768	P02768; A0A0C4DGB6; H0YA55; A0A087WWT3; D6RHD5; C9JKR2; B7WNR0	2	3	0.0085	0	1	1	726.086	2176.24	2176.25	-0.87	-0.00063	HCD (High Energy Collision Dissociation)	MS2	21.7114	18.6	30	72.6856	46356	12122019_Fusion_1055_VK_180min_iTRAQ1.raw	F1		6599.52	89782.5	75287.8			TRUE				4.72	0.0001924	0.0002786
		TRUE	High	Sequest HT (A8)	Unambiguous	[R].YTkKVPQVSTPTLVEVSR.[N]	K3(iTRAQ4plex)	1	7	P02768	P02768; A0A0C4DGB6; H0YA55; A0A087WWT3; D6RHD5; C9JKR2; B7WNR0	2	3		0.0085	2	2	726.086	2176.24	2176.25	-0.87	-0.00063	HCD (High Energy Collision Dissociation)	MS2	21.7114	18.6	30	72.6856	46356	12122019_Fusion_1055_VK_180min_iTRAQ1.raw	F1		6599.52	89782.5	75287.8			TRUE				4.68	0.0001924	0.0002858
	TRUE	High	[R].YTKKVPQVSTPTLVEVSR.[N]	iTRAQ4plex [K]; 1xiTRAQ4plex [N-Term]		TRUE	1	7	9	P02768	P02768 [435-452]	2	2320.35	0	2.2	60.4	92.4	245		Not Found	High	High	High	n/a	High		0		9.756e-07		7.19	R.YTKKVPQVSTPTLVEVSR.N	[435-452]		Used
		Checked	Confidence	Identifying Node	PSM Ambiguity	Annotated Sequence	Modifications	# Protein Groups	# Proteins	Master Protein Accessions	Protein Accessions	# Missed Cleavages	Charge	DeltaScore	DeltaCn	Rank	Search Engine Rank	m/z [Da]	MH+ [Da]	Theo. MH+ [Da]	DeltaM [ppm]	Deltam/z [Da]	Activation Type	MS Order	Isolation Interference [%]	Average Reporter S/N	Ion Inject Time [ms]	RT [min]	First Scan	Spectrum File	File ID	Abundance: 114	Abundance: 115	Abundance: 116	Abundance: 117	Quan Info	Ions Score	Contaminant	Identity Strict	Identity Relaxed	Expectation Value	XCorr	Percolator q-Value	Percolator PEP
		TRUE	High	Sequest HT (A8)	Unambiguous	[R].YTkkVPQVSTPTLVEVSR.[N]	K3(iTRAQ4plex); K4(iTRAQ4plex)	1	7	P02768	P02768; A0A0C4DGB6; H0YA55; A0A087WWT3; D6RHD5; C9JKR2; B7WNR0	2	3	0.0029	0	1	1	774.12	2320.35	2320.35	-0.86	-0.00067	HCD (High Energy Collision Dissociation)	MS2	9.95873	42.8	14.677	77.5572	50077	12122019_Fusion_1055_VK_180min_iTRAQ1.raw	F1		12282.9	354672	463045			TRUE				6.93	0	1.029e-10
		TRUE	High	Sequest HT (A8)	Unambiguous	[R].yTKkVPQVSTPTLVEVSR.[N]	N-Term(iTRAQ4plex); K4(iTRAQ4plex)	1	7	P02768	P02768; A0A0C4DGB6; H0YA55; A0A087WWT3; D6RHD5; C9JKR2; B7WNR0	2	3		0.0029	2	2	774.12	2320.35	2320.35	-0.86	-0.00067	HCD (High Energy Collision Dissociation)	MS2	9.95873	42.8	14.677	77.5572	50077	12122019_Fusion_1055_VK_180min_iTRAQ1.raw	F1		12282.9	354672	463045			TRUE				6.91	0	1.962e-10
		TRUE	High	Sequest HT (A8)	Unambiguous	[R].yTkKVPQVSTPTLVEVSR.[N]	N-Term(iTRAQ4plex); K3(iTRAQ4plex)	1	7	P02768	P02768; A0A0C4DGB6; H0YA55; A0A087WWT3; D6RHD5; C9JKR2; B7WNR0	2	3		0.0101	3	3	774.12	2320.35	2320.35	-0.86	-0.00067	HCD (High Energy Collision Dissociation)	MS2	9.95873	42.8	14.677	77.5572	50077	12122019_Fusion_1055_VK_180min_iTRAQ1.raw	F1		12282.9	354672	463045			TRUE				6.86	0	6.828e-10
		TRUE	High	Sequest HT (A8)	Unambiguous	[R].yTkKVPQVSTPTLVEVSR.[N]	N-Term(iTRAQ4plex); K3(iTRAQ4plex)	1	7	P02768	P02768; A0A0C4DGB6; H0YA55; A0A087WWT3; D6RHD5; C9JKR2; B7WNR0	2	4	0.0013	0	1	1	580.842	2320.35	2320.35	-0.39	-0.00023	HCD (High Energy Collision Dissociation)	MS2	6.37125	16.6	3.211	77.6167	50122	12122019_Fusion_1055_VK_180min_iTRAQ1.raw	F1			615581	866766			TRUE				7.6	0	1.69e-07
		TRUE	High	Sequest HT (A8)	Unambiguous	[R].yTKkVPQVSTPTLVEVSR.[N]	N-Term(iTRAQ4plex); K4(iTRAQ4plex)	1	7	P02768	P02768; A0A0C4DGB6; H0YA55; A0A087WWT3; D6RHD5; C9JKR2; B7WNR0	2	4		0.0013	2	2	580.842	2320.35	2320.35	-0.39	-0.00023	HCD (High Energy Collision Dissociation)	MS2	6.37125	16.6	3.211	77.6167	50122	12122019_Fusion_1055_VK_180min_iTRAQ1.raw	F1			615581	866766			TRUE				7.59	0	1.695e-07
		TRUE	High	Sequest HT (A8)	Unambiguous	[R].YTkkVPQVSTPTLVEVSR.[N]	K3(iTRAQ4plex); K4(iTRAQ4plex)	1	7	P02768	P02768; A0A0C4DGB6; H0YA55; A0A087WWT3; D6RHD5; C9JKR2; B7WNR0	2	4		0.0105	3	3	580.842	2320.35	2320.35	-0.39	-0.00023	HCD (High Energy Collision Dissociation)	MS2	6.37125	16.6	3.211	77.6167	50122	12122019_Fusion_1055_VK_180min_iTRAQ1.raw	F1			615581	866766			TRUE				7.52	0	1.77e-07
		TRUE	High	Sequest HT (A8)	Unambiguous	[R].yTKkVPQVSTPTLVEVSR.[N]	N-Term(iTRAQ4plex); K4(iTRAQ4plex)	1	7	P02768	P02768; A0A0C4DGB6; H0YA55; A0A087WWT3; D6RHD5; C9JKR2; B7WNR0	2	4	0.0014	0	1	1	580.843	2320.35	2320.35	0.23	0.00014	HCD (High Energy Collision Dissociation)	MS2	21.1045	19.1	11.775	76.9385	49667	12122019_Fusion_1055_VK_180min_iTRAQ1.raw	F1		15850.2	203944	248899			TRUE				7.19	0	9.756e-07
		TRUE	High	Sequest HT (A8)	Unambiguous	[R].yTkKVPQVSTPTLVEVSR.[N]	N-Term(iTRAQ4plex); K3(iTRAQ4plex)	1	7	P02768	P02768; A0A0C4DGB6; H0YA55; A0A087WWT3; D6RHD5; C9JKR2; B7WNR0	2	4		0.0014	2	2	580.843	2320.35	2320.35	0.23	0.00014	HCD (High Energy Collision Dissociation)	MS2	21.1045	19.1	11.775	76.9385	49667	12122019_Fusion_1055_VK_180min_iTRAQ1.raw	F1		15850.2	203944	248899			TRUE				7.18	0	9.855e-07
		TRUE	High	Sequest HT (A8)	Unambiguous	[R].YTkkVPQVSTPTLVEVSR.[N]	K3(iTRAQ4plex); K4(iTRAQ4plex)	1	7	P02768	P02768; A0A0C4DGB6; H0YA55; A0A087WWT3; D6RHD5; C9JKR2; B7WNR0	2	4		0.0014	2	3	580.843	2320.35	2320.35	0.23	0.00014	HCD (High Energy Collision Dissociation)	MS2	21.1045	19.1	11.775	76.9385	49667	12122019_Fusion_1055_VK_180min_iTRAQ1.raw	F1		15850.2	203944	248899			TRUE				7.18	0	9.856e-07
	TRUE	High	[R].YTKKVPQVSTPTLVEVSR.[N]	2xiTRAQ4plex [K3; K4]; 1xiTRAQ4plex [N-Term]		TRUE	1	7	4	P02768	P02768 [435-452]	2	2464.45	0	23.5	125.5	167.4	83.5		Not Found	High	High	High	High	High	0	0	5.514e-05	2.06e-07	29	4.83	R.YTKKVPQVSTPTLVEVSR.N	[435-452]		Used
		Checked	Confidence	Identifying Node	PSM Ambiguity	Annotated Sequence	Modifications	# Protein Groups	# Proteins	Master Protein Accessions	Protein Accessions	# Missed Cleavages	Charge	DeltaScore	DeltaCn	Rank	Search Engine Rank	m/z [Da]	MH+ [Da]	Theo. MH+ [Da]	DeltaM [ppm]	Deltam/z [Da]	Activation Type	MS Order	Isolation Interference [%]	Average Reporter S/N	Ion Inject Time [ms]	RT [min]	First Scan	Spectrum File	File ID	Abundance: 114	Abundance: 115	Abundance: 116	Abundance: 117	Quan Info	Ions Score	Contaminant	Identity Strict	Identity Relaxed	Expectation Value	XCorr	Percolator q-Value	Percolator PEP
		TRUE	High	Sequest HT (A8)	Unambiguous	[R].yTkkVPQVSTPTLVEVSR.[N]	N-Term(iTRAQ4plex); K3(iTRAQ4plex); K4(iTRAQ4plex)	1	7	P02768	P02768; A0A0C4DGB6; H0YA55; A0A087WWT3; D6RHD5; C9JKR2; B7WNR0	2	3	0.7598	0	1	1	822.155	2464.45	2464.45	0.02	2e-05	HCD (High Energy Collision Dissociation)	MS2	27.9784	46.1	23.711	83.1077	54295	12122019_Fusion_1055_VK_180min_iTRAQ1.raw	F1		12061	438884	110976			TRUE				4.83	0	2.06e-07
		TRUE	High	Sequest HT (A8)	Unambiguous	[R].yTkkVPQVSTPTLVEVSR.[N]	N-Term(iTRAQ4plex); K3(iTRAQ4plex); K4(iTRAQ4plex)	1	7	P02768	P02768; A0A0C4DGB6; H0YA55; A0A087WWT3; D6RHD5; C9JKR2; B7WNR0	2	4	0.6527	0	1	1	616.869	2464.45	2464.45	1.65	0.00102	HCD (High Energy Collision Dissociation)	MS2	51.4267	22.7	3.939	82.932	54154	12122019_Fusion_1055_VK_180min_iTRAQ1.raw	F1			1189561	501808			TRUE				5.47	0.0001924	2.946e-05
		TRUE	High	Mascot (A5)	Unambiguous	[R].yTkkVPQVSTPTLVEVSR.[N]	N-Term(iTRAQ4plex); K3(iTRAQ4plex); K4(iTRAQ4plex)	1	7	P02768	P02768; A0A0C4DGB6; H0YA55; A0A087WWT3; D6RHD5; C9JKR2; B7WNR0	2	3	1	0	1	1	822.155	2464.45	2464.45	0.02	2e-05	HCD (High Energy Collision Dissociation)	MS2	27.9784	46.1	23.711	83.1077	54295	12122019_Fusion_1055_VK_180min_iTRAQ1.raw	F1		12061	438884	110976		29	TRUE	21	13	0.0198486		0	5.514e-05
		TRUE	High	Mascot (A5)	Unambiguous	[R].yTkkVPQVSTPTLVEVSR.[N]	N-Term(iTRAQ4plex); K3(iTRAQ4plex); K4(iTRAQ4plex)	1	7	P02768	P02768; A0A0C4DGB6; H0YA55; A0A087WWT3; D6RHD5; C9JKR2; B7WNR0	2	4	1	0	1	1	616.869	2464.45	2464.45	1.65	0.00102	HCD (High Energy Collision Dissociation)	MS2	51.4267	22.7	3.939	82.932	54154	12122019_Fusion_1055_VK_180min_iTRAQ1.raw	F1			1189561	501808		27	TRUE	21	13	0.0293048		0.001533	0.004961
	TRUE	High	[K].TCVADESAENCDK.[S]	2xCarbamidomethyl [C2; C11]		TRUE	1	4	6	P02768	P02768 [76-88]	0	1498.58	0					No Quan Labels	Not Found	Not Found	High	High	n/a	High		0		3.523e-06		2.89	K.TCVADESAENCDK.S	[76-88]		Not Used
		Checked	Confidence	Identifying Node	PSM Ambiguity	Annotated Sequence	Modifications	# Protein Groups	# Proteins	Master Protein Accessions	Protein Accessions	# Missed Cleavages	Charge	DeltaScore	DeltaCn	Rank	Search Engine Rank	m/z [Da]	MH+ [Da]	Theo. MH+ [Da]	DeltaM [ppm]	Deltam/z [Da]	Activation Type	MS Order	Isolation Interference [%]	Average Reporter S/N	Ion Inject Time [ms]	RT [min]	First Scan	Spectrum File	File ID	Abundance: 114	Abundance: 115	Abundance: 116	Abundance: 117	Quan Info	Ions Score	Contaminant	Identity Strict	Identity Relaxed	Expectation Value	XCorr	Percolator q-Value	Percolator PEP
		TRUE	High	Sequest HT (A8)	Unambiguous	[K].TcVADESAENcDK.[S]	C2(Carbamidomethyl); C11(Carbamidomethyl)	1	4	P02768	P02768; A0A0C4DGB6; A0A087WWT3; H7C013	0	2	0.5467	0	1	1	749.793	1498.58	1498.58	0.43	0.00032	HCD (High Energy Collision Dissociation)	MS2	0	0.8	30	30.5555	15087	12122019_Fusion_1055_VK_180min_iTRAQ1.raw	F1				7682.93	No Quan Labels		TRUE				2.89	0	3.523e-06
		TRUE	High	Sequest HT (A8)	Unambiguous	[K].TcVADESAENcDK.[S]	C2(Carbamidomethyl); C11(Carbamidomethyl)	1	4	P02768	P02768; A0A0C4DGB6; A0A087WWT3; H7C013	0	2	0.6316	0	1	1	749.792	1498.58	1498.58	-0.71	-0.00053	HCD (High Energy Collision Dissociation)	MS2	0.243563		8.393	31.9041	16117	12122019_Fusion_1055_VK_180min_iTRAQ1.raw	F1					No Quan Labels		TRUE				3.61	0	7.155e-06
		TRUE	High	Sequest HT (A8)	Unambiguous	[K].TcVADESAENcDK.[S]	C2(Carbamidomethyl); C11(Carbamidomethyl)	1	4	P02768	P02768; A0A0C4DGB6; A0A087WWT3; H7C013	0	2	0.5549	0	1	1	749.792	1498.58	1498.58	-0.71	-0.00053	HCD (High Energy Collision Dissociation)	MS2	0	4.5	178.412	31.2326	15589	12122019_Fusion_1055_VK_180min_iTRAQ1.raw	F1			4117.52	3371.57	No Quan Labels		TRUE				3.64	0	9.164e-06
		TRUE	High	Sequest HT (A8)	Unambiguous	[K].TcVADESAENcDK.[S]	C2(Carbamidomethyl); C11(Carbamidomethyl)	1	4	P02768	P02768; A0A0C4DGB6; A0A087WWT3; H7C013	0	2	0.5514	0	1	1	749.793	1498.58	1498.58	0.5	0.00037	HCD (High Energy Collision Dissociation)	MS2	7.38995	3.1	52.191	33.2421	17097	12122019_Fusion_1055_VK_180min_iTRAQ1.raw	F1			8488.37	8271.51	No Quan Labels		TRUE				3.21	0.0001924	1.66e-05
		TRUE	High	Sequest HT (A8)	Unambiguous	[K].TcVADESAENcDK.[S]	C2(Carbamidomethyl); C11(Carbamidomethyl)	1	4	P02768	P02768; A0A0C4DGB6; A0A087WWT3; H7C013	0	2	0.5552	0	1	1	749.793	1498.58	1498.58	0.18	0.00013	HCD (High Energy Collision Dissociation)	MS2	0	0.6	30	32.5739	16624	12122019_Fusion_1055_VK_180min_iTRAQ1.raw	F1				5791.54	No Quan Labels		TRUE				2.99	0.0001924	5.321e-05
		TRUE	High	Sequest HT (A8)	Unambiguous	[K].TcVADESAENcDK.[S]	C2(Carbamidomethyl); C11(Carbamidomethyl)	1	4	P02768	P02768; A0A0C4DGB6; A0A087WWT3; H7C013	0	2	0.4814	0	1	1	749.793	1498.58	1498.58	0.73	0.00055	HCD (High Energy Collision Dissociation)	MS2	37.7924	3.6	30	34.7621	18231	12122019_Fusion_1055_VK_180min_iTRAQ1.raw	F1			18187.7	17090.5	No Quan Labels		TRUE				2.95	0.0001924	0.0002262
	TRUE	High	[K].TCVADESAENCDK.[S]	2xCarbamidomethyl [C2; C11]; 1xiTRAQ4plex [K13]; 1xiTRAQ4plex [N-Term]		TRUE	1	4	4	P02768	P02768 [76-88]	0	1642.68	0	0.8	154	46.8	198.4		Not Found	High	High	High	n/a	High		0		1.813e-08		5.8	K.TCVADESAENCDK.S	[76-88]		Used
		Checked	Confidence	Identifying Node	PSM Ambiguity	Annotated Sequence	Modifications	# Protein Groups	# Proteins	Master Protein Accessions	Protein Accessions	# Missed Cleavages	Charge	DeltaScore	DeltaCn	Rank	Search Engine Rank	m/z [Da]	MH+ [Da]	Theo. MH+ [Da]	DeltaM [ppm]	Deltam/z [Da]	Activation Type	MS Order	Isolation Interference [%]	Average Reporter S/N	Ion Inject Time [ms]	RT [min]	First Scan	Spectrum File	File ID	Abundance: 114	Abundance: 115	Abundance: 116	Abundance: 117	Quan Info	Ions Score	Contaminant	Identity Strict	Identity Relaxed	Expectation Value	XCorr	Percolator q-Value	Percolator PEP
		TRUE	High	Sequest HT (A8)	Selected	[K].tcVADESAENcDK.[S]	N-Term(iTRAQ4plex); C2(Carbamidomethyl); C11(Carbamidomethyl)	1	4	P02768	P02768; A0A0C4DGB6; A0A087WWT3; H7C013	0	2	0.5828	0	1	1	821.844	1642.68	1642.68	0.17	0.00014	HCD (High Energy Collision Dissociation)	MS2	27.2556	102	13.74	36.168	19216	12122019_Fusion_1055_VK_180min_iTRAQ1.raw	F1		88413.1	499773	1599035			TRUE				5.8	0	1.813e-08
		TRUE	High	Sequest HT (A8)	Unambiguous	[K].TcVADESAENcDk.[S]	C2(Carbamidomethyl); C11(Carbamidomethyl); K13(iTRAQ4plex)	1	4	P02768	P02768; A0A0C4DGB6; A0A087WWT3; H7C013	0	2	0.5786	0	1	1	821.844	1642.68	1642.68	0.23	0.00019	HCD (High Energy Collision Dissociation)	MS2	1.40842	42.8	20.813	38.2434	20786	12122019_Fusion_1055_VK_180min_iTRAQ1.raw	F1		20803.7	318762	267395			TRUE				4.01	0	4.386e-06
		TRUE	High	Sequest HT (A8)	Unambiguous	[K].TcVADESAENcDk.[S]	C2(Carbamidomethyl); C11(Carbamidomethyl); K13(iTRAQ4plex)	1	4	P02768	P02768; A0A0C4DGB6; A0A087WWT3; H7C013	0	2	0.603	0	1	1	821.845	1642.68	1642.68	0.98	0.0008	HCD (High Energy Collision Dissociation)	MS2	0	4.5	30	37.5702	20256	12122019_Fusion_1055_VK_180min_iTRAQ1.raw	F1			21183.5	21660.9			TRUE				2.67	0	5.289e-06
		TRUE	High	Sequest HT (A8)	Unambiguous	[K].TcVADESAENcDk.[S]	C2(Carbamidomethyl); C11(Carbamidomethyl); K13(iTRAQ4plex)	1	4	P02768	P02768; A0A0C4DGB6; A0A087WWT3; H7C013	0	2	0.5737	0	1	1	821.844	1642.68	1642.68	0.67	0.00055	HCD (High Energy Collision Dissociation)	MS2	0	13.4	31.804	38.9177	21286	12122019_Fusion_1055_VK_180min_iTRAQ1.raw	F1			65544.4	58201.6			TRUE				3.19	0.0001924	1.783e-05
	TRUE	High	[K].TCVADESAENCDK.[S]	2xCarbamidomethyl [C2; C11]; 1xiTRAQ4plex [K13]; 1xiTRAQ4plex [N-Term]		TRUE	1	4	9	P02768	P02768 [76-88]	0	1786.78	0	7.5	130.7	197	64.8		Not Found	High	High	High	High	High	0	0	7.845e-07	6.136e-09	76	4.94	K.TCVADESAENCDK.S	[76-88]		Used
		Checked	Confidence	Identifying Node	PSM Ambiguity	Annotated Sequence	Modifications	# Protein Groups	# Proteins	Master Protein Accessions	Protein Accessions	# Missed Cleavages	Charge	DeltaScore	DeltaCn	Rank	Search Engine Rank	m/z [Da]	MH+ [Da]	Theo. MH+ [Da]	DeltaM [ppm]	Deltam/z [Da]	Activation Type	MS Order	Isolation Interference [%]	Average Reporter S/N	Ion Inject Time [ms]	RT [min]	First Scan	Spectrum File	File ID	Abundance: 114	Abundance: 115	Abundance: 116	Abundance: 117	Quan Info	Ions Score	Contaminant	Identity Strict	Identity Relaxed	Expectation Value	XCorr	Percolator q-Value	Percolator PEP
		TRUE	High	Sequest HT (A8)	Unambiguous	[K].tcVADESAENcDk.[S]	N-Term(iTRAQ4plex); C2(Carbamidomethyl); C11(Carbamidomethyl); K13(iTRAQ4plex)	1	4	P02768	P02768; A0A0C4DGB6; A0A087WWT3; H7C013	0	2	0.5466	0	1	1	893.895	1786.78	1786.78	0.37	0.00033	HCD (High Energy Collision Dissociation)	MS2	0	96	34.08	41.4094	23098	12122019_Fusion_1055_VK_180min_iTRAQ1.raw	F1		15900.3	753185	72775.1			TRUE				4.94	0	6.136e-09
		TRUE	High	Sequest HT (A8)	Unambiguous	[K].tcVADESAENcDk.[S]	N-Term(iTRAQ4plex); C2(Carbamidomethyl); C11(Carbamidomethyl); K13(iTRAQ4plex)	1	4	P02768	P02768; A0A0C4DGB6; A0A087WWT3; H7C013	0	2	0.5219	0	1	1	893.895	1786.78	1786.78	0.02	2e-05	HCD (High Energy Collision Dissociation)	MS2	0	63	73.946	42.0913	23596	12122019_Fusion_1055_VK_180min_iTRAQ1.raw	F1		3963.96	216327	29461.8			TRUE				4.33	0	1.957e-08
		TRUE	High	Mascot (A5)	Unambiguous	[K].tcVADESAENcDk.[S]	N-Term(iTRAQ4plex); C2(Carbamidomethyl); C11(Carbamidomethyl); K13(iTRAQ4plex)	1	4	P02768	P02768; A0A0C4DGB6; A0A087WWT3; H7C013	0	2	0.8026	0	1	1	893.895	1786.78	1786.78	0.37	0.00033	HCD (High Energy Collision Dissociation)	MS2	0	96	34.08	41.4094	23098	12122019_Fusion_1055_VK_180min_iTRAQ1.raw	F1		15900.3	753185	72775.1		76	TRUE	24	16	8.95738e-07		0	7.845e-07
		TRUE	High	Mascot (A5)	Unambiguous	[K].tcVADESAENcDk.[S]	N-Term(iTRAQ4plex); C2(Carbamidomethyl); C11(Carbamidomethyl); K13(iTRAQ4plex)	1	4	P02768	P02768; A0A0C4DGB6; A0A087WWT3; H7C013	0	2	0.8	0	1	1	893.895	1786.78	1786.78	0.02	2e-05	HCD (High Energy Collision Dissociation)	MS2	0	63	73.946	42.0913	23596	12122019_Fusion_1055_VK_180min_iTRAQ1.raw	F1		3963.96	216327	29461.8		65	TRUE	24	16	9.7099e-06		0	8.444e-06
		TRUE	High	Sequest HT (A8)	Unambiguous	[K].tcVADESAENcDk.[S]	N-Term(iTRAQ4plex); C2(Carbamidomethyl); C11(Carbamidomethyl); K13(iTRAQ4plex)	1	4	P02768	P02768; A0A0C4DGB6; A0A087WWT3; H7C013	0	3	0.4638	0	1	1	596.266	1786.78	1786.78	0.53	0.00031	HCD (High Energy Collision Dissociation)	MS2	29.2242	53.8	25.031	42.0547	23567	12122019_Fusion_1055_VK_180min_iTRAQ1.raw	F1		15906.9	510347	119618			TRUE				4.42	0.0001924	2.9e-05
		TRUE	High	Sequest HT (A8)	Unambiguous	[K].tcVADESAENcDk.[S]	N-Term(iTRAQ4plex); C2(Carbamidomethyl); C11(Carbamidomethyl); K13(iTRAQ4plex)	1	4	P02768	P02768; A0A0C4DGB6; A0A087WWT3; H7C013	0	3	0.4252	0	1	1	596.266	1786.78	1786.78	0.94	0.00056	HCD (High Energy Collision Dissociation)	MS2	20.1172	80.5	30	41.3848	23078	12122019_Fusion_1055_VK_180min_iTRAQ1.raw	F1		18194.6	663401	139788			TRUE				4.61	0.0001924	4.074e-05
		TRUE	High	Mascot (A5)	Unambiguous	[K].tcVADESAENcDk.[S]	N-Term(iTRAQ4plex); C2(Carbamidomethyl); C11(Carbamidomethyl); K13(iTRAQ4plex)	1	4	P02768	P02768; A0A0C4DGB6; A0A087WWT3; H7C013	0	3	0.9286	0	1	1	596.266	1786.78	1786.78	0.53	0.00031	HCD (High Energy Collision Dissociation)	MS2	29.2242	53.8	25.031	42.0547	23567	12122019_Fusion_1055_VK_180min_iTRAQ1.raw	F1		15906.9	510347	119618		42	TRUE	24	16	0.00207745		0	0.0003541
		TRUE	High	Mascot (A5)	Unambiguous	[K].tcVADESAENcDk.[S]	N-Term(iTRAQ4plex); C2(Carbamidomethyl); C11(Carbamidomethyl); K13(iTRAQ4plex)	1	4	P02768	P02768; A0A0C4DGB6; A0A087WWT3; H7C013	0	3	0.7568	0	1	1	596.266	1786.78	1786.78	0.94	0.00056	HCD (High Energy Collision Dissociation)	MS2	20.1172	80.5	30	41.3848	23078	12122019_Fusion_1055_VK_180min_iTRAQ1.raw	F1		18194.6	663401	139788		37	TRUE	25	16	0.0067996		0	0.0003657
		TRUE	High	Mascot (A5)	Selected	[K].tcVADESAENcDk.[S]	N-Term(iTRAQ4plex); C2(Carbamidomethyl); C11(Carbamidomethyl); K13(iTRAQ4plex)	1	4	P02768	P02768; A0A0C4DGB6; A0A087WWT3; H7C013	0	2	0.8857	0	1	1	893.897	1786.79	1786.78	2.01	0.00179	HCD (High Energy Collision Dissociation)	MS2	0	9	30	40.736	22613	12122019_Fusion_1055_VK_180min_iTRAQ1.raw	F1			77164.1	8488.73		35	TRUE	25	16	0.0118456		0.003456	0.04186
	TRUE	High	[K].TCVADESAENCDKSLHTLFGDK.[L]	2xCarbamidomethyl [C2; C11]		TRUE	1	4	1	P02768	P02768 [76-97]	1	2497.1	0					No Quan Labels	Not Found	High	High	High	n/a	High		0		1.121e-06		5.45	K.TCVADESAENCDKSLHTLFGDK.L	[76-97]		Not Used
		Checked	Confidence	Identifying Node	PSM Ambiguity	Annotated Sequence	Modifications	# Protein Groups	# Proteins	Master Protein Accessions	Protein Accessions	# Missed Cleavages	Charge	DeltaScore	DeltaCn	Rank	Search Engine Rank	m/z [Da]	MH+ [Da]	Theo. MH+ [Da]	DeltaM [ppm]	Deltam/z [Da]	Activation Type	MS Order	Isolation Interference [%]	Average Reporter S/N	Ion Inject Time [ms]	RT [min]	First Scan	Spectrum File	File ID	Abundance: 114	Abundance: 115	Abundance: 116	Abundance: 117	Quan Info	Ions Score	Contaminant	Identity Strict	Identity Relaxed	Expectation Value	XCorr	Percolator q-Value	Percolator PEP
		TRUE	High	Sequest HT (A8)	Unambiguous	[K].TcVADESAENcDKSLHTLFGDK.[L]	C2(Carbamidomethyl); C11(Carbamidomethyl)	1	4	P02768	P02768; A0A0C4DGB6; A0A087WWT3; H7C013	1	4	0.4037	0	1	1	625.03	2497.1	2497.1	1.18	0.00074	HCD (High Energy Collision Dissociation)	MS2	37.489	17.3	23.5	82.3781	53730	12122019_Fusion_1055_VK_180min_iTRAQ1.raw	F1		7176.41	125180	89946.3	No Quan Labels		TRUE				5.45	0	1.121e-06
	TRUE	High	[K].TCVADESAENCDKSLHTLFGDK.[L]	2xCarbamidomethyl [C2; C11]; 1xiTRAQ4plex [K]		TRUE	1	4	1	P02768	P02768 [76-97]	1	2641.2	0	35.3	199.8	25.9	139		Not Found	High	High	High	n/a	High		0		6.132e-07		5.05	K.TCVADESAENCDKSLHTLFGDK.L	[76-97]		Used
		Checked	Confidence	Identifying Node	PSM Ambiguity	Annotated Sequence	Modifications	# Protein Groups	# Proteins	Master Protein Accessions	Protein Accessions	# Missed Cleavages	Charge	DeltaScore	DeltaCn	Rank	Search Engine Rank	m/z [Da]	MH+ [Da]	Theo. MH+ [Da]	DeltaM [ppm]	Deltam/z [Da]	Activation Type	MS Order	Isolation Interference [%]	Average Reporter S/N	Ion Inject Time [ms]	RT [min]	First Scan	Spectrum File	File ID	Abundance: 114	Abundance: 115	Abundance: 116	Abundance: 117	Quan Info	Ions Score	Contaminant	Identity Strict	Identity Relaxed	Expectation Value	XCorr	Percolator q-Value	Percolator PEP
		TRUE	High	Sequest HT (A8)	Unambiguous	[K].TcVADESAENcDKSLHTLFGDk.[L]	C2(Carbamidomethyl); C11(Carbamidomethyl); K22(iTRAQ4plex)	1	4	P02768	P02768; A0A0C4DGB6; A0A087WWT3; H7C013	1	3	0.4515	0	1	1	881.07	2641.2	2641.2	-1.14	-0.001	HCD (High Energy Collision Dissociation)	MS2	23.0006	19.1	30.399	84.7823	55552	12122019_Fusion_1055_VK_180min_iTRAQ1.raw	F1		13145	46540.7	126411			TRUE				5.05	0	6.132e-07
	TRUE	High	[K].TCVADESAENCDKSLHTLFGDK.[L]	2xCarbamidomethyl [C2; C11]; 2xiTRAQ4plex [K13; K22]; 1xiTRAQ4plex [N-Term]		TRUE	1	4	4	P02768	P02768 [76-97]	1	2929.4	0	5.5	149	178.2	67.2		Not Found	High	High	High	High	High	0.001118	0	0.001893	6.492e-07	44	7.08	K.TCVADESAENCDKSLHTLFGDK.L	[76-97]		Used
		Checked	Confidence	Identifying Node	PSM Ambiguity	Annotated Sequence	Modifications	# Protein Groups	# Proteins	Master Protein Accessions	Protein Accessions	# Missed Cleavages	Charge	DeltaScore	DeltaCn	Rank	Search Engine Rank	m/z [Da]	MH+ [Da]	Theo. MH+ [Da]	DeltaM [ppm]	Deltam/z [Da]	Activation Type	MS Order	Isolation Interference [%]	Average Reporter S/N	Ion Inject Time [ms]	RT [min]	First Scan	Spectrum File	File ID	Abundance: 114	Abundance: 115	Abundance: 116	Abundance: 117	Quan Info	Ions Score	Contaminant	Identity Strict	Identity Relaxed	Expectation Value	XCorr	Percolator q-Value	Percolator PEP
		TRUE	High	Sequest HT (A8)	Unambiguous	[K].tcVADESAENcDkSLHTLFGDk.[L]	N-Term(iTRAQ4plex); C2(Carbamidomethyl); C11(Carbamidomethyl); K13(iTRAQ4plex); K22(iTRAQ4plex)	1	4	P02768	P02768; A0A0C4DGB6; A0A087WWT3; H7C013	1	4	0.4887	0	1	1	733.106	2929.4	2929.4	-0.88	-0.00065	HCD (High Energy Collision Dissociation)	MS2	29.1527	51.3	23.5	86.6745	56990	12122019_Fusion_1055_VK_180min_iTRAQ1.raw	F1		19809.2	528588	103361			TRUE				7.08	0	6.492e-07
		TRUE	High	Sequest HT (A8)	Unambiguous	[K].tcVADESAENcDkSLHTLFGDk.[L]	N-Term(iTRAQ4plex); C2(Carbamidomethyl); C11(Carbamidomethyl); K13(iTRAQ4plex); K22(iTRAQ4plex)	1	4	P02768	P02768; A0A0C4DGB6; A0A087WWT3; H7C013	1	3	0.5438	0	1	1	977.141	2929.41	2929.4	1.44	0.0014	HCD (High Energy Collision Dissociation)	MS2	0	14.7	30	86.7132	57020	12122019_Fusion_1055_VK_180min_iTRAQ1.raw	F1			117848	20169.4			TRUE				3.77	0.0001924	0.0001033
		TRUE	High	Mascot (A5)	Unambiguous	[K].tcVADESAENcDkSLHTLFGDk.[L]	N-Term(iTRAQ4plex); C2(Carbamidomethyl); C11(Carbamidomethyl); K13(iTRAQ4plex); K22(iTRAQ4plex)	1	4	P02768	P02768; A0A0C4DGB6; A0A087WWT3; H7C013	1	4	0.9474	0	1	1	733.106	2929.4	2929.4	-0.88	-0.00065	HCD (High Energy Collision Dissociation)	MS2	29.1527	51.3	23.5	86.6745	56990	12122019_Fusion_1055_VK_180min_iTRAQ1.raw	F1		19809.2	528588	103361		38	TRUE	30	21	0.0195486		0	0.0001121
		TRUE	High	Mascot (A5)	Unambiguous	[K].tcVADESAENcDkSLHTLFGDk.[L]	N-Term(iTRAQ4plex); C2(Carbamidomethyl); C11(Carbamidomethyl); K13(iTRAQ4plex); K22(iTRAQ4plex)	1	4	P02768	P02768; A0A0C4DGB6; A0A087WWT3; H7C013	1	3	0.9773	0	1	1	977.141	2929.41	2929.4	1.44	0.0014	HCD (High Energy Collision Dissociation)	MS2	0	14.7	30	86.7132	57020	12122019_Fusion_1055_VK_180min_iTRAQ1.raw	F1			117848	20169.4		44	TRUE	30	21	0.0047055		0.001118	0.001893
	TRUE	High	[K].TCVADESAENCDKSLHTLFGDKLCTVATLR.[E]	3xCarbamidomethyl [C2; C11; C24]		TRUE	1	4	2	P02768	P02768 [76-105]	2	3411.6	0					No Quan Labels	Not Found	High	High	High	n/a	High		0		6.394e-09		7.38	K.TCVADESAENCDKSLHTLFGDKLCTVATLR.E	[76-105]		Not Used
		Checked	Confidence	Identifying Node	PSM Ambiguity	Annotated Sequence	Modifications	# Protein Groups	# Proteins	Master Protein Accessions	Protein Accessions	# Missed Cleavages	Charge	DeltaScore	DeltaCn	Rank	Search Engine Rank	m/z [Da]	MH+ [Da]	Theo. MH+ [Da]	DeltaM [ppm]	Deltam/z [Da]	Activation Type	MS Order	Isolation Interference [%]	Average Reporter S/N	Ion Inject Time [ms]	RT [min]	First Scan	Spectrum File	File ID	Abundance: 114	Abundance: 115	Abundance: 116	Abundance: 117	Quan Info	Ions Score	Contaminant	Identity Strict	Identity Relaxed	Expectation Value	XCorr	Percolator q-Value	Percolator PEP
		TRUE	High	Sequest HT (A8)	Unambiguous	[K].TcVADESAENcDKSLHTLFGDKLcTVATLR.[E]	C2(Carbamidomethyl); C11(Carbamidomethyl); C24(Carbamidomethyl)	1	4	P02768	P02768; A0A0C4DGB6; A0A087WWT3; H7C013	2	4	0.6328	0	1	1	853.655	3411.6	3411.6	0.59	0.00051	HCD (High Energy Collision Dissociation)	MS2	16.7407	13.8	25.984	106.8	73078	12122019_Fusion_1055_VK_180min_iTRAQ1.raw	F1		6711.14	100260	49010.9	No Quan Labels		TRUE				7.38	0	6.394e-09
		TRUE	High	Sequest HT (A8)	Unambiguous	[K].TcVADESAENcDKSLHTLFGDKLcTVATLR.[E]	C2(Carbamidomethyl); C11(Carbamidomethyl); C24(Carbamidomethyl)	1	4	P02768	P02768; A0A0C4DGB6; A0A087WWT3; H7C013	2	4	0.6261	0	1	1	853.657	3411.6	3411.6	2.04	0.00174	HCD (High Energy Collision Dissociation)	MS2	21.5197	11.8	26.476	107.544	73692	12122019_Fusion_1055_VK_180min_iTRAQ1.raw	F1		5731.35	78364	43695.9	No Quan Labels		TRUE				7.14	0	1.051e-07
	TRUE	High	[K].TCVADESAENCDKSLHTLFGDKLCTVATLR.[E]	3xCarbamidomethyl [C2; C11; C24]; 1xiTRAQ4plex [K]		TRUE	1	4	3	P02768	P02768 [76-105]	2	3555.7	0	2.7	134.7	56.4	206.3		Not Found	High	High	High	n/a	High		0		6.873e-06		6.6	K.TCVADESAENCDKSLHTLFGDKLCTVATLR.E	[76-105]		Used
		Checked	Confidence	Identifying Node	PSM Ambiguity	Annotated Sequence	Modifications	# Protein Groups	# Proteins	Master Protein Accessions	Protein Accessions	# Missed Cleavages	Charge	DeltaScore	DeltaCn	Rank	Search Engine Rank	m/z [Da]	MH+ [Da]	Theo. MH+ [Da]	DeltaM [ppm]	Deltam/z [Da]	Activation Type	MS Order	Isolation Interference [%]	Average Reporter S/N	Ion Inject Time [ms]	RT [min]	First Scan	Spectrum File	File ID	Abundance: 114	Abundance: 115	Abundance: 116	Abundance: 117	Quan Info	Ions Score	Contaminant	Identity Strict	Identity Relaxed	Expectation Value	XCorr	Percolator q-Value	Percolator PEP
		TRUE	High	Sequest HT (A8)	Unambiguous	[K].TcVADESAENcDKSLHTLFGDkLcTVATLR.[E]	C2(Carbamidomethyl); C11(Carbamidomethyl); K22(iTRAQ4plex); C24(Carbamidomethyl)	1	4	P02768	P02768; A0A0C4DGB6; A0A087WWT3; H7C013	2	4	0.2443	0	1	1	889.68	3555.7	3555.7	-0.75	-0.00067	HCD (High Energy Collision Dissociation)	MS2	17.2318	17.3	10.178	111.233	76829	12122019_Fusion_1055_VK_180min_iTRAQ1.raw	F1		13132.1	135326	373383			TRUE				6.14	0	2.479e-08
		TRUE	High	Sequest HT (A8)	Unambiguous	[K].TcVADESAENcDKSLHTLFGDkLcTVATLR.[E]	C2(Carbamidomethyl); C11(Carbamidomethyl); K22(iTRAQ4plex); C24(Carbamidomethyl)	1	4	P02768	P02768; A0A0C4DGB6; A0A087WWT3; H7C013	2	3	0.3581	0	1	1	1185.9	3555.69	3555.7	-2.45	-0.0029	HCD (High Energy Collision Dissociation)	MS2	0	4.4	30	111.245	76839	12122019_Fusion_1055_VK_180min_iTRAQ1.raw	F1			10671.3	31777.9			TRUE				4.58	0.0001924	3.243e-05
		TRUE	High	Sequest HT (A8)	Unambiguous	[K].TcVADESAENcDkSLHTLFGDKLcTVATLR.[E]	C2(Carbamidomethyl); C11(Carbamidomethyl); K13(iTRAQ4plex); C24(Carbamidomethyl)	1	4	P02768	P02768; A0A0C4DGB6; A0A087WWT3; H7C013	2	4	0.3769	0	1	1	889.682	3555.71	3555.7	1.5	0.00134	HCD (High Energy Collision Dissociation)	MS2	28.2074	22	23.5	107.026	73270	12122019_Fusion_1055_VK_180min_iTRAQ1.raw	F1		11907	139916	125044			TRUE				5.28	0.0001924	8.414e-05
	TRUE	High	[K].TCVADESAENCDKSLHTLFGDKLCTVATLR.[E]	3xCarbamidomethyl [C2; C11; C24]; 2xiTRAQ4plex [K13; K22]; 1xiTRAQ4plex [N-Term]		TRUE	1	4	1	P02768	P02768 [76-105]	2	3843.9	0	19	126	191.3	63.7		Not Found	High	High	High	High	High	0	0	0.0004193	1.183e-05	21	6.4	K.TCVADESAENCDKSLHTLFGDKLCTVATLR.E	[76-105]		Used
		Checked	Confidence	Identifying Node	PSM Ambiguity	Annotated Sequence	Modifications	# Protein Groups	# Proteins	Master Protein Accessions	Protein Accessions	# Missed Cleavages	Charge	DeltaScore	DeltaCn	Rank	Search Engine Rank	m/z [Da]	MH+ [Da]	Theo. MH+ [Da]	DeltaM [ppm]	Deltam/z [Da]	Activation Type	MS Order	Isolation Interference [%]	Average Reporter S/N	Ion Inject Time [ms]	RT [min]	First Scan	Spectrum File	File ID	Abundance: 114	Abundance: 115	Abundance: 116	Abundance: 117	Quan Info	Ions Score	Contaminant	Identity Strict	Identity Relaxed	Expectation Value	XCorr	Percolator q-Value	Percolator PEP
		TRUE	High	Sequest HT (A8)	Selected	[K].tcVADESAENcDkSLHTLFGDkLcTVATLR.[E]	N-Term(iTRAQ4plex); C2(Carbamidomethyl); C11(Carbamidomethyl); K13(iTRAQ4plex); K22(iTRAQ4plex); C24(Carbamidomethyl)	1	4	P02768	P02768; A0A0C4DGB6; A0A087WWT3; H7C013	2	4	0.5552	0	1	1	961.727	3843.89	3843.9	-4.48	-0.0043	HCD (High Energy Collision Dissociation)	MS2	17.6584	43.5	19.058	111.437	76996	12122019_Fusion_1055_VK_180min_iTRAQ1.raw	F1		13246	549005	92638.7			TRUE				6.07	0	5.03e-06
	TRUE	High	[K].TCVADESAENCDKSLHTLFGDKLCTVATLR.[E]	3xCarbamidomethyl [C2; C11; C24]; iTRAQ4plex [K]; 1xiTRAQ4plex [N-Term]		TRUE	1	4	3	P02768	P02768 [76-105]	2	3699.8	0	15.8	37.6	140.4	206.2		Not Found	High	High	High	n/a	High		0		7.601e-06		7.85	K.TCVADESAENCDKSLHTLFGDKLCTVATLR.E	[76-105]		Used
		Checked	Confidence	Identifying Node	PSM Ambiguity	Annotated Sequence	Modifications	# Protein Groups	# Proteins	Master Protein Accessions	Protein Accessions	# Missed Cleavages	Charge	DeltaScore	DeltaCn	Rank	Search Engine Rank	m/z [Da]	MH+ [Da]	Theo. MH+ [Da]	DeltaM [ppm]	Deltam/z [Da]	Activation Type	MS Order	Isolation Interference [%]	Average Reporter S/N	Ion Inject Time [ms]	RT [min]	First Scan	Spectrum File	File ID	Abundance: 114	Abundance: 115	Abundance: 116	Abundance: 117	Quan Info	Ions Score	Contaminant	Identity Strict	Identity Relaxed	Expectation Value	XCorr	Percolator q-Value	Percolator PEP
		TRUE	High	Sequest HT (A8)	Unambiguous	[K].TcVADESAENcDkSLHTLFGDkLcTVATLR.[E]	C2(Carbamidomethyl); C11(Carbamidomethyl); K13(iTRAQ4plex); K22(iTRAQ4plex); C24(Carbamidomethyl)	1	4	P02768	P02768; A0A0C4DGB6; A0A087WWT3; H7C013	2	4	0.25	0	1	1	925.708	3699.81	3699.8	2.19	0.00203	HCD (High Energy Collision Dissociation)	MS2	0	30.5	27.044	111.923	77387	12122019_Fusion_1055_VK_180min_iTRAQ1.raw	F1		4822.37	154484	187095			TRUE				6.72	0	1.88e-07
		TRUE	High	Sequest HT (A8)	Unambiguous	[K].TcVADESAENcDkSLHTLFGDkLcTVATLR.[E]	C2(Carbamidomethyl); C11(Carbamidomethyl); K13(iTRAQ4plex); K22(iTRAQ4plex); C24(Carbamidomethyl)	1	4	P02768	P02768; A0A0C4DGB6; A0A087WWT3; H7C013	2	4	0.473	0	1	1	925.702	3699.79	3699.8	-3.98	-0.00368	HCD (High Energy Collision Dissociation)	MS2	17.8363	18.3	12.318	111.216	76814	12122019_Fusion_1055_VK_180min_iTRAQ1.raw	F1			294582	151196			TRUE				7.21	0	1.482e-06
		TRUE	High	Sequest HT (A8)	Unambiguous	[K].TcVADESAENcDkSLHTLFGDkLcTVATLR.[E]	C2(Carbamidomethyl); C11(Carbamidomethyl); K13(iTRAQ4plex); K22(iTRAQ4plex); C24(Carbamidomethyl)	1	4	P02768	P02768; A0A0C4DGB6; A0A087WWT3; H7C013	2	3	0.3539	0	1	1	1233.94	3699.79	3699.8	-2.93	-0.00362	HCD (High Energy Collision Dissociation)	MS2	0	7.5	30	111.274	76860	12122019_Fusion_1055_VK_180min_iTRAQ1.raw	F1			42382.9	27637.9			TRUE				4.38	0.0002788	0.001044
	TRUE	High	[K].SLHTLFGDK.[L]			TRUE	1	4	1	P02768	P02768 [89-97]	0	1017.54	0					No Quan Labels	Not Found	High	High	High	n/a	High		0.0004674		0.008435		2.95	K.SLHTLFGDK.L	[89-97]		Not Used
		Checked	Confidence	Identifying Node	PSM Ambiguity	Annotated Sequence	Modifications	# Protein Groups	# Proteins	Master Protein Accessions	Protein Accessions	# Missed Cleavages	Charge	DeltaScore	DeltaCn	Rank	Search Engine Rank	m/z [Da]	MH+ [Da]	Theo. MH+ [Da]	DeltaM [ppm]	Deltam/z [Da]	Activation Type	MS Order	Isolation Interference [%]	Average Reporter S/N	Ion Inject Time [ms]	RT [min]	First Scan	Spectrum File	File ID	Abundance: 114	Abundance: 115	Abundance: 116	Abundance: 117	Quan Info	Ions Score	Contaminant	Identity Strict	Identity Relaxed	Expectation Value	XCorr	Percolator q-Value	Percolator PEP
		TRUE	High	Sequest HT (A8)	Unambiguous	[K].SLHTLFGDK.[L]		1	4	P02768	P02768; A0A0C4DGB6; A0A087WWT3; H7C013	0	2	0.5186	0	1	1	509.272	1017.54	1017.54	0.41	0.00021	HCD (High Energy Collision Dissociation)	MS2	43.6082	32.5	30	59.3572	36248	12122019_Fusion_1055_VK_180min_iTRAQ1.raw	F1		12573.5	184884	134521	No Quan Labels		TRUE				2.95	0.0004674	0.008435
	TRUE	High	[K].SLHTLFGDK.[L]	1xiTRAQ4plex [K9]; 1xiTRAQ4plex [N-Term]		TRUE	1	4	2	P02768	P02768 [89-97]	0	1305.74	0	6.5	113	193.9	86.6		Not Found	High	High	High	High	High	0.0009131	0.0001924	0.0005987	7.632e-05	47	3.62	K.SLHTLFGDK.L	[89-97]		Used
		Checked	Confidence	Identifying Node	PSM Ambiguity	Annotated Sequence	Modifications	# Protein Groups	# Proteins	Master Protein Accessions	Protein Accessions	# Missed Cleavages	Charge	DeltaScore	DeltaCn	Rank	Search Engine Rank	m/z [Da]	MH+ [Da]	Theo. MH+ [Da]	DeltaM [ppm]	Deltam/z [Da]	Activation Type	MS Order	Isolation Interference [%]	Average Reporter S/N	Ion Inject Time [ms]	RT [min]	First Scan	Spectrum File	File ID	Abundance: 114	Abundance: 115	Abundance: 116	Abundance: 117	Quan Info	Ions Score	Contaminant	Identity Strict	Identity Relaxed	Expectation Value	XCorr	Percolator q-Value	Percolator PEP
		TRUE	High	Sequest HT (A8)	Unambiguous	[K].sLHTLFGDk.[L]	N-Term(iTRAQ4plex); K9(iTRAQ4plex)	1	4	P02768	P02768; A0A0C4DGB6; A0A087WWT3; H7C013	0	2	0.5773	0	1	1	653.374	1305.74	1305.74	0	0	HCD (High Energy Collision Dissociation)	MS2	33.9024	147	13.037	71.4475	45426	12122019_Fusion_1055_VK_180min_iTRAQ1.raw	F1		56376.4	2.63928e+06	597031			TRUE				3.62	0.0001924	7.632e-05
		TRUE	High	Mascot (A5)	Unambiguous	[K].sLHTLFGDk.[L]	N-Term(iTRAQ4plex); K9(iTRAQ4plex)	1	4	P02768	P02768; A0A0C4DGB6; A0A087WWT3; H7C013	0	2	0.6809	0	1	1	653.374	1305.74	1305.74	0	0	HCD (High Energy Collision Dissociation)	MS2	33.9024	147	13.037	71.4475	45426	12122019_Fusion_1055_VK_180min_iTRAQ1.raw	F1		56376.4	2.63928e+06	597031		47	TRUE	25	16	0.000733397		0.0009131	0.0005987
	TRUE	High	[K].SLHTLFGDKLCTVATLR.[E]	1xCarbamidomethyl [C11]		TRUE	1	4	7	P02768	P02768 [89-105]	1	1932.04	0					No Quan Labels	Not Found	High	High	High	n/a	High		0		3.14e-08		5.75	K.SLHTLFGDKLCTVATLR.E	[89-105]		Not Used
		Checked	Confidence	Identifying Node	PSM Ambiguity	Annotated Sequence	Modifications	# Protein Groups	# Proteins	Master Protein Accessions	Protein Accessions	# Missed Cleavages	Charge	DeltaScore	DeltaCn	Rank	Search Engine Rank	m/z [Da]	MH+ [Da]	Theo. MH+ [Da]	DeltaM [ppm]	Deltam/z [Da]	Activation Type	MS Order	Isolation Interference [%]	Average Reporter S/N	Ion Inject Time [ms]	RT [min]	First Scan	Spectrum File	File ID	Abundance: 114	Abundance: 115	Abundance: 116	Abundance: 117	Quan Info	Ions Score	Contaminant	Identity Strict	Identity Relaxed	Expectation Value	XCorr	Percolator q-Value	Percolator PEP
		TRUE	High	Sequest HT (A8)	Unambiguous	[K].SLHTLFGDKLcTVATLR.[E]	C11(Carbamidomethyl)	1	4	P02768	P02768; A0A0C4DGB6; A0A087WWT3; H7C013	1	3	0.6696	0	1	1	644.684	1932.04	1932.04	0.43	0.00028	HCD (High Energy Collision Dissociation)	MS2	23.6724	12.3	8.937	100.533	68003	12122019_Fusion_1055_VK_180min_iTRAQ1.raw	F1			247670	158989	No Quan Labels		TRUE				5.75	0	3.14e-08
		TRUE	High	Sequest HT (A8)	Unambiguous	[K].SLHTLFGDKLcTVATLR.[E]	C11(Carbamidomethyl)	1	4	P02768	P02768; A0A0C4DGB6; A0A087WWT3; H7C013	1	2	0.613	0	1	1	966.523	1932.04	1932.04	1.01	0.00097	HCD (High Energy Collision Dissociation)	MS2	27.6898	5.6	30	100.548	68015	12122019_Fusion_1055_VK_180min_iTRAQ1.raw	F1			30234	23464	No Quan Labels		TRUE				3.85	0	1.644e-07
		TRUE	High	Sequest HT (A8)	Unambiguous	[K].SLHTLFGDKLcTVATLR.[E]	C11(Carbamidomethyl)	1	4	P02768	P02768; A0A0C4DGB6; A0A087WWT3; H7C013	1	3	0.5728	0	1	1	644.684	1932.04	1932.04	0.2	0.00013	HCD (High Energy Collision Dissociation)	MS2	46.071	32.4	23.5	101.554	68824	12122019_Fusion_1055_VK_180min_iTRAQ1.raw	F1		16463.7	258852	145671	No Quan Labels		TRUE				5.22	0	1.204e-06
		TRUE	High	Sequest HT (A8)	Unambiguous	[K].SLHTLFGDKLcTVATLR.[E]	C11(Carbamidomethyl)	1	4	P02768	P02768; A0A0C4DGB6; A0A087WWT3; H7C013	1	2	0.616	0	1	1	966.522	1932.04	1932.04	-0.2	-0.00019	HCD (High Energy Collision Dissociation)	MS2	22.8252	8.9	31.703	100.632	68084	12122019_Fusion_1055_VK_180min_iTRAQ1.raw	F1			48680.1	33383.2	No Quan Labels		TRUE				3.75	0.0001924	1.625e-05
		TRUE	High	Sequest HT (A8)	Unambiguous	[K].SLHTLFGDKLcTVATLR.[E]	C11(Carbamidomethyl)	1	4	P02768	P02768; A0A0C4DGB6; A0A087WWT3; H7C013	1	2	0.534	0	1	1	966.523	1932.04	1932.04	0.91	0.00088	HCD (High Energy Collision Dissociation)	MS2	0	11.2	30	101.236	68564	12122019_Fusion_1055_VK_180min_iTRAQ1.raw	F1			62944.9	45684.6	No Quan Labels		TRUE				3.82	0.0001924	2.152e-05
		TRUE	High	Sequest HT (A8)	Unambiguous	[K].SLHTLFGDKLcTVATLR.[E]	C11(Carbamidomethyl)	1	4	P02768	P02768; A0A0C4DGB6; A0A087WWT3; H7C013	1	4	0.5462	0	1	1	483.765	1932.04	1932.04	-0.42	-0.0002	HCD (High Energy Collision Dissociation)	MS2	5.66023	3.3	11.549	101.164	68508	12122019_Fusion_1055_VK_180min_iTRAQ1.raw	F1			31771.1	50934.8	No Quan Labels		TRUE				5.73	0.0001924	9.909e-05
		TRUE	High	Sequest HT (A8)	Unambiguous	[K].SLHTLFGDKLcTVATLR.[E]	C11(Carbamidomethyl)	1	4	P02768	P02768; A0A0C4DGB6; A0A087WWT3; H7C013	1	4	0.5714	0	1	1	483.765	1932.04	1932.04	1.44	0.00069	HCD (High Energy Collision Dissociation)	MS2	26.0769	9.9	23.5	100.485	67960	12122019_Fusion_1055_VK_180min_iTRAQ1.raw	F1			51944.7	72309	No Quan Labels		TRUE				5.81	0.0001924	0.0001538
	TRUE	High	[K].SLHTLFGDKLCTVATLR.[E]	1xCarbamidomethyl [C11]; 1xiTRAQ4plex [K9]; 1xiTRAQ4plex [N-Term]		TRUE	1	4	3	P02768	P02768 [89-105]	1	2220.24	0	1.8	99	185.7	113.5		Not Found	High	High	High	High	High	0	0	0.0001422	6.039e-08	42	5.56	K.SLHTLFGDKLCTVATLR.E	[89-105]		Used
		Checked	Confidence	Identifying Node	PSM Ambiguity	Annotated Sequence	Modifications	# Protein Groups	# Proteins	Master Protein Accessions	Protein Accessions	# Missed Cleavages	Charge	DeltaScore	DeltaCn	Rank	Search Engine Rank	m/z [Da]	MH+ [Da]	Theo. MH+ [Da]	DeltaM [ppm]	Deltam/z [Da]	Activation Type	MS Order	Isolation Interference [%]	Average Reporter S/N	Ion Inject Time [ms]	RT [min]	First Scan	Spectrum File	File ID	Abundance: 114	Abundance: 115	Abundance: 116	Abundance: 117	Quan Info	Ions Score	Contaminant	Identity Strict	Identity Relaxed	Expectation Value	XCorr	Percolator q-Value	Percolator PEP
		TRUE	High	Sequest HT (A8)	Unambiguous	[K].sLHTLFGDkLcTVATLR.[E]	N-Term(iTRAQ4plex); K9(iTRAQ4plex); C11(Carbamidomethyl)	1	4	P02768	P02768; A0A0C4DGB6; A0A087WWT3; H7C013	1	3	0.6277	0	1	1	740.752	2220.24	2220.24	-0.27	-0.0002	HCD (High Energy Collision Dissociation)	MS2	29.9755	100.7	4.496	107.835	73932	12122019_Fusion_1055_VK_180min_iTRAQ1.raw	F1		100033	4950977	1.50917e+06			TRUE				5.56	0	6.039e-08
		TRUE	High	Sequest HT (A8)	Selected	[K].sLHTLFGDkLcTVATLR.[E]	N-Term(iTRAQ4plex); K9(iTRAQ4plex); C11(Carbamidomethyl)	1	4	P02768	P02768; A0A0C4DGB6; A0A087WWT3; H7C013	1	2	0.5853	0	1	1	1110.62	2220.24	2220.24	0.26	0.00029	HCD (High Energy Collision Dissociation)	MS2	0	26.4	30	107.84	73936	12122019_Fusion_1055_VK_180min_iTRAQ1.raw	F1			171800	77243.8			TRUE				2.99	0.0001924	5.281e-05
		TRUE	High	Mascot (A5)	Unambiguous	[K].sLHTLFGDkLcTVATLR.[E]	N-Term(iTRAQ4plex); K9(iTRAQ4plex); C11(Carbamidomethyl)	1	4	P02768	P02768; A0A0C4DGB6; A0A087WWT3; H7C013	1	3	1	0	1	1	740.752	2220.24	2220.24	-0.27	-0.0002	HCD (High Energy Collision Dissociation)	MS2	29.9755	100.7	4.496	107.835	73932	12122019_Fusion_1055_VK_180min_iTRAQ1.raw	F1		100033	4950977	1.50917e+06		42	TRUE	26	18	0.00295118		0	0.0001422
	TRUE	High	[K].SLHTLFGDKLCTVATLR.[E]	1xCarbamidomethyl [C11]; 1xiTRAQ4plex [K9]; 1xiTRAQ4plex [N-Term]		TRUE	1	4	12	P02768	P02768 [89-105]	1	2076.14	0	146.5	135.5	22.3	95.7		High	High	High	High	n/a	High		0		1.215e-09		7.57	K.SLHTLFGDKLCTVATLR.E	[89-105]		Used
		Checked	Confidence	Identifying Node	PSM Ambiguity	Annotated Sequence	Modifications	# Protein Groups	# Proteins	Master Protein Accessions	Protein Accessions	# Missed Cleavages	Charge	DeltaScore	DeltaCn	Rank	Search Engine Rank	m/z [Da]	MH+ [Da]	Theo. MH+ [Da]	DeltaM [ppm]	Deltam/z [Da]	Activation Type	MS Order	Isolation Interference [%]	Average Reporter S/N	Ion Inject Time [ms]	RT [min]	First Scan	Spectrum File	File ID	Abundance: 114	Abundance: 115	Abundance: 116	Abundance: 117	Quan Info	Ions Score	Contaminant	Identity Strict	Identity Relaxed	Expectation Value	XCorr	Percolator q-Value	Percolator PEP
		TRUE	High	Sequest HT (A8)	Unambiguous	[K].sLHTLFGDKLcTVATLR.[E]	N-Term(iTRAQ4plex); C11(Carbamidomethyl)	1	4	P02768	P02768; A0A0C4DGB6; A0A087WWT3; H7C013	1	3	0.5469	0	1	1	692.718	2076.14	2076.14	0.24	0.00017	HCD (High Energy Collision Dissociation)	MS2	32.9343	41.7	16.241	103.003	69979	12122019_Fusion_1055_VK_180min_iTRAQ1.raw	F1	7234.75	46013.5	150693	512998			TRUE				7.57	0	1.215e-09
		TRUE	High	Sequest HT (A8)	Unambiguous	[K].SLHTLFGDkLcTVATLR.[E]	K9(iTRAQ4plex); C11(Carbamidomethyl)	1	4	P02768	P02768; A0A0C4DGB6; A0A087WWT3; H7C013	1	2	0.668	0	1	1	1038.57	2076.14	2076.14	-1.11	-0.00115	HCD (High Energy Collision Dissociation)	MS2	0	27.6	21.405	106.574	72895	12122019_Fusion_1055_VK_180min_iTRAQ1.raw	F1		19689	131667	224752			TRUE				4.85	0	2.642e-08
		TRUE	High	Sequest HT (A8)	Unambiguous	[K].SLHTLFGDkLcTVATLR.[E]	K9(iTRAQ4plex); C11(Carbamidomethyl)	1	4	P02768	P02768; A0A0C4DGB6; A0A087WWT3; H7C013	1	3	0.3862	0	1	1	692.718	2076.14	2076.14	0.38	0.00026	HCD (High Energy Collision Dissociation)	MS2	5.90719	37.8	1.261	106.54	72866	12122019_Fusion_1055_VK_180min_iTRAQ1.raw	F1		626425	2.56211e+06	5497561			TRUE				4.48	0	3.417e-06
		TRUE	High	Sequest HT (A8)	Selected	[K].SLHTLFGDkLcTVATLR.[E]	K9(iTRAQ4plex); C11(Carbamidomethyl)	1	4	P02768	P02768; A0A0C4DGB6; A0A087WWT3; H7C013	1	2	0.5043	0	1	1	1038.57	2076.14	2076.14	0.43	0.00045	HCD (High Energy Collision Dissociation)	MS2	58.6497	25.9	66.587	107.25	73451	12122019_Fusion_1055_VK_180min_iTRAQ1.raw	F1		3426.73	59299.3	47775.8			TRUE				3.49	0	8.025e-06
		TRUE	High	Sequest HT (A8)	Unambiguous	[K].sLHTLFGDKLcTVATLR.[E]	N-Term(iTRAQ4plex); C11(Carbamidomethyl)	1	4	P02768	P02768; A0A0C4DGB6; A0A087WWT3; H7C013	1	4	0.4819	0	1	1	519.79	2076.14	2076.14	-0.32	-0.00017	HCD (High Energy Collision Dissociation)	MS2	39.9541	48.2	30	102.957	69938	12122019_Fusion_1055_VK_180min_iTRAQ1.raw	F1	8389.01	29233	76695.8	351306			TRUE				6.35	0.0001924	1.378e-05
		TRUE	High	Sequest HT (A8)	Unambiguous	[K].SLHTLFGDkLcTVATLR.[E]	K9(iTRAQ4plex); C11(Carbamidomethyl)	1	4	P02768	P02768; A0A0C4DGB6; A0A087WWT3; H7C013	1	4	0.2554	0	1	1	519.79	2076.14	2076.14	-0.36	-0.00018	HCD (High Energy Collision Dissociation)	MS2	8.05512	49.9	23.5	106.733	73021	12122019_Fusion_1055_VK_180min_iTRAQ1.raw	F1		32353.8	182206	443077			TRUE				6.5	0.0001924	1.651e-05
		TRUE	High	Sequest HT (A8)	Unambiguous	[K].SLHTLFGDkLcTVATLR.[E]	K9(iTRAQ4plex); C11(Carbamidomethyl)	1	4	P02768	P02768; A0A0C4DGB6; A0A087WWT3; H7C013	1	4	0.2182	0	1	1	519.79	2076.14	2076.14	0.24	0.00013	HCD (High Energy Collision Dissociation)	MS2	25.5559	28.4	30	107.416	73584	12122019_Fusion_1055_VK_180min_iTRAQ1.raw	F1		11118.7	86914.2	181154			TRUE				5.27	0.0001924	2.282e-05
		TRUE	High	Sequest HT (A8)	Unambiguous	[K].SLHTLFGDkLcTVATLR.[E]	K9(iTRAQ4plex); C11(Carbamidomethyl)	1	4	P02768	P02768; A0A0C4DGB6; A0A087WWT3; H7C013	1	3	0.2971	0	1	1	692.718	2076.14	2076.14	0.39	0.00027	HCD (High Energy Collision Dissociation)	MS2	26.1637	60.8	36.138	107.271	73469	12122019_Fusion_1055_VK_180min_iTRAQ1.raw	F1	4175.7	23495.1	206902	253393			TRUE				4.88	0.0001924	3.94e-05
		TRUE	High	Sequest HT (A8)	Selected	[K].SLHTLFGDkLcTVATLR.[E]	K9(iTRAQ4plex); C11(Carbamidomethyl)	1	4	P02768	P02768; A0A0C4DGB6; A0A087WWT3; H7C013	1	4	0.3662	0	1	1	519.791	2076.14	2076.14	1.06	0.00055	HCD (High Energy Collision Dissociation)	MS2	25.8314	25.9	30	104.097	70899	12122019_Fusion_1055_VK_180min_iTRAQ1.raw	F1		12732.7	96590.4	139894			TRUE				5.98	0.0001924	6.898e-05
		TRUE	High	Sequest HT (A8)	Unambiguous	[K].SLHTLFGDkLcTVATLR.[E]	K9(iTRAQ4plex); C11(Carbamidomethyl)	1	4	P02768	P02768; A0A0C4DGB6; A0A087WWT3; H7C013	1	4	0.3169	0	1	1	519.79	2076.14	2076.14	-0.01	-1e-05	HCD (High Energy Collision Dissociation)	MS2	30.2962	25.4	6.676	106.059	72489	12122019_Fusion_1055_VK_180min_iTRAQ1.raw	F1		63348.3	289327	801383			TRUE				5.49	0.0001924	7.967e-05
		TRUE	High	Sequest HT (A8)	Unambiguous	[K].SLHTLFGDkLcTVATLR.[E]	K9(iTRAQ4plex); C11(Carbamidomethyl)	1	4	P02768	P02768; A0A0C4DGB6; A0A087WWT3; H7C013	1	3	0.5208	0	1	1	692.719	2076.14	2076.14	1.01	0.0007	HCD (High Energy Collision Dissociation)	MS2	26.8423	40.8	23.5	104.098	70900	12122019_Fusion_1055_VK_180min_iTRAQ1.raw	F1		25084.9	218861	281025			TRUE				4.8	0.0001924	0.0001099
		TRUE	High	Sequest HT (A8)	Unambiguous	[K].SLHTLFGDkLcTVATLR.[E]	K9(iTRAQ4plex); C11(Carbamidomethyl)	1	4	P02768	P02768; A0A0C4DGB6; A0A087WWT3; H7C013	1	3	0.4864	0	1	1	692.719	2076.14	2076.14	1.86	0.00128	HCD (High Energy Collision Dissociation)	MS2	78.6105	35.5	23.5	109.098	75022	12122019_Fusion_1055_VK_180min_iTRAQ1.raw	F1	6706.2	18297	230893	196715			TRUE				4.42	0.0001924	0.0001187
	TRUE	High	[K].TPVSDRVTK.[C]	1xiTRAQ4plex [K9]; 1xiTRAQ4plex [N-Term]		TRUE	1	7	2	P02768	P02768 [491-499]	1	1290.76	0	19.8	69.6	200.6	110		Not Found	High	High	High	High	High	0.002094	0.0002788	0.01766	0.002775	36	2.69	K.TPVSDRVTK.C	[491-499]		Used
		Checked	Confidence	Identifying Node	PSM Ambiguity	Annotated Sequence	Modifications	# Protein Groups	# Proteins	Master Protein Accessions	Protein Accessions	# Missed Cleavages	Charge	DeltaScore	DeltaCn	Rank	Search Engine Rank	m/z [Da]	MH+ [Da]	Theo. MH+ [Da]	DeltaM [ppm]	Deltam/z [Da]	Activation Type	MS Order	Isolation Interference [%]	Average Reporter S/N	Ion Inject Time [ms]	RT [min]	First Scan	Spectrum File	File ID	Abundance: 114	Abundance: 115	Abundance: 116	Abundance: 117	Quan Info	Ions Score	Contaminant	Identity Strict	Identity Relaxed	Expectation Value	XCorr	Percolator q-Value	Percolator PEP
		TRUE	High	Sequest HT (A8)	Unambiguous	[K].tPVSDRVTk.[C]	N-Term(iTRAQ4plex); K9(iTRAQ4plex)	1	7	P02768	P02768; A0A0C4DGB6; H0YA55; A0A087WWT3; D6RHD5; C9JKR2; B7WNR0	1	2	0.4498	0	1	1	645.885	1290.76	1290.76	-0.09	-6e-05	HCD (High Energy Collision Dissociation)	MS2	15.1161	103.8	30.722	36.03	19127	12122019_Fusion_1055_VK_180min_iTRAQ1.raw	F1		9805.69	770976	214159			TRUE				2.69	0.0002788	0.002775
		TRUE	High	Mascot (A5)	Unambiguous	[K].tPVSDRVTk.[C]	N-Term(iTRAQ4plex); K9(iTRAQ4plex)	1	7	P02768	P02768; A0A0C4DGB6; H0YA55; A0A087WWT3; D6RHD5; C9JKR2; B7WNR0	1	2	0.8333	0	1	1	645.885	1290.76	1290.76	-0.09	-6e-05	HCD (High Energy Collision Dissociation)	MS2	15.1161	103.8	30.722	36.03	19127	12122019_Fusion_1055_VK_180min_iTRAQ1.raw	F1		9805.69	770976	214159		36	TRUE	24	16	0.00836592		0.002094	0.01766
	TRUE	High	[K].TYETTLEK.[C]	1xiTRAQ4plex [K8]; 1xiTRAQ4plex [N-Term]		TRUE	1	6	8	P02768	P02768 [376-383]	0	1128.59	0	2	169.5	78.8	149.7		Not Found	High	High	High	n/a	High		0.0002788		0.00309		2.74	K.TYETTLEK.C	[376-383]		Used
		Checked	Confidence	Identifying Node	PSM Ambiguity	Annotated Sequence	Modifications	# Protein Groups	# Proteins	Master Protein Accessions	Protein Accessions	# Missed Cleavages	Charge	DeltaScore	DeltaCn	Rank	Search Engine Rank	m/z [Da]	MH+ [Da]	Theo. MH+ [Da]	DeltaM [ppm]	Deltam/z [Da]	Activation Type	MS Order	Isolation Interference [%]	Average Reporter S/N	Ion Inject Time [ms]	RT [min]	First Scan	Spectrum File	File ID	Abundance: 114	Abundance: 115	Abundance: 116	Abundance: 117	Quan Info	Ions Score	Contaminant	Identity Strict	Identity Relaxed	Expectation Value	XCorr	Percolator q-Value	Percolator PEP
		TRUE	High	Sequest HT (A8)	Unambiguous	[K].TYETTLEk.[C]	K8(iTRAQ4plex)	1	6	P02768	P02768; A0A0C4DGB6; H0YA55; D6RHD5; C9JKR2; B7WNR0	0	2	0.635	0	1	1	564.799	1128.59	1128.59	0.13	8e-05	HCD (High Energy Collision Dissociation)	MS2	37.2835	65.2	30.053	59.1066	36062	12122019_Fusion_1055_VK_180min_iTRAQ1.raw	F1		24355.8	367682	259714			TRUE				2.74	0.0002788	0.00309
		TRUE	High	Sequest HT (A8)	Unambiguous	[K].TYETTLEk.[C]	K8(iTRAQ4plex)	1	6	P02768	P02768; A0A0C4DGB6; H0YA55; D6RHD5; C9JKR2; B7WNR0	0	2	0.6907	0	1	1	564.799	1128.59	1128.59	-0.35	-0.0002	HCD (High Energy Collision Dissociation)	MS2	5.55642	95.8	6.141	52.9048	31453	12122019_Fusion_1055_VK_180min_iTRAQ1.raw	F1		167846	2.10859e+06	2231940			TRUE				2.91	0.0003943	0.003836
		TRUE	High	Sequest HT (A8)	Unambiguous	[K].TYETTLEk.[C]	K8(iTRAQ4plex)	1	6	P02768	P02768; A0A0C4DGB6; H0YA55; D6RHD5; C9JKR2; B7WNR0	0	2	0.6585	0	1	1	564.799	1128.59	1128.59	-0.57	-0.00032	HCD (High Energy Collision Dissociation)	MS2	50.6351	102.1	9.352	52.9847	31511	12122019_Fusion_1055_VK_180min_iTRAQ1.raw	F1		83948.7	1.56466e+06	1.55044e+06			TRUE				2.87	0.0003943	0.004001
		TRUE	High	Sequest HT (A8)	Unambiguous	[K].tYETTLEK.[C]	N-Term(iTRAQ4plex)	1	6	P02768	P02768; A0A0C4DGB6; H0YA55; D6RHD5; C9JKR2; B7WNR0	0	2	0.4322	0	1	1	564.799	1128.59	1128.59	-0.33	-0.00019	HCD (High Energy Collision Dissociation)	MS2	54.9994	62	6.723	48.3258	28120	12122019_Fusion_1055_VK_180min_iTRAQ1.raw	F1		130157	193954	2.42944e+06			TRUE				2.73	0.0003943	0.004137
		TRUE	High	Sequest HT (A8)	Unambiguous	[K].TYETTLEk.[C]	K8(iTRAQ4plex)	1	6	P02768	P02768; A0A0C4DGB6; H0YA55; D6RHD5; C9JKR2; B7WNR0	0	2	0.6424	0	1	1	564.799	1128.59	1128.59	0.3	0.00017	HCD (High Energy Collision Dissociation)	MS2	29.7622	78.6	13.971	52.2329	30955	12122019_Fusion_1055_VK_180min_iTRAQ1.raw	F1		69787.2	875996	743594			TRUE				2.88	0.0003943	0.005039
		TRUE	High	Sequest HT (A8)	Unambiguous	[K].TYETTLEk.[C]	K8(iTRAQ4plex)	1	6	P02768	P02768; A0A0C4DGB6; H0YA55; D6RHD5; C9JKR2; B7WNR0	0	2	0.5691	0	1	1	564.797	1128.59	1128.59	-2.53	-0.00143	HCD (High Energy Collision Dissociation)	MS2	77.3194	50.6	30	54.9715	33025	12122019_Fusion_1055_VK_180min_iTRAQ1.raw	F1		14841.8	281122	209014			TRUE				2.46	0.001417	0.02928
		TRUE	High	Sequest HT (A8)	Unambiguous	[K].TYETTLEk.[C]	K8(iTRAQ4plex)	1	6	P02768	P02768; A0A0C4DGB6; H0YA55; D6RHD5; C9JKR2; B7WNR0	0	2	0.506	0	1	1	564.796	1128.58	1128.59	-5.66	-0.0032	HCD (High Energy Collision Dissociation)	MS2	13.1614	34	30	54.255	32473	12122019_Fusion_1055_VK_180min_iTRAQ1.raw	F1		15099.3	153002	155631			TRUE				2.49	0.001908	0.03971
		TRUE	High	Sequest HT (A8)	Selected	[K].TYETTLEk.[C]	K8(iTRAQ4plex)	1	6	P02768	P02768; A0A0C4DGB6; H0YA55; D6RHD5; C9JKR2; B7WNR0	0	2	0.3482	0	1	1	564.796	1128.58	1128.59	-5.01	-0.00283	HCD (High Energy Collision Dissociation)	MS2	50.1981	47.9	23.5	53.5813	31965	12122019_Fusion_1055_VK_180min_iTRAQ1.raw	F1		25234.7	327540	301182			TRUE				2.47	0.002716	0.0493
	TRUE	High	[K].TYETTLEK.[C]	1xiTRAQ4plex [K8]; 1xiTRAQ4plex [N-Term]		TRUE	1	6	3	P02768	P02768 [376-383]	0	1272.69	0	6	115.9	182	96.1		Not Found	High	High	High	High	High	0.001118	0.0002788	0.003362	0.001025	49	2.98	K.TYETTLEK.C	[376-383]		Used
		Checked	Confidence	Identifying Node	PSM Ambiguity	Annotated Sequence	Modifications	# Protein Groups	# Proteins	Master Protein Accessions	Protein Accessions	# Missed Cleavages	Charge	DeltaScore	DeltaCn	Rank	Search Engine Rank	m/z [Da]	MH+ [Da]	Theo. MH+ [Da]	DeltaM [ppm]	Deltam/z [Da]	Activation Type	MS Order	Isolation Interference [%]	Average Reporter S/N	Ion Inject Time [ms]	RT [min]	First Scan	Spectrum File	File ID	Abundance: 114	Abundance: 115	Abundance: 116	Abundance: 117	Quan Info	Ions Score	Contaminant	Identity Strict	Identity Relaxed	Expectation Value	XCorr	Percolator q-Value	Percolator PEP
		TRUE	High	Sequest HT (A8)	Unambiguous	[K].tYETTLEk.[C]	N-Term(iTRAQ4plex); K8(iTRAQ4plex)	1	6	P02768	P02768; A0A0C4DGB6; H0YA55; D6RHD5; C9JKR2; B7WNR0	0	2	0.5917	0	1	1	636.85	1272.69	1272.69	-0.12	-8e-05	HCD (High Energy Collision Dissociation)	MS2	25.3738	137.8	17.118	57.747	35059	12122019_Fusion_1055_VK_180min_iTRAQ1.raw	F1		40817.4	1.74913e+06	468013			TRUE				3.38	0.0002788	0.0005636
		TRUE	High	Sequest HT (A8)	Selected	[K].tYETTLEk.[C]	N-Term(iTRAQ4plex); K8(iTRAQ4plex)	1	6	P02768	P02768; A0A0C4DGB6; H0YA55; D6RHD5; C9JKR2; B7WNR0	0	2	0.4295	0	1	1	636.849	1272.69	1272.69	-1.55	-0.00099	HCD (High Energy Collision Dissociation)	MS2	72.632	105.7	30.603	57.0735	34547	12122019_Fusion_1055_VK_180min_iTRAQ1.raw	F1		28139.8	773478	204234			TRUE				2.98	0.0002788	0.001025
		TRUE	High	Mascot (A5)	Unambiguous	[K].tYETTLEk.[C]	N-Term(iTRAQ4plex); K8(iTRAQ4plex)	1	6	P02768	P02768; A0A0C4DGB6; H0YA55; D6RHD5; C9JKR2; B7WNR0	0	2	0.9796	0	1	1	636.85	1272.69	1272.69	-0.12	-8e-05	HCD (High Energy Collision Dissociation)	MS2	25.3738	137.8	17.118	57.747	35059	12122019_Fusion_1055_VK_180min_iTRAQ1.raw	F1		40817.4	1.74913e+06	468013		49	TRUE	25	16	0.00050256		0.001118	0.003362
	TRUE	High	[K].DVCKNYAEAK.[D]	1xCarbamidomethyl [C3]; 1xiTRAQ4plex [K]; 1xiTRAQ4plex [N-Term]		TRUE	1	6	2	P02768	P02768 [338-347]	1	1341.66	0	51.7	208.9	24.1	115.3		Not Found	High	High	High	n/a	High		0.0002788		0.0008213		3.23	K.DVCKNYAEAK.D	[338-347]		Used
		Checked	Confidence	Identifying Node	PSM Ambiguity	Annotated Sequence	Modifications	# Protein Groups	# Proteins	Master Protein Accessions	Protein Accessions	# Missed Cleavages	Charge	DeltaScore	DeltaCn	Rank	Search Engine Rank	m/z [Da]	MH+ [Da]	Theo. MH+ [Da]	DeltaM [ppm]	Deltam/z [Da]	Activation Type	MS Order	Isolation Interference [%]	Average Reporter S/N	Ion Inject Time [ms]	RT [min]	First Scan	Spectrum File	File ID	Abundance: 114	Abundance: 115	Abundance: 116	Abundance: 117	Quan Info	Ions Score	Contaminant	Identity Strict	Identity Relaxed	Expectation Value	XCorr	Percolator q-Value	Percolator PEP
		TRUE	High	Sequest HT (A8)	Selected	[K].DVcKNYAEAk.[D]	C3(Carbamidomethyl); K10(iTRAQ4plex)	1	6	P02768	P02768; A0A0C4DGB6; H0YA55; D6RHD5; C9JKR2; B7WNR0	1	2	0.6679	0	1	1	671.333	1341.66	1341.66	0.37	0.00025	HCD (High Energy Collision Dissociation)	MS2	0	9.8	40.669	35.4453	18762	12122019_Fusion_1055_VK_180min_iTRAQ1.raw	F1		6628.27	13789.5	48383.7			TRUE				2.74	0.0002788	0.0006651
		TRUE	High	Sequest HT (A8)	Unambiguous	[K].DVckNYAEAK.[D]	C3(Carbamidomethyl); K4(iTRAQ4plex)	1	6	P02768	P02768; A0A0C4DGB6; H0YA55; D6RHD5; C9JKR2; B7WNR0	1	2	0.1053	0	1	1	671.332	1341.66	1341.66	-1.24	-0.00083	HCD (High Energy Collision Dissociation)	MS2	0	33.4	178.412	33.085	16998	12122019_Fusion_1055_VK_180min_iTRAQ1.raw	F1		4038.27	19778.2	33025.6			TRUE				3.23	0.0002788	0.0008213
	TRUE	High	[K].DVFLGMFLYEYAR.[R]			TRUE	1	6	2	P02768	P02768 [348-360]	0	1623.79	0					No Quan Labels	Not Found	High	High	High	n/a	High		0.0001924		1.437e-05		3.37	K.DVFLGMFLYEYAR.R	[348-360]		Not Used
		Checked	Confidence	Identifying Node	PSM Ambiguity	Annotated Sequence	Modifications	# Protein Groups	# Proteins	Master Protein Accessions	Protein Accessions	# Missed Cleavages	Charge	DeltaScore	DeltaCn	Rank	Search Engine Rank	m/z [Da]	MH+ [Da]	Theo. MH+ [Da]	DeltaM [ppm]	Deltam/z [Da]	Activation Type	MS Order	Isolation Interference [%]	Average Reporter S/N	Ion Inject Time [ms]	RT [min]	First Scan	Spectrum File	File ID	Abundance: 114	Abundance: 115	Abundance: 116	Abundance: 117	Quan Info	Ions Score	Contaminant	Identity Strict	Identity Relaxed	Expectation Value	XCorr	Percolator q-Value	Percolator PEP
		TRUE	High	Sequest HT (A8)	Unambiguous	[K].DVFLGMFLYEYAR.[R]		1	6	P02768	P02768; A0A0C4DGB6; H0YA55; D6RHD5; C9JKR2; B7WNR0	0	2	0.6558	0	1	1	812.398	1623.79	1623.79	1	0.00081	HCD (High Energy Collision Dissociation)	MS2	60.6833	16.1	30	151.507	111482	12122019_Fusion_1055_VK_180min_iTRAQ1.raw	F1		7179.96	90675.7	59239	No Quan Labels		TRUE				3.37	0.0001924	1.437e-05
		TRUE	High	Sequest HT (A8)	Unambiguous	[K].DVFLGMFLYEYAR.[R]		1	6	P02768	P02768; A0A0C4DGB6; H0YA55; D6RHD5; C9JKR2; B7WNR0	0	2	0.5496	0	1	1	812.4	1623.79	1623.79	3.68	0.00299	HCD (High Energy Collision Dissociation)	MS2	55.9016	15.6	30	152.482	112255	12122019_Fusion_1055_VK_180min_iTRAQ1.raw	F1			90461.1	59050.5	No Quan Labels		TRUE				2.62	0.0002788	0.0009771
	TRUE	High	[K].DVFLGMFLYEYAR.[R]	1xiTRAQ4plex [N-Term]		TRUE	1	6	1	P02768	P02768 [348-360]	0	1767.89	0	41.4	13.1	206.2	139.2		Not Found	Not Found	High	High	High	High	0.001118	0.0001924	0.001154	0.0001144	59	3.61	K.DVFLGMFLYEYAR.R	[348-360]		Used
		Checked	Confidence	Identifying Node	PSM Ambiguity	Annotated Sequence	Modifications	# Protein Groups	# Proteins	Master Protein Accessions	Protein Accessions	# Missed Cleavages	Charge	DeltaScore	DeltaCn	Rank	Search Engine Rank	m/z [Da]	MH+ [Da]	Theo. MH+ [Da]	DeltaM [ppm]	Deltam/z [Da]	Activation Type	MS Order	Isolation Interference [%]	Average Reporter S/N	Ion Inject Time [ms]	RT [min]	First Scan	Spectrum File	File ID	Abundance: 114	Abundance: 115	Abundance: 116	Abundance: 117	Quan Info	Ions Score	Contaminant	Identity Strict	Identity Relaxed	Expectation Value	XCorr	Percolator q-Value	Percolator PEP
		TRUE	High	Mascot (A5)	Selected	[K].dVFLGMFLYEYAR.[R]	N-Term(iTRAQ4plex)	1	6	P02768	P02768; A0A0C4DGB6; H0YA55; D6RHD5; C9JKR2; B7WNR0	0	3	1	0	1	1	589.969	1767.89	1767.89	1.26	0.00074	HCD (High Energy Collision Dissociation)	MS2	0	30.4	30	148.379	108845	12122019_Fusion_1055_VK_180min_iTRAQ1.raw	F1			218377	74710.2		59	TRUE	27	19	8.51984e-05		0.001118	0.001154
	TRUE	High	[K].DVFLGMFLYEYAR.[R]	1xOxidation [M6]; 1xiTRAQ4plex [N-Term]		TRUE	1	6	2	P02768	P02768 [348-360]	0	1783.88	0	1.6	149.2	117.3	131.9		Not Found	High	High	High	High	High	0.001118	0.0002788	0.003506	0.001374	50	1.98	K.DVFLGMFLYEYAR.R	[348-360]		Used
		Checked	Confidence	Identifying Node	PSM Ambiguity	Annotated Sequence	Modifications	# Protein Groups	# Proteins	Master Protein Accessions	Protein Accessions	# Missed Cleavages	Charge	DeltaScore	DeltaCn	Rank	Search Engine Rank	m/z [Da]	MH+ [Da]	Theo. MH+ [Da]	DeltaM [ppm]	Deltam/z [Da]	Activation Type	MS Order	Isolation Interference [%]	Average Reporter S/N	Ion Inject Time [ms]	RT [min]	First Scan	Spectrum File	File ID	Abundance: 114	Abundance: 115	Abundance: 116	Abundance: 117	Quan Info	Ions Score	Contaminant	Identity Strict	Identity Relaxed	Expectation Value	XCorr	Percolator q-Value	Percolator PEP
		TRUE	High	Mascot (A5)	Selected	[K].dVFLGmFLYEYAR.[R]	N-Term(iTRAQ4plex); M6(Oxidation)	1	6	P02768	P02768; A0A0C4DGB6; H0YA55; D6RHD5; C9JKR2; B7WNR0	0	2	1	0	1	1	892.445	1783.88	1783.88	-0.48	-0.00043	HCD (High Energy Collision Dissociation)	MS2	32.7093	45.6	6.85	142.87	103930	12122019_Fusion_1055_VK_180min_iTRAQ1.raw	F1		53263.2	1.19347e+06	688433		50	TRUE	27	19	0.000670728		0.001118	0.003506
		TRUE	High	Mascot (A5)	Selected	[K].dVFLGmFLYEYAR.[R]	N-Term(iTRAQ4plex); M6(Oxidation)	1	6	P02768	P02768; A0A0C4DGB6; H0YA55; D6RHD5; C9JKR2; B7WNR0	0	2	1	0	1	1	892.443	1783.88	1783.88	-3.39	-0.00303	HCD (High Energy Collision Dissociation)	MS2	50.3389	49.5	18.164	143.139	104177	12122019_Fusion_1055_VK_180min_iTRAQ1.raw	F1		26402.3	515998	285555		37	TRUE	27	19	0.0118278		0.002094	0.02058
	TRUE	High	[K].EFNAETFTFHADICTLSEKER.[Q]	1xCarbamidomethyl [C14]; 1xiTRAQ4plex [K19]; 1xiTRAQ4plex [N-Term]		TRUE	1	7	4	P02768	P02768 [525-545]	1	2689.27	0	7.9	140.7	71.9	179.6		Not Found	High	High	High	n/a	High		0		5.761e-09		8.9	K.EFNAETFTFHADICTLSEKER.Q	[525-545]		Used
		Checked	Confidence	Identifying Node	PSM Ambiguity	Annotated Sequence	Modifications	# Protein Groups	# Proteins	Master Protein Accessions	Protein Accessions	# Missed Cleavages	Charge	DeltaScore	DeltaCn	Rank	Search Engine Rank	m/z [Da]	MH+ [Da]	Theo. MH+ [Da]	DeltaM [ppm]	Deltam/z [Da]	Activation Type	MS Order	Isolation Interference [%]	Average Reporter S/N	Ion Inject Time [ms]	RT [min]	First Scan	Spectrum File	File ID	Abundance: 114	Abundance: 115	Abundance: 116	Abundance: 117	Quan Info	Ions Score	Contaminant	Identity Strict	Identity Relaxed	Expectation Value	XCorr	Percolator q-Value	Percolator PEP
		TRUE	High	Sequest HT (A8)	Unambiguous	[K].eFNAETFTFHADIcTLSEKER.[Q]	N-Term(iTRAQ4plex); C14(Carbamidomethyl)	1	7	P02768	P02768; A0A0C4DGB6; H0YA55; A0A087WWT3; D6RHD5; C9JKR2; B7WNR0	1	4	0.5528	0	1	1	673.072	2689.27	2689.27	-0.11	-7e-05	HCD (High Energy Collision Dissociation)	MS2	39.9821	44.1	23.5	109.391	75278	12122019_Fusion_1055_VK_180min_iTRAQ1.raw	F1		26598.1	153759	385725			TRUE				8.9	0	5.761e-09
		TRUE	High	Sequest HT (A8)	Unambiguous	[K].EFNAETFTFHADIcTLSEkER.[Q]	C14(Carbamidomethyl); K19(iTRAQ4plex)	1	7	P02768	P02768; A0A0C4DGB6; H0YA55; A0A087WWT3; D6RHD5; C9JKR2; B7WNR0	1	4	0.4983	0	1	1	673.073	2689.27	2689.27	0.75	0.0005	HCD (High Energy Collision Dissociation)	MS2	49.4761	25.2	23.5	110.391	76129	12122019_Fusion_1055_VK_180min_iTRAQ1.raw	F1		8768.98	146650	176842			TRUE				5.9	0	5.015e-07
		TRUE	High	Sequest HT (A8)	Unambiguous	[K].EFNAETFTFHADIcTLSEkER.[Q]	C14(Carbamidomethyl); K19(iTRAQ4plex)	1	7	P02768	P02768; A0A0C4DGB6; H0YA55; A0A087WWT3; D6RHD5; C9JKR2; B7WNR0	1	3	0.5623	0	1	1	897.097	2689.28	2689.27	2.98	0.00267	HCD (High Energy Collision Dissociation)	MS2	43.7067	20.3	23.5	110.382	76121	12122019_Fusion_1055_VK_180min_iTRAQ1.raw	F1		5855.33	161918	91212.9			TRUE				5.78	0	1.52e-06
		TRUE	High	Sequest HT (A8)	Unambiguous	[K].eFNAETFTFHADIcTLSEKER.[Q]	N-Term(iTRAQ4plex); C14(Carbamidomethyl)	1	7	P02768	P02768; A0A0C4DGB6; H0YA55; A0A087WWT3; D6RHD5; C9JKR2; B7WNR0	1	3	0.5671	0	1	1	897.093	2689.26	2689.27	-1.97	-0.00176	HCD (High Energy Collision Dissociation)	MS2	31.0439	40.1	30	109.347	75241	12122019_Fusion_1055_VK_180min_iTRAQ1.raw	F1		6278.96	199624	184430			TRUE				5.29	0.0001924	1.642e-05
	TRUE	High	[K].ECCEKPLLEK.[S]	2xCarbamidomethyl [C2; C3]		TRUE	1	6	1	P02768	P02768 [301-310]	0	1305.62	0					No Quan Labels	Not Found	High	High	High	n/a	High		0.0002788		0.002083		3.61	K.ECCEKPLLEK.S	[301-310]		Not Used
		Checked	Confidence	Identifying Node	PSM Ambiguity	Annotated Sequence	Modifications	# Protein Groups	# Proteins	Master Protein Accessions	Protein Accessions	# Missed Cleavages	Charge	DeltaScore	DeltaCn	Rank	Search Engine Rank	m/z [Da]	MH+ [Da]	Theo. MH+ [Da]	DeltaM [ppm]	Deltam/z [Da]	Activation Type	MS Order	Isolation Interference [%]	Average Reporter S/N	Ion Inject Time [ms]	RT [min]	First Scan	Spectrum File	File ID	Abundance: 114	Abundance: 115	Abundance: 116	Abundance: 117	Quan Info	Ions Score	Contaminant	Identity Strict	Identity Relaxed	Expectation Value	XCorr	Percolator q-Value	Percolator PEP
		TRUE	High	Sequest HT (A8)	Unambiguous	[K].EccEKPLLEK.[S]	C2(Carbamidomethyl); C3(Carbamidomethyl)	1	6	P02768	P02768; A0A0C4DGB6; H0YA55; D6RHD5; C9JKR2; B7WNR0	0	2	0.5235	0	1	1	653.313	1305.62	1305.62	1.16	0.00075	HCD (High Energy Collision Dissociation)	MS2	21.0794	20.7	30	37.0484	19861	12122019_Fusion_1055_VK_180min_iTRAQ1.raw	F1		6804.1	78117.3	114435	No Quan Labels		TRUE				3.61	0.0002788	0.002083
	TRUE	High	[K].ECCEKPLLEK.[S]	2xCarbamidomethyl [C2; C3]; 2xiTRAQ4plex [K5; K10]; 1xiTRAQ4plex [N-Term]		TRUE	1	6	1	P02768	P02768 [301-310]	0	1737.92	0	59.9	59.8	200.7	79.6		Not Found	Not Found	High	High	High	High	0.003456	0.0002788	0.04469	0.001063	27	2.68	K.ECCEKPLLEK.S	[301-310]		Used
		Checked	Confidence	Identifying Node	PSM Ambiguity	Annotated Sequence	Modifications	# Protein Groups	# Proteins	Master Protein Accessions	Protein Accessions	# Missed Cleavages	Charge	DeltaScore	DeltaCn	Rank	Search Engine Rank	m/z [Da]	MH+ [Da]	Theo. MH+ [Da]	DeltaM [ppm]	Deltam/z [Da]	Activation Type	MS Order	Isolation Interference [%]	Average Reporter S/N	Ion Inject Time [ms]	RT [min]	First Scan	Spectrum File	File ID	Abundance: 114	Abundance: 115	Abundance: 116	Abundance: 117	Quan Info	Ions Score	Contaminant	Identity Strict	Identity Relaxed	Expectation Value	XCorr	Percolator q-Value	Percolator PEP
		TRUE	High	Sequest HT (A8)	Selected	[K].eccEkPLLEk.[S]	N-Term(iTRAQ4plex); C2(Carbamidomethyl); C3(Carbamidomethyl); K5(iTRAQ4plex); K10(iTRAQ4plex)	1	6	P02768	P02768; A0A0C4DGB6; H0YA55; D6RHD5; C9JKR2; B7WNR0	0	2	0.3957	0	1	1	869.466	1737.92	1737.92	-0.06	-5e-05	HCD (High Energy Collision Dissociation)	MS2	36.5038	33.7	30	54.6273	32755	12122019_Fusion_1055_VK_180min_iTRAQ1.raw	F1			276814	55626.4			TRUE				2.78	0.0003943	0.004887
	TRUE	High	[K].EFNAETFTFHADICTLSEKER.[Q]	1xCarbamidomethyl [C14]; 1xiTRAQ4plex [K19]; 1xiTRAQ4plex [N-Term]		TRUE	1	7	5	P02768	P02768 [525-545]	1	2833.37	0	11.4	59.8	195.7	133.2		Not Found	High	High	High	High	High	0	0	1.611e-05	1.173e-10	55	7.58	K.EFNAETFTFHADICTLSEKER.Q	[525-545]		Used
		Checked	Confidence	Identifying Node	PSM Ambiguity	Annotated Sequence	Modifications	# Protein Groups	# Proteins	Master Protein Accessions	Protein Accessions	# Missed Cleavages	Charge	DeltaScore	DeltaCn	Rank	Search Engine Rank	m/z [Da]	MH+ [Da]	Theo. MH+ [Da]	DeltaM [ppm]	Deltam/z [Da]	Activation Type	MS Order	Isolation Interference [%]	Average Reporter S/N	Ion Inject Time [ms]	RT [min]	First Scan	Spectrum File	File ID	Abundance: 114	Abundance: 115	Abundance: 116	Abundance: 117	Quan Info	Ions Score	Contaminant	Identity Strict	Identity Relaxed	Expectation Value	XCorr	Percolator q-Value	Percolator PEP
		TRUE	High	Sequest HT (A8)	Unambiguous	[K].eFNAETFTFHADIcTLSEkER.[Q]	N-Term(iTRAQ4plex); C14(Carbamidomethyl); K19(iTRAQ4plex)	1	7	P02768	P02768; A0A0C4DGB6; H0YA55; A0A087WWT3; D6RHD5; C9JKR2; B7WNR0	1	4	0.5989	0	1	1	709.098	2833.37	2833.37	0.41	0.00029	HCD (High Energy Collision Dissociation)	MS2	25.6688	28.8	8.503	110.152	75924	12122019_Fusion_1055_VK_180min_iTRAQ1.raw	F1			750262	247254			TRUE				7.58	0	1.173e-10
		TRUE	High	Sequest HT (A8)	Selected	[K].eFNAETFTFHADIcTLSEkER.[Q]	N-Term(iTRAQ4plex); C14(Carbamidomethyl); K19(iTRAQ4plex)	1	7	P02768	P02768; A0A0C4DGB6; H0YA55; A0A087WWT3; D6RHD5; C9JKR2; B7WNR0	1	4	0.4822	0	1	1	709.1	2833.38	2833.37	2.77	0.00196	HCD (High Energy Collision Dissociation)	MS2	45.0843	50.7	23.5	110.895	76543	12122019_Fusion_1055_VK_180min_iTRAQ1.raw	F1		17275.6	428368	182310			TRUE				7.86	0	1.566e-09
		TRUE	High	Sequest HT (A8)	Unambiguous	[K].eFNAETFTFHADIcTLSEkER.[Q]	N-Term(iTRAQ4plex); C14(Carbamidomethyl); K19(iTRAQ4plex)	1	7	P02768	P02768; A0A0C4DGB6; H0YA55; A0A087WWT3; D6RHD5; C9JKR2; B7WNR0	1	3	0.6589	0	1	1	945.129	2833.37	2833.37	0.7	0.00066	HCD (High Energy Collision Dissociation)	MS2	13.0959	29.6	19.087	110.24	75999	12122019_Fusion_1055_VK_180min_iTRAQ1.raw	F1			363503	102346			TRUE				6.45	0	1.933e-08
		TRUE	High	Mascot (A5)	Unambiguous	[K].eFNAETFTFHADIcTLSEkER.[Q]	N-Term(iTRAQ4plex); C14(Carbamidomethyl); K19(iTRAQ4plex)	1	7	P02768	P02768; A0A0C4DGB6; H0YA55; A0A087WWT3; D6RHD5; C9JKR2; B7WNR0	1	4	1	0	1	1	709.098	2833.37	2833.37	0.41	0.00029	HCD (High Energy Collision Dissociation)	MS2	25.6688	28.8	8.503	110.152	75924	12122019_Fusion_1055_VK_180min_iTRAQ1.raw	F1			750262	247254		47	TRUE	30	21	0.00208274		0	1.052e-05
		TRUE	High	Mascot (A5)	Unambiguous	[K].eFNAETFTFHADIcTLSEkER.[Q]	N-Term(iTRAQ4plex); C14(Carbamidomethyl); K19(iTRAQ4plex)	1	7	P02768	P02768; A0A0C4DGB6; H0YA55; A0A087WWT3; D6RHD5; C9JKR2; B7WNR0	1	3	0.9273	0	1	1	945.129	2833.37	2833.37	0.7	0.00066	HCD (High Energy Collision Dissociation)	MS2	13.0959	29.6	19.087	110.24	75999	12122019_Fusion_1055_VK_180min_iTRAQ1.raw	F1			363503	102346		55	TRUE	30	21	0.00038123		0	1.611e-05
	TRUE	High	[K].EFNAETFTFHADICTLSEK.[E]	1xCarbamidomethyl [C14]; 1xiTRAQ4plex [K19]; 1xiTRAQ4plex [N-Term]		TRUE	1	7	2	P02768	P02768 [525-543]	0	2548.23	0	23.6	121.3	142.4	112.7		Not Found	High	High	High	High	High	0	0	0.0001301	1.362e-06	59	5.37	K.EFNAETFTFHADICTLSEK.E	[525-543]		Used
		Checked	Confidence	Identifying Node	PSM Ambiguity	Annotated Sequence	Modifications	# Protein Groups	# Proteins	Master Protein Accessions	Protein Accessions	# Missed Cleavages	Charge	DeltaScore	DeltaCn	Rank	Search Engine Rank	m/z [Da]	MH+ [Da]	Theo. MH+ [Da]	DeltaM [ppm]	Deltam/z [Da]	Activation Type	MS Order	Isolation Interference [%]	Average Reporter S/N	Ion Inject Time [ms]	RT [min]	First Scan	Spectrum File	File ID	Abundance: 114	Abundance: 115	Abundance: 116	Abundance: 117	Quan Info	Ions Score	Contaminant	Identity Strict	Identity Relaxed	Expectation Value	XCorr	Percolator q-Value	Percolator PEP
		TRUE	High	Sequest HT (A8)	Unambiguous	[K].eFNAETFTFHADIcTLSEk.[E]	N-Term(iTRAQ4plex); C14(Carbamidomethyl); K19(iTRAQ4plex)	1	7	P02768	P02768; A0A0C4DGB6; H0YA55; A0A087WWT3; D6RHD5; C9JKR2; B7WNR0	0	3	0.5363	0	1	1	850.08	2548.22	2548.23	-1.04	-0.00089	HCD (High Energy Collision Dissociation)	MS2	20.7228	37.6	23.5	119.837	84020	12122019_Fusion_1055_VK_180min_iTRAQ1.raw	F1		10185.6	326186	130889			TRUE				5.37	0	1.362e-06
		TRUE	High	Mascot (A5)	Unambiguous	[K].eFNAETFTFHADIcTLSEk.[E]	N-Term(iTRAQ4plex); C14(Carbamidomethyl); K19(iTRAQ4plex)	1	7	P02768	P02768; A0A0C4DGB6; H0YA55; A0A087WWT3; D6RHD5; C9JKR2; B7WNR0	0	3	0.8983	0	1	1	850.08	2548.22	2548.23	-1.04	-0.00089	HCD (High Energy Collision Dissociation)	MS2	20.7228	37.6	23.5	119.837	84020	12122019_Fusion_1055_VK_180min_iTRAQ1.raw	F1		10185.6	326186	130889		59	TRUE	29	21	0.00013218		0	0.0001301
	TRUE	High	[K].EFNAETFTFHADICTLSEKER.[Q]	1xCarbamidomethyl [C14]		TRUE	1	7	2	P02768	P02768 [525-545]	1	2545.17	0					No Quan Labels	Not Found	High	High	High	n/a	High		0		1.4e-06		5.45	K.EFNAETFTFHADICTLSEKER.Q	[525-545]		Not Used
		Checked	Confidence	Identifying Node	PSM Ambiguity	Annotated Sequence	Modifications	# Protein Groups	# Proteins	Master Protein Accessions	Protein Accessions	# Missed Cleavages	Charge	DeltaScore	DeltaCn	Rank	Search Engine Rank	m/z [Da]	MH+ [Da]	Theo. MH+ [Da]	DeltaM [ppm]	Deltam/z [Da]	Activation Type	MS Order	Isolation Interference [%]	Average Reporter S/N	Ion Inject Time [ms]	RT [min]	First Scan	Spectrum File	File ID	Abundance: 114	Abundance: 115	Abundance: 116	Abundance: 117	Quan Info	Ions Score	Contaminant	Identity Strict	Identity Relaxed	Expectation Value	XCorr	Percolator q-Value	Percolator PEP
		TRUE	High	Sequest HT (A8)	Unambiguous	[K].EFNAETFTFHADIcTLSEKER.[Q]	C14(Carbamidomethyl)	1	7	P02768	P02768; A0A0C4DGB6; H0YA55; A0A087WWT3; D6RHD5; C9JKR2; B7WNR0	1	3	0.5963	0	1	1	849.06	2545.16	2545.17	-0.58	-0.00049	HCD (High Energy Collision Dissociation)	MS2	31.848	17.1	17.658	109.316	75215	12122019_Fusion_1055_VK_180min_iTRAQ1.raw	F1		14105.2	128444	132271	No Quan Labels		TRUE				5.45	0	1.4e-06
		TRUE	High	Sequest HT (A8)	Unambiguous	[K].EFNAETFTFHADIcTLSEKER.[Q]	C14(Carbamidomethyl)	1	7	P02768	P02768; A0A0C4DGB6; H0YA55; A0A087WWT3; D6RHD5; C9JKR2; B7WNR0	1	3	0.544	0	1	1	849.054	2545.15	2545.17	-6.95	-0.0059	HCD (High Energy Collision Dissociation)	MS2	14.6907	19.8	23.5	110.131	75906	12122019_Fusion_1055_VK_180min_iTRAQ1.raw	F1		12316.3	99371.4	136956	No Quan Labels		TRUE				5	0.0001924	1.473e-05
	TRUE	High	[K].DLGEENFK.[A]	1xiTRAQ4plex [N-Term]		TRUE	1	6	1	P02768	P02768 [37-44]	0	1095.54	0	300.7	42	8.5	48.8		High	High	High	High	n/a	High		0.0002788		0.0008396		3.01	K.DLGEENFK.A	[37-44]		Used
		Checked	Confidence	Identifying Node	PSM Ambiguity	Annotated Sequence	Modifications	# Protein Groups	# Proteins	Master Protein Accessions	Protein Accessions	# Missed Cleavages	Charge	DeltaScore	DeltaCn	Rank	Search Engine Rank	m/z [Da]	MH+ [Da]	Theo. MH+ [Da]	DeltaM [ppm]	Deltam/z [Da]	Activation Type	MS Order	Isolation Interference [%]	Average Reporter S/N	Ion Inject Time [ms]	RT [min]	First Scan	Spectrum File	File ID	Abundance: 114	Abundance: 115	Abundance: 116	Abundance: 117	Quan Info	Ions Score	Contaminant	Identity Strict	Identity Relaxed	Expectation Value	XCorr	Percolator q-Value	Percolator PEP
		TRUE	High	Sequest HT (A8)	Unambiguous	[K].dLGEENFK.[A]	N-Term(iTRAQ4plex)	1	6	P02768	P02768; A0A0C4DGB6; A0A087WWT3; C9JKR2; B7WNR0; H7C013	0	2	0.3123	0	1	1	548.275	1095.54	1095.54	-0.41	-0.00022	HCD (High Energy Collision Dissociation)	MS2	29.7515	105.3	30.527	57.585	34939	12122019_Fusion_1055_VK_180min_iTRAQ1.raw	F1	6714.61	45533.6	251286	732005			TRUE				3.01	0.0002788	0.0008396
	TRUE	High	[K].DLGEENFK.[A]	1xiTRAQ4plex [K8]; 1xiTRAQ4plex [N-Term]		TRUE	1	6	2	P02768	P02768 [37-44]	0	1239.65	0	9.7	140.2	164.7	85.4		Not Found	High	High	High	High	High	0.001118	0.0002788	0.003607	0.0005852	30	3.23	K.DLGEENFK.A	[37-44]		Used
		Checked	Confidence	Identifying Node	PSM Ambiguity	Annotated Sequence	Modifications	# Protein Groups	# Proteins	Master Protein Accessions	Protein Accessions	# Missed Cleavages	Charge	DeltaScore	DeltaCn	Rank	Search Engine Rank	m/z [Da]	MH+ [Da]	Theo. MH+ [Da]	DeltaM [ppm]	Deltam/z [Da]	Activation Type	MS Order	Isolation Interference [%]	Average Reporter S/N	Ion Inject Time [ms]	RT [min]	First Scan	Spectrum File	File ID	Abundance: 114	Abundance: 115	Abundance: 116	Abundance: 117	Quan Info	Ions Score	Contaminant	Identity Strict	Identity Relaxed	Expectation Value	XCorr	Percolator q-Value	Percolator PEP
		TRUE	High	Sequest HT (A8)	Unambiguous	[K].dLGEENFk.[A]	N-Term(iTRAQ4plex); K8(iTRAQ4plex)	1	6	P02768	P02768; A0A0C4DGB6; A0A087WWT3; C9JKR2; B7WNR0; H7C013	0	2	0.3591	0	1	1	620.326	1239.65	1239.65	-0.63	-0.00039	HCD (High Energy Collision Dissociation)	MS2	48.7645	119.8	27.537	64.7099	40214	12122019_Fusion_1055_VK_180min_iTRAQ1.raw	F1		31370	1.00556e+06	264203			TRUE				3.23	0.0002788	0.0005852
		TRUE	High	Mascot (A5)	Unambiguous	[K].dLGEENFk.[A]	N-Term(iTRAQ4plex); K8(iTRAQ4plex)	1	6	P02768	P02768; A0A0C4DGB6; A0A087WWT3; C9JKR2; B7WNR0; H7C013	0	2	0.5	0	1	1	620.326	1239.65	1239.65	-0.63	-0.00039	HCD (High Energy Collision Dissociation)	MS2	48.7645	119.8	27.537	64.7099	40214	12122019_Fusion_1055_VK_180min_iTRAQ1.raw	F1		31370	1.00556e+06	264203		30	TRUE	24	15	0.031452		0.001118	0.003607
	TRUE	High	[R].ETYGEMADCCAK.[Q]	2xCarbamidomethyl [C9; C10]; 1xiTRAQ4plex [K12]; 1xiTRAQ4plex [N-Term]		TRUE	1	4	2	P02768	P02768 [106-117]	0	1578.64	0	247.5	67.2	20.9	64.5		High	High	High	High	n/a	High		0.0001924		0.0002411		3.56	R.ETYGEMADCCAK.Q	[106-117]		Used
		Checked	Confidence	Identifying Node	PSM Ambiguity	Annotated Sequence	Modifications	# Protein Groups	# Proteins	Master Protein Accessions	Protein Accessions	# Missed Cleavages	Charge	DeltaScore	DeltaCn	Rank	Search Engine Rank	m/z [Da]	MH+ [Da]	Theo. MH+ [Da]	DeltaM [ppm]	Deltam/z [Da]	Activation Type	MS Order	Isolation Interference [%]	Average Reporter S/N	Ion Inject Time [ms]	RT [min]	First Scan	Spectrum File	File ID	Abundance: 114	Abundance: 115	Abundance: 116	Abundance: 117	Quan Info	Ions Score	Contaminant	Identity Strict	Identity Relaxed	Expectation Value	XCorr	Percolator q-Value	Percolator PEP
		TRUE	High	Sequest HT (A8)	Unambiguous	[R].ETYGEMADccAk.[Q]	C9(Carbamidomethyl); C10(Carbamidomethyl); K12(iTRAQ4plex)	1	4	P02768	P02768; A0A0C4DGB6; A0A087WWT3; H7C013	0	2	0.6657	0	1	1	789.821	1578.64	1578.64	-0.29	-0.00023	HCD (High Energy Collision Dissociation)	MS2	0	59	87.426	57.2015	34641	12122019_Fusion_1055_VK_180min_iTRAQ1.raw	F1	1647.13	10460.1	61056.1	118072			TRUE				3.56	0.0001924	0.0002411
		TRUE	High	Sequest HT (A8)	Unambiguous	[R].eTYGEMADccAK.[Q]	N-Term(iTRAQ4plex); C9(Carbamidomethyl); C10(Carbamidomethyl)	1	4	P02768	P02768; A0A0C4DGB6; A0A087WWT3; H7C013	0	2	0.5669	0	1	1	789.822	1578.64	1578.64	0.28	0.00022	HCD (High Energy Collision Dissociation)	MS2	0	31	30	54.5751	32715	12122019_Fusion_1055_VK_180min_iTRAQ1.raw	F1		11246.3	123076	170002			TRUE				3.44	0.0002788	0.0009015
	TRUE	High	[R].ETYGEMADCCAK.[Q]	2xCarbamidomethyl [C9; C10]; 1xiTRAQ4plex [K12]; 1xiTRAQ4plex [N-Term]		TRUE	1	4	4	P02768	P02768 [106-117]	0	1722.74	0	4.9	103.2	144.4	147.5		Not Found	High	High	High	High	High	0	0	4.541e-05	6.03e-07	57	4	R.ETYGEMADCCAK.Q	[106-117]		Used
		Checked	Confidence	Identifying Node	PSM Ambiguity	Annotated Sequence	Modifications	# Protein Groups	# Proteins	Master Protein Accessions	Protein Accessions	# Missed Cleavages	Charge	DeltaScore	DeltaCn	Rank	Search Engine Rank	m/z [Da]	MH+ [Da]	Theo. MH+ [Da]	DeltaM [ppm]	Deltam/z [Da]	Activation Type	MS Order	Isolation Interference [%]	Average Reporter S/N	Ion Inject Time [ms]	RT [min]	First Scan	Spectrum File	File ID	Abundance: 114	Abundance: 115	Abundance: 116	Abundance: 117	Quan Info	Ions Score	Contaminant	Identity Strict	Identity Relaxed	Expectation Value	XCorr	Percolator q-Value	Percolator PEP
		TRUE	High	Sequest HT (A8)	Unambiguous	[R].eTYGEMADccAk.[Q]	N-Term(iTRAQ4plex); C9(Carbamidomethyl); C10(Carbamidomethyl); K12(iTRAQ4plex)	1	4	P02768	P02768; A0A0C4DGB6; A0A087WWT3; H7C013	0	2	0.6375	0	1	1	861.874	1722.74	1722.74	1.31	0.00113	HCD (High Energy Collision Dissociation)	MS2	0	63.9	127.408	58.7943	35847	12122019_Fusion_1055_VK_180min_iTRAQ1.raw	F1		2776.83	116377	27580			TRUE				4	0	6.03e-07
		TRUE	High	Mascot (A5)	Unambiguous	[R].eTYGEMADccAk.[Q]	N-Term(iTRAQ4plex); C9(Carbamidomethyl); C10(Carbamidomethyl); K12(iTRAQ4plex)	1	4	P02768	P02768; A0A0C4DGB6; A0A087WWT3; H7C013	0	2	1	0	1	1	861.874	1722.74	1722.74	1.31	0.00113	HCD (High Energy Collision Dissociation)	MS2	0	63.9	127.408	58.7943	35847	12122019_Fusion_1055_VK_180min_iTRAQ1.raw	F1		2776.83	116377	27580		57	TRUE	24	15	5.02728e-05		0	4.541e-05
		TRUE	High	Mascot (A5)	Selected	[R].eTYGEMADccAk.[Q]	N-Term(iTRAQ4plex); C9(Carbamidomethyl); C10(Carbamidomethyl); K12(iTRAQ4plex)	1	4	P02768	P02768; A0A0C4DGB6; A0A087WWT3; H7C013	0	3	1	0	1	1	574.917	1722.74	1722.74	0.2	0.00012	HCD (High Energy Collision Dissociation)	MS2	50.4694	55.5	12.292	58.9343	35938	12122019_Fusion_1055_VK_180min_iTRAQ1.raw	F1		22654.2	854484	474893		27	TRUE	23	15	0.047768		0.001955	0.008984
		TRUE	High	Sequest HT (A8)	Selected	[R].eTYGEMADccAk.[Q]	N-Term(iTRAQ4plex); C9(Carbamidomethyl); C10(Carbamidomethyl); K12(iTRAQ4plex)	1	4	P02768	P02768; A0A0C4DGB6; A0A087WWT3; H7C013	0	2	0.5174	0	1	1	861.872	1722.74	1722.74	-0.25	-0.00022	HCD (High Energy Collision Dissociation)	MS2	70.8648	45.1	30	59.1309	36080	12122019_Fusion_1055_VK_180min_iTRAQ1.raw	F1		5531.88	309720	113289			TRUE				2.88	0.002716	0.04728
	TRUE	High	[R].ETYGEMADCCAK.[Q]	2xCarbamidomethyl [C9; C10]; 1xOxidation [M6]; 1xiTRAQ4plex [K12]; 1xiTRAQ4plex [N-Term]		TRUE	1	4	3	P02768	P02768 [106-117]	0	1738.73	0	35	110.5	157.4	97.1		Not Found	High	High	High	High	High	0.001118	0.0001924	0.0006595	0.0004274	84	2.58	R.ETYGEMADCCAK.Q	[106-117]		Used
		Checked	Confidence	Identifying Node	PSM Ambiguity	Annotated Sequence	Modifications	# Protein Groups	# Proteins	Master Protein Accessions	Protein Accessions	# Missed Cleavages	Charge	DeltaScore	DeltaCn	Rank	Search Engine Rank	m/z [Da]	MH+ [Da]	Theo. MH+ [Da]	DeltaM [ppm]	Deltam/z [Da]	Activation Type	MS Order	Isolation Interference [%]	Average Reporter S/N	Ion Inject Time [ms]	RT [min]	First Scan	Spectrum File	File ID	Abundance: 114	Abundance: 115	Abundance: 116	Abundance: 117	Quan Info	Ions Score	Contaminant	Identity Strict	Identity Relaxed	Expectation Value	XCorr	Percolator q-Value	Percolator PEP
		TRUE	High	Sequest HT (A8)	Unambiguous	[R].eTYGEmADccAk.[Q]	N-Term(iTRAQ4plex); M6(Oxidation); C9(Carbamidomethyl); C10(Carbamidomethyl); K12(iTRAQ4plex)	1	4	P02768	P02768; A0A0C4DGB6; A0A087WWT3; H7C013	0	2	0.5504	0	1	1	869.87	1738.73	1738.73	0.22	0.00019	HCD (High Energy Collision Dissociation)	MS2	33.5986	43.8	30	44.8244	25540	12122019_Fusion_1055_VK_180min_iTRAQ1.raw	F1		8418.05	327357	102371			TRUE				2.58	0.0001924	0.0004274
		TRUE	High	Mascot (A5)	Unambiguous	[R].eTYGEmADccAk.[Q]	N-Term(iTRAQ4plex); M6(Oxidation); C9(Carbamidomethyl); C10(Carbamidomethyl); K12(iTRAQ4plex)	1	4	P02768	P02768; A0A0C4DGB6; A0A087WWT3; H7C013	0	2	1	0	1	1	869.87	1738.73	1738.73	0.22	0.00019	HCD (High Energy Collision Dissociation)	MS2	33.5986	43.8	30	44.8244	25540	12122019_Fusion_1055_VK_180min_iTRAQ1.raw	F1		8418.05	327357	102371		84	TRUE	24	16	1.2569e-07		0.001118	0.0006595
		TRUE	High	Mascot (A5)	Selected	[R].eTYGEmADccAk.[Q]	N-Term(iTRAQ4plex); M6(Oxidation); C9(Carbamidomethyl); C10(Carbamidomethyl); K12(iTRAQ4plex)	1	4	P02768	P02768; A0A0C4DGB6; A0A087WWT3; H7C013	0	3	0.9815	0	1	1	580.25	1738.73	1738.73	1.37	0.00079	HCD (High Energy Collision Dissociation)	MS2	52.9737	58	23.5	44.8427	25552	12122019_Fusion_1055_VK_180min_iTRAQ1.raw	F1		23058.5	537601	182328		54	TRUE	24	16	0.000137522		0.001118	0.002423
	TRUE	High	[K].EQLKAVMDDFAAFVEK.[C]			TRUE	1	7	1	P02768	P02768 [566-581]	1	1840.91	0					No Quan Labels	Not Found	High	High	High	n/a	High		0		5.216e-06		4.75	K.EQLKAVMDDFAAFVEK.C	[566-581]		Not Used
		Checked	Confidence	Identifying Node	PSM Ambiguity	Annotated Sequence	Modifications	# Protein Groups	# Proteins	Master Protein Accessions	Protein Accessions	# Missed Cleavages	Charge	DeltaScore	DeltaCn	Rank	Search Engine Rank	m/z [Da]	MH+ [Da]	Theo. MH+ [Da]	DeltaM [ppm]	Deltam/z [Da]	Activation Type	MS Order	Isolation Interference [%]	Average Reporter S/N	Ion Inject Time [ms]	RT [min]	First Scan	Spectrum File	File ID	Abundance: 114	Abundance: 115	Abundance: 116	Abundance: 117	Quan Info	Ions Score	Contaminant	Identity Strict	Identity Relaxed	Expectation Value	XCorr	Percolator q-Value	Percolator PEP
		TRUE	High	Sequest HT (A8)	Unambiguous	[K].EQLKAVMDDFAAFVEK.[C]		1	7	P02768	P02768; A0A0C4DGB6; H0YA55; A0A087WWT3; D6RHD5; C9JKR2; B7WNR0	1	3	0.5853	0	1	1	614.31	1840.92	1840.91	0.78	0.00048	HCD (High Energy Collision Dissociation)	MS2	75.8402	22	30	136.046	97728	12122019_Fusion_1055_VK_180min_iTRAQ1.raw	F1		11743.7	86170.4	128271	No Quan Labels		TRUE				4.75	0	5.216e-06
	TRUE	High	[K].EQLKAVMDDFAAFVEK.[C]	2xiTRAQ4plex [K4; K16]; 1xiTRAQ4plex [N-Term]		TRUE	1	7	3	P02768	P02768 [566-581]	1	2273.22	0	11	116.6	197.7	74.6		Not Found	High	High	High	High	High	0	0	9.111e-06	1.411e-08	60	6.83	K.EQLKAVMDDFAAFVEK.C	[566-581]		Used
		Checked	Confidence	Identifying Node	PSM Ambiguity	Annotated Sequence	Modifications	# Protein Groups	# Proteins	Master Protein Accessions	Protein Accessions	# Missed Cleavages	Charge	DeltaScore	DeltaCn	Rank	Search Engine Rank	m/z [Da]	MH+ [Da]	Theo. MH+ [Da]	DeltaM [ppm]	Deltam/z [Da]	Activation Type	MS Order	Isolation Interference [%]	Average Reporter S/N	Ion Inject Time [ms]	RT [min]	First Scan	Spectrum File	File ID	Abundance: 114	Abundance: 115	Abundance: 116	Abundance: 117	Quan Info	Ions Score	Contaminant	Identity Strict	Identity Relaxed	Expectation Value	XCorr	Percolator q-Value	Percolator PEP
		TRUE	High	Sequest HT (A8)	Unambiguous	[K].eQLkAVMDDFAAFVEk.[C]	N-Term(iTRAQ4plex); K4(iTRAQ4plex); K16(iTRAQ4plex)	1	7	P02768	P02768; A0A0C4DGB6; H0YA55; A0A087WWT3; D6RHD5; C9JKR2; B7WNR0	1	3	0.593	0	1	1	758.41	2273.21	2273.22	-3.03	-0.00229	HCD (High Energy Collision Dissociation)	MS2	31.0693	75.6	23.5	139.327	100732	12122019_Fusion_1055_VK_180min_iTRAQ1.raw	F1		17426.7	798758	182789			TRUE				6.83	0	1.411e-08
		TRUE	High	Mascot (A5)	Unambiguous	[K].eQLkAVMDDFAAFVEk.[C]	N-Term(iTRAQ4plex); K4(iTRAQ4plex); K16(iTRAQ4plex)	1	7	P02768	P02768; A0A0C4DGB6; H0YA55; A0A087WWT3; D6RHD5; C9JKR2; B7WNR0	1	3	1	0	1	1	758.41	2273.21	2273.22	-3.03	-0.00229	HCD (High Energy Collision Dissociation)	MS2	31.0693	75.6	23.5	139.327	100732	12122019_Fusion_1055_VK_180min_iTRAQ1.raw	F1		17426.7	798758	182789		60	TRUE	28	19	7.13287e-05		0	9.111e-06
		TRUE	High	Mascot (A5)	Selected	[K].eQLkAVMDDFAAFVEk.[C]	N-Term(iTRAQ4plex); K4(iTRAQ4plex); K16(iTRAQ4plex)	1	7	P02768	P02768; A0A0C4DGB6; H0YA55; A0A087WWT3; D6RHD5; C9JKR2; B7WNR0	1	4	1	0	1	1	569.061	2273.22	2273.22	0.09	5e-05	HCD (High Energy Collision Dissociation)	MS2	0	50.9	30	139.393	100795	12122019_Fusion_1055_VK_180min_iTRAQ1.raw	F1		9147.37	430008	52357.1		40	TRUE	28	19	0.0062524		0	6.521e-05
	TRUE	High	[K].ALVLIAFAQYLQQCPFEDHVK.[L]	1xCarbamidomethyl [C14]		TRUE	1	4	4	P02768	P02768 [45-65]	0	2490.28	0					No Quan Labels	Not Found	High	High	High	n/a	High		0		1.442e-06		5.61	K.ALVLIAFAQYLQQCPFEDHVK.L	[45-65]		Not Used
		Checked	Confidence	Identifying Node	PSM Ambiguity	Annotated Sequence	Modifications	# Protein Groups	# Proteins	Master Protein Accessions	Protein Accessions	# Missed Cleavages	Charge	DeltaScore	DeltaCn	Rank	Search Engine Rank	m/z [Da]	MH+ [Da]	Theo. MH+ [Da]	DeltaM [ppm]	Deltam/z [Da]	Activation Type	MS Order	Isolation Interference [%]	Average Reporter S/N	Ion Inject Time [ms]	RT [min]	First Scan	Spectrum File	File ID	Abundance: 114	Abundance: 115	Abundance: 116	Abundance: 117	Quan Info	Ions Score	Contaminant	Identity Strict	Identity Relaxed	Expectation Value	XCorr	Percolator q-Value	Percolator PEP
		TRUE	High	Sequest HT (A8)	Unambiguous	[K].ALVLIAFAQYLQQcPFEDHVK.[L]	C14(Carbamidomethyl)	1	4	P02768	P02768; A0A0C4DGB6; A0A087WWT3; H7C013	0	4	0.574	0	1	1	623.325	2490.28	2490.28	-2.01	-0.00125	HCD (High Energy Collision Dissociation)	MS2	8.50113	2.8	30	144.638	105521	12122019_Fusion_1055_VK_180min_iTRAQ1.raw	F1			15841.8	12455.8	No Quan Labels		TRUE				5.61	0	1.442e-06
		TRUE	High	Sequest HT (A8)	Unambiguous	[K].ALVLIAFAQYLQQcPFEDHVK.[L]	C14(Carbamidomethyl)	1	4	P02768	P02768; A0A0C4DGB6; A0A087WWT3; H7C013	0	3	0.4828	0	1	1	830.765	2490.28	2490.28	-2.04	-0.00169	HCD (High Energy Collision Dissociation)	MS2	36.8518	27.9	23.5	145.047	105891	12122019_Fusion_1055_VK_180min_iTRAQ1.raw	F1		8155.34	231834	118482	No Quan Labels		TRUE				3.79	0.0001924	0.0003446
		TRUE	High	Sequest HT (A8)	Unambiguous	[K].ALVLIAFAQYLQQcPFEDHVK.[L]	C14(Carbamidomethyl)	1	4	P02768	P02768; A0A0C4DGB6; A0A087WWT3; H7C013	0	2	0.7527	0	1	1	1245.65	2490.28	2490.28	-0.58	-0.00072	HCD (High Energy Collision Dissociation)	MS2	0	7.1	30	144.636	105518	12122019_Fusion_1055_VK_180min_iTRAQ1.raw	F1			42636.6	25399.3	No Quan Labels		TRUE				3.72	0.0001924	0.0004409
		TRUE	High	Sequest HT (A8)	Unambiguous	[K].ALVLIAFAQYLQQcPFEDHVK.[L]	C14(Carbamidomethyl)	1	4	P02768	P02768; A0A0C4DGB6; A0A087WWT3; H7C013	0	3	0.625	0	1	1	830.761	2490.27	2490.28	-6.3	-0.00523	HCD (High Energy Collision Dissociation)	MS2	44.8708	9.3	8.643	144.593	105483	12122019_Fusion_1055_VK_180min_iTRAQ1.raw	F1			209150	105185	No Quan Labels		TRUE				3.92	0.0002788	0.0006951
	TRUE	High	[K].ALVLIAFAQYLQQCPFEDHVK.[L]	1xCarbamidomethyl [C14]; 1xiTRAQ4plex [N-Term]; 1xiTRAQ4plex [K21]		TRUE	1	4	5	P02768	P02768 [45-65]	0	2634.39	0	2.8	124.8	102.4	170.1		Not Found	High	High	High	n/a	High		0		7.612e-06		4.71	K.ALVLIAFAQYLQQCPFEDHVK.L	[45-65]		Used
		Checked	Confidence	Identifying Node	PSM Ambiguity	Annotated Sequence	Modifications	# Protein Groups	# Proteins	Master Protein Accessions	Protein Accessions	# Missed Cleavages	Charge	DeltaScore	DeltaCn	Rank	Search Engine Rank	m/z [Da]	MH+ [Da]	Theo. MH+ [Da]	DeltaM [ppm]	Deltam/z [Da]	Activation Type	MS Order	Isolation Interference [%]	Average Reporter S/N	Ion Inject Time [ms]	RT [min]	First Scan	Spectrum File	File ID	Abundance: 114	Abundance: 115	Abundance: 116	Abundance: 117	Quan Info	Ions Score	Contaminant	Identity Strict	Identity Relaxed	Expectation Value	XCorr	Percolator q-Value	Percolator PEP
		TRUE	High	Sequest HT (A8)	Unambiguous	[K].ALVLIAFAQYLQQcPFEDHVk.[L]	C14(Carbamidomethyl); K21(iTRAQ4plex)	1	4	P02768	P02768; A0A0C4DGB6; A0A087WWT3; H7C013	0	4	0.5473	0	1	1	659.352	2634.39	2634.39	-0.06	-4e-05	HCD (High Energy Collision Dissociation)	MS2	27.6152	14.5	28.464	144.154	105087	12122019_Fusion_1055_VK_180min_iTRAQ1.raw	F1			82032.4	73281.2			TRUE				5.81	0	3.601e-08
		TRUE	High	Sequest HT (A8)	Unambiguous	[K].aLVLIAFAQYLQQcPFEDHVK.[L]	N-Term(iTRAQ4plex); C14(Carbamidomethyl)	1	4	P02768	P02768; A0A0C4DGB6; A0A087WWT3; H7C013	0	3	0.5657	0	1	1	878.801	2634.39	2634.39	0.72	0.00063	HCD (High Energy Collision Dissociation)	MS2	54.6417	26.9	23.5	147.27	107872	12122019_Fusion_1055_VK_180min_iTRAQ1.raw	F1		6147.43	197231	144999			TRUE				5.25	0	4.346e-06
		TRUE	High	Sequest HT (A8)	Unambiguous	[K].ALVLIAFAQYLQQcPFEDHVk.[L]	C14(Carbamidomethyl); K21(iTRAQ4plex)	1	4	P02768	P02768; A0A0C4DGB6; A0A087WWT3; H7C013	0	3	0.5732	0	1	1	878.802	2634.39	2634.39	1.85	0.00162	HCD (High Energy Collision Dissociation)	MS2	23.6173	22.2	23.5	144.149	105082	12122019_Fusion_1055_VK_180min_iTRAQ1.raw	F1		14058.9	157929	110706			TRUE				4.71	0	7.612e-06
		TRUE	High	Sequest HT (A8)	Unambiguous	[K].ALVLIAFAQYLQQcPFEDHVk.[L]	C14(Carbamidomethyl); K21(iTRAQ4plex)	1	4	P02768	P02768; A0A0C4DGB6; A0A087WWT3; H7C013	0	2	0.7624	0	1	1	1317.69	2634.38	2634.39	-1.75	-0.00231	HCD (High Energy Collision Dissociation)	MS2	0	5.7	30	144.192	105121	12122019_Fusion_1055_VK_180min_iTRAQ1.raw	F1			31816.5	23029.7			TRUE				4.04	0.0001924	1.48e-05
		TRUE	High	Sequest HT (A8)	Selected	[K].aLVLIAFAQYLQQcPFEDHVK.[L]	N-Term(iTRAQ4plex); C14(Carbamidomethyl)	1	4	P02768	P02768; A0A0C4DGB6; A0A087WWT3; H7C013	0	2	0.6957	0	1	1	1317.71	2634.41	2634.39	8.99	0.01184	HCD (High Energy Collision Dissociation)	MS2	0	10.7	30	147.354	107949	12122019_Fusion_1055_VK_180min_iTRAQ1.raw	F1			42999.1	58004.2			TRUE				2.53	0.0003943	0.004427
	TRUE	High	[K].ALVLIAFAQYLQQCPFEDHVK.[L]	1xCarbamidomethyl [C14]; 1xiTRAQ4plex [K21]; 1xiTRAQ4plex [N-Term]		TRUE	1	4	6	P02768	P02768 [45-65]	0	2778.49	0	6.6	41.1	242.4	109.9		Not Found	High	High	High	High	High	0	0	3.779e-05	8.195e-09	81	6.25	K.ALVLIAFAQYLQQCPFEDHVK.L	[45-65]		Used
		Checked	Confidence	Identifying Node	PSM Ambiguity	Annotated Sequence	Modifications	# Protein Groups	# Proteins	Master Protein Accessions	Protein Accessions	# Missed Cleavages	Charge	DeltaScore	DeltaCn	Rank	Search Engine Rank	m/z [Da]	MH+ [Da]	Theo. MH+ [Da]	DeltaM [ppm]	Deltam/z [Da]	Activation Type	MS Order	Isolation Interference [%]	Average Reporter S/N	Ion Inject Time [ms]	RT [min]	First Scan	Spectrum File	File ID	Abundance: 114	Abundance: 115	Abundance: 116	Abundance: 117	Quan Info	Ions Score	Contaminant	Identity Strict	Identity Relaxed	Expectation Value	XCorr	Percolator q-Value	Percolator PEP
		TRUE	High	Sequest HT (A8)	Unambiguous	[K].aLVLIAFAQYLQQcPFEDHVk.[L]	N-Term(iTRAQ4plex); C14(Carbamidomethyl); K21(iTRAQ4plex)	1	4	P02768	P02768; A0A0C4DGB6; A0A087WWT3; H7C013	0	4	0.7008	0	1	1	695.378	2778.49	2778.49	0.8	0.00055	HCD (High Energy Collision Dissociation)	MS2	29.2925	33.2	30.6	146.738	107397	12122019_Fusion_1055_VK_180min_iTRAQ1.raw	F1		5805.27	265999	52016.9			TRUE				6.25	0	8.195e-09
		TRUE	High	Sequest HT (A8)	Unambiguous	[K].aLVLIAFAQYLQQcPFEDHVk.[L]	N-Term(iTRAQ4plex); C14(Carbamidomethyl); K21(iTRAQ4plex)	1	4	P02768	P02768; A0A0C4DGB6; A0A087WWT3; H7C013	0	3	0.6874	0	1	1	926.834	2778.49	2778.49	-0.56	-0.00052	HCD (High Energy Collision Dissociation)	MS2	33.7868	25.1	10.675	146.745	107402	12122019_Fusion_1055_VK_180min_iTRAQ1.raw	F1			549361	139657			TRUE				5.31	0	2.176e-08
		TRUE	High	Mascot (A5)	Unambiguous	[K].aLVLIAFAQYLQQcPFEDHVk.[L]	N-Term(iTRAQ4plex); C14(Carbamidomethyl); K21(iTRAQ4plex)	1	4	P02768	P02768; A0A0C4DGB6; A0A087WWT3; H7C013	0	4	1	0	1	1	695.378	2778.49	2778.49	0.8	0.00055	HCD (High Energy Collision Dissociation)	MS2	29.2925	33.2	30.6	146.738	107397	12122019_Fusion_1055_VK_180min_iTRAQ1.raw	F1		5805.27	265999	52016.9		63	TRUE	28	19	3.8003e-05		0	2.585e-06
		TRUE	High	Sequest HT (A8)	Unambiguous	[K].aLVLIAFAQYLQQcPFEDHVk.[L]	N-Term(iTRAQ4plex); C14(Carbamidomethyl); K21(iTRAQ4plex)	1	4	P02768	P02768; A0A0C4DGB6; A0A087WWT3; H7C013	0	2	0.7744	0	1	1	1389.75	2778.49	2778.49	2.01	0.00279	HCD (High Energy Collision Dissociation)	MS2	0	14.3	30	146.845	107491	12122019_Fusion_1055_VK_180min_iTRAQ1.raw	F1			118751	23004.7			TRUE				3.9	0	3.86e-06
		TRUE	High	Mascot (A5)	Unambiguous	[K].aLVLIAFAQYLQQcPFEDHVk.[L]	N-Term(iTRAQ4plex); C14(Carbamidomethyl); K21(iTRAQ4plex)	1	4	P02768	P02768; A0A0C4DGB6; A0A087WWT3; H7C013	0	2	1	0	1	1	1389.75	2778.49	2778.49	2.01	0.00279	HCD (High Energy Collision Dissociation)	MS2	0	14.3	30	146.845	107491	12122019_Fusion_1055_VK_180min_iTRAQ1.raw	F1			118751	23004.7		81	TRUE	28	19	6.38427e-07		0	3.779e-05
		TRUE	High	Mascot (A5)	Unambiguous	[K].aLVLIAFAQYLQQcPFEDHVk.[L]	N-Term(iTRAQ4plex); C14(Carbamidomethyl); K21(iTRAQ4plex)	1	4	P02768	P02768; A0A0C4DGB6; A0A087WWT3; H7C013	0	3	1	0	1	1	926.834	2778.49	2778.49	-0.56	-0.00052	HCD (High Energy Collision Dissociation)	MS2	33.7868	25.1	10.675	146.745	107402	12122019_Fusion_1055_VK_180min_iTRAQ1.raw	F1			549361	139657		71	TRUE	28	20	6.79972e-06		0	4.568e-05
	TRUE	High	[K].ADDKETCFAEEGK.[K]	1xCarbamidomethyl [C7]		TRUE	1	6	2	P02768	P02768 [585-597]	1	1499.63	0					No Quan Labels	Not Found	High	High	High	n/a	High		0		9.333e-06		3.4	K.ADDKETCFAEEGK.K	[585-597]		Not Used
		Checked	Confidence	Identifying Node	PSM Ambiguity	Annotated Sequence	Modifications	# Protein Groups	# Proteins	Master Protein Accessions	Protein Accessions	# Missed Cleavages	Charge	DeltaScore	DeltaCn	Rank	Search Engine Rank	m/z [Da]	MH+ [Da]	Theo. MH+ [Da]	DeltaM [ppm]	Deltam/z [Da]	Activation Type	MS Order	Isolation Interference [%]	Average Reporter S/N	Ion Inject Time [ms]	RT [min]	First Scan	Spectrum File	File ID	Abundance: 114	Abundance: 115	Abundance: 116	Abundance: 117	Quan Info	Ions Score	Contaminant	Identity Strict	Identity Relaxed	Expectation Value	XCorr	Percolator q-Value	Percolator PEP
		TRUE	High	Sequest HT (A8)	Unambiguous	[K].ADDKETcFAEEGK.[K]	C7(Carbamidomethyl)	1	6	P02768	P02768; H0YA55; A0A087WWT3; D6RHD5; C9JKR2; B7WNR0	1	2	0.6382	0	1	1	750.32	1499.63	1499.63	1.07	0.0008	HCD (High Energy Collision Dissociation)	MS2	50.7108	13.7	100.493	36.9918	19822	12122019_Fusion_1055_VK_180min_iTRAQ1.raw	F1			26014.3	13011.8	No Quan Labels		TRUE				3.4	0	9.333e-06
		TRUE	High	Sequest HT (A8)	Unambiguous	[K].ADDKETcFAEEGK.[K]	C7(Carbamidomethyl)	1	6	P02768	P02768; H0YA55; A0A087WWT3; D6RHD5; C9JKR2; B7WNR0	1	3	0.5336	0	1	1	500.549	1499.63	1499.63	0.32	0.00016	HCD (High Energy Collision Dissociation)	MS2	35.5958	15.1	22.113	37.1112	19911	12122019_Fusion_1055_VK_180min_iTRAQ1.raw	F1		6947.01	111746	88588.2	No Quan Labels		TRUE				4.61	0.0001924	0.0001158
	TRUE	High	[K].ADDKETCFAEEGK.[K]	1xCarbamidomethyl [C7]; 1xiTRAQ4plex [K]; 1xiTRAQ4plex [N-Term]		TRUE	1	6	4	P02768	P02768 [585-597]	1	1643.73	0	330	29.7	7.6	32.8		High	High	High	High	n/a	High		0.0001924		0.0001843		3.74	K.ADDKETCFAEEGK.K	[585-597]		Used
		Checked	Confidence	Identifying Node	PSM Ambiguity	Annotated Sequence	Modifications	# Protein Groups	# Proteins	Master Protein Accessions	Protein Accessions	# Missed Cleavages	Charge	DeltaScore	DeltaCn	Rank	Search Engine Rank	m/z [Da]	MH+ [Da]	Theo. MH+ [Da]	DeltaM [ppm]	Deltam/z [Da]	Activation Type	MS Order	Isolation Interference [%]	Average Reporter S/N	Ion Inject Time [ms]	RT [min]	First Scan	Spectrum File	File ID	Abundance: 114	Abundance: 115	Abundance: 116	Abundance: 117	Quan Info	Ions Score	Contaminant	Identity Strict	Identity Relaxed	Expectation Value	XCorr	Percolator q-Value	Percolator PEP
		TRUE	High	Sequest HT (A8)	Unambiguous	[K].ADDkETcFAEEGK.[K]	K4(iTRAQ4plex); C7(Carbamidomethyl)	1	6	P02768	P02768; H0YA55; A0A087WWT3; D6RHD5; C9JKR2; B7WNR0	1	3	0.0948	0	1	1	548.583	1643.73	1643.73	-0.25	-0.00013	HCD (High Energy Collision Dissociation)	MS2	27.0816	28	30	43.5006	24579	12122019_Fusion_1055_VK_180min_iTRAQ1.raw	F1		8387.51	102406	159703			TRUE				4.64	0.0001924	1.597e-05
		TRUE	High	Sequest HT (A8)	Unambiguous	[K].ADDkETcFAEEGK.[K]	K4(iTRAQ4plex); C7(Carbamidomethyl)	1	6	P02768	P02768; H0YA55; A0A087WWT3; D6RHD5; C9JKR2; B7WNR0	1	2	0.0241	0	1	1	822.372	1643.74	1643.73	1.88	0.00154	HCD (High Energy Collision Dissociation)	MS2	0	18.2	74.441	43.4645	24554	12122019_Fusion_1055_VK_180min_iTRAQ1.raw	F1		3499.13	27184.2	38875.6			TRUE				3.74	0.0001924	0.0001843
		TRUE	High	Sequest HT (A8)	Selected	[K].ADDKETcFAEEGk.[K]	C7(Carbamidomethyl); K13(iTRAQ4plex)	1	6	P02768	P02768; H0YA55; A0A087WWT3; D6RHD5; C9JKR2; B7WNR0	1	2	0.6175	0	1	1	822.37	1643.73	1643.73	-0.27	-0.00022	HCD (High Energy Collision Dissociation)	MS2	4.30074	20.8	30	44.6086	25385	12122019_Fusion_1055_VK_180min_iTRAQ1.raw	F1	5258.15	11067	30963	151824			TRUE				3.32	0.0001924	0.0002756
		TRUE	High	Sequest HT (A8)	Unambiguous	[K].aDDKETcFAEEGK.[K]	N-Term(iTRAQ4plex); C7(Carbamidomethyl)	1	6	P02768	P02768; H0YA55; A0A087WWT3; D6RHD5; C9JKR2; B7WNR0	1	2		0.0241	2	2	822.372	1643.74	1643.73	1.88	0.00154	HCD (High Energy Collision Dissociation)	MS2	0	18.2	74.441	43.4645	24554	12122019_Fusion_1055_VK_180min_iTRAQ1.raw	F1		3499.13	27184.2	38875.6			TRUE				3.65	0.0001924	0.0002767
	TRUE	High	[K].ADDKETCFAEEGK.[K]	1xCarbamidomethyl [C7]; iTRAQ4plex [K]; 1xiTRAQ4plex [N-Term]		TRUE	1	6	1	P02768	P02768 [585-597]	1	1787.84	0	1.9	102.1	96.8	199.2		Not Found	High	High	High	n/a	High		0.0001924		9.81e-05		4.63	K.ADDKETCFAEEGK.K	[585-597]		Used
		Checked	Confidence	Identifying Node	PSM Ambiguity	Annotated Sequence	Modifications	# Protein Groups	# Proteins	Master Protein Accessions	Protein Accessions	# Missed Cleavages	Charge	DeltaScore	DeltaCn	Rank	Search Engine Rank	m/z [Da]	MH+ [Da]	Theo. MH+ [Da]	DeltaM [ppm]	Deltam/z [Da]	Activation Type	MS Order	Isolation Interference [%]	Average Reporter S/N	Ion Inject Time [ms]	RT [min]	First Scan	Spectrum File	File ID	Abundance: 114	Abundance: 115	Abundance: 116	Abundance: 117	Quan Info	Ions Score	Contaminant	Identity Strict	Identity Relaxed	Expectation Value	XCorr	Percolator q-Value	Percolator PEP
		TRUE	High	Sequest HT (A8)	Unambiguous	[K].aDDkETcFAEEGK.[K]	N-Term(iTRAQ4plex); K4(iTRAQ4plex); C7(Carbamidomethyl)	1	6	P02768	P02768; H0YA55; A0A087WWT3; D6RHD5; C9JKR2; B7WNR0	1	3	0.3693	0	1	1	596.616	1787.83	1787.84	-1.01	-0.0006	HCD (High Energy Collision Dissociation)	MS2	44.0859	68.2	21.517	46.5902	26860	12122019_Fusion_1055_VK_180min_iTRAQ1.raw	F1		17163.6	443654	462823			TRUE				4.63	0.0001924	9.81e-05
	TRUE	High	[K].ADDKETCFAEEGK.[K]	1xCarbamidomethyl [C7]; 2xiTRAQ4plex [K4; K13]; 1xiTRAQ4plex [N-Term]		TRUE	1	6	4	P02768	P02768 [585-597]	1	1931.94	0	6.7	120.7	222.2	50.4		Not Found	High	High	High	High	High	0	0	1.701e-05	5.248e-08	45	4.95	K.ADDKETCFAEEGK.K	[585-597]		Used
		Checked	Confidence	Identifying Node	PSM Ambiguity	Annotated Sequence	Modifications	# Protein Groups	# Proteins	Master Protein Accessions	Protein Accessions	# Missed Cleavages	Charge	DeltaScore	DeltaCn	Rank	Search Engine Rank	m/z [Da]	MH+ [Da]	Theo. MH+ [Da]	DeltaM [ppm]	Deltam/z [Da]	Activation Type	MS Order	Isolation Interference [%]	Average Reporter S/N	Ion Inject Time [ms]	RT [min]	First Scan	Spectrum File	File ID	Abundance: 114	Abundance: 115	Abundance: 116	Abundance: 117	Quan Info	Ions Score	Contaminant	Identity Strict	Identity Relaxed	Expectation Value	XCorr	Percolator q-Value	Percolator PEP
		TRUE	High	Sequest HT (A8)	Unambiguous	[K].aDDkETcFAEEGk.[K]	N-Term(iTRAQ4plex); K4(iTRAQ4plex); C7(Carbamidomethyl); K13(iTRAQ4plex)	1	6	P02768	P02768; H0YA55; A0A087WWT3; D6RHD5; C9JKR2; B7WNR0	1	3	0.5394	0	1	1	644.652	1931.94	1931.94	0.98	0.00063	HCD (High Energy Collision Dissociation)	MS2	41.2989	93.6	21.017	51.4277	30398	12122019_Fusion_1055_VK_180min_iTRAQ1.raw	F1		22361.9	1.12348e+06	129267			TRUE				4.95	0	5.248e-08
		TRUE	High	Mascot (A5)	Unambiguous	[K].aDDkETcFAEEGk.[K]	N-Term(iTRAQ4plex); K4(iTRAQ4plex); C7(Carbamidomethyl); K13(iTRAQ4plex)	1	6	P02768	P02768; H0YA55; A0A087WWT3; D6RHD5; C9JKR2; B7WNR0	1	3	1	0	1	1	644.652	1931.94	1931.94	0.98	0.00063	HCD (High Energy Collision Dissociation)	MS2	41.2989	93.6	21.017	51.4277	30398	12122019_Fusion_1055_VK_180min_iTRAQ1.raw	F1		22361.9	1.12348e+06	129267		45	TRUE	28	19	0.0020128		0	1.701e-05
		TRUE	High	Sequest HT (A8)	Unambiguous	[K].aDDkETcFAEEGk.[K]	N-Term(iTRAQ4plex); K4(iTRAQ4plex); C7(Carbamidomethyl); K13(iTRAQ4plex)	1	6	P02768	P02768; H0YA55; A0A087WWT3; D6RHD5; C9JKR2; B7WNR0	1	2	0.6034	0	1	1	966.478	1931.95	1931.94	5.32	0.00514	HCD (High Energy Collision Dissociation)	MS2	55.6035	14.8	30	51.4589	30422	12122019_Fusion_1055_VK_180min_iTRAQ1.raw	F1			133163	11713.2			TRUE				2.9	0.0001924	0.0002242
		TRUE	High	Mascot (A5)	Unambiguous	[K].aDDkETcFAEEGk.[K]	N-Term(iTRAQ4plex); K4(iTRAQ4plex); C7(Carbamidomethyl); K13(iTRAQ4plex)	1	6	P02768	P02768; H0YA55; A0A087WWT3; D6RHD5; C9JKR2; B7WNR0	1	2	0.975	0	1	1	966.478	1931.95	1931.94	5.32	0.00514	HCD (High Energy Collision Dissociation)	MS2	55.6035	14.8	30	51.4589	30422	12122019_Fusion_1055_VK_180min_iTRAQ1.raw	F1			133163	11713.2		40	TRUE	27	19	0.0071326		0.001118	0.002888
	TRUE	High	[K].ADDKETCFAEEGKK.[L]	1xCarbamidomethyl [C7]		TRUE	1	6	4	P02768	P02768 [585-598]	2	1627.73	0					No Quan Labels	Not Found	Not Found	High	High	n/a	High		0		9.885e-07		4.53	K.ADDKETCFAEEGKK.L	[585-598]		Not Used
		Checked	Confidence	Identifying Node	PSM Ambiguity	Annotated Sequence	Modifications	# Protein Groups	# Proteins	Master Protein Accessions	Protein Accessions	# Missed Cleavages	Charge	DeltaScore	DeltaCn	Rank	Search Engine Rank	m/z [Da]	MH+ [Da]	Theo. MH+ [Da]	DeltaM [ppm]	Deltam/z [Da]	Activation Type	MS Order	Isolation Interference [%]	Average Reporter S/N	Ion Inject Time [ms]	RT [min]	First Scan	Spectrum File	File ID	Abundance: 114	Abundance: 115	Abundance: 116	Abundance: 117	Quan Info	Ions Score	Contaminant	Identity Strict	Identity Relaxed	Expectation Value	XCorr	Percolator q-Value	Percolator PEP
		TRUE	High	Sequest HT (A8)	Unambiguous	[K].ADDKETcFAEEGKK.[L]	C7(Carbamidomethyl)	1	6	P02768	P02768; H0YA55; A0A087WWT3; D6RHD5; C9JKR2; B7WNR0	2	3	0.6799	0	1	1	543.247	1627.73	1627.73	0.15	8e-05	HCD (High Energy Collision Dissociation)	MS2	6.45503	2.6	30	27.2482	12531	12122019_Fusion_1055_VK_180min_iTRAQ1.raw	F1			16718.7	7745.08	No Quan Labels		TRUE				4.53	0	9.885e-07
		TRUE	High	Sequest HT (A8)	Unambiguous	[K].ADDKETcFAEEGKK.[L]	C7(Carbamidomethyl)	1	6	P02768	P02768; H0YA55; A0A087WWT3; D6RHD5; C9JKR2; B7WNR0	2	3	0.6682	0	1	1	543.247	1627.73	1627.73	-0.07	-4e-05	HCD (High Energy Collision Dissociation)	MS2	15.4032	4.5	30	27.9258	13066	12122019_Fusion_1055_VK_180min_iTRAQ1.raw	F1			33228.4	11040.7	No Quan Labels		TRUE				4.34	0	8.463e-06
		TRUE	High	Sequest HT (A8)	Unambiguous	[K].ADDKETcFAEEGKK.[L]	C7(Carbamidomethyl)	1	6	P02768	P02768; H0YA55; A0A087WWT3; D6RHD5; C9JKR2; B7WNR0	2	3	0.6469	0	1	1	543.247	1627.73	1627.73	-0.52	-0.00028	HCD (High Energy Collision Dissociation)	MS2	0.975654		2.492	27.5917	12815	12122019_Fusion_1055_VK_180min_iTRAQ1.raw	F1					No Quan Labels		TRUE				5.24	0	1.164e-05
		TRUE	High	Sequest HT (A8)	Unambiguous	[K].ADDKETcFAEEGKK.[L]	C7(Carbamidomethyl)	1	6	P02768	P02768; H0YA55; A0A087WWT3; D6RHD5; C9JKR2; B7WNR0	2	2	0.5992	0	1	1	814.367	1627.73	1627.73	-0.14	-0.00012	HCD (High Energy Collision Dissociation)	MS2	5.85591		30	27.2959	12571	12122019_Fusion_1055_VK_180min_iTRAQ1.raw	F1					No Quan Labels		TRUE				2.42	0.0001924	0.0003818
	TRUE	High	[K].ADDKETCFAEEGKK.[L]	1xCarbamidomethyl [C7]; 1xiTRAQ4plex [K]; 1xiTRAQ4plex [N-Term]		TRUE	1	6	5	P02768	P02768 [585-598]	2	1771.83	0	8.1	213.9	18.3	159.7		Not Found	High	High	High	n/a	High		0		2.475e-07		4.11	K.ADDKETCFAEEGKK.L	[585-598]		Used
		Checked	Confidence	Identifying Node	PSM Ambiguity	Annotated Sequence	Modifications	# Protein Groups	# Proteins	Master Protein Accessions	Protein Accessions	# Missed Cleavages	Charge	DeltaScore	DeltaCn	Rank	Search Engine Rank	m/z [Da]	MH+ [Da]	Theo. MH+ [Da]	DeltaM [ppm]	Deltam/z [Da]	Activation Type	MS Order	Isolation Interference [%]	Average Reporter S/N	Ion Inject Time [ms]	RT [min]	First Scan	Spectrum File	File ID	Abundance: 114	Abundance: 115	Abundance: 116	Abundance: 117	Quan Info	Ions Score	Contaminant	Identity Strict	Identity Relaxed	Expectation Value	XCorr	Percolator q-Value	Percolator PEP
		TRUE	High	Sequest HT (A8)	Unambiguous	[K].ADDKETcFAEEGKk.[L]	C7(Carbamidomethyl); K14(iTRAQ4plex)	1	6	P02768	P02768; H0YA55; A0A087WWT3; D6RHD5; C9JKR2; B7WNR0	2	3	0.0588	0	1	1	591.281	1771.83	1771.83	-0.65	-0.00038	HCD (High Energy Collision Dissociation)	MS2	9.47645	19	30.062	34.6357	18135	12122019_Fusion_1055_VK_180min_iTRAQ1.raw	F1		14194.4	30539.7	142593			TRUE				5.27	0	3.344e-08
		TRUE	High	Sequest HT (A8)	Selected	[K].aDDKETcFAEEGKK.[L]	N-Term(iTRAQ4plex); C7(Carbamidomethyl)	1	6	P02768	P02768; H0YA55; A0A087WWT3; D6RHD5; C9JKR2; B7WNR0	2	3	0.1557	0	1	1	591.282	1771.83	1771.83	0.72	0.00042	HCD (High Energy Collision Dissociation)	MS2	15.006	11.8	30	31.4168	15734	12122019_Fusion_1055_VK_180min_iTRAQ1.raw	F1		7528.21	25706.5	79463			TRUE				4.11	0	2.475e-07
		TRUE	High	Sequest HT (A8)	Unambiguous	[K].aDDKETcFAEEGKK.[L]	N-Term(iTRAQ4plex); C7(Carbamidomethyl)	1	6	P02768	P02768; H0YA55; A0A087WWT3; D6RHD5; C9JKR2; B7WNR0	2	4	0.1633	0	1	1	443.713	1771.83	1771.83	-0.22	-0.0001	HCD (High Energy Collision Dissociation)	MS2	21.6263	41.7	30	31.4286	15743	12122019_Fusion_1055_VK_180min_iTRAQ1.raw	F1		27509.2	73960.6	336819			TRUE				5.39	0.0001924	6.577e-05
		TRUE	High	Sequest HT (A8)	Unambiguous	[K].ADDkETcFAEEGKK.[L]	K4(iTRAQ4plex); C7(Carbamidomethyl)	1	6	P02768	P02768; H0YA55; A0A087WWT3; D6RHD5; C9JKR2; B7WNR0	2	2	0.6012	0	1	1	886.418	1771.83	1771.83	-0.43	-0.00038	HCD (High Energy Collision Dissociation)	MS2	35.0207	5.8	30.23	34.0788	17735	12122019_Fusion_1055_VK_180min_iTRAQ1.raw	F1		8903.81	5678.24	41231.9			TRUE				3.21	0.0001924	0.0001643
		TRUE	High	Sequest HT (A8)	Unambiguous	[K].aDDKETcFAEEGKK.[L]	N-Term(iTRAQ4plex); C7(Carbamidomethyl)	1	6	P02768	P02768; H0YA55; A0A087WWT3; D6RHD5; C9JKR2; B7WNR0	2	2	0.6012	0	1	2	886.418	1771.83	1771.83	-0.43	-0.00038	HCD (High Energy Collision Dissociation)	MS2	35.0207	5.8	30.23	34.0788	17735	12122019_Fusion_1055_VK_180min_iTRAQ1.raw	F1		8903.81	5678.24	41231.9			TRUE				3.21	0.0001924	0.0001646
	TRUE	High	[K].AACLLPK.[L]	1xCarbamidomethyl [C3]; 1xiTRAQ4plex [K7]; 1xiTRAQ4plex [N-Term]		TRUE	1	5	1	P02768	P02768 [199-205]	0	916.541	0	247.9	64	19.9	68.1		High	High	High	High	n/a	High		0.004515		0.09821		2.52	K.AACLLPK.L	[199-205]		Used
		Checked	Confidence	Identifying Node	PSM Ambiguity	Annotated Sequence	Modifications	# Protein Groups	# Proteins	Master Protein Accessions	Protein Accessions	# Missed Cleavages	Charge	DeltaScore	DeltaCn	Rank	Search Engine Rank	m/z [Da]	MH+ [Da]	Theo. MH+ [Da]	DeltaM [ppm]	Deltam/z [Da]	Activation Type	MS Order	Isolation Interference [%]	Average Reporter S/N	Ion Inject Time [ms]	RT [min]	First Scan	Spectrum File	File ID	Abundance: 114	Abundance: 115	Abundance: 116	Abundance: 117	Quan Info	Ions Score	Contaminant	Identity Strict	Identity Relaxed	Expectation Value	XCorr	Percolator q-Value	Percolator PEP
		TRUE	High	Sequest HT (A8)	Unambiguous	[K].aAcLLPK.[L]	N-Term(iTRAQ4plex); C3(Carbamidomethyl)	1	5	P02768	P02768; A0A0C4DGB6; H0YA55; D6RHD5; B7WNR0	0	2	0.2302	0	1	1	458.774	916.54	916.541	-0.63	-0.00029	HCD (High Energy Collision Dissociation)	MS2	41.4554	213.5	12.416	59.5621	36390	12122019_Fusion_1055_VK_180min_iTRAQ1.raw	F1	16647.3	208635	1.77442e+06	3.07209e+06			TRUE				2.52	0.004515	0.09821
	TRUE	High	[K].AACLLPK.[L]	1xCarbamidomethyl [C3]; 1xiTRAQ4plex [K7]; 1xiTRAQ4plex [N-Term]		TRUE	1	5	4	P02768	P02768 [199-205]	0	1060.64	0	0.1	116	185.9	98		Not Found	High	High	High	High	High	0.003603	0.0004674	0.0853	0.008535	44	2.72	K.AACLLPK.L	[199-205]		Used
		Checked	Confidence	Identifying Node	PSM Ambiguity	Annotated Sequence	Modifications	# Protein Groups	# Proteins	Master Protein Accessions	Protein Accessions	# Missed Cleavages	Charge	DeltaScore	DeltaCn	Rank	Search Engine Rank	m/z [Da]	MH+ [Da]	Theo. MH+ [Da]	DeltaM [ppm]	Deltam/z [Da]	Activation Type	MS Order	Isolation Interference [%]	Average Reporter S/N	Ion Inject Time [ms]	RT [min]	First Scan	Spectrum File	File ID	Abundance: 114	Abundance: 115	Abundance: 116	Abundance: 117	Quan Info	Ions Score	Contaminant	Identity Strict	Identity Relaxed	Expectation Value	XCorr	Percolator q-Value	Percolator PEP
		TRUE	High	Sequest HT (A8)	Unambiguous	[K].aAcLLPk.[L]	N-Term(iTRAQ4plex); C3(Carbamidomethyl); K7(iTRAQ4plex)	1	5	P02768	P02768; A0A0C4DGB6; H0YA55; D6RHD5; B7WNR0	0	2	0.3787	0	1	1	530.825	1060.64	1060.64	0.55	0.00029	HCD (High Energy Collision Dissociation)	MS2	38.8995	158.5	25.034	66.2422	41366	12122019_Fusion_1055_VK_180min_iTRAQ1.raw	F1		32823.8	1.4222e+06	407584			TRUE				2.72	0.0004674	0.008535
		TRUE	High	Mascot (A5)	Unambiguous	[K].aAcLLPk.[L]	N-Term(iTRAQ4plex); C3(Carbamidomethyl); K7(iTRAQ4plex)	1	5	P02768	P02768; A0A0C4DGB6; H0YA55; D6RHD5; B7WNR0	0	2	0.6857	0	1	1	530.825	1060.64	1060.64	0.55	0.00029	HCD (High Energy Collision Dissociation)	MS2	38.8995	158.5	25.034	66.2422	41366	12122019_Fusion_1055_VK_180min_iTRAQ1.raw	F1		32823.8	1.4222e+06	407584		35	TRUE	21	13	0.00415054		0.00244	0.02496
		TRUE	High	Sequest HT (A8)	Unambiguous	[K].aAcLLPk.[L]	N-Term(iTRAQ4plex); C3(Carbamidomethyl); K7(iTRAQ4plex)	1	5	P02768	P02768; A0A0C4DGB6; H0YA55; D6RHD5; B7WNR0	0	2	0.3737	0	1	1	530.825	1060.64	1060.64	-0.61	-0.00032	HCD (High Energy Collision Dissociation)	MS2	35.8472	229.7	0.885	65.475	40789	12122019_Fusion_1055_VK_180min_iTRAQ1.raw	F1		1304974	5.70904e+07	15220353			TRUE				2.97	0.002632	0.04536
		TRUE	High	Mascot (A5)	Unambiguous	[K].aAcLLPk.[L]	N-Term(iTRAQ4plex); C3(Carbamidomethyl); K7(iTRAQ4plex)	1	5	P02768	P02768; A0A0C4DGB6; H0YA55; D6RHD5; B7WNR0	0	2	0.75	0	1	1	530.825	1060.64	1060.64	-0.61	-0.00032	HCD (High Energy Collision Dissociation)	MS2	35.8472	229.7	0.885	65.475	40789	12122019_Fusion_1055_VK_180min_iTRAQ1.raw	F1		1304974	5.70904e+07	15220353		44	TRUE	21	13	0.000520121		0.003603	0.0853
	TRUE	High	[K].AACLLPKLDELRDEGK.[A]	1xCarbamidomethyl [C3]		TRUE	1	5	1	P02768	P02768 [199-214]	2	1827.96	0					No Quan Labels	Not Found	High	High	High	n/a	High		0.0001924		0.0001456		4.41	K.AACLLPKLDELRDEGK.A	[199-214]		Not Used
		Checked	Confidence	Identifying Node	PSM Ambiguity	Annotated Sequence	Modifications	# Protein Groups	# Proteins	Master Protein Accessions	Protein Accessions	# Missed Cleavages	Charge	DeltaScore	DeltaCn	Rank	Search Engine Rank	m/z [Da]	MH+ [Da]	Theo. MH+ [Da]	DeltaM [ppm]	Deltam/z [Da]	Activation Type	MS Order	Isolation Interference [%]	Average Reporter S/N	Ion Inject Time [ms]	RT [min]	First Scan	Spectrum File	File ID	Abundance: 114	Abundance: 115	Abundance: 116	Abundance: 117	Quan Info	Ions Score	Contaminant	Identity Strict	Identity Relaxed	Expectation Value	XCorr	Percolator q-Value	Percolator PEP
		TRUE	High	Sequest HT (A8)	Unambiguous	[K].AAcLLPKLDELRDEGK.[A]	C3(Carbamidomethyl)	1	5	P02768	P02768; A0A0C4DGB6; H0YA55; D6RHD5; B7WNR0	2	3	0.5556	0	1	1	609.992	1827.96	1827.96	-0.32	-0.0002	HCD (High Energy Collision Dissociation)	MS2	43.0642	47.8	19.923	87.8251	57848	12122019_Fusion_1055_VK_180min_iTRAQ1.raw	F1		18807.4	385386	307181	No Quan Labels		TRUE				4.41	0.0001924	0.0001456
	TRUE	High	[K].AACLLPKLDELRDEGK.[A]	1xCarbamidomethyl [C3]; 1xiTRAQ4plex [N-Term]; 1xiTRAQ4plex [K]		TRUE	1	5	2	P02768	P02768 [199-214]	2	1972.07	0	9	173.2	61	156.9		Not Found	High	High	High	n/a	High		0		2.093e-06		5.12	K.AACLLPKLDELRDEGK.A	[199-214]		Used
		Checked	Confidence	Identifying Node	PSM Ambiguity	Annotated Sequence	Modifications	# Protein Groups	# Proteins	Master Protein Accessions	Protein Accessions	# Missed Cleavages	Charge	DeltaScore	DeltaCn	Rank	Search Engine Rank	m/z [Da]	MH+ [Da]	Theo. MH+ [Da]	DeltaM [ppm]	Deltam/z [Da]	Activation Type	MS Order	Isolation Interference [%]	Average Reporter S/N	Ion Inject Time [ms]	RT [min]	First Scan	Spectrum File	File ID	Abundance: 114	Abundance: 115	Abundance: 116	Abundance: 117	Quan Info	Ions Score	Contaminant	Identity Strict	Identity Relaxed	Expectation Value	XCorr	Percolator q-Value	Percolator PEP
		TRUE	High	Sequest HT (A8)	Selected	[K].AAcLLPkLDELRDEGK.[A]	C3(Carbamidomethyl); K7(iTRAQ4plex)	1	5	P02768	P02768; A0A0C4DGB6; H0YA55; D6RHD5; B7WNR0	2	3	0.128	0	1	1	658.026	1972.06	1972.07	-0.61	-0.0004	HCD (High Energy Collision Dissociation)	MS2	23.417	33.8	30	91.4769	60731	12122019_Fusion_1055_VK_180min_iTRAQ1.raw	F1		17103.4	132168	191186			TRUE				4.22	0.0001924	8.965e-05
		TRUE	High	Sequest HT (A8)	Unambiguous	[K].aAcLLPKLDELRDEGK.[A]	N-Term(iTRAQ4plex); C3(Carbamidomethyl)	1	5	P02768	P02768; A0A0C4DGB6; H0YA55; D6RHD5; B7WNR0	2	3	0.382	0	1	1	658.026	1972.06	1972.07	-0.26	-0.00017	HCD (High Energy Collision Dissociation)	MS2	46.3254	42	23.5	93.2155	62125	12122019_Fusion_1055_VK_180min_iTRAQ1.raw	F1		21106.6	234798	287535			TRUE				3.77	0.0003943	0.003672
	TRUE	High	[K].AACLLPKLDELRDEGK.[A]	1xCarbamidomethyl [C3]; 2xiTRAQ4plex [K7; K16]; 1xiTRAQ4plex [N-Term]		TRUE	1	5	2	P02768	P02768 [199-214]	2	2260.27	0	4.9	136.5	202.4	56.2		Not Found	High	High	High	High	High	0	0	0.0002135	1.46e-07	46	5.5	K.AACLLPKLDELRDEGK.A	[199-214]		Used
		Checked	Confidence	Identifying Node	PSM Ambiguity	Annotated Sequence	Modifications	# Protein Groups	# Proteins	Master Protein Accessions	Protein Accessions	# Missed Cleavages	Charge	DeltaScore	DeltaCn	Rank	Search Engine Rank	m/z [Da]	MH+ [Da]	Theo. MH+ [Da]	DeltaM [ppm]	Deltam/z [Da]	Activation Type	MS Order	Isolation Interference [%]	Average Reporter S/N	Ion Inject Time [ms]	RT [min]	First Scan	Spectrum File	File ID	Abundance: 114	Abundance: 115	Abundance: 116	Abundance: 117	Quan Info	Ions Score	Contaminant	Identity Strict	Identity Relaxed	Expectation Value	XCorr	Percolator q-Value	Percolator PEP
		TRUE	High	Sequest HT (A8)	Unambiguous	[K].aAcLLPkLDELRDEGk.[A]	N-Term(iTRAQ4plex); C3(Carbamidomethyl); K7(iTRAQ4plex); K16(iTRAQ4plex)	1	5	P02768	P02768; A0A0C4DGB6; H0YA55; D6RHD5; B7WNR0	2	3	0.6109	0	1	1	754.096	2260.27	2260.27	2.12	0.0016	HCD (High Energy Collision Dissociation)	MS2	17.3947	99.7	30	97.396	65491	12122019_Fusion_1055_VK_180min_iTRAQ1.raw	F1		21364.4	864475	121653			TRUE				5.5	0	1.46e-07
		TRUE	High	Mascot (A5)	Unambiguous	[K].aAcLLPkLDELRDEGk.[A]	N-Term(iTRAQ4plex); C3(Carbamidomethyl); K7(iTRAQ4plex); K16(iTRAQ4plex)	1	5	P02768	P02768; A0A0C4DGB6; H0YA55; D6RHD5; B7WNR0	2	3	0.9348	0	1	1	754.096	2260.27	2260.27	2.12	0.0016	HCD (High Energy Collision Dissociation)	MS2	17.3947	99.7	30	97.396	65491	12122019_Fusion_1055_VK_180min_iTRAQ1.raw	F1		21364.4	864475	121653		46	TRUE	25	17	0.000904904		0	0.0002135
	TRUE	High	[K].AAFTECCQAADK.[A]	2xCarbamidomethyl [C6; C7]		TRUE	1	5	3	P02768	P02768 [187-198]	0	1371.57	0					No Quan Labels	Not Found	Not Found	High	High	n/a	High		0.0001924		0.0001879		3.4	K.AAFTECCQAADK.A	[187-198]		Not Used
		Checked	Confidence	Identifying Node	PSM Ambiguity	Annotated Sequence	Modifications	# Protein Groups	# Proteins	Master Protein Accessions	Protein Accessions	# Missed Cleavages	Charge	DeltaScore	DeltaCn	Rank	Search Engine Rank	m/z [Da]	MH+ [Da]	Theo. MH+ [Da]	DeltaM [ppm]	Deltam/z [Da]	Activation Type	MS Order	Isolation Interference [%]	Average Reporter S/N	Ion Inject Time [ms]	RT [min]	First Scan	Spectrum File	File ID	Abundance: 114	Abundance: 115	Abundance: 116	Abundance: 117	Quan Info	Ions Score	Contaminant	Identity Strict	Identity Relaxed	Expectation Value	XCorr	Percolator q-Value	Percolator PEP
		TRUE	High	Sequest HT (A8)	Unambiguous	[K].AAFTEccQAADK.[A]	C6(Carbamidomethyl); C7(Carbamidomethyl)	1	5	P02768	P02768; A0A0C4DGB6; H0YA55; D6RHD5; B7WNR0	0	2	0.5144	0	1	1	686.287	1371.57	1371.57	0.05	3e-05	HCD (High Energy Collision Dissociation)	MS2	2.08396	6.3	30	43.9835	24914	12122019_Fusion_1055_VK_180min_iTRAQ1.raw	F1			35303.2	26062.7	No Quan Labels		TRUE				3.48	0.0001924	0.0001668
		TRUE	High	Sequest HT (A8)	Unambiguous	[K].AAFTEccQAADK.[A]	C6(Carbamidomethyl); C7(Carbamidomethyl)	1	5	P02768	P02768; A0A0C4DGB6; H0YA55; D6RHD5; B7WNR0	0	2	0.4941	0	1	1	686.287	1371.57	1371.57	-0.31	-0.00021	HCD (High Energy Collision Dissociation)	MS2	2.75524	8.8	12.369	43.3082	24449	12122019_Fusion_1055_VK_180min_iTRAQ1.raw	F1			162025	47042.7	No Quan Labels		TRUE				3.4	0.0001924	0.0001879
		TRUE	High	Sequest HT (A8)	Unambiguous	[K].AAFTEccQAADK.[A]	C6(Carbamidomethyl); C7(Carbamidomethyl)	1	5	P02768	P02768; A0A0C4DGB6; H0YA55; D6RHD5; B7WNR0	0	2	0.4901	0	1	1	686.288	1371.57	1371.57	1.03	0.0007	HCD (High Energy Collision Dissociation)	MS2	0	7.1	30	44.6598	25424	12122019_Fusion_1055_VK_180min_iTRAQ1.raw	F1			38960.4	27254.5	No Quan Labels		TRUE				3.02	0.0001924	0.0001968
	TRUE	High	[K].AAFTECCQAADK.[A]	2xCarbamidomethyl [C6; C7]; 1xiTRAQ4plex [N-Term]; 1xiTRAQ4plex [K12]		TRUE	1	5	3	P02768	P02768 [187-198]	0	1515.67	0	5.9	148.8	43.1	202.2		Not Found	High	High	High	n/a	High		0		3.705e-07		3.91	K.AAFTECCQAADK.A	[187-198]		Used
		Checked	Confidence	Identifying Node	PSM Ambiguity	Annotated Sequence	Modifications	# Protein Groups	# Proteins	Master Protein Accessions	Protein Accessions	# Missed Cleavages	Charge	DeltaScore	DeltaCn	Rank	Search Engine Rank	m/z [Da]	MH+ [Da]	Theo. MH+ [Da]	DeltaM [ppm]	Deltam/z [Da]	Activation Type	MS Order	Isolation Interference [%]	Average Reporter S/N	Ion Inject Time [ms]	RT [min]	First Scan	Spectrum File	File ID	Abundance: 114	Abundance: 115	Abundance: 116	Abundance: 117	Quan Info	Ions Score	Contaminant	Identity Strict	Identity Relaxed	Expectation Value	XCorr	Percolator q-Value	Percolator PEP
		TRUE	High	Sequest HT (A8)	Unambiguous	[K].aAFTEccQAADK.[A]	N-Term(iTRAQ4plex); C6(Carbamidomethyl); C7(Carbamidomethyl)	1	5	P02768	P02768; A0A0C4DGB6; H0YA55; D6RHD5; B7WNR0	0	2	0.3529	0	1	1	758.338	1515.67	1515.67	0	0	HCD (High Energy Collision Dissociation)	MS2	5.0575	61	21.679	50.7176	29852	12122019_Fusion_1055_VK_180min_iTRAQ1.raw	F1		31164.5	149894	636972			TRUE				3.91	0	3.705e-07
		TRUE	High	Sequest HT (A8)	Selected	[K].AAFTEccQAADk.[A]	C6(Carbamidomethyl); C7(Carbamidomethyl); K12(iTRAQ4plex)	1	5	P02768	P02768; A0A0C4DGB6; H0YA55; D6RHD5; B7WNR0	0	2	0.4324	0	1	1	758.338	1515.67	1515.67	0.56	0.00042	HCD (High Energy Collision Dissociation)	MS2	42.1863	29.1	30	51.3999	30375	12122019_Fusion_1055_VK_180min_iTRAQ1.raw	F1		6179.34	140752	133337			TRUE				2.59	0.0001924	0.0002131
		TRUE	High	Sequest HT (A8)	Unambiguous	[K].AAFTEccQAADk.[A]	C6(Carbamidomethyl); C7(Carbamidomethyl); K12(iTRAQ4plex)	1	5	P02768	P02768; A0A0C4DGB6; H0YA55; D6RHD5; B7WNR0	0	2	0.5464	0	1	1	758.338	1515.67	1515.67	-0.08	-6e-05	HCD (High Energy Collision Dissociation)	MS2	16.3587	27.8	31.488	50.0483	29367	12122019_Fusion_1055_VK_180min_iTRAQ1.raw	F1		11584.6	96106.4	149419			TRUE				2.91	0.0001924	0.000226
	TRUE	High	[K].AAFTECCQAADK.[A]	2xCarbamidomethyl [C6; C7]; 1xiTRAQ4plex [K12]; 1xiTRAQ4plex [N-Term]		TRUE	1	5	9	P02768	P02768 [187-198]	0	1659.77	0	1.6	125.1	184.4	88.9		Not Found	High	High	High	High	High	0	0	5.892e-07	1.002e-07	79	4.77	K.AAFTECCQAADK.A	[187-198]		Used
		Checked	Confidence	Identifying Node	PSM Ambiguity	Annotated Sequence	Modifications	# Protein Groups	# Proteins	Master Protein Accessions	Protein Accessions	# Missed Cleavages	Charge	DeltaScore	DeltaCn	Rank	Search Engine Rank	m/z [Da]	MH+ [Da]	Theo. MH+ [Da]	DeltaM [ppm]	Deltam/z [Da]	Activation Type	MS Order	Isolation Interference [%]	Average Reporter S/N	Ion Inject Time [ms]	RT [min]	First Scan	Spectrum File	File ID	Abundance: 114	Abundance: 115	Abundance: 116	Abundance: 117	Quan Info	Ions Score	Contaminant	Identity Strict	Identity Relaxed	Expectation Value	XCorr	Percolator q-Value	Percolator PEP
		TRUE	High	Sequest HT (A8)	Unambiguous	[K].aAFTEccQAADk.[A]	N-Term(iTRAQ4plex); C6(Carbamidomethyl); C7(Carbamidomethyl); K12(iTRAQ4plex)	1	5	P02768	P02768; A0A0C4DGB6; H0YA55; D6RHD5; B7WNR0	0	2	0.445	0	1	1	830.388	1659.77	1659.77	-1.2	-0.00099	HCD (High Energy Collision Dissociation)	MS2	56.0953	68.1	85.466	56.9581	34462	12122019_Fusion_1055_VK_180min_iTRAQ1.raw	F1		5644.93	170315	55292.1			TRUE				4.18	0	4.189e-08
		TRUE	High	Sequest HT (A8)	Unambiguous	[K].aAFTEccQAADk.[A]	N-Term(iTRAQ4plex); C6(Carbamidomethyl); C7(Carbamidomethyl); K12(iTRAQ4plex)	1	5	P02768	P02768; A0A0C4DGB6; H0YA55; D6RHD5; B7WNR0	0	2	0.5241	0	1	1	830.389	1659.77	1659.77	0.21	0.00017	HCD (High Energy Collision Dissociation)	MS2	3.94331	100.1	23.5	56.2801	33965	12122019_Fusion_1055_VK_180min_iTRAQ1.raw	F1		20662.6	981437	214840			TRUE				4.77	0	1.002e-07
		TRUE	High	Mascot (A5)	Unambiguous	[K].aAFTEccQAADk.[A]	N-Term(iTRAQ4plex); C6(Carbamidomethyl); C7(Carbamidomethyl); K12(iTRAQ4plex)	1	5	P02768	P02768; A0A0C4DGB6; H0YA55; D6RHD5; B7WNR0	0	2	0.8481	0	1	1	830.389	1659.77	1659.77	0.21	0.00017	HCD (High Energy Collision Dissociation)	MS2	3.94331	100.1	23.5	56.2801	33965	12122019_Fusion_1055_VK_180min_iTRAQ1.raw	F1		20662.6	981437	214840		79	TRUE	25	17	5.485e-07		0	5.892e-07
		TRUE	High	Mascot (A5)	Unambiguous	[K].aAFTEccQAADk.[A]	N-Term(iTRAQ4plex); C6(Carbamidomethyl); C7(Carbamidomethyl); K12(iTRAQ4plex)	1	5	P02768	P02768; A0A0C4DGB6; H0YA55; D6RHD5; B7WNR0	0	2	0.8462	0	1	1	830.388	1659.77	1659.77	-1.2	-0.00099	HCD (High Energy Collision Dissociation)	MS2	56.0953	68.1	85.466	56.9581	34462	12122019_Fusion_1055_VK_180min_iTRAQ1.raw	F1		5644.93	170315	55292.1		65	TRUE	25	16	1.05799e-05		0	1.384e-06
		TRUE	High	Sequest HT (A8)	Unambiguous	[K].aAFTEccQAADk.[A]	N-Term(iTRAQ4plex); C6(Carbamidomethyl); C7(Carbamidomethyl); K12(iTRAQ4plex)	1	5	P02768	P02768; A0A0C4DGB6; H0YA55; D6RHD5; B7WNR0	0	2	0.5782	0	1	1	830.389	1659.77	1659.77	-0.52	-0.00043	HCD (High Energy Collision Dissociation)	MS2	0	27	31.782	55.606	33482	12122019_Fusion_1055_VK_180min_iTRAQ1.raw	F1		5950.22	191817	59946.7			TRUE				3.77	0.0001924	1.537e-05
		TRUE	High	Sequest HT (A8)	Unambiguous	[K].aAFTEccQAADk.[A]	N-Term(iTRAQ4plex); C6(Carbamidomethyl); C7(Carbamidomethyl); K12(iTRAQ4plex)	1	5	P02768	P02768; A0A0C4DGB6; H0YA55; D6RHD5; B7WNR0	0	3	0.5521	0	1	1	553.929	1659.77	1659.77	0.67	0.00037	HCD (High Energy Collision Dissociation)	MS2	48.9468	65.9	28.999	56.421	34066	12122019_Fusion_1055_VK_180min_iTRAQ1.raw	F1		15358.9	482889	195977			TRUE				3.84	0.0001924	0.0002587
		TRUE	High	Mascot (A5)	Unambiguous	[K].aAFTEccQAADk.[A]	N-Term(iTRAQ4plex); C6(Carbamidomethyl); C7(Carbamidomethyl); K12(iTRAQ4plex)	1	5	P02768	P02768; A0A0C4DGB6; H0YA55; D6RHD5; B7WNR0	0	2	0.7742	0	1	1	830.389	1659.77	1659.77	-0.52	-0.00043	HCD (High Energy Collision Dissociation)	MS2	0	27	31.782	55.606	33482	12122019_Fusion_1055_VK_180min_iTRAQ1.raw	F1		5950.22	191817	59946.7		62	TRUE	25	16	2.21458e-05		0.001118	0.0006474
		TRUE	High	Mascot (A5)	Unambiguous	[K].aAFTEccQAADk.[A]	N-Term(iTRAQ4plex); C6(Carbamidomethyl); C7(Carbamidomethyl); K12(iTRAQ4plex)	1	5	P02768	P02768; A0A0C4DGB6; H0YA55; D6RHD5; B7WNR0	0	3	0.7742	0	1	1	553.929	1659.77	1659.77	0.67	0.00037	HCD (High Energy Collision Dissociation)	MS2	48.9468	65.9	28.999	56.421	34066	12122019_Fusion_1055_VK_180min_iTRAQ1.raw	F1		15358.9	482889	195977		31	TRUE	25	17	0.028015		0.001118	0.002483
		TRUE	High	Mascot (A5)	Selected	[K].aAFTEccQAADk.[A]	N-Term(iTRAQ4plex); C6(Carbamidomethyl); C7(Carbamidomethyl); K12(iTRAQ4plex)	1	5	P02768	P02768; A0A0C4DGB6; H0YA55; D6RHD5; B7WNR0	0	3	0.7667	0	1	1	553.928	1659.77	1659.77	-0.86	-0.00048	HCD (High Energy Collision Dissociation)	MS2	63.8083	67.9	46.717	55.6314	33497	12122019_Fusion_1055_VK_180min_iTRAQ1.raw	F1		12396	260380	155016		30	TRUE	25	16	0.0377259		0.002094	0.01168
	TRUE	High	[K].AAFTECCQAADKAACLLPK.[L]	3xCarbamidomethyl [C6; C7; C15]		TRUE	1	5	3	P02768	P02768 [187-205]	1	2124.99	0					No Quan Labels	Not Found	High	High	High	n/a	High		0		8.25e-09		6.06	K.AAFTECCQAADKAACLLPK.L	[187-205]		Not Used
		Checked	Confidence	Identifying Node	PSM Ambiguity	Annotated Sequence	Modifications	# Protein Groups	# Proteins	Master Protein Accessions	Protein Accessions	# Missed Cleavages	Charge	DeltaScore	DeltaCn	Rank	Search Engine Rank	m/z [Da]	MH+ [Da]	Theo. MH+ [Da]	DeltaM [ppm]	Deltam/z [Da]	Activation Type	MS Order	Isolation Interference [%]	Average Reporter S/N	Ion Inject Time [ms]	RT [min]	First Scan	Spectrum File	File ID	Abundance: 114	Abundance: 115	Abundance: 116	Abundance: 117	Quan Info	Ions Score	Contaminant	Identity Strict	Identity Relaxed	Expectation Value	XCorr	Percolator q-Value	Percolator PEP
		TRUE	High	Sequest HT (A8)	Selected	[K].AAFTEccQAADKAAcLLPK.[L]	C6(Carbamidomethyl); C7(Carbamidomethyl); C15(Carbamidomethyl)	1	5	P02768	P02768; A0A0C4DGB6; H0YA55; D6RHD5; B7WNR0	1	2	0.7112	0	1	1	1063	2124.99	2124.99	0.01	1e-05	HCD (High Energy Collision Dissociation)	MS2	0	2.8	23.785	95.2193	63709	12122019_Fusion_1055_VK_180min_iTRAQ1.raw	F1			12902.1	21191.3	No Quan Labels		TRUE				6.06	0	8.25e-09
		TRUE	High	Sequest HT (A8)	Unambiguous	[K].AAFTEccQAADKAAcLLPK.[L]	C6(Carbamidomethyl); C7(Carbamidomethyl); C15(Carbamidomethyl)	1	5	P02768	P02768; A0A0C4DGB6; H0YA55; D6RHD5; B7WNR0	1	3	0.6495	0	1	1	709.002	2124.99	2124.99	1.26	0.00089	HCD (High Energy Collision Dissociation)	MS2	1.26678	3	3.259	95.2503	63736	12122019_Fusion_1055_VK_180min_iTRAQ1.raw	F1			150602	109595	No Quan Labels		TRUE				5.25	0	2.237e-06
		TRUE	High	Sequest HT (A8)	Unambiguous	[K].AAFTEccQAADKAAcLLPK.[L]	C6(Carbamidomethyl); C7(Carbamidomethyl); C15(Carbamidomethyl)	1	5	P02768	P02768; A0A0C4DGB6; H0YA55; D6RHD5; B7WNR0	1	3	0.4651	0	1	1	709	2124.98	2124.99	-1.21	-0.00086	HCD (High Energy Collision Dissociation)	MS2	17.5104	34.3	18.888	94.5782	63188	12122019_Fusion_1055_VK_180min_iTRAQ1.raw	F1		9329.11	380370	132768	No Quan Labels		TRUE				3.87	0.0001924	2.929e-05
	TRUE	High	[K].AAFTECCQAADKAACLLPK.[L]	3xCarbamidomethyl [C6; C7; C15]; iTRAQ4plex [K]; 1xiTRAQ4plex [N-Term]		TRUE	1	5	4	P02768	P02768 [187-205]	1	2413.19	0	1.2	97.4	39.6	261.7		Not Found	High	High	High	n/a	High		0		9.229e-09		6.9	K.AAFTECCQAADKAACLLPK.L	[187-205]		Used
		Checked	Confidence	Identifying Node	PSM Ambiguity	Annotated Sequence	Modifications	# Protein Groups	# Proteins	Master Protein Accessions	Protein Accessions	# Missed Cleavages	Charge	DeltaScore	DeltaCn	Rank	Search Engine Rank	m/z [Da]	MH+ [Da]	Theo. MH+ [Da]	DeltaM [ppm]	Deltam/z [Da]	Activation Type	MS Order	Isolation Interference [%]	Average Reporter S/N	Ion Inject Time [ms]	RT [min]	First Scan	Spectrum File	File ID	Abundance: 114	Abundance: 115	Abundance: 116	Abundance: 117	Quan Info	Ions Score	Contaminant	Identity Strict	Identity Relaxed	Expectation Value	XCorr	Percolator q-Value	Percolator PEP
		TRUE	High	Sequest HT (A8)	Selected	[K].aAFTEccQAADKAAcLLPk.[L]	N-Term(iTRAQ4plex); C6(Carbamidomethyl); C7(Carbamidomethyl); C15(Carbamidomethyl); K19(iTRAQ4plex)	1	5	P02768	P02768; A0A0C4DGB6; H0YA55; D6RHD5; B7WNR0	1	3	0.2449	0	1	1	805.069	2413.19	2413.19	0.17	0.00014	HCD (High Energy Collision Dissociation)	MS2	7.64391	45.6	20.329	97.3469	65449	12122019_Fusion_1055_VK_180min_iTRAQ1.raw	F1		11176.9	118727	522021			TRUE				6.9	0	9.229e-09
		TRUE	High	Sequest HT (A8)	Unambiguous	[K].aAFTEccQAADkAAcLLPK.[L]	N-Term(iTRAQ4plex); C6(Carbamidomethyl); C7(Carbamidomethyl); K12(iTRAQ4plex); C15(Carbamidomethyl)	1	5	P02768	P02768; A0A0C4DGB6; H0YA55; D6RHD5; B7WNR0	1	3	0.3298	0	1	1	805.07	2413.19	2413.19	1.14	0.00091	HCD (High Energy Collision Dissociation)	MS2	4.9085	60.6	11.211	103.126	70085	12122019_Fusion_1055_VK_180min_iTRAQ1.raw	F1		29741.5	201196	1.40918e+06			TRUE				6.58	0	7.265e-08
		TRUE	High	Sequest HT (A8)	Selected	[K].aAFTEccQAADKAAcLLPk.[L]	N-Term(iTRAQ4plex); C6(Carbamidomethyl); C7(Carbamidomethyl); C15(Carbamidomethyl); K19(iTRAQ4plex)	1	5	P02768	P02768; A0A0C4DGB6; H0YA55; D6RHD5; B7WNR0	1	4	0.2754	0	1	1	604.053	2413.19	2413.19	-1	-0.0006	HCD (High Energy Collision Dissociation)	MS2	33.8139	45.9	30	97.4252	65516	12122019_Fusion_1055_VK_180min_iTRAQ1.raw	F1		11726.4	140712	316545			TRUE				6.9	0	4.688e-06
		TRUE	High	Sequest HT (A8)	Selected	[K].AAFTEccQAADkAAcLLPk.[L]	C6(Carbamidomethyl); C7(Carbamidomethyl); K12(iTRAQ4plex); C15(Carbamidomethyl); K19(iTRAQ4plex)	1	5	P02768	P02768; A0A0C4DGB6; H0YA55; D6RHD5; B7WNR0	1	3	0.5251	0	1	1	805.069	2413.19	2413.19	0.69	0.00056	HCD (High Energy Collision Dissociation)	MS2	11.5302	44.1	12.222	99.1331	66860	12122019_Fusion_1055_VK_180min_iTRAQ1.raw	F1		24837.6	399537	630231			TRUE				4.59	0	9.123e-06
	TRUE	High	[K].AAFTECCQAADKAACLLPK.[L]	3xCarbamidomethyl [C6; C7; C15]; 2xiTRAQ4plex [K12; K19]; 1xiTRAQ4plex [N-Term]		TRUE	1	5	5	P02768	P02768 [187-205]	1	2557.29	0	0.5	129.3	199.3	70.9		Not Found	High	High	High	High	High	0	0	4.121e-05	1.759e-06	37	5.72	K.AAFTECCQAADKAACLLPK.L	[187-205]		Used
		Checked	Confidence	Identifying Node	PSM Ambiguity	Annotated Sequence	Modifications	# Protein Groups	# Proteins	Master Protein Accessions	Protein Accessions	# Missed Cleavages	Charge	DeltaScore	DeltaCn	Rank	Search Engine Rank	m/z [Da]	MH+ [Da]	Theo. MH+ [Da]	DeltaM [ppm]	Deltam/z [Da]	Activation Type	MS Order	Isolation Interference [%]	Average Reporter S/N	Ion Inject Time [ms]	RT [min]	First Scan	Spectrum File	File ID	Abundance: 114	Abundance: 115	Abundance: 116	Abundance: 117	Quan Info	Ions Score	Contaminant	Identity Strict	Identity Relaxed	Expectation Value	XCorr	Percolator q-Value	Percolator PEP
		TRUE	High	Sequest HT (A8)	Unambiguous	[K].aAFTEccQAADkAAcLLPk.[L]	N-Term(iTRAQ4plex); C6(Carbamidomethyl); C7(Carbamidomethyl); K12(iTRAQ4plex); C15(Carbamidomethyl); K19(iTRAQ4plex)	1	5	P02768	P02768; A0A0C4DGB6; H0YA55; D6RHD5; B7WNR0	1	3	0.6649	0	1	1	853.103	2557.3	2557.29	0.7	0.0006	HCD (High Energy Collision Dissociation)	MS2	15.2067	127.2	3.072	101.541	68814	12122019_Fusion_1055_VK_180min_iTRAQ1.raw	F1		243754	9.85731e+06	1702182			TRUE				5.64	0	3.746e-09
		TRUE	High	Sequest HT (A8)	Unambiguous	[K].aAFTEccQAADkAAcLLPk.[L]	N-Term(iTRAQ4plex); C6(Carbamidomethyl); C7(Carbamidomethyl); K12(iTRAQ4plex); C15(Carbamidomethyl); K19(iTRAQ4plex)	1	5	P02768	P02768; A0A0C4DGB6; H0YA55; D6RHD5; B7WNR0	1	4	0.6346	0	1	1	640.079	2557.29	2557.29	-0.04	-2e-05	HCD (High Energy Collision Dissociation)	MS2	12.3811	42.7	14.667	102.098	69269	12122019_Fusion_1055_VK_180min_iTRAQ1.raw	F1		11561.4	672056	160549			TRUE				6.54	0	1.394e-06
		TRUE	High	Mascot (A5)	Unambiguous	[K].aAFTEccQAADkAAcLLPk.[L]	N-Term(iTRAQ4plex); C6(Carbamidomethyl); C7(Carbamidomethyl); K12(iTRAQ4plex); C15(Carbamidomethyl); K19(iTRAQ4plex)	1	5	P02768	P02768; A0A0C4DGB6; H0YA55; D6RHD5; B7WNR0	1	3	0.9333	0	1	1	853.103	2557.3	2557.29	0.7	0.0006	HCD (High Energy Collision Dissociation)	MS2	15.2067	127.2	3.072	101.541	68814	12122019_Fusion_1055_VK_180min_iTRAQ1.raw	F1		243754	9.85731e+06	1702182		30	TRUE	29	21	0.110905		0	1.493e-06
		TRUE	High	Sequest HT (A8)	Selected	[K].aAFTEccQAADkAAcLLPk.[L]	N-Term(iTRAQ4plex); C6(Carbamidomethyl); C7(Carbamidomethyl); K12(iTRAQ4plex); C15(Carbamidomethyl); K19(iTRAQ4plex)	1	5	P02768	P02768; A0A0C4DGB6; H0YA55; D6RHD5; B7WNR0	1	4	0.5577	0	1	1	640.079	2557.29	2557.29	-0.11	-7e-05	HCD (High Energy Collision Dissociation)	MS2	25.4509	52.5	8.734	101.421	68714	12122019_Fusion_1055_VK_180min_iTRAQ1.raw	F1		29989.3	1.4666e+06	299619			TRUE				5.72	0	1.759e-06
		TRUE	High	Mascot (A5)	Unambiguous	[K].aAFTEccQAADkAAcLLPk.[L]	N-Term(iTRAQ4plex); C6(Carbamidomethyl); C7(Carbamidomethyl); K12(iTRAQ4plex); C15(Carbamidomethyl); K19(iTRAQ4plex)	1	5	P02768	P02768; A0A0C4DGB6; H0YA55; D6RHD5; B7WNR0	1	4	0.9459	0	1	1	640.079	2557.29	2557.29	-0.04	-2e-05	HCD (High Energy Collision Dissociation)	MS2	12.3811	42.7	14.667	102.098	69269	12122019_Fusion_1055_VK_180min_iTRAQ1.raw	F1		11561.4	672056	160549		37	TRUE	29	21	0.0205712		0	4.121e-05
	TRUE	High	[K].AAFTECCQAADKAACLLPK.[L]	3xCarbamidomethyl [C6; C7; C15]; 1xiTRAQ4plex [K]; 1xiTRAQ4plex [N-Term]		TRUE	1	5	2	P02768	P02768 [187-205]	1	2269.09	0	3.5	242.8	22.8	130.9		Not Found	High	High	High	n/a	High		0		1.206e-05		5.03	K.AAFTECCQAADKAACLLPK.L	[187-205]		Used
		Checked	Confidence	Identifying Node	PSM Ambiguity	Annotated Sequence	Modifications	# Protein Groups	# Proteins	Master Protein Accessions	Protein Accessions	# Missed Cleavages	Charge	DeltaScore	DeltaCn	Rank	Search Engine Rank	m/z [Da]	MH+ [Da]	Theo. MH+ [Da]	DeltaM [ppm]	Deltam/z [Da]	Activation Type	MS Order	Isolation Interference [%]	Average Reporter S/N	Ion Inject Time [ms]	RT [min]	First Scan	Spectrum File	File ID	Abundance: 114	Abundance: 115	Abundance: 116	Abundance: 117	Quan Info	Ions Score	Contaminant	Identity Strict	Identity Relaxed	Expectation Value	XCorr	Percolator q-Value	Percolator PEP
		TRUE	High	Sequest HT (A8)	Unambiguous	[K].AAFTEccQAADkAAcLLPK.[L]	C6(Carbamidomethyl); C7(Carbamidomethyl); K12(iTRAQ4plex); C15(Carbamidomethyl)	1	5	P02768	P02768; A0A0C4DGB6; H0YA55; D6RHD5; B7WNR0	1	3	0.2505	0	1	1	757.035	2269.09	2269.09	0.02	1e-05	HCD (High Energy Collision Dissociation)	MS2	4.35304	16.2	3.397	100.264	67781	12122019_Fusion_1055_VK_180min_iTRAQ1.raw	F1		126004	357313	911103			TRUE				5.03	0	1.206e-05
		TRUE	High	Sequest HT (A8)	Selected	[K].AAFTEccQAADKAAcLLPk.[L]	C6(Carbamidomethyl); C7(Carbamidomethyl); C15(Carbamidomethyl); K19(iTRAQ4plex)	1	5	P02768	P02768; A0A0C4DGB6; H0YA55; D6RHD5; B7WNR0	1	4	0.4134	0	1	1	568.028	2269.09	2269.09	1.02	0.00058	HCD (High Energy Collision Dissociation)	MS2	19.3954	47.2	18.646	94.3577	63009	12122019_Fusion_1055_VK_180min_iTRAQ1.raw	F1		67118.3	137133	528922			TRUE				5.66	0.0001924	0.0001514
	TRUE	High	[K].ADDKETCFAEEGKK.[L]	1xCarbamidomethyl [C7]; iTRAQ4plex [K]; 1xiTRAQ4plex [N-Term]		TRUE	1	6	8	P02768	P02768 [585-598]	2	1915.93	0	4.1	70.2	17.9	307.8		Not Found	High	High	High	n/a	High		0		7.798e-09		5.95	K.ADDKETCFAEEGKK.L	[585-598]		Used
		Checked	Confidence	Identifying Node	PSM Ambiguity	Annotated Sequence	Modifications	# Protein Groups	# Proteins	Master Protein Accessions	Protein Accessions	# Missed Cleavages	Charge	DeltaScore	DeltaCn	Rank	Search Engine Rank	m/z [Da]	MH+ [Da]	Theo. MH+ [Da]	DeltaM [ppm]	Deltam/z [Da]	Activation Type	MS Order	Isolation Interference [%]	Average Reporter S/N	Ion Inject Time [ms]	RT [min]	First Scan	Spectrum File	File ID	Abundance: 114	Abundance: 115	Abundance: 116	Abundance: 117	Quan Info	Ions Score	Contaminant	Identity Strict	Identity Relaxed	Expectation Value	XCorr	Percolator q-Value	Percolator PEP
		TRUE	High	Sequest HT (A8)	Unambiguous	[K].aDDKETcFAEEGKk.[L]	N-Term(iTRAQ4plex); C7(Carbamidomethyl); K14(iTRAQ4plex)	1	6	P02768	P02768; H0YA55; A0A087WWT3; D6RHD5; C9JKR2; B7WNR0	2	3	0.037	0	1	1	639.315	1915.93	1915.93	-0.12	-7e-05	HCD (High Energy Collision Dissociation)	MS2	4.18768	43.3	30	37.2656	20031	12122019_Fusion_1055_VK_180min_iTRAQ1.raw	F1			63821.2	366024			TRUE				5.95	0	7.798e-09
		TRUE	High	Sequest HT (A8)	Unambiguous	[K].aDDKETcFAEEGkK.[L]	N-Term(iTRAQ4plex); C7(Carbamidomethyl); K13(iTRAQ4plex)	1	6	P02768	P02768; H0YA55; A0A087WWT3; D6RHD5; C9JKR2; B7WNR0	2	3		0.037	2	2	639.315	1915.93	1915.93	-0.12	-7e-05	HCD (High Energy Collision Dissociation)	MS2	4.18768	43.3	30	37.2656	20031	12122019_Fusion_1055_VK_180min_iTRAQ1.raw	F1			63821.2	366024			TRUE				5.73	0	1.731e-08
		TRUE	High	Sequest HT (A8)	Unambiguous	[K].ADDkETcFAEEGkK.[L]	K4(iTRAQ4plex); C7(Carbamidomethyl); K13(iTRAQ4plex)	1	6	P02768	P02768; H0YA55; A0A087WWT3; D6RHD5; C9JKR2; B7WNR0	2	3		0.048	2	2	639.315	1915.93	1915.93	-0.23	-0.00015	HCD (High Energy Collision Dissociation)	MS2	3.13071	42.5	19.135	40.12	22156	12122019_Fusion_1055_VK_180min_iTRAQ1.raw	F1		14831.7	91929.7	566529			TRUE				5.36	0	1.117e-06
		TRUE	High	Sequest HT (A8)	Unambiguous	[K].aDDKETcFAEEGKk.[L]	N-Term(iTRAQ4plex); C7(Carbamidomethyl); K14(iTRAQ4plex)	1	6	P02768	P02768; H0YA55; A0A087WWT3; D6RHD5; C9JKR2; B7WNR0	2	3	0.048	0	1	1	639.315	1915.93	1915.93	-0.23	-0.00015	HCD (High Energy Collision Dissociation)	MS2	3.13071	42.5	19.135	40.12	22156	12122019_Fusion_1055_VK_180min_iTRAQ1.raw	F1		14831.7	91929.7	566529			TRUE				5.63	0	1.306e-06
		TRUE	High	Sequest HT (A8)	Unambiguous	[K].aDDKETcFAEEGKk.[L]	N-Term(iTRAQ4plex); C7(Carbamidomethyl); K14(iTRAQ4plex)	1	6	P02768	P02768; H0YA55; A0A087WWT3; D6RHD5; C9JKR2; B7WNR0	2	4	0.0118	0	1	1	479.738	1915.93	1915.93	0.17	8e-05	HCD (High Energy Collision Dissociation)	MS2	29.5573	101.4	13.304	36.6994	19602	12122019_Fusion_1055_VK_180min_iTRAQ1.raw	F1		36587.7	187443	2.04531e+06			TRUE				5.91	0.0001924	1.37e-05
		TRUE	High	Sequest HT (A8)	Unambiguous	[K].aDDKETcFAEEGkK.[L]	N-Term(iTRAQ4plex); C7(Carbamidomethyl); K13(iTRAQ4plex)	1	6	P02768	P02768; H0YA55; A0A087WWT3; D6RHD5; C9JKR2; B7WNR0	2	4		0.0118	2	2	479.738	1915.93	1915.93	0.17	8e-05	HCD (High Energy Collision Dissociation)	MS2	29.5573	101.4	13.304	36.6994	19602	12122019_Fusion_1055_VK_180min_iTRAQ1.raw	F1		36587.7	187443	2.04531e+06			TRUE				5.84	0.0001924	1.412e-05
		TRUE	High	Sequest HT (A8)	Unambiguous	[K].aDDKETcFAEEGKk.[L]	N-Term(iTRAQ4plex); C7(Carbamidomethyl); K14(iTRAQ4plex)	1	6	P02768	P02768; H0YA55; A0A087WWT3; D6RHD5; C9JKR2; B7WNR0	2	2	0.0035	0	1	1	958.47	1915.93	1915.93	1.12	0.00107	HCD (High Energy Collision Dissociation)	MS2	0	16.3	30	39.0704	21397	12122019_Fusion_1055_VK_180min_iTRAQ1.raw	F1			15619.4	140422			TRUE				2.87	0.0001924	0.0003228
		TRUE	High	Sequest HT (A8)	Unambiguous	[K].aDDKETcFAEEGkK.[L]	N-Term(iTRAQ4plex); C7(Carbamidomethyl); K13(iTRAQ4plex)	1	6	P02768	P02768; H0YA55; A0A087WWT3; D6RHD5; C9JKR2; B7WNR0	2	2		0.0035	2	2	958.47	1915.93	1915.93	1.12	0.00107	HCD (High Energy Collision Dissociation)	MS2	0	16.3	30	39.0704	21397	12122019_Fusion_1055_VK_180min_iTRAQ1.raw	F1			15619.4	140422			TRUE				2.86	0.0001924	0.0003245
	TRUE	High	[K].ADDKETCFAEEGKK.[L]	1xCarbamidomethyl [C7]; iTRAQ4plex [K]; 1xiTRAQ4plex [N-Term]		TRUE	1	6	7	P02768	P02768 [585-598]	2	2060.03	0	0.2	101.8	178.3	119.7		Not Found	High	High	High	n/a	High		0		9.063e-08		4.75	K.ADDKETCFAEEGKK.L	[585-598]		Used
		Checked	Confidence	Identifying Node	PSM Ambiguity	Annotated Sequence	Modifications	# Protein Groups	# Proteins	Master Protein Accessions	Protein Accessions	# Missed Cleavages	Charge	DeltaScore	DeltaCn	Rank	Search Engine Rank	m/z [Da]	MH+ [Da]	Theo. MH+ [Da]	DeltaM [ppm]	Deltam/z [Da]	Activation Type	MS Order	Isolation Interference [%]	Average Reporter S/N	Ion Inject Time [ms]	RT [min]	First Scan	Spectrum File	File ID	Abundance: 114	Abundance: 115	Abundance: 116	Abundance: 117	Quan Info	Ions Score	Contaminant	Identity Strict	Identity Relaxed	Expectation Value	XCorr	Percolator q-Value	Percolator PEP
		TRUE	High	Sequest HT (A8)	Unambiguous	[K].aDDKETcFAEEGkk.[L]	N-Term(iTRAQ4plex); C7(Carbamidomethyl); K13(iTRAQ4plex); K14(iTRAQ4plex)	1	6	P02768	P02768; H0YA55; A0A087WWT3; D6RHD5; C9JKR2; B7WNR0	2	3	0.0555	0	1	1	687.349	2060.03	2060.03	0.08	5e-05	HCD (High Energy Collision Dissociation)	MS2	6.0278	87.6	10.511	43.0565	24289	12122019_Fusion_1055_VK_180min_iTRAQ1.raw	F1		53215.2	1.9683e+06	429164			TRUE				5.95	0	6.064e-09
		TRUE	High	Sequest HT (A8)	Unambiguous	[K].aDDkETcFAEEGkK.[L]	N-Term(iTRAQ4plex); K4(iTRAQ4plex); C7(Carbamidomethyl); K13(iTRAQ4plex)	1	6	P02768	P02768; H0YA55; A0A087WWT3; D6RHD5; C9JKR2; B7WNR0	2	3	0.624	0	1	1	687.349	2060.03	2060.03	-0.19	-0.00013	HCD (High Energy Collision Dissociation)	MS2	13.2282	70.4	30	42.3734	23803	12122019_Fusion_1055_VK_180min_iTRAQ1.raw	F1		10679.3	363136	284626			TRUE				6.25	0	7.789e-09
		TRUE	High	Sequest HT (A8)	Unambiguous	[K].aDDKETcFAEEGkk.[L]	N-Term(iTRAQ4plex); C7(Carbamidomethyl); K13(iTRAQ4plex); K14(iTRAQ4plex)	1	6	P02768	P02768; H0YA55; A0A087WWT3; D6RHD5; C9JKR2; B7WNR0	2	3	0.2463	0	1	1	687.349	2060.03	2060.03	-0.72	-0.00049	HCD (High Energy Collision Dissociation)	MS2	41.5984	50.3	37.079	40.9441	22773	12122019_Fusion_1055_VK_180min_iTRAQ1.raw	F1		4400.57	200854	187814			TRUE				4.75	0	9.063e-08
		TRUE	High	Sequest HT (A8)	Unambiguous	[K].aDDkETcFAEEGkK.[L]	N-Term(iTRAQ4plex); K4(iTRAQ4plex); C7(Carbamidomethyl); K13(iTRAQ4plex)	1	6	P02768	P02768; H0YA55; A0A087WWT3; D6RHD5; C9JKR2; B7WNR0	2	3	0.594	0	1	1	687.35	2060.04	2060.03	1.68	0.00115	HCD (High Energy Collision Dissociation)	MS2	0	30.4	30	41.7009	23297	12122019_Fusion_1055_VK_180min_iTRAQ1.raw	F1			178200	109787			TRUE				4.36	0	2.869e-06
		TRUE	High	Sequest HT (A8)	Unambiguous	[K].aDDkETcFAEEGkK.[L]	N-Term(iTRAQ4plex); K4(iTRAQ4plex); C7(Carbamidomethyl); K13(iTRAQ4plex)	1	6	P02768	P02768; H0YA55; A0A087WWT3; D6RHD5; C9JKR2; B7WNR0	2	4	0.5785	0	1	1	515.764	2060.03	2060.03	-0.08	-4e-05	HCD (High Energy Collision Dissociation)	MS2	43.6069	55	30	42.2976	23750	12122019_Fusion_1055_VK_180min_iTRAQ1.raw	F1		10128.7	321291	236077			TRUE				6.05	0	8.016e-06
		TRUE	High	Sequest HT (A8)	Unambiguous	[K].aDDKETcFAEEGkk.[L]	N-Term(iTRAQ4plex); C7(Carbamidomethyl); K13(iTRAQ4plex); K14(iTRAQ4plex)	1	6	P02768	P02768; H0YA55; A0A087WWT3; D6RHD5; C9JKR2; B7WNR0	2	4		0.049	2	2	515.764	2060.03	2060.03	0.16	8e-05	HCD (High Energy Collision Dissociation)	MS2	9.20517	129.6	10.66	42.9689	24230	12122019_Fusion_1055_VK_180min_iTRAQ1.raw	F1		43687.1	2.80578e+06	738078			TRUE				5.43	0	8.392e-06
		TRUE	High	Sequest HT (A8)	Unambiguous	[K].ADDkETcFAEEGkk.[L]	K4(iTRAQ4plex); C7(Carbamidomethyl); K13(iTRAQ4plex); K14(iTRAQ4plex)	1	6	P02768	P02768; H0YA55; A0A087WWT3; D6RHD5; C9JKR2; B7WNR0	2	4	0.049	0	1	1	515.764	2060.03	2060.03	0.16	8e-05	HCD (High Energy Collision Dissociation)	MS2	9.20517	129.6	10.66	42.9689	24230	12122019_Fusion_1055_VK_180min_iTRAQ1.raw	F1		43687.1	2.80578e+06	738078			TRUE				5.71	0.0001924	1.333e-05
	TRUE	High	[K].ADDKETCFAEEGKK.[L]	1xCarbamidomethyl [C7]; 3xiTRAQ4plex [K4; K13; K14]; 1xiTRAQ4plex [N-Term]		TRUE	1	6	1	P02768	P02768 [585-598]	2	2204.14	0	12.8	177.1	157.3	52.9		Not Found	High	High	High	High	High	0	0	4.405e-05	1.927e-09	27	5.45	K.ADDKETCFAEEGKK.L	[585-598]		Used
		Checked	Confidence	Identifying Node	PSM Ambiguity	Annotated Sequence	Modifications	# Protein Groups	# Proteins	Master Protein Accessions	Protein Accessions	# Missed Cleavages	Charge	DeltaScore	DeltaCn	Rank	Search Engine Rank	m/z [Da]	MH+ [Da]	Theo. MH+ [Da]	DeltaM [ppm]	Deltam/z [Da]	Activation Type	MS Order	Isolation Interference [%]	Average Reporter S/N	Ion Inject Time [ms]	RT [min]	First Scan	Spectrum File	File ID	Abundance: 114	Abundance: 115	Abundance: 116	Abundance: 117	Quan Info	Ions Score	Contaminant	Identity Strict	Identity Relaxed	Expectation Value	XCorr	Percolator q-Value	Percolator PEP
		TRUE	High	Sequest HT (A8)	Selected	[K].aDDkETcFAEEGkk.[L]	N-Term(iTRAQ4plex); K4(iTRAQ4plex); C7(Carbamidomethyl); K13(iTRAQ4plex); K14(iTRAQ4plex)	1	6	P02768	P02768; H0YA55; A0A087WWT3; D6RHD5; C9JKR2; B7WNR0	2	3	0.6183	0	1	1	735.384	2204.14	2204.14	1.27	0.00093	HCD (High Energy Collision Dissociation)	MS2	45.0115	60.4	21.795	45.3358	25901	12122019_Fusion_1055_VK_180min_iTRAQ1.raw	F1		28071.2	680283	115858			TRUE				5.45	0	1.927e-09
	TRUE	High	[K].AEFAEVSKLVTDLTK.[V]	iTRAQ4plex [K]; 1xiTRAQ4plex [N-Term]		TRUE	1	6	6	P02768	P02768 [250-264]	1	1939.1	0	1.9	93.6	85	219.5		Not Found	High	High	High	n/a	High		0		9.484e-07		5.92	K.AEFAEVSKLVTDLTK.V	[250-264]		Used
		Checked	Confidence	Identifying Node	PSM Ambiguity	Annotated Sequence	Modifications	# Protein Groups	# Proteins	Master Protein Accessions	Protein Accessions	# Missed Cleavages	Charge	DeltaScore	DeltaCn	Rank	Search Engine Rank	m/z [Da]	MH+ [Da]	Theo. MH+ [Da]	DeltaM [ppm]	Deltam/z [Da]	Activation Type	MS Order	Isolation Interference [%]	Average Reporter S/N	Ion Inject Time [ms]	RT [min]	First Scan	Spectrum File	File ID	Abundance: 114	Abundance: 115	Abundance: 116	Abundance: 117	Quan Info	Ions Score	Contaminant	Identity Strict	Identity Relaxed	Expectation Value	XCorr	Percolator q-Value	Percolator PEP
		TRUE	High	Sequest HT (A8)	Unambiguous	[K].aEFAEVSkLVTDLTK.[V]	N-Term(iTRAQ4plex); K8(iTRAQ4plex)	1	6	P02768	P02768; A0A0C4DGB6; H0YA55; D6RHD5; C9JKR2; B7WNR0	1	3	0.3478	0	1	1	647.038	1939.1	1939.1	0.18	0.00012	HCD (High Energy Collision Dissociation)	MS2	15.0794	86.6	5.943	133.414	95389	12122019_Fusion_1055_VK_180min_iTRAQ1.raw	F1		51523.2	1.37194e+06	2791253			TRUE				5.52	0	2.151e-08
		TRUE	High	Sequest HT (A8)	Unambiguous	[K].aEFAEVSKLVTDLTk.[V]	N-Term(iTRAQ4plex); K15(iTRAQ4plex)	1	6	P02768	P02768; A0A0C4DGB6; H0YA55; D6RHD5; C9JKR2; B7WNR0	1	2	0.3701	0	1	1	970.052	1939.1	1939.1	-1.52	-0.00148	HCD (High Energy Collision Dissociation)	MS2	64.513	26.2	11.11	132.188	94374	12122019_Fusion_1055_VK_180min_iTRAQ1.raw	F1			378962	310220			TRUE				4.35	0	2.939e-07
		TRUE	High	Sequest HT (A8)	Selected	[K].aEFAEVSKLVTDLTk.[V]	N-Term(iTRAQ4plex); K15(iTRAQ4plex)	1	6	P02768	P02768; A0A0C4DGB6; H0YA55; D6RHD5; C9JKR2; B7WNR0	1	3	0.3497	0	1	1	647.035	1939.09	1939.1	-4.38	-0.00283	HCD (High Energy Collision Dissociation)	MS2	0	55	30	132.004	94234	12122019_Fusion_1055_VK_180min_iTRAQ1.raw	F1		11021.2	306693	239924			TRUE				5.92	0	9.484e-07
		TRUE	High	Sequest HT (A8)	Selected	[K].aEFAEVSKLVTDLTk.[V]	N-Term(iTRAQ4plex); K15(iTRAQ4plex)	1	6	P02768	P02768; A0A0C4DGB6; H0YA55; D6RHD5; C9JKR2; B7WNR0	1	3	0.3169	0	1	1	647.037	1939.1	1939.1	-1.49	-0.00096	HCD (High Energy Collision Dissociation)	MS2	49.7039	45.2	30	132.727	94813	12122019_Fusion_1055_VK_180min_iTRAQ1.raw	F1		12515.2	255334	187022			TRUE				5.27	0	7.62e-06
		TRUE	High	Sequest HT (A8)	Selected	[K].AEFAEVSkLVTDLTk.[V]	K8(iTRAQ4plex); K15(iTRAQ4plex)	1	6	P02768	P02768; A0A0C4DGB6; H0YA55; D6RHD5; C9JKR2; B7WNR0	1	2	0.2708	0	1	1	970.051	1939.09	1939.1	-2.19	-0.00213	HCD (High Energy Collision Dissociation)	MS2	0	41	30	123.615	87210	12122019_Fusion_1055_VK_180min_iTRAQ1.raw	F1		13244.8	251544	132884			TRUE				3.84	0.0001924	4.47e-05
		TRUE	High	Sequest HT (A8)	Unambiguous	[K].AEFAEVSkLVTDLTk.[V]	K8(iTRAQ4plex); K15(iTRAQ4plex)	1	6	P02768	P02768; A0A0C4DGB6; H0YA55; D6RHD5; C9JKR2; B7WNR0	1	3	0.2575	0	1	1	647.039	1939.1	1939.1	2.33	0.00151	HCD (High Energy Collision Dissociation)	MS2	21.8187	70.4	19.852	123.613	87209	12122019_Fusion_1055_VK_180min_iTRAQ1.raw	F1		26056.3	649784	357880			TRUE				5.32	0.0001924	0.0001089
	TRUE	High	[K].AEFAEVSKLVTDLTK.[V]	2xiTRAQ4plex [K8; K15]; 1xiTRAQ4plex [N-Term]		TRUE	1	6	11	P02768	P02768 [250-264]	1	2083.2	0	1.4	130.1	222.3	46.2		Not Found	High	High	High	High	High	0	0	9.816e-05	2.432e-07	65	6.05	K.AEFAEVSKLVTDLTK.V	[250-264]		Used
		Checked	Confidence	Identifying Node	PSM Ambiguity	Annotated Sequence	Modifications	# Protein Groups	# Proteins	Master Protein Accessions	Protein Accessions	# Missed Cleavages	Charge	DeltaScore	DeltaCn	Rank	Search Engine Rank	m/z [Da]	MH+ [Da]	Theo. MH+ [Da]	DeltaM [ppm]	Deltam/z [Da]	Activation Type	MS Order	Isolation Interference [%]	Average Reporter S/N	Ion Inject Time [ms]	RT [min]	First Scan	Spectrum File	File ID	Abundance: 114	Abundance: 115	Abundance: 116	Abundance: 117	Quan Info	Ions Score	Contaminant	Identity Strict	Identity Relaxed	Expectation Value	XCorr	Percolator q-Value	Percolator PEP
		TRUE	High	Sequest HT (A8)	Unambiguous	[K].aEFAEVSkLVTDLTk.[V]	N-Term(iTRAQ4plex); K8(iTRAQ4plex); K15(iTRAQ4plex)	1	6	P02768	P02768; A0A0C4DGB6; H0YA55; D6RHD5; C9JKR2; B7WNR0	1	3	0.6637	0	1	1	695.072	2083.2	2083.2	0.54	0.00037	HCD (High Energy Collision Dissociation)	MS2	17.9653	136.1	6.445	132.536	94660	12122019_Fusion_1055_VK_180min_iTRAQ1.raw	F1		115000	5487578	517441			TRUE				5.65	0	2.238e-08
		TRUE	High	Sequest HT (A8)	Unambiguous	[K].aEFAEVSkLVTDLTk.[V]	N-Term(iTRAQ4plex); K8(iTRAQ4plex); K15(iTRAQ4plex)	1	6	P02768	P02768; A0A0C4DGB6; H0YA55; D6RHD5; C9JKR2; B7WNR0	1	2	0.754	0	1	1	1042.1	2083.19	2083.2	-4.79	-0.00499	HCD (High Energy Collision Dissociation)	MS2	70.4824	31.8	30	132.561	94681	12122019_Fusion_1055_VK_180min_iTRAQ1.raw	F1			259544	58642.3			TRUE				4.96	0	1.24e-07
		TRUE	High	Sequest HT (A8)	Unambiguous	[K].aEFAEVSkLVTDLTk.[V]	N-Term(iTRAQ4plex); K8(iTRAQ4plex); K15(iTRAQ4plex)	1	6	P02768	P02768; A0A0C4DGB6; H0YA55; D6RHD5; C9JKR2; B7WNR0	1	3	0.6099	0	1	1	695.073	2083.2	2083.2	1.54	0.00107	HCD (High Energy Collision Dissociation)	MS2	32.0811	262.2	30	131.857	94123	12122019_Fusion_1055_VK_180min_iTRAQ1.raw	F1		50453.3	2.26783e+06	286850			TRUE				6.05	0	2.432e-07
[truncated: 14,441 more rows]

## Sheet: 2.2 iTRAQ_Set2_Master Protein
Checked	Protein FDR Confidence: Combined	Master	Accession	Description	Exp. q-value: Combined	Contaminant	Sum PEP Score	Coverage [%]	# Peptides	# PSMs	# Unique Peptides	# Protein Groups	# AAs	MW [kDa]	calc. pI	Score Mascot: Mascot	Score Sequest HT: Sequest HT	# Peptides (by Search Engine): Mascot	# Peptides (by Search Engine): Sequest HT	# Razor Peptides	Abundances (Grouped): F2, 114	Abundances (Grouped): F2, 115	Abundances (Grouped): F2, 116	Abundances (Grouped): F2, 117	Abundances (Normalized): F2: 114, Sample	Abundances (Normalized): F2: 115, Sample	Abundances (Normalized): F2: 116, Sample	Abundances (Normalized): F2: 117, Sample	Abundance: F2: 114, Sample	Abundance: F2: 115, Sample	Abundance: F2: 116, Sample	Abundance: F2: 117, Sample	Found in Sample: [S2] F2: 114, Sample	Found in Sample: [S7] F2: 115, Sample	Found in Sample: [S8] F2: 116, Sample	Found in Sample: [S9] F2: 117, Sample	Modifications
[truncated: 14,653 more rows]

[truncated: 2 more sheets: 2.3 iTRAQ_Set3_Master Protein, 2.4 Protein details]
