# Supplementary material for: An Integrated Quantitative Proteomics Workflow for Cancer Biomarker Discovery and Validation in Plasma
Source: Front Oncol. 2020 Sep 23;10:543997. doi: 10.3389/fonc.2020.543997 (PMC7538778; doi:10.3389/fonc.2020.543997)
Supplement: Supplementary file 4 [file Table_3.XLSX]

## Sheet: Key
Table S3: The list of identified proteins in TMT 6-plex experiment.
S. No.	Tab names	Description
3.1	TMT_Set1_Master Protein	Set 1: Master protein list has all details about PSMs, peptides and proteins
3.2	TMT_Set2_Master Protein	Set 2: Master protein list has all details about PSMs, peptides and proteins
3.3	TMT_Set3_Master Protein	Set 3: Master protein list has all details about PSMs, peptides and proteins

## Sheet: 3.1 TMT_Set1_Master Protein
Accession	Description	Exp. q-value: Combined	Contaminant	Sum PEP Score	Coverage [%]	# Peptides	# PSMs	# Unique Peptides	# Protein Groups	# AAs	MW [kDa]	calc. pI	Score Mascot: Mascot	Score Sequest HT: Sequest HT	# Peptides (by Search Engine): Mascot	# Peptides (by Search Engine): Sequest HT	# Razor Peptides	Abundances (Grouped): F1, 126	Abundances (Grouped): F1, 127	Abundances (Grouped): F1, 128	Abundances (Grouped): F1, 129	Abundances (Grouped): F1, 130	Abundances (Grouped): F1, 131	Abundances (Normalized): F1: 126, Sample	Abundances (Normalized): F1: 127, Sample	Abundances (Normalized): F1: 128, Sample	Abundances (Normalized): F1: 129, Sample	Abundances (Normalized): F1: 130, Sample	Abundances (Normalized): F1: 131, Sample	Abundance: F1: 126, Sample	Abundance: F1: 127, Sample	Abundance: F1: 128, Sample	Abundance: F1: 129, Sample	Abundance: F1: 130, Sample	Abundance: F1: 131, Sample	Modifications
P68871	Hemoglobin subunit beta OS=Homo sapiens OX=9606 GN=HBB PE=1 SV=2	0	FALSE	392.971	100	24	352	17	1	147	16	7.28	3648	932.19	15	22	12	45.1	21	60.4	34.5	292.3	146.6	3.21104e+07	1.4962e+07	4.30324e+07	2.45644e+07	2.08114e+08	1.04364e+08	3.20879e+07	5.9526e+06	2.43741e+07	5.02143e+06	9.14792e+07	2.26337e+07
Annotated Sequence	Modifications	Modifications in Master Proteins	Contaminant	# Protein Groups	# Proteins	# PSMs	Master Protein Accessions	Positions in Master Proteins	# Missed Cleavages	Theo. MH+ [Da]	# Razor Quan Results	Abundances (Grouped): F1, 126	Abundances (Grouped): F1, 127	Abundances (Grouped): F1, 128	Abundances (Grouped): F1, 129	Abundances (Grouped): F1, 130	Abundances (Grouped): F1, 131	Quan Info	Found in Sample: [S1] F1: 126, Sample	Found in Sample: [S2] F1: 127, Sample	Found in Sample: [S3] F1: 128, Sample	Found in Sample: [S4] F1: 129, Sample	Found in Sample: [S5] F1: 130, Sample	Found in Sample: [S6] F1: 131, Sample	Confidence (by Search Engine): Mascot	Confidence (by Search Engine): Sequest HT	Percolator q-Value (by Search Engine): Mascot	Percolator q-Value (by Search Engine): Sequest HT	Percolator PEP (by Search Engine): Mascot	Percolator PEP (by Search Engine): Sequest HT	Ions Score (by Search Engine): Mascot	XCorr (by Search Engine): Sequest HT	Sequence in Protein	Positions in Protein	Peptide Group Modifications in Protein
[K].SAVTALWGK.[V]	1xTMT6plex [K9]; 1xTMT6plex [N-Term]		FALSE	1	4	14	P68871	P68871 [10-18]	0	1161.68	0	21.4	6.9	45.1	23.3	390.5	112.8		High	High	High	High	High	High	n/a	High		0.0002274		0.001251		2.88	K.SAVTALWGK.V	[10-18]
Confidence	Identifying Node	PSM Ambiguity	Annotated Sequence	Modifications	# Protein Groups	# Proteins	Master Protein Accessions	Protein Accessions	# Missed Cleavages	Charge	DeltaScore	DeltaCn	Rank	Search Engine Rank	m/z [Da]	MH+ [Da]	Theo. MH+ [Da]	DeltaM [ppm]	Deltam/z [Da]	Activation Type	MS Order	Isolation Interference [%]	Average Reporter S/N	Ion Inject Time [ms]	RT [min]	First Scan	Spectrum File	File ID	Abundance: 126	Abundance: 127	Abundance: 128	Abundance: 129	Abundance: 130	Abundance: 131	Quan Info	Percolator q-Value	Percolator PEP
High	Sequest HT (A8)	Unambiguous	[K].SAVTALWGk.[V]	K9(TMT6plex)	1	4	P68871	A0A2R8Y7R2; F8W6P5; A0A0J9YWK4; P68871	0	2	0.5174	0	1	1	581.345	1161.68	1161.68	0.12	7e-05	HCD (High Energy Collision Dissociation)	MS2	2.23741	72.5	11.006	50.7045	29024	R1F1.raw	F1.1	141169		248386	10871.3	1.37736e+06	474385		0.0002274	0.001251
High	Sequest HT (A8)	Unambiguous	[K].SAVTALWGk.[V]	K9(TMT6plex)	1	4	P68871	A0A2R8Y7R2; F8W6P5; A0A0J9YWK4; P68871	0	2	0.5343	0	1	1	581.345	1161.68	1161.68	-0.36	-0.00021	HCD (High Energy Collision Dissociation)	MS2	31.0085	70.5	31.649	42.3158	21310	R1F5.raw	F1.5	104722	23932.8	93991.1	28564.1	428779	67100.6		0.0004523	0.002158
High	Sequest HT (A8)	Unambiguous	[K].SAVTALWGk.[V]	K9(TMT6plex)	1	4	P68871	A0A2R8Y7R2; F8W6P5; A0A0J9YWK4; P68871	0	2	0.5144	0	1	1	581.346	1161.68	1161.68	1.46	0.00085	HCD (High Energy Collision Dissociation)	MS2	5.95223	124.7	55.5	44.5802	23947	R1F4.raw	F1.4	91984.1	39223.1	112015	60239.2	312642	147889		0.0004523	0.002339
High	Sequest HT (A8)	Selected	[K].SAVTALWGk.[V]	K9(TMT6plex)	1	4	P68871	A0A2R8Y7R2; F8W6P5; A0A0J9YWK4; P68871	0	2	0.5177	0	1	1	581.345	1161.68	1161.68	-0.08	-4e-05	HCD (High Energy Collision Dissociation)	MS2	6.28888	73.8	3.371	48.6758	26692	R1F4.raw	F1.4	497446	33651	818025	171988	4.40735e+06	1.37386e+06		0.0007437	0.004405
High	Sequest HT (A8)	Selected	[K].SAVTALWGk.[V]	K9(TMT6plex)	1	4	P68871	A0A2R8Y7R2; F8W6P5; A0A0J9YWK4; P68871	0	2	0.513	0	1	1	581.345	1161.68	1161.68	0.38	0.00022	HCD (High Energy Collision Dissociation)	MS2	13.411	56	54	43.6581	22179	R1F5.raw	F1.5	44452.3	13483.7	50675.1	12634	193301	27783.8		0.0007437	0.004499
High	Sequest HT (A8)	Unambiguous	[K].SAVTALWGk.[V]	K9(TMT6plex)	1	4	P68871	A0A2R8Y7R2; F8W6P5; A0A0J9YWK4; P68871	0	2	0.4628	0	1	1	581.345	1161.68	1161.68	0.15	8e-05	HCD (High Energy Collision Dissociation)	MS2	36.058	90.6	8.216	48.002	26257	R1F4.raw	F1.4	357560	92954.3	1.02433e+06	345377	1.30565e+06	608906		0.0008966	0.005937
High	Sequest HT (A8)	Unambiguous	[K].SAVTALWGk.[V]	K9(TMT6plex)	1	4	P68871	A0A2R8Y7R2; F8W6P5; A0A0J9YWK4; P68871	0	2	0.4534	0	1	1	581.345	1161.68	1161.68	-0.3	-0.00017	HCD (High Energy Collision Dissociation)	MS2	18.3819	92.8	55.5	49.3714	27166	R1F4.raw	F1.4	112253	19472.3	106623	46119.3	188962	69375.4		0.0009322	0.006074
High	Sequest HT (A8)	Unambiguous	[K].SAVTALWGk.[V]	K9(TMT6plex)	1	4	P68871	A0A2R8Y7R2; F8W6P5; A0A0J9YWK4; P68871	0	2	0.5496	0	1	1	581.345	1161.68	1161.68	0.06	4e-05	HCD (High Energy Collision Dissociation)	MS2	2.6605	64.8	1.445	42.9888	21743	R1F5.raw	F1.5	1.00722e+06		886393	88541.2	12163471	750292		0.001064	0.008334
High	Sequest HT (A8)	Selected	[K].SAVTALWGk.[V]	K9(TMT6plex)	1	4	P68871	A0A2R8Y7R2; F8W6P5; A0A0J9YWK4; P68871	0	2	0.5436	0	1	1	581.345	1161.68	1161.68	0.05	3e-05	HCD (High Energy Collision Dissociation)	MS2	8.82977	40.4	54	43.4761	24312	R1F2.raw	F1.2	37308.5	5624.56	34708.7	10152.3	151137	15753.7		0.001064	0.008383
High	Sequest HT (A8)	Unambiguous	[K].SAVTALWGk.[V]	K9(TMT6plex)	1	4	P68871	A0A2R8Y7R2; F8W6P5; A0A0J9YWK4; P68871	0	2	0.4843	0	1	1	581.345	1161.68	1161.68	0.34	0.0002	HCD (High Energy Collision Dissociation)	MS2	46.2064	175.5	55.5	44.3749	24997	R1F3.raw	F1.3	382487	210375	157736	35658.1	158951	142657		0.001064	0.008539
High	Sequest HT (A8)	Unambiguous	[K].SAVTALWGk.[V]	K9(TMT6plex)	1	4	P68871	A0A2R8Y7R2; F8W6P5; A0A0J9YWK4; P68871	0	2	0.5462	0	1	1	581.345	1161.68	1161.68	0.58	0.00034	HCD (High Energy Collision Dissociation)	MS2	2.38209	45.2	1.435	42.801	23865	R1F2.raw	F1.2	819174		770196		8.91722e+06	518161		0.001154	0.01116
High	Sequest HT (A8)	Selected	[K].SAVTALWGk.[V]	K9(TMT6plex)	1	4	P68871	A0A2R8Y7R2; F8W6P5; A0A0J9YWK4; P68871	0	2	0.4711	0	1	1	581.345	1161.68	1161.68	-0.61	-0.00036	HCD (High Energy Collision Dissociation)	MS2	41.3902	57.4	55.5	46.0116	23074	R1F6.raw	F1.6	104797	34467.6	112653	15990.6	54284.4	30712.6		0.001396	0.01417
High	Sequest HT (A8)	Unambiguous	[K].SAVTALWGk.[V]	K9(TMT6plex)	1	4	P68871	A0A2R8Y7R2; F8W6P5; A0A0J9YWK4; P68871	0	2	0.4725	0	1	1	581.345	1161.68	1161.68	0.47	0.00027	HCD (High Energy Collision Dissociation)	MS2	52.0652	56.8	54	42.13	23411	R1F2.raw	F1.2	70168.3	23846	52342.5	16244.8	165041	23051.5		0.001471	0.01684
High	Sequest HT (A8)	Unambiguous	[K].sAVTALWGK.[V]	N-Term(TMT6plex)	1	4	P68871	A0A2R8Y7R2; F8W6P5; A0A0J9YWK4; P68871	0	2	0.5198	0	1	1	581.345	1161.68	1161.68	-0.88	-0.00051	HCD (High Energy Collision Dissociation)	MS2	52.8904	58.9	55.5	46.3627	25159	R1F4.raw	F1.4	80160.7	35511.8	52715.6	33245.4	115461	43940.4		0.004648	0.06722
[K].SAVTALWGK.[V]	1xTMT6plex [K9]; 1xTMT6plex [N-Term]		FALSE	1	4	16	P68871	P68871 [10-18]	0	1390.85	0	12.4	3.2	46.1	12	393.5	132.7		High	High	High	High	High	High	High	High	0	0	5.062e-06	8.448e-05	65	2.58	K.SAVTALWGK.V	[10-18]
Confidence	Identifying Node	PSM Ambiguity	Annotated Sequence	Modifications	# Protein Groups	# Proteins	Master Protein Accessions	Protein Accessions	# Missed Cleavages	Charge	DeltaScore	DeltaCn	Rank	Search Engine Rank	m/z [Da]	MH+ [Da]	Theo. MH+ [Da]	DeltaM [ppm]	Deltam/z [Da]	Activation Type	MS Order	Isolation Interference [%]	Average Reporter S/N	Ion Inject Time [ms]	RT [min]	First Scan	Spectrum File	File ID	Abundance: 126	Abundance: 127	Abundance: 128	Abundance: 129	Abundance: 130	Abundance: 131	Quan Info	Percolator q-Value	Percolator PEP
High	Mascot (A5)	Unambiguous	[K].sAVTALWGk.[V]	N-Term(TMT6plex); K9(TMT6plex)	1	4	P68871	A0A2R8Y7R2; F8W6P5; A0A0J9YWK4; P68871	0	2	0.8154	0	1	1	695.926	1390.85	1390.85	-0.57	-0.0004	HCD (High Energy Collision Dissociation)	MS2	28.1301	56.1	54	54.3562	28238	R1F6.raw	F1.6	85895.1	32214.2	76632.9	24413.4	71588.9	44569.8		0	5.062e-06
High	Sequest HT (A8)	Unambiguous	[K].sAVTALWGk.[V]	N-Term(TMT6plex); K9(TMT6plex)	1	4	P68871	A0A2R8Y7R2; F8W6P5; A0A0J9YWK4; P68871	0	2	0.4533	0	1	1	695.926	1390.85	1390.85	-0.57	-0.0004	HCD (High Energy Collision Dissociation)	MS2	28.1301	56.1	54	54.3562	28238	R1F6.raw	F1.6	85895.1	32214.2	76632.9	24413.4	71588.9	44569.8		0	1.481e-05
High	Sequest HT (A8)	Unambiguous	[K].sAVTALWGk.[V]	N-Term(TMT6plex); K9(TMT6plex)	1	4	P68871	A0A2R8Y7R2; F8W6P5; A0A0J9YWK4; P68871	0	2	0.4572	0	1	1	695.926	1390.85	1390.85	-0.18	-0.00012	HCD (High Energy Collision Dissociation)	MS2	26.4786	60.1	55.5	52.1294	27578	R1F5.raw	F1.5	52654.8	15061.3	50864.4	13008.4	197803	34885.9		0	2.232e-05
High	Mascot (A5)	Unambiguous	[K].sAVTALWGk.[V]	N-Term(TMT6plex); K9(TMT6plex)	1	4	P68871	A0A2R8Y7R2; F8W6P5; A0A0J9YWK4; P68871	0	2	0.7667	0	1	1	695.926	1390.85	1390.85	-0.18	-0.00012	HCD (High Energy Collision Dissociation)	MS2	26.4786	60.1	55.5	52.1294	27578	R1F5.raw	F1.5	52654.8	15061.3	50864.4	13008.4	197803	34885.9		0	3.514e-05
High	Sequest HT (A8)	Unambiguous	[K].sAVTALWGk.[V]	N-Term(TMT6plex); K9(TMT6plex)	1	4	P68871	A0A2R8Y7R2; F8W6P5; A0A0J9YWK4; P68871	0	2	0.438	0	1	1	695.927	1390.85	1390.85	0.24	0.00016	HCD (High Energy Collision Dissociation)	MS2	4.82009	24.4	54	59.015	34842	R1F1.raw	F1.1	8244.51	8142.48	24039.9	1553.55	78585.7	36259.7		0	8.448e-05
High	Mascot (A5)	Unambiguous	[K].sAVTALWGk.[V]	N-Term(TMT6plex); K9(TMT6plex)	1	4	P68871	A0A2R8Y7R2; F8W6P5; A0A0J9YWK4; P68871	0	2	0.7547	0	1	1	695.927	1390.85	1390.85	0.18	0.00012	HCD (High Energy Collision Dissociation)	MS2	4.72574	130	2.001	51.2382	26980	R1F5.raw	F1.5	959362	58563.8	2.28365e+06	194251	16222461	2549707		0	0.0001198
High	Mascot (A5)	Unambiguous	[K].sAVTALWGk.[V]	N-Term(TMT6plex); K9(TMT6plex)	1	4	P68871	A0A2R8Y7R2; F8W6P5; A0A0J9YWK4; P68871	0	2	0.7143	0	1	1	695.924	1390.84	1390.85	-3.48	-0.00242	HCD (High Energy Collision Dissociation)	MS2	53.2875	83	29.655	56.3446	31823	R1F4.raw	F1.4	161859	63525.7	151142	66726.5	310291	181294		0	0.0001533
High	Sequest HT (A8)	Unambiguous	[K].sAVTALWGk.[V]	N-Term(TMT6plex); K9(TMT6plex)	1	4	P68871	A0A2R8Y7R2; F8W6P5; A0A0J9YWK4; P68871	0	2	0.4799	0	1	1	695.924	1390.84	1390.85	-3.48	-0.00242	HCD (High Energy Collision Dissociation)	MS2	53.2875	83	29.655	56.3446	31823	R1F4.raw	F1.4	161859	63525.7	151142	66726.5	310291	181294		0	0.0001884
High	Mascot (A5)	Unambiguous	[K].sAVTALWGk.[V]	N-Term(TMT6plex); K9(TMT6plex)	1	4	P68871	A0A2R8Y7R2; F8W6P5; A0A0J9YWK4; P68871	0	2	0.7193	0	1	1	695.927	1390.85	1390.85	0.24	0.00016	HCD (High Energy Collision Dissociation)	MS2	4.82009	24.4	54	59.015	34842	R1F1.raw	F1.1	8244.51	8142.48	24039.9	1553.55	78585.7	36259.7		0	0.0001932
High	Sequest HT (A8)	Unambiguous	[K].sAVTALWGk.[V]	N-Term(TMT6plex); K9(TMT6plex)	1	4	P68871	A0A2R8Y7R2; F8W6P5; A0A0J9YWK4; P68871	0	2	0.4832	0	1	1	695.927	1390.85	1390.85	0.18	0.00012	HCD (High Energy Collision Dissociation)	MS2	4.72574	130	2.001	51.2382	26980	R1F5.raw	F1.5	959362	58563.8	2.28365e+06	194251	16222461	2549707		6.911e-05	0.0002051
High	Mascot (A5)	Unambiguous	[K].sAVTALWGk.[V]	N-Term(TMT6plex); K9(TMT6plex)	1	4	P68871	A0A2R8Y7R2; F8W6P5; A0A0J9YWK4; P68871	0	3	0.8529	0	1	1	464.287	1390.85	1390.85	0.21	0.0001	HCD (High Energy Collision Dissociation)	MS2	13.73	100.1	54	51.4769	27134	R1F5.raw	F1.5	24908.4		62550.5	5106.37	449127	71544		0	0.000438
High	Mascot (A5)	Unambiguous	[K].sAVTALWGk.[V]	N-Term(TMT6plex); K9(TMT6plex)	1	4	P68871	A0A2R8Y7R2; F8W6P5; A0A0J9YWK4; P68871	0	3	0.7568	0	1	1	464.286	1390.84	1390.85	-0.96	-0.00045	HCD (High Energy Collision Dissociation)	MS2	20.382	71.1	55.5	56.4047	31863	R1F4.raw	F1.4	13680.7		67533.6	3518.7	252759	99924.8		0.0001804	0.001014
High	Sequest HT (A8)	Selected	[K].sAVTALWGk.[V]	N-Term(TMT6plex); K9(TMT6plex)	1	4	P68871	A0A2R8Y7R2; F8W6P5; A0A0J9YWK4; P68871	0	3	0.5906	0	1	1	464.286	1390.84	1390.85	-0.82	-0.00038	HCD (High Energy Collision Dissociation)	MS2	20.268	48.9	54	54.5812	28382	R1F6.raw	F1.6	101250	17264.5	54526.6	6936.6	63134.9	52969.3		0.000423	0.001998
High	Sequest HT (A8)	Unambiguous	[K].sAVTALWGk.[V]	N-Term(TMT6plex); K9(TMT6plex)	1	4	P68871	A0A2R8Y7R2; F8W6P5; A0A0J9YWK4; P68871	0	3	0.5741	0	1	1	464.286	1390.84	1390.85	-0.96	-0.00045	HCD (High Energy Collision Dissociation)	MS2	20.382	71.1	55.5	56.4047	31863	R1F4.raw	F1.4	13680.7		67533.6	3518.7	252759	99924.8		0.0004523	0.002559
High	Sequest HT (A8)	Unambiguous	[K].sAVTALWGk.[V]	N-Term(TMT6plex); K9(TMT6plex)	1	4	P68871	A0A2R8Y7R2; F8W6P5; A0A0J9YWK4; P68871	0	3	0.6541	0	1	1	464.287	1390.85	1390.85	0.21	0.0001	HCD (High Energy Collision Dissociation)	MS2	13.73	100.1	54	51.4769	27134	R1F5.raw	F1.5	24908.4		62550.5	5106.37	449127	71544		0.0004523	0.002565
High	Sequest HT (A8)	Selected	[K].sAVTALWGk.[V]	N-Term(TMT6plex); K9(TMT6plex)	1	4	P68871	A0A2R8Y7R2; F8W6P5; A0A0J9YWK4; P68871	0	3	0.5966	0	1	1	464.287	1390.85	1390.85	0.08	4e-05	HCD (High Energy Collision Dissociation)	MS2	18.7982	60.1	55.5	50.8005	26696	R1F5.raw	F1.5	19567.8		37507.6	2279.17	270488	39741.4		0.000834	0.004701
[K].SAVTALWGKVNVDEVGGEALGR.[L]	1xTMT6plex [K9]; 1xTMT6plex [N-Term]		FALSE	1	3	6	P68871	P68871 [10-31]	1	2686.49	0	33.4	10.2	59.3	65.8	175.6	255.7		High	High	High	High	High	High	High	High	0	0	7.831e-10	9.534e-08	79	4.54	K.SAVTALWGKVNVDEVGGEALGR.L	[10-31]
Confidence	Identifying Node	PSM Ambiguity	Annotated Sequence	Modifications	# Protein Groups	# Proteins	Master Protein Accessions	Protein Accessions	# Missed Cleavages	Charge	DeltaScore	DeltaCn	Rank	Search Engine Rank	m/z [Da]	MH+ [Da]	Theo. MH+ [Da]	DeltaM [ppm]	Deltam/z [Da]	Activation Type	MS Order	Isolation Interference [%]	Average Reporter S/N	Ion Inject Time [ms]	RT [min]	First Scan	Spectrum File	File ID	Abundance: 126	Abundance: 127	Abundance: 128	Abundance: 129	Abundance: 130	Abundance: 131	Quan Info	Percolator q-Value	Percolator PEP
High	Sequest HT (A8)	Unambiguous	[K].sAVTALWGkVNVDEVGGEALGR.[L]	N-Term(TMT6plex); K9(TMT6plex)	1	3	P68871	A0A2R8Y7R2; F8W6P5; P68871	1	3	0.62	0	1	1	896.17	2686.5	2686.49	0.91	0.00082	HCD (High Energy Collision Dissociation)	MS2	14.2479	56.7	55.5	67.5048	37571	R1F5.raw	F1.5	19227.3	4104.29	38124.3	3357.8	250974	38728.4		0	1.747e-10
High	Mascot (A5)	Unambiguous	[K].sAVTALWGkVNVDEVGGEALGR.[L]	N-Term(TMT6plex); K9(TMT6plex)	1	3	P68871	A0A2R8Y7R2; F8W6P5; P68871	1	3	1	0	1	1	896.17	2686.5	2686.49	0.91	0.00082	HCD (High Energy Collision Dissociation)	MS2	14.2479	56.7	55.5	67.5048	37571	R1F5.raw	F1.5	19227.3	4104.29	38124.3	3357.8	250974	38728.4		0	7.831e-10
High	Sequest HT (A8)	Unambiguous	[K].sAVTALWGkVNVDEVGGEALGR.[L]	N-Term(TMT6plex); K9(TMT6plex)	1	3	P68871	A0A2R8Y7R2; F8W6P5; P68871	1	4	0.6652	0	1	1	672.379	2686.49	2686.49	0.09	6e-05	HCD (High Energy Collision Dissociation)	MS2	2.50349	36.4	7.568	71.5657	42245	R1F4.raw	F1.4	347926	15616.4	184649	132315	496686	402387		0	2.745e-08
High	Sequest HT (A8)	Unambiguous	[K].sAVTALWGkVNVDEVGGEALGR.[L]	N-Term(TMT6plex); K9(TMT6plex)	1	3	P68871	A0A2R8Y7R2; F8W6P5; P68871	1	3	0.6366	0	1	1	896.17	2686.49	2686.49	0.54	0.00048	HCD (High Energy Collision Dissociation)	MS2	2.31726	41.7	10.617	71.398	42129	R1F4.raw	F1.4	130866	40503.5	277355	65060.4	401577	384780		0	9.534e-08
High	Mascot (A5)	Unambiguous	[K].sAVTALWGkVNVDEVGGEALGR.[L]	N-Term(TMT6plex); K9(TMT6plex)	1	3	P68871	A0A2R8Y7R2; F8W6P5; P68871	1	3	1	0	1	1	896.17	2686.49	2686.49	0.54	0.00048	HCD (High Energy Collision Dissociation)	MS2	2.31726	41.7	10.617	71.398	42129	R1F4.raw	F1.4	130866	40503.5	277355	65060.4	401577	384780		0	8.489e-07
High	Mascot (A5)	Unambiguous	[K].sAVTALWGkVNVDEVGGEALGR.[L]	N-Term(TMT6plex); K9(TMT6plex)	1	3	P68871	A0A2R8Y7R2; F8W6P5; P68871	1	4	1	0	1	1	672.379	2686.49	2686.49	0.09	6e-05	HCD (High Energy Collision Dissociation)	MS2	2.50349	36.4	7.568	71.5657	42245	R1F4.raw	F1.4	347926	15616.4	184649	132315	496686	402387		0	2.236e-06
[K].SAVTALWGKVNVDEVGGEALGR.[L]	1xTMT6plex [K9]; 1xTMT6plex [N-Term]		FALSE	1	3	5	P68871	P68871 [10-31]	1	2457.33	0	114.6	42.6	104	26	151.3	161.5		High	High	High	High	High	High	n/a	High		0		1.218e-07		5.6	K.SAVTALWGKVNVDEVGGEALGR.L	[10-31]
Confidence	Identifying Node	PSM Ambiguity	Annotated Sequence	Modifications	# Protein Groups	# Proteins	Master Protein Accessions	Protein Accessions	# Missed Cleavages	Charge	DeltaScore	DeltaCn	Rank	Search Engine Rank	m/z [Da]	MH+ [Da]	Theo. MH+ [Da]	DeltaM [ppm]	Deltam/z [Da]	Activation Type	MS Order	Isolation Interference [%]	Average Reporter S/N	Ion Inject Time [ms]	RT [min]	First Scan	Spectrum File	File ID	Abundance: 126	Abundance: 127	Abundance: 128	Abundance: 129	Abundance: 130	Abundance: 131	Quan Info	Percolator q-Value	Percolator PEP
High	Sequest HT (A8)	Unambiguous	[K].SAVTALWGkVNVDEVGGEALGR.[L]	K9(TMT6plex)	1	3	P68871	A0A2R8Y7R2; F8W6P5; P68871	1	3	0.3571	0	1	1	819.783	2457.33	2457.33	1.4	0.00115	HCD (High Energy Collision Dissociation)	MS2	23.4571	42.3	3.03	64.1042	38960	R1F3.raw	F1.3	2.10656e+06	307878	1.02308e+06	30315.9	821668	415857		0	1.218e-07
High	Sequest HT (A8)	Selected	[K].SAVTALWGkVNVDEVGGEALGR.[L]	K9(TMT6plex)	1	3	P68871	A0A2R8Y7R2; F8W6P5; P68871	1	3	0.3768	0	1	1	819.782	2457.33	2457.33	0.6	0.00049	HCD (High Energy Collision Dissociation)	MS2	5.59338	26.7	34.063	63.4457	34873	R1F5.raw	F1.5	20395	6049.23	21598.8	2763.79	206722	16212.3		0	5.264e-07
High	Sequest HT (A8)	Unambiguous	[K].SAVTALWGkVNVDEVGGEALGR.[L]	K9(TMT6plex)	1	3	P68871	A0A2R8Y7R2; F8W6P5; P68871	1	3	0.4041	0	1	1	819.782	2457.33	2457.33	0.98	0.0008	HCD (High Energy Collision Dissociation)	MS2	25.5364	27.8	7.811	67.088	39148	R1F4.raw	F1.4	302960	27231.1	183931	59327.6	362013	302314		0	6.497e-07
High	Sequest HT (A8)	Unambiguous	[K].SAVTALWGkVNVDEVGGEALGR.[L]	K9(TMT6plex)	1	3	P68871	A0A2R8Y7R2; F8W6P5; P68871	1	3	0.4477	0	1	1	819.781	2457.33	2457.33	-0.11	-9e-05	HCD (High Energy Collision Dissociation)	MS2	47.6806	19.1	54	65.0996	35142	R1F6.raw	F1.6	24014.4	17545.5	27334.5	15475.3	18279.9	12270.9		0	0.0001095
High	Sequest HT (A8)	Selected	[K].SAVTALWGkVNVDEVGGEALGR.[L]	K9(TMT6plex)	1	3	P68871	A0A2R8Y7R2; F8W6P5; P68871	1	3	0.4185	0	1	1	819.781	2457.33	2457.33	-0.74	-0.0006	HCD (High Energy Collision Dissociation)	MS2	40.0753	14	54	62.7733	34429	R1F5.raw	F1.5	18971.4	7384.11	15184.6	7186.84	26256.8	9284.54		6.911e-05	0.0003943
[-].MVHLTPEEKSAVTALWGKVNVDEVGGEALGR.[L]	1xOxidation [M1]; 2xTMT6plex [K9; K18]		FALSE	1	3	1	P68871	P68871 [1-31]	2	3767.02	0	26.3	73.7	63.9	85.2	162.8	188.1		High	High	High	High	High	High	n/a	High		0		8.818e-05		4.6	-.MVHLTPEEKSAVTALWGKVNVDEVGGEALGR.L	[1-31]
Confidence	Identifying Node	PSM Ambiguity	Annotated Sequence	Modifications	# Protein Groups	# Proteins	Master Protein Accessions	Protein Accessions	# Missed Cleavages	Charge	DeltaScore	DeltaCn	Rank	Search Engine Rank	m/z [Da]	MH+ [Da]	Theo. MH+ [Da]	DeltaM [ppm]	Deltam/z [Da]	Activation Type	MS Order	Isolation Interference [%]	Average Reporter S/N	Ion Inject Time [ms]	RT [min]	First Scan	Spectrum File	File ID	Abundance: 126	Abundance: 127	Abundance: 128	Abundance: 129	Abundance: 130	Abundance: 131	Quan Info	Percolator q-Value	Percolator PEP
High	Sequest HT (A8)	Unambiguous	[-].mVHLTPEEkSAVTALWGkVNVDEVGGEALGR.[L]	M1(Oxidation); K9(TMT6plex); K18(TMT6plex)	1	3	P68871	A0A2R8Y7R2; F8W6P5; P68871	2	5	0.3826	0	1	1	754.212	3767.03	3767.02	2.74	0.00207	HCD (High Energy Collision Dissociation)	MS2	28.3165	51.9	55.5	68.6698	40250	R1F4.raw	F1.4	35494.1	39671.3	48924.1	23603	96778.4	55153.6		0	8.818e-05
[-].MVHLTPEEKSAVTALWGKVNVDEVGGEALGR.[L]	2xTMT6plex [K9; K18]		FALSE	1	3	1	P68871	P68871 [1-31]	2	3751.03	0	30.6	77	54.2	286.2	64.8	87.2		High	High	High	High	High	High	n/a	High		0		4.4e-06		5.5	-.MVHLTPEEKSAVTALWGKVNVDEVGGEALGR.L	[1-31]
Confidence	Identifying Node	PSM Ambiguity	Annotated Sequence	Modifications	# Protein Groups	# Proteins	Master Protein Accessions	Protein Accessions	# Missed Cleavages	Charge	DeltaScore	DeltaCn	Rank	Search Engine Rank	m/z [Da]	MH+ [Da]	Theo. MH+ [Da]	DeltaM [ppm]	Deltam/z [Da]	Activation Type	MS Order	Isolation Interference [%]	Average Reporter S/N	Ion Inject Time [ms]	RT [min]	First Scan	Spectrum File	File ID	Abundance: 126	Abundance: 127	Abundance: 128	Abundance: 129	Abundance: 130	Abundance: 131	Quan Info	Percolator q-Value	Percolator PEP
High	Sequest HT (A8)	Selected	[-].MVHLTPEEkSAVTALWGkVNVDEVGGEALGR.[L]	K9(TMT6plex); K18(TMT6plex)	1	3	P68871	A0A2R8Y7R2; F8W6P5; P68871	2	5	0.1145	0	1	1	751.012	3751.03	3751.03	1.25	0.00094	HCD (High Energy Collision Dissociation)	MS2	45.2856	41.4	55.5	70.2629	43346	R1F3.raw	F1.3	37691.4	37775.2	37785.2	72173	35041.5	23278.6		0	4.4e-06
[K].VNVDEVGGEALGR.[L]	1xTMT6plex [N-Term]		FALSE	1	3	20	P68871	P68871 [19-31]	0	1543.83	0	11.5	8.9	58.6	34.5	250.7	235.7		High	High	High	High	High	High	High	High	0	0	8.55e-07	4.506e-06	89	3.32	K.VNVDEVGGEALGR.L	[19-31]
Confidence	Identifying Node	PSM Ambiguity	Annotated Sequence	Modifications	# Protein Groups	# Proteins	Master Protein Accessions	Protein Accessions	# Missed Cleavages	Charge	DeltaScore	DeltaCn	Rank	Search Engine Rank	m/z [Da]	MH+ [Da]	Theo. MH+ [Da]	DeltaM [ppm]	Deltam/z [Da]	Activation Type	MS Order	Isolation Interference [%]	Average Reporter S/N	Ion Inject Time [ms]	RT [min]	First Scan	Spectrum File	File ID	Abundance: 126	Abundance: 127	Abundance: 128	Abundance: 129	Abundance: 130	Abundance: 131	Quan Info	Percolator q-Value	Percolator PEP
High	Mascot (A5)	Unambiguous	[K].vNVDEVGGEALGR.[L]	N-Term(TMT6plex)	1	3	P68871	A0A2R8Y7R2; F8W6P5; P68871	0	2	0.9195	0	1	1	772.418	1543.83	1543.83	0.13	0.0001	HCD (High Energy Collision Dissociation)	MS2	5.38397	95.5	43.33	35.9405	19229	R1F2.raw	F1.2	76026	13488.7	103305	40106.6	440926	80761.4		0	3.233e-08
High	Sequest HT (A8)	Unambiguous	[K].vNVDEVGGEALGR.[L]	N-Term(TMT6plex)	1	3	P68871	A0A2R8Y7R2; F8W6P5; P68871	0	2	0.6281	0	1	1	772.418	1543.83	1543.83	0.13	0.0001	HCD (High Energy Collision Dissociation)	MS2	5.38397	95.5	43.33	35.9405	19229	R1F2.raw	F1.2	76026	13488.7	103305	40106.6	440926	80761.4		0	9.717e-08
High	Mascot (A5)	Unambiguous	[K].vNVDEVGGEALGR.[L]	N-Term(TMT6plex)	1	3	P68871	A0A2R8Y7R2; F8W6P5; P68871	0	2	0.9195	0	1	1	772.418	1543.83	1543.83	0.05	4e-05	HCD (High Energy Collision Dissociation)	MS2	3.29018	42.1	2.477	43.5734	24077	R1F1.raw	F1.1	182326		827442	52960.1	2.9018e+06	1.52001e+06		0	1.214e-07
High	Sequest HT (A8)	Unambiguous	[K].vNVDEVGGEALGR.[L]	N-Term(TMT6plex)	1	3	P68871	A0A2R8Y7R2; F8W6P5; P68871	0	2	0.622	0	1	1	772.418	1543.83	1543.83	1.11	0.00086	HCD (High Energy Collision Dissociation)	MS2	18.2921	117.6	55.5	41.7692	22059	R1F4.raw	F1.4	36020.3	66031.5	128226	79319.1	246030	150021		0	1.309e-07
High	Sequest HT (A8)	Unambiguous	[K].vNVDEVGGEALGR.[L]	N-Term(TMT6plex)	1	3	P68871	A0A2R8Y7R2; F8W6P5; P68871	0	2	0.6423	0	1	1	772.418	1543.83	1543.83	0.05	4e-05	HCD (High Energy Collision Dissociation)	MS2	3.29018	42.1	2.477	43.5734	24077	R1F1.raw	F1.1	182326		827442	52960.1	2.9018e+06	1.52001e+06		0	1.448e-07
High	Mascot (A5)	Unambiguous	[K].vNVDEVGGEALGR.[L]	N-Term(TMT6plex)	1	3	P68871	A0A2R8Y7R2; F8W6P5; P68871	0	2	0.9351	0	1	1	772.418	1543.83	1543.83	1.11	0.00086	HCD (High Energy Collision Dissociation)	MS2	18.2921	117.6	55.5	41.7692	22059	R1F4.raw	F1.4	36020.3	66031.5	128226	79319.1	246030	150021		0	3.273e-07
High	Mascot (A5)	Unambiguous	[K].vNVDEVGGEALGR.[L]	N-Term(TMT6plex)	1	3	P68871	A0A2R8Y7R2; F8W6P5; P68871	0	3	0.8876	0	1	1	515.28	1543.83	1543.83	-0.79	-0.0004	HCD (High Energy Collision Dissociation)	MS2	11.7717	8	54	43.7655	24208	R1F1.raw	F1.1	3947.22		7490.14	1391.44	25035	10888.5		0	8.55e-07
High	Mascot (A5)	Unambiguous	[K].vNVDEVGGEALGR.[L]	N-Term(TMT6plex)	1	3	P68871	A0A2R8Y7R2; F8W6P5; P68871	0	2	1	0	1	1	772.418	1543.83	1543.83	1.01	0.00078	HCD (High Energy Collision Dissociation)	MS2	17.3366	36.2	54	38.8393	20814	R1F1.raw	F1.1	9268.96	14376.7	33332.6	22920.7	120338	19835.4		0	3.459e-06
High	Sequest HT (A8)	Unambiguous	[K].vNVDEVGGEALGR.[L]	N-Term(TMT6plex)	1	3	P68871	A0A2R8Y7R2; F8W6P5; P68871	0	2	0.6084	0	1	1	772.418	1543.83	1543.83	1.01	0.00078	HCD (High Energy Collision Dissociation)	MS2	17.3366	36.2	54	38.8393	20814	R1F1.raw	F1.1	9268.96	14376.7	33332.6	22920.7	120338	19835.4		0	4.506e-06
High	Mascot (A5)	Unambiguous	[K].vNVDEVGGEALGR.[L]	N-Term(TMT6plex)	1	3	P68871	A0A2R8Y7R2; F8W6P5; P68871	0	2	1	0	1	1	772.418	1543.83	1543.83	0.6	0.00047	HCD (High Energy Collision Dissociation)	MS2	49.4716	34.2	55.5	35.2728	18777	R1F2.raw	F1.2	44281.8	15140.5	35103.7	29010.9	65227.2	15566		0	5.371e-06
High	Sequest HT (A8)	Unambiguous	[K].vNVDEVGGEALGR.[L]	N-Term(TMT6plex)	1	3	P68871	A0A2R8Y7R2; F8W6P5; P68871	0	3	0.5746	0	1	1	515.28	1543.83	1543.83	-0.79	-0.0004	HCD (High Energy Collision Dissociation)	MS2	11.7717	8	54	43.7655	24208	R1F1.raw	F1.1	3947.22		7490.14	1391.44	25035	10888.5		0	8.138e-06
High	Sequest HT (A8)	Unambiguous	[K].vNVDEVGGEALGR.[L]	N-Term(TMT6plex)	1	3	P68871	A0A2R8Y7R2; F8W6P5; P68871	0	3	0.5924	0	1	1	515.279	1543.82	1543.83	-3.44	-0.00177	HCD (High Energy Collision Dissociation)	MS2	0	14.7	54	35.3775	18849	R1F2.raw	F1.2	18743	1589.24	16125.3	2144.28	44395.9	6724.96		0	9.038e-06
High	Sequest HT (A8)	Unambiguous	[K].vNVDEVGGEALGR.[L]	N-Term(TMT6plex)	1	3	P68871	A0A2R8Y7R2; F8W6P5; P68871	0	2	0.6393	0	1	1	772.418	1543.83	1543.83	0.6	0.00047	HCD (High Energy Collision Dissociation)	MS2	49.4716	34.2	55.5	35.2728	18777	R1F2.raw	F1.2	44281.8	15140.5	35103.7	29010.9	65227.2	15566		0	1.366e-05
High	Mascot (A5)	Unambiguous	[K].vNVDEVGGEALGR.[L]	N-Term(TMT6plex)	1	3	P68871	A0A2R8Y7R2; F8W6P5; P68871	0	2	1	0	1	1	772.417	1543.83	1543.83	-1.2	-0.00093	HCD (High Energy Collision Dissociation)	MS2	0	23.2	55.5	35.6522	17137	R1F5.raw	F1.5	20263.3	10852.4	14871.8	16623	54725.5	11885		0	1.615e-05
High	Sequest HT (A8)	Unambiguous	[K].vNVDEVGGEALGR.[L]	N-Term(TMT6plex)	1	3	P68871	A0A2R8Y7R2; F8W6P5; P68871	0	2	0.5833	0	1	1	772.417	1543.83	1543.83	-1.2	-0.00093	HCD (High Energy Collision Dissociation)	MS2	0	23.2	55.5	35.6522	17137	R1F5.raw	F1.5	20263.3	10852.4	14871.8	16623	54725.5	11885		0	3.482e-05
High	Sequest HT (A8)	Unambiguous	[K].vNVDEVGGEALGR.[L]	N-Term(TMT6plex)	1	3	P68871	A0A2R8Y7R2; F8W6P5; P68871	0	3	0.5483	0	1	1	515.281	1543.83	1543.83	0	0	HCD (High Energy Collision Dissociation)	MS2	0	7.7	55.5	36.0626	19310	R1F2.raw	F1.2	10561.6	2575.48	10964.7	1651.22	16564.4	4013.87		0	7.237e-05
High	Mascot (A5)	Unambiguous	[K].vNVDEVGGEALGR.[L]	N-Term(TMT6plex)	1	3	P68871	A0A2R8Y7R2; F8W6P5; P68871	0	3	1	0	1	1	515.279	1543.82	1543.83	-3.44	-0.00177	HCD (High Energy Collision Dissociation)	MS2	0	14.7	54	35.3775	18849	R1F2.raw	F1.2	18743	1589.24	16125.3	2144.28	44395.9	6724.96		0	8.064e-05
High	Sequest HT (A8)	Unambiguous	[K].vNVDEVGGEALGR.[L]	N-Term(TMT6plex)	1	3	P68871	A0A2R8Y7R2; F8W6P5; P68871	0	3	0.5158	0	1	1	515.28	1543.83	1543.83	-1.17	-0.0006	HCD (High Energy Collision Dissociation)	MS2	27.625	10	55.5	43.083	23734	R1F1.raw	F1.1	10430.3	3184.89	8944.08	6544.38	23225.9	6781.09		0	0.0001435
High	Mascot (A5)	Unambiguous	[K].vNVDEVGGEALGR.[L]	N-Term(TMT6plex)	1	3	P68871	A0A2R8Y7R2; F8W6P5; P68871	0	3	0.9508	0	1	1	515.281	1543.83	1543.83	0	0	HCD (High Energy Collision Dissociation)	MS2	0	7.7	55.5	36.0626	19310	R1F2.raw	F1.2	10561.6	2575.48	10964.7	1651.22	16564.4	4013.87		0	0.0001647
High	Mascot (A5)	Unambiguous	[K].vNVDEVGGEALGR.[L]	N-Term(TMT6plex)	1	3	P68871	A0A2R8Y7R2; F8W6P5; P68871	0	3	1	0	1	1	515.28	1543.83	1543.83	-1.17	-0.0006	HCD (High Energy Collision Dissociation)	MS2	27.625	10	55.5	43.083	23734	R1F1.raw	F1.1	10430.3	3184.89	8944.08	6544.38	23225.9	6781.09		0	0.0004657
[K].VNVDEVGGEALGR.[L]			FALSE	1	3	17	P68871	P68871 [19-31]	0	1314.66	0							No Quan Labels	High	High	High	High	High	High	n/a	High		0		7.564e-05		3.14	K.VNVDEVGGEALGR.L	[19-31]
Confidence	Identifying Node	PSM Ambiguity	Annotated Sequence	Modifications	# Protein Groups	# Proteins	Master Protein Accessions	Protein Accessions	# Missed Cleavages	Charge	DeltaScore	DeltaCn	Rank	Search Engine Rank	m/z [Da]	MH+ [Da]	Theo. MH+ [Da]	DeltaM [ppm]	Deltam/z [Da]	Activation Type	MS Order	Isolation Interference [%]	Average Reporter S/N	Ion Inject Time [ms]	RT [min]	First Scan	Spectrum File	File ID	Abundance: 126	Abundance: 127	Abundance: 128	Abundance: 129	Abundance: 130	Abundance: 131	Quan Info	Percolator q-Value	Percolator PEP
High	Sequest HT (A8)	Unambiguous	[K].VNVDEVGGEALGR.[L]		1	3	P68871	A0A2R8Y7R2; F8W6P5; P68871	0	2	0.5836	0	1	1	657.836	1314.66	1314.66	-0.1	-7e-05	HCD (High Energy Collision Dissociation)	MS2	15.3965	19.2	31.612	30.1482	14868	R1F1.raw	F1.1	30193.5	77412.5	28838.4	16144.3	30139.5	13276.7	No Quan Labels	0	5.827e-06
High	Sequest HT (A8)	Unambiguous	[K].VNVDEVGGEALGR.[L]		1	3	P68871	A0A2R8Y7R2; F8W6P5; P68871	0	2	0.6536	0	1	1	657.836	1314.66	1314.66	0.12	8e-05	HCD (High Energy Collision Dissociation)	MS2	6.01843	6.5	9.147	22.9522	10484	R1F2.raw	F1.2	68263.6	10492.1	36750.3	88096.9	18958.2	12370	No Quan Labels	0	1.341e-05
High	Sequest HT (A8)	Unambiguous	[K].VNVDEVGGEALGR.[L]		1	3	P68871	A0A2R8Y7R2; F8W6P5; P68871	0	2	0.6331	0	1	1	657.836	1314.66	1314.66	-0.24	-0.00016	HCD (High Energy Collision Dissociation)	MS2	0	33.3	55.5	28.7826	13914	R1F1.raw	F1.1	44623.4	67362.6	16486.1	20155.2	29641.2	13920.2	No Quan Labels	0	1.354e-05
High	Sequest HT (A8)	Unambiguous	[K].VNVDEVGGEALGR.[L]		1	3	P68871	A0A2R8Y7R2; F8W6P5; P68871	0	2	0.604	0	1	1	657.836	1314.67	1314.66	0.21	0.00014	HCD (High Energy Collision Dissociation)	MS2	14.3659	30.4	55.5	17.4246	6942	R1F2.raw	F1.2	65973.8	17455.8	37738.9	16590.2	29334.5	15837.1	No Quan Labels	0	1.732e-05
High	Sequest HT (A8)	Unambiguous	[K].VNVDEVGGEALGR.[L]		1	3	P68871	A0A2R8Y7R2; F8W6P5; P68871	0	2	0.6347	0	1	1	657.837	1314.67	1314.66	0.86	0.00056	HCD (High Energy Collision Dissociation)	MS2	17.5125	50.9	54	22.2847	10040	R1F2.raw	F1.2	57530.2	25991.5	57314.6	127115	27826.5	10348.9	No Quan Labels	0	1.849e-05
High	Sequest HT (A8)	Unambiguous	[K].VNVDEVGGEALGR.[L]		1	3	P68871	A0A2R8Y7R2; F8W6P5; P68871	0	2	0.6125	0	1	1	657.837	1314.67	1314.66	1.31	0.00086	HCD (High Energy Collision Dissociation)	MS2	28.0798	31.4	54	30.8309	15332	R1F1.raw	F1.1	28856.9	35347.1	29887.2	41405.6	35033.9	20905.6	No Quan Labels	0	2.566e-05
High	Sequest HT (A8)	Unambiguous	[K].VNVDEVGGEALGR.[L]		1	3	P68871	A0A2R8Y7R2; F8W6P5; P68871	0	2	0.6561	0	1	1	657.836	1314.67	1314.66	0.67	0.00044	HCD (High Energy Collision Dissociation)	MS2	18.0356	39.3	55.5	23.6907	10984	R1F2.raw	F1.2	45188.4	22913.2	41049.4	88241	33051.5	10761.5	No Quan Labels	0	3.342e-05
High	Sequest HT (A8)	Unambiguous	[K].VNVDEVGGEALGR.[L]		1	3	P68871	A0A2R8Y7R2; F8W6P5; P68871	0	2	0.5285	0	1	1	657.838	1314.67	1314.66	2.29	0.00151	HCD (High Energy Collision Dissociation)	MS2	39.2151	34.7	55.5	31.1983	15582	R1F1.raw	F1.1	39926.6	81669.8	8636.64	22326.8	39377.1	20019.4	No Quan Labels	0	3.746e-05
High	Sequest HT (A8)	Unambiguous	[K].VNVDEVGGEALGR.[L]		1	3	P68871	A0A2R8Y7R2; F8W6P5; P68871	0	2	0.6082	0	1	1	657.837	1314.67	1314.66	1.07	0.00071	HCD (High Energy Collision Dissociation)	MS2	30.1828	140.7	55.5	24.4832	11058	R1F3.raw	F1.3	95980.2	49473.9	438178	69268.5	126746	35183.7	No Quan Labels	0	4.305e-05
High	Sequest HT (A8)	Unambiguous	[K].VNVDEVGGEALGR.[L]		1	3	P68871	A0A2R8Y7R2; F8W6P5; P68871	0	2	0.608	0	1	1	657.835	1314.66	1314.66	-1.15	-0.00075	HCD (High Energy Collision Dissociation)	MS2	18.5445	123.5	55.5	28.3876	13101	R1F4.raw	F1.4	148405	291476	66631.6	75232	93491	66299.4	No Quan Labels	0	5.154e-05
High	Sequest HT (A8)	Unambiguous	[K].VNVDEVGGEALGR.[L]		1	3	P68871	A0A2R8Y7R2; F8W6P5; P68871	0	2	0.7163	0	1	1	657.836	1314.67	1314.66	0.22	0.00014	HCD (High Energy Collision Dissociation)	MS2	0	15.6	55.5	22.8149	9253	R1F5.raw	F1.5	23593.5	9197.85	21602.4	14243.8	17488.2	7564.49	No Quan Labels	0	6.457e-05
High	Sequest HT (A8)	Unambiguous	[K].VNVDEVGGEALGR.[L]		1	3	P68871	A0A2R8Y7R2; F8W6P5; P68871	0	2	0.6541	0	1	1	657.835	1314.66	1314.66	-2.26	-0.00149	HCD (High Energy Collision Dissociation)	MS2	0.0612959		0.288	29.4627	14387	R1F1.raw	F1.1							No Quan Labels	0	6.97e-05
High	Sequest HT (A8)	Unambiguous	[K].VNVDEVGGEALGR.[L]		1	3	P68871	A0A2R8Y7R2; F8W6P5; P68871	0	2	0.5993	0	1	1	657.836	1314.67	1314.66	0.63	0.00042	HCD (High Energy Collision Dissociation)	MS2	52.1312	50.8	55.5	26.6808	12480	R1F1.raw	F1.1	34319.1	144753	28813.8	37425.9	36154.9	18086	No Quan Labels	0	7.432e-05
High	Sequest HT (A8)	Unambiguous	[K].VNVDEVGGEALGR.[L]		1	3	P68871	A0A2R8Y7R2; F8W6P5; P68871	0	2	0.4873	0	1	1	657.839	1314.67	1314.66	4.83	0.00317	HCD (High Energy Collision Dissociation)	MS2	29.6233	43.1	38.352	24.4323	10942	R1F1.raw	F1.1	63473.9	53180.8	54163.2	76834.3	79641.4	39127.5	No Quan Labels	0	7.564e-05
High	Sequest HT (A8)	Selected	[K].VNVDEVGGEALGR.[L]		1	3	P68871	A0A2R8Y7R2; F8W6P5; P68871	0	3	0.5288	0	1	1	438.893	1314.67	1314.66	0.59	0.00026	HCD (High Energy Collision Dissociation)	MS2	0	11.9	55.5	29.237	14226	R1F1.raw	F1.1	12508.7	11380.4	8157.25	17743.4	12344.7	8363.94	No Quan Labels	0	0.0001378
High	Sequest HT (A8)	Unambiguous	[K].VNVDEVGGEALGR.[L]		1	3	P68871	A0A2R8Y7R2; F8W6P5; P68871	0	2	0.4656	0	1	1	657.835	1314.66	1314.66	-0.85	-0.00056	HCD (High Energy Collision Dissociation)	MS2	35.2718	69.9	55.5	30.225	14919	R1F1.raw	F1.1	53920.1	255457	23946.2	32743.6	37302.4	11312	No Quan Labels	0.0001762	0.000748
High	Sequest HT (A8)	Unambiguous	[K].VNVDEVGGEALGR.[L]		1	3	P68871	A0A2R8Y7R2; F8W6P5; P68871	0	2	0.4572	0	1	1	657.835	1314.66	1314.66	-2.36	-0.00155	HCD (High Energy Collision Dissociation)	MS2	14.6271	15.2	37.596	29.522	14429	R1F1.raw	F1.1	43011.4	10912.5	26365.4	19659.6	22942.3	11837.4	No Quan Labels	0.0008574	0.004857
[K].VVAGVANALAHK.[Y]	1xTMT6plex [K12]		FALSE	2	2	9	P02042; P68871	P02042 [134-145]; P68871 [134-145]	0	1378.84	0	145.8	51.4	96.8	63.3	142.6	100.2	Shared	High	High	High	High	High	High	n/a	High		0		7.7e-05		3.57	K.VVAGVANALAHK.Y	[134-145]
Confidence	Identifying Node	PSM Ambiguity	Annotated Sequence	Modifications	# Protein Groups	# Proteins	Master Protein Accessions	Protein Accessions	# Missed Cleavages	Charge	DeltaScore	DeltaCn	Rank	Search Engine Rank	m/z [Da]	MH+ [Da]	Theo. MH+ [Da]	DeltaM [ppm]	Deltam/z [Da]	Activation Type	MS Order	Isolation Interference [%]	Average Reporter S/N	Ion Inject Time [ms]	RT [min]	First Scan	Spectrum File	File ID	Abundance: 126	Abundance: 127	Abundance: 128	Abundance: 129	Abundance: 130	Abundance: 131	Quan Info	Percolator q-Value	Percolator PEP
High	Sequest HT (A8)	Unambiguous	[K].VVAGVANALAHk.[Y]	K12(TMT6plex)	2	2	P02042; P68871	P02042; P68871	0	2	0.7827	0	1	1	689.921	1378.83	1378.84	-1.48	-0.00102	HCD (High Energy Collision Dissociation)	MS2	2.68078	20.6	55.5	17.4979	6205	R1F5.raw	F1.5	24379.5	2538.87	14144.1	7140.09	61669.9	11635.8		0	1.462e-05
High	Sequest HT (A8)	Unambiguous	[K].VVAGVANALAHk.[Y]	K12(TMT6plex)	2	2	P02042; P68871	P02042; P68871	0	2	0.7652	0	1	1	689.922	1378.84	1378.84	0.36	0.00024	HCD (High Energy Collision Dissociation)	MS2	0	37.4	55.5	22.7074	9431	R1F4.raw	F1.4	39395.5	17827.1	34185.2	21640.8	71706.6	31284.4		0	1.535e-05
High	Sequest HT (A8)	Unambiguous	[K].VVAGVANALAHk.[Y]	K12(TMT6plex)	2	2	P02042; P68871	P02042; P68871	0	3	0.5878	0	1	1	460.284	1378.84	1378.84	-0.39	-0.00018	HCD (High Energy Collision Dissociation)	MS2	20.4105	71.9	54	16.9246	5861	R1F5.raw	F1.5	91832	16961.9	53535.1	8441.32	209886	68233.2		0	2.619e-05
High	Sequest HT (A8)	Unambiguous	[K].VVAGVANALAHk.[Y]	K12(TMT6plex)	2	2	P02042; P68871	P02042; P68871	0	3	0.5567	0	1	1	460.283	1378.84	1378.84	-0.67	-0.00031	HCD (High Energy Collision Dissociation)	MS2	44.8923	174.5	40.188	22.7126	9435	R1F4.raw	F1.4	320438	132904	199832	83128.3	517746	186977		0	3.018e-05
High	Sequest HT (A8)	Unambiguous	[K].VVAGVANALAHk.[Y]	K12(TMT6plex)	2	2	P02042; P68871	P02042; P68871	0	3	0.6775	0	1	1	460.285	1378.84	1378.84	1.93	0.00089	HCD (High Energy Collision Dissociation)	MS2	34.2525	85.6	55.5	16.506	6295	R1F2.raw	F1.2	110065	20658.9	86216.4	12886.6	240590	60908.3		0	3.847e-05
High	Sequest HT (A8)	Unambiguous	[K].VVAGVANALAHk.[Y]	K12(TMT6plex)	2	2	P02042; P68871	P02042; P68871	0	3	0.5524	0	1	1	460.283	1378.84	1378.84	-0.68	-0.00031	HCD (High Energy Collision Dissociation)	MS2	17.318	142.6	5.412	20.1976	8072	R1F3.raw	F1.3	5.21962e+06	248808	1.51624e+06	284543	1.00127e+06	357397		0	6.387e-05
High	Sequest HT (A8)	Unambiguous	[K].VVAGVANALAHk.[Y]	K12(TMT6plex)	2	2	P02042; P68871	P02042; P68871	0	3	0.549	0	1	1	460.284	1378.84	1378.84	0.23	0.00011	HCD (High Energy Collision Dissociation)	MS2	21.5752	107.6	25.695	23.4614	10276	R1F1.raw	F1.1	216672	366388	179950	53339.2	418440	130734		0	7.7e-05
High	Sequest HT (A8)	Unambiguous	[K].VVAGVANALAHk.[Y]	K12(TMT6plex)	2	2	P02042; P68871	P02042; P68871	0	2	0.6782	0	1	1	689.922	1378.84	1378.84	-0.03	-2e-05	HCD (High Energy Collision Dissociation)	MS2	0	99.2	55.5	20.0829	7994	R1F3.raw	F1.3	126976	47437.9	215580	51023.3	100382	58471.6		0	0.0001
High	Sequest HT (A8)	Unambiguous	[K].VVAGVANALAHk.[Y]	K12(TMT6plex)	2	2	P02042; P68871	P02042; P68871	0	2	0.6475	0	1	1	689.921	1378.84	1378.84	-1	-0.00069	HCD (High Energy Collision Dissociation)	MS2	27.0672	24.8	55.5	23.3893	10227	R1F1.raw	F1.1	33960.2	14235.3	25140.2	27230.9	35476	15816.1		6.911e-05	0.0002455
[K].VVAGVANALAHK.[Y]	1xTMT6plex [K12]; 1xTMT6plex [N-Term]		FALSE	2	2	8	P02042; P68871	P02042 [134-145]; P68871 [134-145]	0	1608	0	25.8	21.7	53.3	51.4	266.4	181.4	Shared	High	High	High	High	High	High	High	High	0	0	4.868e-09	1.62e-07	54	4.21	K.VVAGVANALAHK.Y	[134-145]
Confidence	Identifying Node	PSM Ambiguity	Annotated Sequence	Modifications	# Protein Groups	# Proteins	Master Protein Accessions	Protein Accessions	# Missed Cleavages	Charge	DeltaScore	DeltaCn	Rank	Search Engine Rank	m/z [Da]	MH+ [Da]	Theo. MH+ [Da]	DeltaM [ppm]	Deltam/z [Da]	Activation Type	MS Order	Isolation Interference [%]	Average Reporter S/N	Ion Inject Time [ms]	RT [min]	First Scan	Spectrum File	File ID	Abundance: 126	Abundance: 127	Abundance: 128	Abundance: 129	Abundance: 130	Abundance: 131	Quan Info	Percolator q-Value	Percolator PEP
High	Mascot (A5)	Unambiguous	[K].vVAGVANALAHk.[Y]	N-Term(TMT6plex); K12(TMT6plex)	2	2	P02042; P68871	P02042; P68871	0	3	0.963	0	1	1	536.671	1608	1608	-0.19	-0.0001	HCD (High Energy Collision Dissociation)	MS2	27.9454	66.6	55.5	39.3953	19507	R1F5.raw	F1.5	46681	10919.6	40618.6	9366.5	222760	67592.3		0	4.868e-09
High	Sequest HT (A8)	Unambiguous	[K].vVAGVANALAHk.[Y]	N-Term(TMT6plex); K12(TMT6plex)	2	2	P02042; P68871	P02042; P68871	0	3	0.6871	0	1	1	536.671	1608	1608	-0.19	-0.0001	HCD (High Energy Collision Dissociation)	MS2	27.9454	66.6	55.5	39.3953	19507	R1F5.raw	F1.5	46681	10919.6	40618.6	9366.5	222760	67592.3		0	5.605e-09
High	Mascot (A5)	Unambiguous	[K].vVAGVANALAHk.[Y]	N-Term(TMT6plex); K12(TMT6plex)	2	2	P02042; P68871	P02042; P68871	0	3	0.9231	0	1	1	536.671	1608	1608	-1.62	-0.00087	HCD (High Energy Collision Dissociation)	MS2	43.9601	60.7	37.698	44.9847	24228	R1F4.raw	F1.4	63614.5	23819.5	85977.6	48263.1	225572	85605.5		0	4.396e-08
High	Sequest HT (A8)	Unambiguous	[K].vVAGVANALAHk.[Y]	N-Term(TMT6plex); K12(TMT6plex)	2	2	P02042; P68871	P02042; P68871	0	3	0.6588	0	1	1	536.671	1608	1608	-0.19	-0.0001	HCD (High Energy Collision Dissociation)	MS2	32.0554	21.4	10.668	40.068	19913	R1F5.raw	F1.5	61585.2	7802.16	69263.3	7243.15	408480	117728		0	1.038e-07
High	Sequest HT (A8)	Unambiguous	[K].vVAGVANALAHk.[Y]	N-Term(TMT6plex); K12(TMT6plex)	2	2	P02042; P68871	P02042; P68871	0	3	0.639	0	1	1	536.671	1608	1608	-1.62	-0.00087	HCD (High Energy Collision Dissociation)	MS2	43.9601	60.7	37.698	44.9847	24228	R1F4.raw	F1.4	63614.5	23819.5	85977.6	48263.1	225572	85605.5		0	1.62e-07
High	Mascot (A5)	Unambiguous	[K].vVAGVANALAHk.[Y]	N-Term(TMT6plex); K12(TMT6plex)	2	2	P02042; P68871	P02042; P68871	0	3	0.8846	0	1	1	536.671	1608	1608	-0.19	-0.0001	HCD (High Energy Collision Dissociation)	MS2	32.0554	21.4	10.668	40.068	19913	R1F5.raw	F1.5	61585.2	7802.16	69263.3	7243.15	408480	117728		0	2.228e-07
High	Sequest HT (A8)	Unambiguous	[K].vVAGVANALAHk.[Y]	N-Term(TMT6plex); K12(TMT6plex)	2	2	P02042; P68871	P02042; P68871	0	2	0.6747	0	1	1	804.503	1608	1608	-0.14	-0.00011	HCD (High Energy Collision Dissociation)	MS2	0	37	54	45.2169	24389	R1F4.raw	F1.4	32653.1	26089.9	43736.2	18636.6	72385.9	41258.8		0	2.021e-06
High	Mascot (A5)	Unambiguous	[K].vVAGVANALAHk.[Y]	N-Term(TMT6plex); K12(TMT6plex)	2	2	P02042; P68871	P02042; P68871	0	2	1	0	1	1	804.503	1608	1608	-0.14	-0.00011	HCD (High Energy Collision Dissociation)	MS2	0	37	54	45.2169	24389	R1F4.raw	F1.4	32653.1	26089.9	43736.2	18636.6	72385.9	41258.8		0	5.46e-05
[K].VVAGVANALAHKYH.[-]			FALSE	2	2	1	P02042; P68871	P02042 [134-147]; P68871 [134-147]	1	1449.8	0							No Quan Labels	High	High	High	High	High	High	n/a	High		0		4.335e-05		4.65	K.VVAGVANALAHKYH.-	[134-147]
Confidence	Identifying Node	PSM Ambiguity	Annotated Sequence	Modifications	# Protein Groups	# Proteins	Master Protein Accessions	Protein Accessions	# Missed Cleavages	Charge	DeltaScore	DeltaCn	Rank	Search Engine Rank	m/z [Da]	MH+ [Da]	Theo. MH+ [Da]	DeltaM [ppm]	Deltam/z [Da]	Activation Type	MS Order	Isolation Interference [%]	Average Reporter S/N	Ion Inject Time [ms]	RT [min]	First Scan	Spectrum File	File ID	Abundance: 126	Abundance: 127	Abundance: 128	Abundance: 129	Abundance: 130	Abundance: 131	Quan Info	Percolator q-Value	Percolator PEP
High	Sequest HT (A8)	Unambiguous	[K].VVAGVANALAHKYH.[-]		2	2	P02042; P68871	P02042; P68871	1	3	0.5462	0	1	1	483.937	1449.8	1449.8	0.14	7e-05	HCD (High Energy Collision Dissociation)	MS2	37.6816	75.9	55.5	14.9771	4559	R1F4.raw	F1.4	107802	31888.9	88070.1	113141	69192	54420.2	No Quan Labels	0	4.335e-05
[K].VVAGVANALAHKYH.[-]	1xTMT6plex [K12]; 1xTMT6plex [N-Term]		FALSE	2	2	13	P02042; P68871	P02042 [134-147]; P68871 [134-147]	1	1908.12	0	20.5	3.9	50.5	11.8	359.5	153.9	Shared	High	High	High	High	High	High	High	High	0	0	5.763e-05	3.298e-05	62	4.85	K.VVAGVANALAHKYH.-	[134-147]
Confidence	Identifying Node	PSM Ambiguity	Annotated Sequence	Modifications	# Protein Groups	# Proteins	Master Protein Accessions	Protein Accessions	# Missed Cleavages	Charge	DeltaScore	DeltaCn	Rank	Search Engine Rank	m/z [Da]	MH+ [Da]	Theo. MH+ [Da]	DeltaM [ppm]	Deltam/z [Da]	Activation Type	MS Order	Isolation Interference [%]	Average Reporter S/N	Ion Inject Time [ms]	RT [min]	First Scan	Spectrum File	File ID	Abundance: 126	Abundance: 127	Abundance: 128	Abundance: 129	Abundance: 130	Abundance: 131	Quan Info	Percolator q-Value	Percolator PEP
High	Sequest HT (A8)	Unambiguous	[K].vVAGVANALAHkYH.[-]	N-Term(TMT6plex); K12(TMT6plex)	2	2	P02042; P68871	P02042; P68871	1	4	0.6697	0	1	1	477.786	1908.12	1908.12	0.44	0.00021	HCD (High Energy Collision Dissociation)	MS2	25.8046	30.4	55.5	40.5791	20245	R1F5.raw	F1.5	14454.1	1295.79	21754.4	1103.29	119626	23176.2		0	4.774e-06
High	Sequest HT (A8)	Unambiguous	[K].vVAGVANALAHkYH.[-]	N-Term(TMT6plex); K12(TMT6plex)	2	2	P02042; P68871	P02042; P68871	1	4	0.7011	0	1	1	477.787	1908.12	1908.12	1.4	0.00067	HCD (High Energy Collision Dissociation)	MS2	2.62255	48.2	9.178	41.2555	20651	R1F5.raw	F1.5	89420.7		157132		1259600	225901		0	5.571e-06
High	Mascot (A5)	Unambiguous	[K].vVAGVANALAHkYH.[-]	N-Term(TMT6plex); K12(TMT6plex)	2	2	P02042; P68871	P02042; P68871	1	4	1	0	1	1	477.787	1908.12	1908.12	1.4	0.00067	HCD (High Energy Collision Dissociation)	MS2	2.62255	48.2	9.178	41.2555	20651	R1F5.raw	F1.5	89420.7		157132		1259600	225901		0	1.009e-05
High	Sequest HT (A8)	Unambiguous	[K].vVAGVANALAHkYH.[-]	N-Term(TMT6plex); K12(TMT6plex)	2	2	P02042; P68871	P02042; P68871	1	4	0.6827	0	1	1	477.786	1908.12	1908.12	-0.07	-3e-05	HCD (High Energy Collision Dissociation)	MS2	2.60319	25.9	54	41.9321	21070	R1F5.raw	F1.5	9758		14538.8		107546	24972.2		0	1.378e-05
High	Sequest HT (A8)	Unambiguous	[K].vVAGVANALAHkYH.[-]	N-Term(TMT6plex); K12(TMT6plex)	2	2	P02042; P68871	P02042; P68871	1	4	0.6904	0	1	1	477.786	1908.12	1908.12	-0.88	-0.00042	HCD (High Energy Collision Dissociation)	MS2	4.21075	11	55.5	44.426	22073	R1F6.raw	F1.6	27238.3		21238.5		12291.3	3981.33		0	2.403e-05
High	Sequest HT (A8)	Unambiguous	[K].vVAGVANALAHkYH.[-]	N-Term(TMT6plex); K12(TMT6plex)	2	2	P02042; P68871	P02042; P68871	1	4	0.6667	0	1	1	477.786	1908.12	1908.12	-0.05	-2e-05	HCD (High Energy Collision Dissociation)	MS2	8.19448	15.6	54	45.0962	22489	R1F6.raw	F1.6	39235.6	1941.88	24839.1		25305.9	4072.81		0	2.601e-05
High	Sequest HT (A8)	Unambiguous	[K].vVAGVANALAHkYH.[-]	N-Term(TMT6plex); K12(TMT6plex)	2	2	P02042; P68871	P02042; P68871	1	4	0.6351	0	1	1	477.786	1908.12	1908.12	0	0	HCD (High Energy Collision Dissociation)	MS2	6.46944	43	55.5	45.4121	24525	R1F4.raw	F1.4	24846.7	12881.9	51434.7	22788.2	89640.6	61264.9		0	3.298e-05
High	Mascot (A5)	Unambiguous	[K].vVAGVANALAHkYH.[-]	N-Term(TMT6plex); K12(TMT6plex)	2	2	P02042; P68871	P02042; P68871	1	4	1	0	1	1	477.786	1908.12	1908.12	0.44	0.00021	HCD (High Energy Collision Dissociation)	MS2	25.8046	30.4	55.5	40.5791	20245	R1F5.raw	F1.5	14454.1	1295.79	21754.4	1103.29	119626	23176.2		0	5.763e-05
High	Mascot (A5)	Unambiguous	[K].vVAGVANALAHkYH.[-]	N-Term(TMT6plex); K12(TMT6plex)	2	2	P02042; P68871	P02042; P68871	1	4	1	0	1	1	477.786	1908.12	1908.12	-0.05	-2e-05	HCD (High Energy Collision Dissociation)	MS2	8.19448	15.6	54	45.0962	22489	R1F6.raw	F1.6	39235.6	1941.88	24839.1		25305.9	4072.81		0	5.808e-05
High	Mascot (A5)	Unambiguous	[K].vVAGVANALAHkYH.[-]	N-Term(TMT6plex); K12(TMT6plex)	2	2	P02042; P68871	P02042; P68871	1	4	1	0	1	1	477.786	1908.12	1908.12	-0.07	-3e-05	HCD (High Energy Collision Dissociation)	MS2	2.60319	25.9	54	41.9321	21070	R1F5.raw	F1.5	9758		14538.8		107546	24972.2		0	7.428e-05
High	Mascot (A5)	Unambiguous	[K].vVAGVANALAHkYH.[-]	N-Term(TMT6plex); K12(TMT6plex)	2	2	P02042; P68871	P02042; P68871	1	4	1	0	1	1	477.786	1908.12	1908.12	-0.88	-0.00042	HCD (High Energy Collision Dissociation)	MS2	4.21075	11	55.5	44.426	22073	R1F6.raw	F1.6	27238.3		21238.5		12291.3	3981.33		0	7.699e-05
High	Mascot (A5)	Unambiguous	[K].vVAGVANALAHkYH.[-]	N-Term(TMT6plex); K12(TMT6plex)	2	2	P02042; P68871	P02042; P68871	1	4	1	0	1	1	477.786	1908.12	1908.12	0	0	HCD (High Energy Collision Dissociation)	MS2	6.46944	43	55.5	45.4121	24525	R1F4.raw	F1.4	24846.7	12881.9	51434.7	22788.2	89640.6	61264.9		0	0.0001136
High	Mascot (A5)	Selected	[K].vVAGVANALAHkYH.[-]	N-Term(TMT6plex); K12(TMT6plex)	2	2	P02042; P68871	P02042; P68871	1	4	0.9706	0	1	1	477.786	1908.12	1908.12	0.06	3e-05	HCD (High Energy Collision Dissociation)	MS2	11.7334	11.2	54	42.6079	21502	R1F5.raw	F1.5	9924.75		8630.65	1502.07	42233.1	6476.22		0	0.0001985
[K].VVAGVANALAHKYH.[-]	1xTMT6plex [K12]; 1xTMT6plex [N-Term]		FALSE	2	2	12	P02042; P68871	P02042 [134-147]; P68871 [134-147]	1	1678.96	0	71.8	20.1	76.4	18.4	325.7	87.6	Shared	High	High	High	High	High	High	n/a	High		0		1.082e-05		4.91	K.VVAGVANALAHKYH.-	[134-147]
Confidence	Identifying Node	PSM Ambiguity	Annotated Sequence	Modifications	# Protein Groups	# Proteins	Master Protein Accessions	Protein Accessions	# Missed Cleavages	Charge	DeltaScore	DeltaCn	Rank	Search Engine Rank	m/z [Da]	MH+ [Da]	Theo. MH+ [Da]	DeltaM [ppm]	Deltam/z [Da]	Activation Type	MS Order	Isolation Interference [%]	Average Reporter S/N	Ion Inject Time [ms]	RT [min]	First Scan	Spectrum File	File ID	Abundance: 126	Abundance: 127	Abundance: 128	Abundance: 129	Abundance: 130	Abundance: 131	Quan Info	Percolator q-Value	Percolator PEP
High	Sequest HT (A8)	Unambiguous	[K].VVAGVANALAHkYH.[-]	K12(TMT6plex)	2	2	P02042; P68871	P02042; P68871	1	3	0.625	0	1	1	560.325	1678.96	1678.96	0.41	0.00023	HCD (High Energy Collision Dissociation)	MS2	18.952	41.5	40.785	19.1661	7147	R1F5.raw	F1.5	109810	13658.7	71153.3	4618.35	112102	19849.2		0	4.139e-06
High	Sequest HT (A8)	Unambiguous	[K].VVAGVANALAHkYH.[-]	K12(TMT6plex)	2	2	P02042; P68871	P02042; P68871	1	2	0.6713	0	1	1	839.983	1678.96	1678.96	-0.39	-0.00033	HCD (High Energy Collision Dissociation)	MS2	0	31	55.5	23.7139	10070	R1F4.raw	F1.4	24588.1	9751.46	84166.3	9034.97	20493.9	36319.5		0	4.822e-06
High	Sequest HT (A8)	Unambiguous	[K].VVAGVANALAHkYH.[-]	K12(TMT6plex)	2	2	P02042; P68871	P02042; P68871	1	3	0.6223	0	1	1	560.324	1678.96	1678.96	-1.56	-0.00087	HCD (High Energy Collision Dissociation)	MS2	23.2363	33.2	7.094	17.0213	6649	R1F2.raw	F1.2	440485	51454.5	247436	28962.3	666983	64682.5		0	5.492e-06
High	Sequest HT (A8)	Unambiguous	[K].VVAGVANALAHkYH.[-]	K12(TMT6plex)	2	2	P02042; P68871	P02042; P68871	1	4	0.5845	0	1	1	420.495	1678.96	1678.96	-0.7	-0.00029	HCD (High Energy Collision Dissociation)	MS2	8.88896	53.5	55.5	16.9746	6615	R1F2.raw	F1.2	29596.1	6258.85	26531.5	2551.93	222268	35157.1		0	1.082e-05
High	Sequest HT (A8)	Unambiguous	[K].VVAGVANALAHkYH.[-]	K12(TMT6plex)	2	2	P02042; P68871	P02042; P68871	1	3	0.6441	0	1	1	560.325	1678.96	1678.96	0.35	0.00019	HCD (High Energy Collision Dissociation)	MS2	40.8074	60.4	55.5	22.4319	9234	R1F4.raw	F1.4	61387.3	34634.7	91754.8	52883.4	80816.3	55861.8		0	1.108e-05
High	Sequest HT (A8)	Unambiguous	[K].VVAGVANALAHkYH.[-]	K12(TMT6plex)	2	2	P02042; P68871	P02042; P68871	1	4	0.591	0	1	1	420.495	1678.96	1678.96	0.11	5e-05	HCD (High Energy Collision Dissociation)	MS2	5.58417	57.9	3.861	18.6374	6845	R1F5.raw	F1.5	499753	18422.5	392836	22931.1	3.83213e+06	319229		0	1.655e-05
High	Sequest HT (A8)	Unambiguous	[K].VVAGVANALAHkYH.[-]	K12(TMT6plex)	2	2	P02042; P68871	P02042; P68871	1	3	0.6287	0	1	1	560.325	1678.96	1678.96	0.19	0.00011	HCD (High Energy Collision Dissociation)	MS2	21.1504	42.5	2.076	18.48	6760	R1F5.raw	F1.5	2.40994e+06	216615	1.15764e+06		2775958	243315		0	1.804e-05
High	Sequest HT (A8)	Unambiguous	[K].VVAGVANALAHkYH.[-]	K12(TMT6plex)	2	2	P02042; P68871	P02042; P68871	1	4	0.5063	0	1	1	420.495	1678.96	1678.96	-1.62	-0.00068	HCD (High Energy Collision Dissociation)	MS2	0	92.1	55.5	20.739	8427	R1F3.raw	F1.3	289100	30565.9	107151	12446.7	76795.8	29837.2		0	9.031e-05
High	Sequest HT (A8)	Unambiguous	[K].VVAGVANALAHkYH.[-]	K12(TMT6plex)	2	2	P02042; P68871	P02042; P68871	1	4	0.5335	0	1	1	420.496	1678.96	1678.96	1.06	0.00044	HCD (High Energy Collision Dissociation)	MS2	34.1895	47.3	54	19.2283	7177	R1F5.raw	F1.5	30810.4	7246.28	19854.3	4046.02	141112	83492.7		0	0.0001402
High	Sequest HT (A8)	Unambiguous	[K].VVAGVANALAHkYH.[-]	K12(TMT6plex)	2	2	P02042; P68871	P02042; P68871	1	4	0.4899	0	1	1	420.495	1678.96	1678.96	0.61	0.00026	HCD (High Energy Collision Dissociation)	MS2	11.8498	56.4	55.5	23.6174	10013	R1F4.raw	F1.4	63754.1	15361.3	84399.1	25650.8	87443.7	56874.7		0	0.0001592
High	Sequest HT (A8)	Unambiguous	[K].VVAGVANALAHkYH.[-]	K12(TMT6plex)	2	2	P02042; P68871	P02042; P68871	1	4	0.4309	0	1	1	420.495	1678.96	1678.96	-0.51	-0.00021	HCD (High Energy Collision Dissociation)	MS2	20.5676	41.6	55.5	25.2501	11503	R1F1.raw	F1.1	44416.9	8307.8	57940.4	12242.2	75483.8	49424.9		6.911e-05	0.0002968
High	Sequest HT (A8)	Selected	[K].VVAGVANALAHkYH.[-]	K12(TMT6plex)	2	2	P02042; P68871	P02042; P68871	1	4	0.4091	0	1	1	420.495	1678.96	1678.96	-1.43	-0.0006	HCD (High Energy Collision Dissociation)	MS2	28.5703	101.9	55.5	24.4417	10532	R1F4.raw	F1.4	128958	49502.6	149168	41687.4	147674	99725.3		6.911e-05	0.000358
[M].VHLTPEEK.[TS]	1xTMT6plex [K8]; 1xTMT6plex [N-Term]		FALSE	2	8	4	P02042; P68871	P02042 [2-9]; P68871 [2-9]	0	1410.84	0	4.9	4.8	54.8	20.1	111	404.4	Shared	High	High	High	High	High	High	High	n/a	0		0.0003631		40		M.VHLTPEEK.S	[2-9]
Confidence	Identifying Node	PSM Ambiguity	Annotated Sequence	Modifications	# Protein Groups	# Proteins	Master Protein Accessions	Protein Accessions	# Missed Cleavages	Charge	DeltaScore	DeltaCn	Rank	Search Engine Rank	m/z [Da]	MH+ [Da]	Theo. MH+ [Da]	DeltaM [ppm]	Deltam/z [Da]	Activation Type	MS Order	Isolation Interference [%]	Average Reporter S/N	Ion Inject Time [ms]	RT [min]	First Scan	Spectrum File	File ID	Abundance: 126	Abundance: 127	Abundance: 128	Abundance: 129	Abundance: 130	Abundance: 131	Quan Info	Percolator q-Value	Percolator PEP
High	Mascot (A5)	Selected	[M].vHLTPEEk.[TS]	N-Term(TMT6plex); K8(TMT6plex)	2	8	P02042; P68871	E9PFT6; P02042; A0A2R8Y7R2; E9PEW8; F8W6P5; A0A0J9YWK4; P68871; C9JRG0	0	3	0.825	0	1	1	470.95	1410.84	1410.84	-0.13	-6e-05	HCD (High Energy Collision Dissociation)	MS2	2.79216	63.7	54	19.9774	7874	R1F1.raw	F1.1	25868.9	13850.1	75815.8	30231.4	97091.1	152846		0	0.0003631
High	Mascot (A5)	Selected	[M].vHLTPEEk.[TS]	N-Term(TMT6plex); K8(TMT6plex)	2	8	P02042; P68871	E9PFT6; P02042; A0A2R8Y7R2; E9PEW8; F8W6P5; A0A0J9YWK4; P68871; C9JRG0	0	3	0.9667	0	1	1	470.95	1410.84	1410.84	-0.13	-6e-05	HCD (High Energy Collision Dissociation)	MS2	4.30611	153.6	17.762	19.3038	7433	R1F1.raw	F1.1	53411.7	20413.1	501649	41620	782315	1.51441e+06		0.0004427	0.003176
High	Mascot (A5)	Selected	[M].vHLTPEEk.[TS]	N-Term(TMT6plex); K8(TMT6plex)	2	8	P02042; P68871	E9PFT6; P02042; A0A2R8Y7R2; E9PEW8; F8W6P5; A0A0J9YWK4; P68871; C9JRG0	0	2	0.9355	0	1	1	705.922	1410.84	1410.84	0.6	0.00042	HCD (High Energy Collision Dissociation)	MS2	51.9119	38	55.5	18.9432	7069	R1F4.raw	F1.4	19948.8	10102.3	41239.3	18984.2	53295.1	83409.1		0.001659	0.01044
High	Mascot (A5)	Selected	[M].vHLTPEEk.[TS]	N-Term(TMT6plex); K8(TMT6plex)	2	8	P02042; P68871	E9PFT6; P02042; A0A2R8Y7R2; E9PEW8; F8W6P5; A0A0J9YWK4; P68871; C9JRG0	0	2	0.8519	0	1	1	705.923	1410.84	1410.84	2.18	0.00154	HCD (High Energy Collision Dissociation)	MS2	0	18.8	55.5	14.5562	4451	R1F5.raw	F1.5	15415.1	2526.73	17883.9	6893.62	55787.2	14198.1		0.004592	0.05487
[M].VHLTPEEKSAVTALWGKVNVDEVGGEALGR.[L]	2xTMT6plex [K8; K17]; 1xTMT6plex [N-Term]		FALSE	1	3	2	P68871	P68871 [2-31]	2	3849.15	0	24.9	37.6	55.2	37.8	204	240.6		High	High	High	High	High	High	High	n/a	0		2.846e-06		38		M.VHLTPEEKSAVTALWGKVNVDEVGGEALGR.L	[2-31]
Confidence	Identifying Node	PSM Ambiguity	Annotated Sequence	Modifications	# Protein Groups	# Proteins	Master Protein Accessions	Protein Accessions	# Missed Cleavages	Charge	DeltaScore	DeltaCn	Rank	Search Engine Rank	m/z [Da]	MH+ [Da]	Theo. MH+ [Da]	DeltaM [ppm]	Deltam/z [Da]	Activation Type	MS Order	Isolation Interference [%]	Average Reporter S/N	Ion Inject Time [ms]	RT [min]	First Scan	Spectrum File	File ID	Abundance: 126	Abundance: 127	Abundance: 128	Abundance: 129	Abundance: 130	Abundance: 131	Quan Info	Percolator q-Value	Percolator PEP
High	Mascot (A5)	Selected	[M].vHLTPEEkSAVTALWGkVNVDEVGGEALGR.[L]	N-Term(TMT6plex); K8(TMT6plex); K17(TMT6plex)	1	3	P68871	A0A2R8Y7R2; F8W6P5; P68871	2	5	1	0	1	1	770.635	3849.14	3849.15	-0.83	-0.00064	HCD (High Energy Collision Dissociation)	MS2	7.7526	30.2	40.809	75.8936	45243	R1F4.raw	F1.4	27809.6	18490.2	35022.1	11161	74586.2	80153.5		0	2.846e-06
High	Mascot (A5)	Selected	[M].vHLTPEEkSAVTALWGkVNVDEVGGEALGR.[L]	N-Term(TMT6plex); K8(TMT6plex); K17(TMT6plex)	1	3	P68871	A0A2R8Y7R2; F8W6P5; P68871	2	5	1	0	1	1	770.635	3849.15	3849.15	0.03	3e-05	HCD (High Energy Collision Dissociation)	MS2	16.6894	24	55.5	72.6444	40923	R1F5.raw	F1.5	16488.7	8198.06	20657.2	2623.55	85150	12788.9		0	8.392e-06
[K].VLGAFSDGLAHLDNLKGTFATLSELHCDKLHVDPENFR.[VL]	1xCarbamidomethyl [C27]; 2xTMT6plex [K16; K29]		FALSE	1	2	1	P68871	P68871 [68-105]	2	4695.44	0	15.1	38.4	87.5	66.1	180	212.8		High	High	High	High	High	High	n/a	High		0		4.475e-06		5.67	K.VLGAFSDGLAHLDNLKGTFATLSELHCDKLHVDPENFR.L	[68-105]
Confidence	Identifying Node	PSM Ambiguity	Annotated Sequence	Modifications	# Protein Groups	# Proteins	Master Protein Accessions	Protein Accessions	# Missed Cleavages	Charge	DeltaScore	DeltaCn	Rank	Search Engine Rank	m/z [Da]	MH+ [Da]	Theo. MH+ [Da]	DeltaM [ppm]	Deltam/z [Da]	Activation Type	MS Order	Isolation Interference [%]	Average Reporter S/N	Ion Inject Time [ms]	RT [min]	First Scan	Spectrum File	File ID	Abundance: 126	Abundance: 127	Abundance: 128	Abundance: 129	Abundance: 130	Abundance: 131	Quan Info	Percolator q-Value	Percolator PEP
High	Sequest HT (A8)	Unambiguous	[K].VLGAFSDGLAHLDNLkGTFATLSELHcDkLHVDPENFR.[VL]	K16(TMT6plex); C27(Carbamidomethyl); K29(TMT6plex)	1	2	P68871	A0A2R8Y7R2; P68871	2	5	0.3316	0	1	1	939.894	4695.44	4695.44	0.5	0.00047	HCD (High Energy Collision Dissociation)	MS2	4.46159	22.8	27.234	80.3111	48246	R1F4.raw	F1.4	19446	19668.8	63721.6	17398.2	101689	59323.7		0	4.475e-06
[K].VLGAFSDGLAHLDNLKGTFATLSELHCDK.[L]	1xCarbamidomethyl [C27]; 2xTMT6plex [K16; K29]		FALSE	1	2	1	P68871	P68871 [68-96]	1	3587.89	0	27.1	12.8	98.9	48.8	204.5	208		High	High	High	High	High	High	n/a	High		0		1.134e-08		7.62	K.VLGAFSDGLAHLDNLKGTFATLSELHCDK.L	[68-96]
Confidence	Identifying Node	PSM Ambiguity	Annotated Sequence	Modifications	# Protein Groups	# Proteins	Master Protein Accessions	Protein Accessions	# Missed Cleavages	Charge	DeltaScore	DeltaCn	Rank	Search Engine Rank	m/z [Da]	MH+ [Da]	Theo. MH+ [Da]	DeltaM [ppm]	Deltam/z [Da]	Activation Type	MS Order	Isolation Interference [%]	Average Reporter S/N	Ion Inject Time [ms]	RT [min]	First Scan	Spectrum File	File ID	Abundance: 126	Abundance: 127	Abundance: 128	Abundance: 129	Abundance: 130	Abundance: 131	Quan Info	Percolator q-Value	Percolator PEP
High	Sequest HT (A8)	Unambiguous	[K].VLGAFSDGLAHLDNLkGTFATLSELHcDk.[L]	K16(TMT6plex); C27(Carbamidomethyl); K29(TMT6plex)	1	2	P68871	A0A2R8Y7R2; P68871	1	5	0.3635	0	1	1	718.382	3587.88	3587.89	-3.83	-0.00275	HCD (High Energy Collision Dissociation)	MS2	3.02563	88.2	55.5	80.7128	48514	R1F4.raw	F1.4	64415.6	12098.5	133151	23742.4	213706	107275		0	1.134e-08
[K].VLGAFSDGLAHLDNLK.[G]	1xTMT6plex [K16]; 1xTMT6plex [N-Term]		FALSE	2	6	14	P02042; P68871	P02042 [68-83]; P68871 [68-83]	0	2128.22	0	46	27.9	69	71.8	211.9	173.4	Shared	High	High	High	High	High	High	High	High	0	0	2.541e-08	4.032e-09	77	5.44	K.VLGAFSDGLAHLDNLK.G	[68-83]
Confidence	Identifying Node	PSM Ambiguity	Annotated Sequence	Modifications	# Protein Groups	# Proteins	Master Protein Accessions	Protein Accessions	# Missed Cleavages	Charge	DeltaScore	DeltaCn	Rank	Search Engine Rank	m/z [Da]	MH+ [Da]	Theo. MH+ [Da]	DeltaM [ppm]	Deltam/z [Da]	Activation Type	MS Order	Isolation Interference [%]	Average Reporter S/N	Ion Inject Time [ms]	RT [min]	First Scan	Spectrum File	File ID	Abundance: 126	Abundance: 127	Abundance: 128	Abundance: 129	Abundance: 130	Abundance: 131	Quan Info	Percolator q-Value	Percolator PEP
High	Sequest HT (A8)	Unambiguous	[K].vLGAFSDGLAHLDNLk.[G]	N-Term(TMT6plex); K16(TMT6plex)	2	6	P02042; P68871	E9PFT6; P02042; A0A2R8Y7R2; E9PEW8; F8W6P5; P68871	0	3	0.693	0	1	1	710.077	2128.22	2128.22	0.09	7e-05	HCD (High Energy Collision Dissociation)	MS2	3.10614	71.6	55.5	74.7393	46536	R1F3.raw	F1.3	192202	34061.7	58773.5	11305.4	70238.4	58009		0	4.032e-09
High	Mascot (A5)	Unambiguous	[K].vLGAFSDGLAHLDNLk.[G]	N-Term(TMT6plex); K16(TMT6plex)	2	6	P02042; P68871	E9PFT6; P02042; A0A2R8Y7R2; E9PEW8; F8W6P5; P68871	0	3	0.987	0	1	1	710.077	2128.22	2128.22	0.09	7e-05	HCD (High Energy Collision Dissociation)	MS2	3.10614	71.6	55.5	74.7393	46536	R1F3.raw	F1.3	192202	34061.7	58773.5	11305.4	70238.4	58009		0	2.541e-08
High	Mascot (A5)	Unambiguous	[K].vLGAFSDGLAHLDNLk.[G]	N-Term(TMT6plex); K16(TMT6plex)	2	6	P02042; P68871	E9PFT6; P02042; A0A2R8Y7R2; E9PEW8; F8W6P5; P68871	0	3	0.9688	0	1	1	710.077	2128.22	2128.22	0.03	2e-05	HCD (High Energy Collision Dissociation)	MS2	27.2448	74.1	55.5	78.4759	46998	R1F4.raw	F1.4	45562.6	19861.4	77765.5	30824.2	202601	76156.9		0	3.154e-08
High	Sequest HT (A8)	Unambiguous	[K].vLGAFSDGLAHLDNLk.[G]	N-Term(TMT6plex); K16(TMT6plex)	2	6	P02042; P68871	E9PFT6; P02042; A0A2R8Y7R2; E9PEW8; F8W6P5; P68871	0	3	0.6978	0	1	1	710.077	2128.22	2128.22	0.03	2e-05	HCD (High Energy Collision Dissociation)	MS2	27.2448	74.1	55.5	78.4759	46998	R1F4.raw	F1.4	45562.6	19861.4	77765.5	30824.2	202601	76156.9		0	3.329e-08
High	Mascot (A5)	Unambiguous	[K].vLGAFSDGLAHLDNLk.[G]	N-Term(TMT6plex); K16(TMT6plex)	2	6	P02042; P68871	E9PFT6; P02042; A0A2R8Y7R2; E9PEW8; F8W6P5; P68871	0	3	0.9394	0	1	1	710.078	2128.22	2128.22	0.65	0.00046	HCD (High Energy Collision Dissociation)	MS2	14.9269	23.9	55.5	75.7789	42163	R1F6.raw	F1.6	72797.6	9938.87	17587.9	4060.15	20082.9	19656.3		0	3.329e-08
High	Sequest HT (A8)	Unambiguous	[K].vLGAFSDGLAHLDNLk.[G]	N-Term(TMT6plex); K16(TMT6plex)	2	6	P02042; P68871	E9PFT6; P02042; A0A2R8Y7R2; E9PEW8; F8W6P5; P68871	0	3	0.7206	0	1	1	710.079	2128.22	2128.22	2.61	0.00185	HCD (High Energy Collision Dissociation)	MS2	28.2584	45.3	13.848	77.7935	46536	R1F4.raw	F1.4	101866	28758.7	177605	63299.5	490933	173699		0	9.728e-08
High	Sequest HT (A8)	Unambiguous	[K].vLGAFSDGLAHLDNLk.[G]	N-Term(TMT6plex); K16(TMT6plex)	2	6	P02042; P68871	E9PFT6; P02042; A0A2R8Y7R2; E9PEW8; F8W6P5; P68871	0	3	0.7247	0	1	1	710.078	2128.22	2128.22	0.65	0.00046	HCD (High Energy Collision Dissociation)	MS2	14.9269	23.9	55.5	75.7789	42163	R1F6.raw	F1.6	72797.6	9938.87	17587.9	4060.15	20082.9	19656.3		0	1.501e-07
High	Mascot (A5)	Unambiguous	[K].vLGAFSDGLAHLDNLk.[G]	N-Term(TMT6plex); K16(TMT6plex)	2	6	P02042; P68871	E9PFT6; P02042; A0A2R8Y7R2; E9PEW8; F8W6P5; P68871	0	3	0.971	0	1	1	710.079	2128.22	2128.22	2.61	0.00185	HCD (High Energy Collision Dissociation)	MS2	28.2584	45.3	13.848	77.7935	46536	R1F4.raw	F1.4	101866	28758.7	177605	63299.5	490933	173699		0	6.169e-07
High	Sequest HT (A8)	Unambiguous	[K].vLGAFSDGLAHLDNLk.[G]	N-Term(TMT6plex); K16(TMT6plex)	2	6	P02042; P68871	E9PFT6; P02042; A0A2R8Y7R2; E9PEW8; F8W6P5; P68871	0	4	0.6341	0	1	1	532.809	2128.22	2128.22	-0.75	-0.0004	HCD (High Energy Collision Dissociation)	MS2	45.457	14.2	55.5	77.8955	46604	R1F4.raw	F1.4	12935.4		13607.3		44025.8	14533.3		0	3.074e-05
High	Sequest HT (A8)	Selected	[K].vLGAFSDGLAHLDNLk.[G]	N-Term(TMT6plex); K16(TMT6plex)	2	6	P02042; P68871	E9PFT6; P02042; A0A2R8Y7R2; E9PEW8; F8W6P5; P68871	0	3	0.576	0	1	1	710.078	2128.22	2128.22	0.89	0.00063	HCD (High Energy Collision Dissociation)	MS2	47.6945	62.6	55.5	74.4361	44218	R1F4.raw	F1.4	60710.3	28059.1	61535.7	51864.2	134507	55513.9		0	3.499e-05
High	Mascot (A5)	Unambiguous	[K].vLGAFSDGLAHLDNLk.[G]	N-Term(TMT6plex); K16(TMT6plex)	2	6	P02042; P68871	E9PFT6; P02042; A0A2R8Y7R2; E9PEW8; F8W6P5; P68871	0	4	0.9811	0	1	1	532.809	2128.22	2128.22	-0.75	-0.0004	HCD (High Energy Collision Dissociation)	MS2	45.457	14.2	55.5	77.8955	46604	R1F4.raw	F1.4	12935.4		13607.3		44025.8	14533.3		0	3.903e-05
High	Mascot (A5)	Selected	[K].vLGAFSDGLAHLDNLk.[G]	N-Term(TMT6plex); K16(TMT6plex)	2	6	P02042; P68871	E9PFT6; P02042; A0A2R8Y7R2; E9PEW8; F8W6P5; P68871	0	3	1	0	1	1	710.071	2128.2	2128.22	-8.35	-0.00592	HCD (High Energy Collision Dissociation)	MS2	24.7176	9.6	55.5	74.2519	45434	R1F2.raw	F1.2	7159.32		9980.23		32255.7	7957.11		0	0.0003501
High	Sequest HT (A8)	Unambiguous	[K].vLGAFSDGLAHLDNLk.[G]	N-Term(TMT6plex); K16(TMT6plex)	2	6	P02042; P68871	E9PFT6; P02042; A0A2R8Y7R2; E9PEW8; F8W6P5; P68871	0	3	0.619	0	1	1	710.075	2128.21	2128.22	-2.49	-0.00177	HCD (High Energy Collision Dissociation)	MS2	42.4965	16.1	55.5	73.8051	41676	R1F5.raw	F1.5	18583.1	3026.93	18190.5	2406.93	41803.2	13027.6		0.0001762	0.0006191
High	Mascot (A5)	Unambiguous	[K].vLGAFSDGLAHLDNLk.[G]	N-Term(TMT6plex); K16(TMT6plex)	2	6	P02042; P68871	E9PFT6; P02042; A0A2R8Y7R2; E9PEW8; F8W6P5; P68871	0	3	0.9333	0	1	1	710.075	2128.21	2128.22	-2.49	-0.00177	HCD (High Energy Collision Dissociation)	MS2	42.4965	16.1	55.5	73.8051	41676	R1F5.raw	F1.5	18583.1	3026.93	18190.5	2406.93	41803.2	13027.6		0.0001804	0.0009947
[K].VLGAFSDGLAHLDNLK.[G]	1xTMT6plex [K16]		FALSE	2	6	17	P02042; P68871	P02042 [68-83]; P68871 [68-83]	0	1899.05	0	54.3	43.2	61	72.5	230.4	138.5	Shared	High	High	High	High	High	High	n/a	High		0		1.249e-05		3.73	K.VLGAFSDGLAHLDNLK.G	[68-83]
Confidence	Identifying Node	PSM Ambiguity	Annotated Sequence	Modifications	# Protein Groups	# Proteins	Master Protein Accessions	Protein Accessions	# Missed Cleavages	Charge	DeltaScore	DeltaCn	Rank	Search Engine Rank	m/z [Da]	MH+ [Da]	Theo. MH+ [Da]	DeltaM [ppm]	Deltam/z [Da]	Activation Type	MS Order	Isolation Interference [%]	Average Reporter S/N	Ion Inject Time [ms]	RT [min]	First Scan	Spectrum File	File ID	Abundance: 126	Abundance: 127	Abundance: 128	Abundance: 129	Abundance: 130	Abundance: 131	Quan Info	Percolator q-Value	Percolator PEP
High	Sequest HT (A8)	Selected	[K].VLGAFSDGLAHLDNLk.[G]	K16(TMT6plex)	2	6	P02042; P68871	E9PFT6; P02042; A0A2R8Y7R2; E9PEW8; F8W6P5; P68871	0	3	0.685	0	1	1	633.69	1899.05	1899.05	0.46	0.00029	HCD (High Energy Collision Dissociation)	MS2	4.22237	22.1	8.595	57.4919	30970	R1F5.raw	F1.5	97917.5	12968.5	41536.5	54506	574766	82538.9		0	3.389e-07
High	Sequest HT (A8)	Selected	[K].VLGAFSDGLAHLDNLk.[G]	K16(TMT6plex)	2	6	P02042; P68871	E9PFT6; P02042; A0A2R8Y7R2; E9PEW8; F8W6P5; P68871	0	3	0.6647	0	1	1	633.69	1899.06	1899.05	0.76	0.00048	HCD (High Energy Collision Dissociation)	MS2	17.4519	90.6	55.5	61.6268	35397	R1F4.raw	F1.4	120017	29709.2	82968.9	40430.4	205494	83391.2		0	4.908e-07
High	Sequest HT (A8)	Selected	[K].VLGAFSDGLAHLDNLk.[G]	K16(TMT6plex)	2	6	P02042; P68871	E9PFT6; P02042; A0A2R8Y7R2; E9PEW8; F8W6P5; P68871	0	3	0.714	0	1	1	633.689	1899.05	1899.05	-0.32	-0.0002	HCD (High Energy Collision Dissociation)	MS2	7.98304	29.2	54	56.8743	33418	R1F2.raw	F1.2	32569.2	3375.73	16788.3	2954.68	106531	17505.3		0	5.572e-07
High	Sequest HT (A8)	Selected	[K].VLGAFSDGLAHLDNLk.[G]	K16(TMT6plex)	2	6	P02042; P68871	E9PFT6; P02042; A0A2R8Y7R2; E9PEW8; F8W6P5; P68871	0	3	0.6103	0	1	1	633.69	1899.05	1899.05	0.19	0.00012	HCD (High Energy Collision Dissociation)	MS2	2.94563	50.9	18.228	62.5072	35995	R1F4.raw	F1.4	89477.7	51192	99026.5	41741.2	523236	116813		0	6.388e-07
High	Sequest HT (A8)	Selected	[K].VLGAFSDGLAHLDNLk.[G]	K16(TMT6plex)	2	6	P02042; P68871	E9PFT6; P02042; A0A2R8Y7R2; E9PEW8; F8W6P5; P68871	0	3	0.6025	0	1	1	633.691	1899.06	1899.05	1.85	0.00117	HCD (High Energy Collision Dissociation)	MS2	8.88335	66.4	55.5	58.7226	35129	R1F3.raw	F1.3	189527	55601.6	49729.9	25980.6	44517.9	42337.1		0	3.837e-06
High	Sequest HT (A8)	Selected	[K].VLGAFSDGLAHLDNLk.[G]	K16(TMT6plex)	2	6	P02042; P68871	E9PFT6; P02042; A0A2R8Y7R2; E9PEW8; F8W6P5; P68871	0	2	0.7198	0	1	1	950.034	1899.06	1899.05	3.82	0.00362	HCD (High Energy Collision Dissociation)	MS2	35.2272	58.7	51.406	58.8552	35226	R1F3.raw	F1.3	184456	40650.1	58307.9	20524.1	44209.7	25901.2		0	6.314e-06
High	Sequest HT (A8)	Unambiguous	[K].VLGAFSDGLAHLDNLk.[G]	K16(TMT6plex)	2	6	P02042; P68871	E9PFT6; P02042; A0A2R8Y7R2; E9PEW8; F8W6P5; P68871	0	3	0.6488	0	1	1	633.689	1899.05	1899.05	-1.24	-0.00079	HCD (High Energy Collision Dissociation)	MS2	2.67714	16.9	54	63.9059	38199	R1F1.raw	F1.1	15385.8	1538.44	11934	1677.94	58435.5	17882.4		0	1.249e-05
High	Sequest HT (A8)	Unambiguous	[K].VLGAFSDGLAHLDNLk.[G]	K16(TMT6plex)	2	6	P02042; P68871	E9PFT6; P02042; A0A2R8Y7R2; E9PEW8; F8W6P5; P68871	0	3	0.5679	0	1	1	633.686	1899.04	1899.05	-4.68	-0.00296	HCD (High Energy Collision Dissociation)	MS2	29.9979	82.2	55.5	56.5898	31987	R1F4.raw	F1.4	87296.7	30505.6	94038.7	49559.1	191572	67295.6		0	2.403e-05
High	Sequest HT (A8)	Selected	[K].VLGAFSDGLAHLDNLk.[G]	K16(TMT6plex)	2	6	P02042; P68871	E9PFT6; P02042; A0A2R8Y7R2; E9PEW8; F8W6P5; P68871	0	3	0.6202	0	1	1	633.69	1899.05	1899.05	0.61	0.00038	HCD (High Energy Collision Dissociation)	MS2	42.767	28.3	54	59.78	31689	R1F6.raw	F1.6	53200.7	22241.9	32931.3	11042	33434.7	14936.5		0	3.439e-05
High	Sequest HT (A8)	Selected	[K].VLGAFSDGLAHLDNLk.[G]	K16(TMT6plex)	2	6	P02042; P68871	E9PFT6; P02042; A0A2R8Y7R2; E9PEW8; F8W6P5; P68871	0	2	0.6316	0	1	1	950.031	1899.05	1899.05	0.12	0.00012	HCD (High Energy Collision Dissociation)	MS2	0	24.5	54	61.7098	35454	R1F4.raw	F1.4	17980.1	19638.1	29069.6	12176.9	46515.8	23115.1		0	5.227e-05
High	Sequest HT (A8)	Unambiguous	[K].VLGAFSDGLAHLDNLk.[G]	K16(TMT6plex)	2	6	P02042; P68871	E9PFT6; P02042; A0A2R8Y7R2; E9PEW8; F8W6P5; P68871	0	3	0.4917	0	1	1	633.689	1899.05	1899.05	-0.53	-0.00034	HCD (High Energy Collision Dissociation)	MS2	42.4893	78.6	55.5	56.5629	31969	R1F4.raw	F1.4	74238.3	36619.2	83345.7	46059.5	160296	67751.6		0	5.271e-05
High	Sequest HT (A8)	Selected	[K].VLGAFSDGLAHLDNLk.[G]	K16(TMT6plex)	2	6	P02042; P68871	E9PFT6; P02042; A0A2R8Y7R2; E9PEW8; F8W6P5; P68871	0	2	0.6955	0	1	1	950.031	1899.06	1899.05	0.84	0.0008	HCD (High Energy Collision Dissociation)	MS2	2.88689	9.3	54	57.1177	33580	R1F2.raw	F1.2	11385.6	1930.96	6662.74		36095.7	2273.42		0	0.0001039
High	Sequest HT (A8)	Selected	[K].VLGAFSDGLAHLDNLk.[G]	K16(TMT6plex)	2	6	P02042; P68871	E9PFT6; P02042; A0A2R8Y7R2; E9PEW8; F8W6P5; P68871	0	4	0.551	0	1	1	475.519	1899.05	1899.05	-0.58	-0.00027	HCD (High Energy Collision Dissociation)	MS2	0	12.1	54	57.3004	30852	R1F5.raw	F1.5	12708		2599.51		51156.8	9021.9		0	0.0001257
High	Sequest HT (A8)	Selected	[K].VLGAFSDGLAHLDNLk.[G]	K16(TMT6plex)	2	6	P02042; P68871	E9PFT6; P02042; A0A2R8Y7R2; E9PEW8; F8W6P5; P68871	0	4	0.4556	0	1	1	475.519	1899.05	1899.05	-0.53	-0.00025	HCD (High Energy Collision Dissociation)	MS2	15.2076	51.9	55.5	61.769	35494	R1F4.raw	F1.4	53198.9	9943.9	56854.2	3094.36	157670	41662.8		0	0.0001613
High	Sequest HT (A8)	Unambiguous	[K].VLGAFSDGLAHLDNLk.[G]	K16(TMT6plex)	2	6	P02042; P68871	E9PFT6; P02042; A0A2R8Y7R2; E9PEW8; F8W6P5; P68871	0	3	0.5029	0	1	1	633.689	1899.05	1899.05	-0.42	-0.00027	HCD (High Energy Collision Dissociation)	MS2	13.6326	37.7	55.5	59.4875	33954	R1F4.raw	F1.4	38141.8	14361.9	35430.3	26175.8	65559.9	43729.6		0	0.0001692
High	Sequest HT (A8)	Unambiguous	[K].VLGAFSDGLAHLDNLk.[G]	K16(TMT6plex)	2	6	P02042; P68871	E9PFT6; P02042; A0A2R8Y7R2; E9PEW8; F8W6P5; P68871	0	3	0.3502	0	1	1	633.689	1899.05	1899.05	-0.6	-0.00038	HCD (High Energy Collision Dissociation)	MS2	53.4834	31.7	55.5	58.094	31354	R1F5.raw	F1.5	35298.4	12516.3	32898.7	28938.5	48536.2	32179.7		6.911e-05	0.0001954
High	Sequest HT (A8)	Selected	[K].VLGAFSDGLAHLDNLk.[G]	K16(TMT6plex)	2	6	P02042; P68871	E9PFT6; P02042; A0A2R8Y7R2; E9PEW8; F8W6P5; P68871	0	3	0.4334	0	1	1	633.69	1899.05	1899.05	0.25	0.00016	HCD (High Energy Collision Dissociation)	MS2	16.4973	117.1	55.5	53.4567	31393	R1F3.raw	F1.3	240176	87092.4	137118	24336.4	155793	72122.8		6.911e-05	0.0002635
[K].EFTPPVQAAYQK.[V]	1xTMT6plex [K12]; 1xTMT6plex [N-Term]		FALSE	1	1	26	P68871	P68871 [122-133]	0	1837.03	0	34.6	28.5	61.1	50.9	251.7	173.3		High	High	High	High	High	High	High	High	0	0	0.0004116	6.106e-07	69	4.9	K.EFTPPVQAAYQK.V	[122-133]
Confidence	Identifying Node	PSM Ambiguity	Annotated Sequence	Modifications	# Protein Groups	# Proteins	Master Protein Accessions	Protein Accessions	# Missed Cleavages	Charge	DeltaScore	DeltaCn	Rank	Search Engine Rank	m/z [Da]	MH+ [Da]	Theo. MH+ [Da]	DeltaM [ppm]	Deltam/z [Da]	Activation Type	MS Order	Isolation Interference [%]	Average Reporter S/N	Ion Inject Time [ms]	RT [min]	First Scan	Spectrum File	File ID	Abundance: 126	Abundance: 127	Abundance: 128	Abundance: 129	Abundance: 130	Abundance: 131	Quan Info	Percolator q-Value	Percolator PEP
High	Sequest HT (A8)	Unambiguous	[K].eFTPPVQAAYQk.[V]	N-Term(TMT6plex); K12(TMT6plex)	1	1	P68871	P68871	0	3	0.6531	0	1	1	613.014	1837.03	1837.03	0.26	0.00016	HCD (High Energy Collision Dissociation)	MS2	23.3702	54.9	54	48.7403	27660	R1F1.raw	F1.1	19088.2	30506.4	40799.2	10583.4	188250	61002.6		0	6.106e-07
High	Sequest HT (A8)	Unambiguous	[K].eFTPPVQAAYQk.[V]	N-Term(TMT6plex); K12(TMT6plex)	1	1	P68871	P68871	0	2	0.6172	0	1	1	919.017	1837.03	1837.03	0.76	0.0007	HCD (High Energy Collision Dissociation)	MS2	3.36673	42.7	54	41.696	23113	R1F2.raw	F1.2	26244.5	2658.06	27935.8	7958.2	172616	31985.2		0	7.241e-07
High	Sequest HT (A8)	Unambiguous	[K].eFTPPVQAAYQk.[V]	N-Term(TMT6plex); K12(TMT6plex)	1	1	P68871	P68871	0	2	0.7046	0	1	1	919.017	1837.03	1837.03	0.3	0.00028	HCD (High Energy Collision Dissociation)	MS2	4.35046	63.4	54	41.8692	21035	R1F5.raw	F1.5	27812		34441.6	6060.23	261870	58028.8		0	1.044e-06
High	Sequest HT (A8)	Unambiguous	[K].eFTPPVQAAYQk.[V]	N-Term(TMT6plex); K12(TMT6plex)	1	1	P68871	P68871	0	3	0.6769	0	1	1	613.013	1837.03	1837.03	-0.1	-6e-05	HCD (High Energy Collision Dissociation)	MS2	7.13351	35.6	45.186	42.041	21136	R1F5.raw	F1.5	33009.8	4333.23	29336.8	11353.6	152441	36441.8		0	1.051e-06
High	Sequest HT (A8)	Unambiguous	[K].eFTPPVQAAYQk.[V]	N-Term(TMT6plex); K12(TMT6plex)	1	1	P68871	P68871	0	2	0.607	0	1	1	919.018	1837.03	1837.03	0.94	0.00087	HCD (High Energy Collision Dissociation)	MS2	3.73192	53.2	24.171	47.6175	25996	R1F4.raw	F1.4	30328.3	4313.99	112899	17779.2	459077	132708		0	1.872e-06
High	Sequest HT (A8)	Unambiguous	[K].eFTPPVQAAYQk.[V]	N-Term(TMT6plex); K12(TMT6plex)	1	1	P68871	P68871	0	3	0.6229	0	1	1	613.015	1837.03	1837.03	1.78	0.00109	HCD (High Energy Collision Dissociation)	MS2	18.9965	84.3	55.5	46.9903	25576	R1F4.raw	F1.4	58422.7	34451.7	83833.3	38736.6	217219	72429.2		0	1.894e-06
High	Sequest HT (A8)	Selected	[K].eFTPPVQAAYQk.[V]	N-Term(TMT6plex); K12(TMT6plex)	1	1	P68871	P68871	0	3	0.6056	0	1	1	613.014	1837.03	1837.03	-0.01	-1e-05	HCD (High Energy Collision Dissociation)	MS2	20.0133	35.3	37.106	41.5979	23046	R1F2.raw	F1.2	43720.8	4332.4	43047	5978.64	186323	39222.3		0	1.93e-06
High	Mascot (A5)	Unambiguous	[K].eFTPPVQAAYQk.[V]	N-Term(TMT6plex); K12(TMT6plex)	1	1	P68871	P68871	0	3	1	0	1	1	613.014	1837.03	1837.03	0.26	0.00016	HCD (High Energy Collision Dissociation)	MS2	23.3702	54.9	54	48.7403	27660	R1F1.raw	F1.1	19088.2	30506.4	40799.2	10583.4	188250	61002.6		0	2.585e-06
High	Sequest HT (A8)	Unambiguous	[K].eFTPPVQAAYQk.[V]	N-Term(TMT6plex); K12(TMT6plex)	1	1	P68871	P68871	0	2	0.645	0	1	1	919.017	1837.03	1837.03	0.63	0.00057	HCD (High Energy Collision Dissociation)	MS2	10.4625	22.4	54	49.2486	28016	R1F1.raw	F1.1	1429.85		19648.4	2195.82	88258.9	25778.3		0	4.2e-06
High	Sequest HT (A8)	Unambiguous	[K].eFTPPVQAAYQk.[V]	N-Term(TMT6plex); K12(TMT6plex)	1	1	P68871	P68871	0	2	0.6569	0	1	1	919.014	1837.02	1837.03	-2.91	-0.00267	HCD (High Energy Collision Dissociation)	MS2	58.5219	52.1	55.5	43.9738	24721	R1F3.raw	F1.3	102407	25693.7	55175.7	24424.7	57359.3	54388.7		0	8.501e-06
High	Mascot (A5)	Unambiguous	[K].eFTPPVQAAYQk.[V]	N-Term(TMT6plex); K12(TMT6plex)	1	1	P68871	P68871	0	2	1	0	1	1	919.017	1837.03	1837.03	0.76	0.0007	HCD (High Energy Collision Dissociation)	MS2	3.36673	42.7	54	41.696	23113	R1F2.raw	F1.2	26244.5	2658.06	27935.8	7958.2	172616	31985.2		0	8.903e-06
High	Mascot (A5)	Unambiguous	[K].eFTPPVQAAYQk.[V]	N-Term(TMT6plex); K12(TMT6plex)	1	1	P68871	P68871	0	2	1	0	1	1	919.017	1837.03	1837.03	0.3	0.00028	HCD (High Energy Collision Dissociation)	MS2	4.35046	63.4	54	41.8692	21035	R1F5.raw	F1.5	27812		34441.6	6060.23	261870	58028.8		0	8.959e-06
High	Sequest HT (A8)	Unambiguous	[K].eFTPPVQAAYQk.[V]	N-Term(TMT6plex); K12(TMT6plex)	1	1	P68871	P68871	0	3	0.5856	0	1	1	613.014	1837.03	1837.03	0.27	0.00017	HCD (High Energy Collision Dissociation)	MS2	10.237	42.4	14.772	47.6731	26035	R1F4.raw	F1.4	90460.2	31736.4	138481	69069	483388	163395		0	9.452e-06
High	Mascot (A5)	Unambiguous	[K].eFTPPVQAAYQk.[V]	N-Term(TMT6plex); K12(TMT6plex)	1	1	P68871	P68871	0	2	1	0	1	1	919.018	1837.03	1837.03	0.94	0.00087	HCD (High Energy Collision Dissociation)	MS2	3.73192	53.2	24.171	47.6175	25996	R1F4.raw	F1.4	30328.3	4313.99	112899	17779.2	459077	132708		0	1.013e-05
High	Mascot (A5)	Unambiguous	[K].eFTPPVQAAYQk.[V]	N-Term(TMT6plex); K12(TMT6plex)	1	1	P68871	P68871	0	3	1	0	1	1	613.015	1837.03	1837.03	1.78	0.00109	HCD (High Energy Collision Dissociation)	MS2	18.9965	84.3	55.5	46.9903	25576	R1F4.raw	F1.4	58422.7	34451.7	83833.3	38736.6	217219	72429.2		0	1.09e-05
High	Sequest HT (A8)	Unambiguous	[K].eFTPPVQAAYQk.[V]	N-Term(TMT6plex); K12(TMT6plex)	1	1	P68871	P68871	0	3	0.5448	0	1	1	613.014	1837.03	1837.03	0.9	0.00055	HCD (High Energy Collision Dissociation)	MS2	15.9485	42.3	54	41.3694	20721	R1F5.raw	F1.5	30484.5	9645.99	36506.7	12020.5	123444	47699.9		0	2.127e-05
High	Mascot (A5)	Unambiguous	[K].eFTPPVQAAYQk.[V]	N-Term(TMT6plex); K12(TMT6plex)	1	1	P68871	P68871	0	3	1	0	1	1	613.013	1837.03	1837.03	-0.1	-6e-05	HCD (High Energy Collision Dissociation)	MS2	7.13351	35.6	45.186	42.041	21136	R1F5.raw	F1.5	33009.8	4333.23	29336.8	11353.6	152441	36441.8		0	2.344e-05
High	Sequest HT (A8)	Unambiguous	[K].eFTPPVQAAYQk.[V]	N-Term(TMT6plex); K12(TMT6plex)	1	1	P68871	P68871	0	3	0.6591	0	1	1	613.015	1837.03	1837.03	2	0.00122	HCD (High Energy Collision Dissociation)	MS2	31.6054	85.5	55.5	43.4139	24324	R1F3.raw	F1.3	175203	74628.4	84505.2	26660.7	82767.7	64720.8		0	2.689e-05
High	Mascot (A5)	Unambiguous	[K].eFTPPVQAAYQk.[V]	N-Term(TMT6plex); K12(TMT6plex)	1	1	P68871	P68871	0	2	1	0	1	1	919.014	1837.02	1837.03	-2.91	-0.00267	HCD (High Energy Collision Dissociation)	MS2	58.5219	52.1	55.5	43.9738	24721	R1F3.raw	F1.3	102407	25693.7	55175.7	24424.7	57359.3	54388.7		0	4.27e-05
High	Sequest HT (A8)	Unambiguous	[K].eFTPPVQAAYQk.[V]	N-Term(TMT6plex); K12(TMT6plex)	1	1	P68871	P68871	0	2	0.6025	0	1	1	919.019	1837.03	1837.03	2.62	0.0024	HCD (High Energy Collision Dissociation)	MS2	59.1601	22.9	55.5	46.9342	25538	R1F4.raw	F1.4	7431.82	2504.87	21210.2	9646.22	69985.6	22495.6		0	6.779e-05
High	Mascot (A5)	Unambiguous	[K].eFTPPVQAAYQk.[V]	N-Term(TMT6plex); K12(TMT6plex)	1	1	P68871	P68871	0	2	0.9839	0	1	1	919.017	1837.03	1837.03	0.63	0.00057	HCD (High Energy Collision Dissociation)	MS2	10.4625	22.4	54	49.2486	28016	R1F1.raw	F1.1	1429.85		19648.4	2195.82	88258.9	25778.3		0	7.524e-05
High	Mascot (A5)	Selected	[K].eFTPPVQAAYQk.[V]	N-Term(TMT6plex); K12(TMT6plex)	1	1	P68871	P68871	0	2	1	0	1	1	919.024	1837.04	1837.03	8.42	0.00773	HCD (High Energy Collision Dissociation)	MS2	31.1048	116.4	55.5	43.4618	24358	R1F3.raw	F1.3	249734	61335.8	134295	28245.6	98023.2	120202		0	0.0001182
High	Mascot (A5)	Unambiguous	[K].eFTPPVQAAYQk.[V]	N-Term(TMT6plex); K12(TMT6plex)	1	1	P68871	P68871	0	3	0.925	0	1	1	613.014	1837.03	1837.03	0.27	0.00017	HCD (High Energy Collision Dissociation)	MS2	10.237	42.4	14.772	47.6731	26035	R1F4.raw	F1.4	90460.2	31736.4	138481	69069	483388	163395		0	0.0001683
High	Mascot (A5)	Unambiguous	[K].eFTPPVQAAYQk.[V]	N-Term(TMT6plex); K12(TMT6plex)	1	1	P68871	P68871	0	3	0.7576	0	1	1	613.015	1837.03	1837.03	2	0.00122	HCD (High Energy Collision Dissociation)	MS2	31.6054	85.5	55.5	43.4139	24324	R1F3.raw	F1.3	175203	74628.4	84505.2	26660.7	82767.7	64720.8		0	0.0002284
High	Mascot (A5)	Unambiguous	[K].eFTPPVQAAYQk.[V]	N-Term(TMT6plex); K12(TMT6plex)	1	1	P68871	P68871	0	3	0.9744	0	1	1	613.014	1837.03	1837.03	0.9	0.00055	HCD (High Energy Collision Dissociation)	MS2	15.9485	42.3	54	41.3694	20721	R1F5.raw	F1.5	30484.5	9645.99	36506.7	12020.5	123444	47699.9		0	0.0002802
High	Mascot (A5)	Unambiguous	[K].eFTPPVQAAYQk.[V]	N-Term(TMT6plex); K12(TMT6plex)	1	1	P68871	P68871	0	2	0.9855	0	1	1	919.019	1837.03	1837.03	2.62	0.0024	HCD (High Energy Collision Dissociation)	MS2	59.1601	22.9	55.5	46.9342	25538	R1F4.raw	F1.4	7431.82	2504.87	21210.2	9646.22	69985.6	22495.6		0	0.0004116
[K].EFTPPVQAAYQK.[V]	1xTMT6plex [K12]		FALSE	1	1	14	P68871	P68871 [122-133]	0	1607.86	0	68.3	35.6	54.1	62.1	243.9	136		High	High	High	High	High	High	n/a	High		0		5.227e-05		3.29	K.EFTPPVQAAYQK.V	[122-133]
Confidence	Identifying Node	PSM Ambiguity	Annotated Sequence	Modifications	# Protein Groups	# Proteins	Master Protein Accessions	Protein Accessions	# Missed Cleavages	Charge	DeltaScore	DeltaCn	Rank	Search Engine Rank	m/z [Da]	MH+ [Da]	Theo. MH+ [Da]	DeltaM [ppm]	Deltam/z [Da]	Activation Type	MS Order	Isolation Interference [%]	Average Reporter S/N	Ion Inject Time [ms]	RT [min]	First Scan	Spectrum File	File ID	Abundance: 126	Abundance: 127	Abundance: 128	Abundance: 129	Abundance: 130	Abundance: 131	Quan Info	Percolator q-Value	Percolator PEP
High	Sequest HT (A8)	Selected	[K].EFTPPVQAAYQk.[V]	K12(TMT6plex)	1	1	P68871	P68871	0	3	0.574	0	1	1	536.626	1607.86	1607.86	0.05	3e-05	HCD (High Energy Collision Dissociation)	MS2	15.1698	53.5	7.538	34.7754	18254	R1F3.raw	F1.3	1.17295e+06	221938	246722	71514.2	315734	262730		0	4.023e-05
High	Sequest HT (A8)	Unambiguous	[K].EFTPPVQAAYQk.[V]	K12(TMT6plex)	1	1	P68871	P68871	0	3	0.5623	0	1	1	536.626	1607.86	1607.86	0.09	5e-05	HCD (High Energy Collision Dissociation)	MS2	42.757	30.7	55.5	39.7624	21437	R1F1.raw	F1.1	14929.4	3242.08	20007.2	9434.19	107241	27697.8		0	5.227e-05
High	Sequest HT (A8)	Selected	[K].EFTPPVQAAYQk.[V]	K12(TMT6plex)	1	1	P68871	P68871	0	3	0.5789	0	1	1	536.626	1607.86	1607.86	-0.39	-0.00021	HCD (High Energy Collision Dissociation)	MS2	36.7694	61.5	55.5	31.5679	16325	R1F2.raw	F1.2	42740.6	2474.9	26238.1	3399.21	273282	31140.5		0	9.48e-05
High	Sequest HT (A8)	Selected	[K].EFTPPVQAAYQk.[V]	K12(TMT6plex)	1	1	P68871	P68871	0	3	0.5662	0	1	1	536.626	1607.86	1607.86	-0.15	-8e-05	HCD (High Energy Collision Dissociation)	MS2	34.4393	42.3	44.239	32.5621	15232	R1F5.raw	F1.5	38592.9	11399.5	39837.2	5606.86	197871	25763.1		0	0.0001422
High	Sequest HT (A8)	Selected	[K].EFTPPVQAAYQk.[V]	K12(TMT6plex)	1	1	P68871	P68871	0	2	0.6904	0	1	1	804.435	1607.86	1607.86	0.31	0.00025	HCD (High Energy Collision Dissociation)	MS2	2.12433	67.6	41.946	32.1471	16707	R1F2.raw	F1.2	55968.2	7706.69	46735.4	6224.48	389766	33917		6.911e-05	0.0003712
High	Sequest HT (A8)	Selected	[K].EFTPPVQAAYQk.[V]	K12(TMT6plex)	1	1	P68871	P68871	0	2	0.6531	0	1	1	804.435	1607.86	1607.86	-0.04	-3e-05	HCD (High Energy Collision Dissociation)	MS2	4.19671	31	12.483	40.3818	21866	R1F1.raw	F1.1	56993		66194.3	35376.5	543165	151387		0.0001353	0.0005026
High	Sequest HT (A8)	Selected	[K].EFTPPVQAAYQk.[V]	K12(TMT6plex)	1	1	P68871	P68871	0	2	0.6019	0	1	1	804.436	1607.86	1607.86	0.81	0.00065	HCD (High Energy Collision Dissociation)	MS2	14.2928	82.6	55.5	34.5169	18070	R1F3.raw	F1.3	156718	49279.5	134329	46670.9	72593	39463.1		0.0001353	0.0005117
High	Sequest HT (A8)	Selected	[K].EFTPPVQAAYQk.[V]	K12(TMT6plex)	1	1	P68871	P68871	0	2	0.5968	0	1	1	804.435	1607.86	1607.86	0.01	1e-05	HCD (High Energy Collision Dissociation)	MS2	1.62853	18.4	18.968	32.8547	15414	R1F5.raw	F1.5	28299.1		22086.1	3734.68	248196	23295.9		0.0001762	0.0007619
High	Sequest HT (A8)	Selected	[K].EFTPPVQAAYQk.[V]	K12(TMT6plex)	1	1	P68871	P68871	0	3	0.4537	0	1	1	536.625	1607.86	1607.86	-0.82	-0.00044	HCD (High Energy Collision Dissociation)	MS2	47.7561	46.1	54	38.3007	19727	R1F4.raw	F1.4	24243.3	16987.4	48691.3	21994.1	140742	40506.5		0.0001762	0.00105
High	Sequest HT (A8)	Selected	[K].EFTPPVQAAYQk.[V]	K12(TMT6plex)	1	1	P68871	P68871	0	2	0.6	0	1	1	804.435	1607.86	1607.86	0.36	0.00029	HCD (High Energy Collision Dissociation)	MS2	40.9021	43.8	54	39.7057	21398	R1F1.raw	F1.1	24018.2	13119	27603.3	69907.7	105940	35684.2		0.0002274	0.001246
High	Sequest HT (A8)	Selected	[K].EFTPPVQAAYQk.[V]	K12(TMT6plex)	1	1	P68871	P68871	0	2	0.6818	0	1	1	804.434	1607.86	1607.86	-1.28	-0.00103	HCD (High Energy Collision Dissociation)	MS2	0	15.5	55.5	33.2123	15639	R1F5.raw	F1.5	15901.5	1948.26	12620.3	2427.46	43692.4	12749.9		0.0003269	0.001568
High	Sequest HT (A8)	Selected	[K].EFTPPVQAAYQk.[V]	K12(TMT6plex)	1	1	P68871	P68871	0	2	0.5541	0	1	1	804.436	1607.86	1607.86	0.84	0.00067	HCD (High Energy Collision Dissociation)	MS2	0	25.1	54	32.8218	17171	R1F2.raw	F1.2	26850.5	8841.94	27072.7	16167.5	64264	10784.9		0.0003269	0.001656
High	Sequest HT (A8)	Selected	[K].EFTPPVQAAYQk.[V]	K12(TMT6plex)	1	1	P68871	P68871	0	2	0.5479	0	1	1	804.435	1607.86	1607.86	0.21	0.00017	HCD (High Energy Collision Dissociation)	MS2	4.2716	37	54	38.3588	19765	R1F4.raw	F1.4	14489.3	3672.33	34374.3	7168.65	129165	35815.1		0.0004928	0.002757
High	Sequest HT (A8)	Unambiguous	[K].EFTPPVQAAYQk.[V]	K12(TMT6plex)	1	1	P68871	P68871	0	2	0.5948	0	1	1	804.436	1607.87	1607.86	1.6	0.00128	HCD (High Energy Collision Dissociation)	MS2	50.2086	39.1	54	31.4727	16259	R1F2.raw	F1.2	61045.6	19704.2	24708.8	23201.9	89238.8	17505.3		0.0007437	0.004523
[R].FFESFGDLSTPDAVMGNPKVKAHGK.[K]	3xTMT6plex [K19; K21; K25]		FALSE	1	3	1	P68871	P68871 [42-66]	2	3366.81	0	123.4	33.6	59.6	41.3	114.6	227.6		High	High	High	High	High	High	n/a	High		0		1.109e-06		4.67	R.FFESFGDLSTPDAVMGNPKVKAHGK.K	[42-66]
Confidence	Identifying Node	PSM Ambiguity	Annotated Sequence	Modifications	# Protein Groups	# Proteins	Master Protein Accessions	Protein Accessions	# Missed Cleavages	Charge	DeltaScore	DeltaCn	Rank	Search Engine Rank	m/z [Da]	MH+ [Da]	Theo. MH+ [Da]	DeltaM [ppm]	Deltam/z [Da]	Activation Type	MS Order	Isolation Interference [%]	Average Reporter S/N	Ion Inject Time [ms]	RT [min]	First Scan	Spectrum File	File ID	Abundance: 126	Abundance: 127	Abundance: 128	Abundance: 129	Abundance: 130	Abundance: 131	Quan Info	Percolator q-Value	Percolator PEP
High	Sequest HT (A8)	Unambiguous	[R].FFESFGDLSTPDAVMGNPkVkAHGk.[K]	K19(TMT6plex); K21(TMT6plex); K25(TMT6plex)	1	3	P68871	A0A2R8Y7R2; F8W6P5; P68871	2	5	0.6338	0	1	1	674.167	3366.81	3366.81	-1.31	-0.00089	HCD (High Energy Collision Dissociation)	MS2	2.97637	62.8	15.381	52.5547	29287	R1F4.raw	F1.4	593339	64277.6	162336	40641	242135	237314		0	1.109e-06
[R].FFESFGDLSTPDAVMGNPKVK.[A]	2xTMT6plex [K19; K21]; 1xTMT6plex [N-Term]		FALSE	1	3	1	P68871	P68871 [42-62]	1	2973.6	0	22.3	26.5	52.6	126	148.9	223.6		High	High	High	High	High	High	High	High	0	0	0.0006181	1.19e-05	22	3.67	R.FFESFGDLSTPDAVMGNPKVK.A	[42-62]
Confidence	Identifying Node	PSM Ambiguity	Annotated Sequence	Modifications	# Protein Groups	# Proteins	Master Protein Accessions	Protein Accessions	# Missed Cleavages	Charge	DeltaScore	DeltaCn	Rank	Search Engine Rank	m/z [Da]	MH+ [Da]	Theo. MH+ [Da]	DeltaM [ppm]	Deltam/z [Da]	Activation Type	MS Order	Isolation Interference [%]	Average Reporter S/N	Ion Inject Time [ms]	RT [min]	First Scan	Spectrum File	File ID	Abundance: 126	Abundance: 127	Abundance: 128	Abundance: 129	Abundance: 130	Abundance: 131	Quan Info	Percolator q-Value	Percolator PEP
High	Sequest HT (A8)	Selected	[R].fFESFGDLSTPDAVMGNPkVk.[A]	N-Term(TMT6plex); K19(TMT6plex); K21(TMT6plex)	1	3	P68871	A0A2R8Y7R2; F8W6P5; P68871	1	4	0.624	0	1	1	744.156	2973.6	2973.6	0.89	0.00066	HCD (High Energy Collision Dissociation)	MS2	22.4647	30.2	22.132	79.0453	47386	R1F4.raw	F1.4	49650.6	23483.6	66338	57461	145735	107942		0	1.19e-05
[R].FFESFGDLSTPDAVMGNPKVK.[A]	1xOxidation [M15]; 2xTMT6plex [K19; K21]		FALSE	1	3	2	P68871	P68871 [42-62]	1	2760.43	0	54.7	20	52.8	41.1	140.8	290.7		High	High	High	High	High	High	n/a	High		0		3.052e-06		4.14	R.FFESFGDLSTPDAVMGNPKVK.A	[42-62]
Confidence	Identifying Node	PSM Ambiguity	Annotated Sequence	Modifications	# Protein Groups	# Proteins	Master Protein Accessions	Protein Accessions	# Missed Cleavages	Charge	DeltaScore	DeltaCn	Rank	Search Engine Rank	m/z [Da]	MH+ [Da]	Theo. MH+ [Da]	DeltaM [ppm]	Deltam/z [Da]	Activation Type	MS Order	Isolation Interference [%]	Average Reporter S/N	Ion Inject Time [ms]	RT [min]	First Scan	Spectrum File	File ID	Abundance: 126	Abundance: 127	Abundance: 128	Abundance: 129	Abundance: 130	Abundance: 131	Quan Info	Percolator q-Value	Percolator PEP
High	Sequest HT (A8)	Unambiguous	[R].FFESFGDLSTPDAVmGNPkVk.[A]	M15(Oxidation); K19(TMT6plex); K21(TMT6plex)	1	3	P68871	A0A2R8Y7R2; F8W6P5; P68871	1	3	0.6932	0	1	1	920.815	2760.43	2760.43	-0.14	-0.00013	HCD (High Energy Collision Dissociation)	MS2	8.87828	45.3	55.5	59.3092	33826	R1F4.raw	F1.4	67514.6	9809.67	36910.7	10398.5	76400.6	77833		0	3.052e-06
High	Sequest HT (A8)	Unambiguous	[R].FFESFGDLSTPDAVmGNPkVk.[A]	M15(Oxidation); K19(TMT6plex); K21(TMT6plex)	1	3	P68871	A0A2R8Y7R2; F8W6P5; P68871	1	3	0.5733	0	1	1	920.818	2760.44	2760.43	3.25	0.00299	HCD (High Energy Collision Dissociation)	MS2	100	58.9	55.5	56.3635	33460	R1F3.raw	F1.3	132172	29383.8	86146.2	20580.5	32379.3	48687		0.0001762	0.001045
[R].FFESFGDLSTPDAVMGNPKVK.[A]	2xTMT6plex [K19; K21]		FALSE	1	3	4	P68871	P68871 [42-62]	1	2744.44	0	76	59.1	80.1	74.9	124	185.8		High	High	High	High	High	High	n/a	High		0		1.088e-07		5.79	R.FFESFGDLSTPDAVMGNPKVK.A	[42-62]
Confidence	Identifying Node	PSM Ambiguity	Annotated Sequence	Modifications	# Protein Groups	# Proteins	Master Protein Accessions	Protein Accessions	# Missed Cleavages	Charge	DeltaScore	DeltaCn	Rank	Search Engine Rank	m/z [Da]	MH+ [Da]	Theo. MH+ [Da]	DeltaM [ppm]	Deltam/z [Da]	Activation Type	MS Order	Isolation Interference [%]	Average Reporter S/N	Ion Inject Time [ms]	RT [min]	First Scan	Spectrum File	File ID	Abundance: 126	Abundance: 127	Abundance: 128	Abundance: 129	Abundance: 130	Abundance: 131	Quan Info	Percolator q-Value	Percolator PEP
High	Sequest HT (A8)	Unambiguous	[R].FFESFGDLSTPDAVMGNPkVk.[A]	K19(TMT6plex); K21(TMT6plex)	1	3	P68871	A0A2R8Y7R2; F8W6P5; P68871	1	3	0.7703	0	1	1	915.486	2744.44	2744.44	2.22	0.00203	HCD (High Energy Collision Dissociation)	MS2	8.71467	105.4	55.5	65.4907	39959	R1F3.raw	F1.3	290660	45950.9	113867	31147.3	88674.6	46048.5		0	1.088e-07
High	Sequest HT (A8)	Unambiguous	[R].FFESFGDLSTPDAVMGNPkVk.[A]	K19(TMT6plex); K21(TMT6plex)	1	3	P68871	A0A2R8Y7R2; F8W6P5; P68871	1	3	0.6793	0	1	1	915.486	2744.44	2744.44	2.07	0.0019	HCD (High Energy Collision Dissociation)	MS2	19.5339	33.7	55.5	68.4843	40121	R1F4.raw	F1.4	30381.4	17290	38674.7	21157.1	50694.2	45194.8		0	3.468e-06
High	Sequest HT (A8)	Unambiguous	[R].FFESFGDLSTPDAVMGNPkVk.[A]	K19(TMT6plex); K21(TMT6plex)	1	3	P68871	A0A2R8Y7R2; F8W6P5; P68871	1	4	0.5107	0	1	1	686.864	2744.43	2744.44	-1.51	-0.00104	HCD (High Energy Collision Dissociation)	MS2	34.8275	95.7	55.5	68.5639	40176	R1F4.raw	F1.4	90526	34284.4	75643.2	42200.2	177313	163404		0	8.376e-05
High	Sequest HT (A8)	Unambiguous	[R].FFESFGDLSTPDAVMGNPkVk.[A]	K19(TMT6plex); K21(TMT6plex)	1	3	P68871	A0A2R8Y7R2; F8W6P5; P68871	1	4	0.4886	0	1	1	686.866	2744.44	2744.44	1.7	0.00117	HCD (High Energy Collision Dissociation)	MS2	34.7653	80.8	55.5	65.5058	39971	R1F3.raw	F1.3	149491	76311.4	106625	18708.1	85512.3	42807.3		0	0.0001017
[R].FFESFGDLSTPDAVMGNPK.[V]	1xOxidation [M15]; 1xTMT6plex [K19]; 1xTMT6plex [N-Term]		FALSE	1	3	13	P68871	P68871 [42-60]	0	2533.27	0	40.6	91.8	76.4	68.7	168	154.7		High	High	High	High	High	High	High	High	0	0	2.936e-05	1.722e-05	52	3.92	R.FFESFGDLSTPDAVMGNPK.V	[42-60]
Confidence	Identifying Node	PSM Ambiguity	Annotated Sequence	Modifications	# Protein Groups	# Proteins	Master Protein Accessions	Protein Accessions	# Missed Cleavages	Charge	DeltaScore	DeltaCn	Rank	Search Engine Rank	m/z [Da]	MH+ [Da]	Theo. MH+ [Da]	DeltaM [ppm]	Deltam/z [Da]	Activation Type	MS Order	Isolation Interference [%]	Average Reporter S/N	Ion Inject Time [ms]	RT [min]	First Scan	Spectrum File	File ID	Abundance: 126	Abundance: 127	Abundance: 128	Abundance: 129	Abundance: 130	Abundance: 131	Quan Info	Percolator q-Value	Percolator PEP
High	Sequest HT (A8)	Unambiguous	[R].fFESFGDLSTPDAVmGNPk.[V]	N-Term(TMT6plex); M15(Oxidation); K19(TMT6plex)	1	3	P68871	A0A2R8Y7R2; F8W6P5; P68871	0	3	0.5408	0	1	1	845.093	2533.26	2533.27	-2.16	-0.00183	HCD (High Energy Collision Dissociation)	MS2	38.2811	35.8	55.5	76.5012	47796	R1F3.raw	F1.3	52857.5	49601.2	37560.9	11188.7	33554.8	31803.2		0	1.722e-05
High	Mascot (A5)	Unambiguous	[R].fFESFGDLSTPDAVmGNPk.[V]	N-Term(TMT6plex); M15(Oxidation); K19(TMT6plex)	1	3	P68871	A0A2R8Y7R2; F8W6P5; P68871	0	3	0.9231	0	1	1	845.1	2533.29	2533.27	6.56	0.00554	HCD (High Energy Collision Dissociation)	MS2	25.7198	7.3	55.5	76.2884	46858	R1F2.raw	F1.2	14276.9		13133.5		13445.3	2861.17		0	2.936e-05
High	Mascot (A5)	Unambiguous	[R].fFESFGDLSTPDAVmGNPk.[V]	N-Term(TMT6plex); M15(Oxidation); K19(TMT6plex)	1	3	P68871	A0A2R8Y7R2; F8W6P5; P68871	0	3	1	0	1	1	845.093	2533.26	2533.27	-2.16	-0.00183	HCD (High Energy Collision Dissociation)	MS2	38.2811	35.8	55.5	76.5012	47796	R1F3.raw	F1.3	52857.5	49601.2	37560.9	11188.7	33554.8	31803.2		0	3.976e-05
High	Mascot (A5)	Unambiguous	[R].fFESFGDLSTPDAVmGNPk.[V]	N-Term(TMT6plex); M15(Oxidation); K19(TMT6plex)	1	3	P68871	A0A2R8Y7R2; F8W6P5; P68871	0	3	0.9565	0	1	1	845.099	2533.28	2533.27	5.99	0.00505	HCD (High Energy Collision Dissociation)	MS2	12.9418	5.2	55.5	86.0807	53603	R1F2.raw	F1.2	2159.35		3822.9		24329.1	2558.12		0	7.458e-05
High	Mascot (A5)	Unambiguous	[R].fFESFGDLSTPDAVmGNPk.[V]	N-Term(TMT6plex); M15(Oxidation); K19(TMT6plex)	1	3	P68871	A0A2R8Y7R2; F8W6P5; P68871	0	3	1	0	1	1	845.094	2533.27	2533.27	-0.08	-6e-05	HCD (High Energy Collision Dissociation)	MS2	17.5705	15.7	54	76.6766	43581	R1F5.raw	F1.5	13104.1	15968.2	23281.4	7002.55	29949.9	7533.39		0	0.000195
High	Sequest HT (A8)	Unambiguous	[R].fFESFGDLSTPDAVmGNPk.[V]	N-Term(TMT6plex); M15(Oxidation); K19(TMT6plex)	1	3	P68871	A0A2R8Y7R2; F8W6P5; P68871	0	3	0.6467	0	1	1	845.099	2533.28	2533.27	5.99	0.00505	HCD (High Energy Collision Dissociation)	MS2	12.9418	5.2	55.5	86.0807	53603	R1F2.raw	F1.2	2159.35		3822.9		24329.1	2558.12		6.911e-05	0.0002133
High	Sequest HT (A8)	Selected	[R].fFESFGDLSTPDAVmGNPk.[V]	N-Term(TMT6plex); M15(Oxidation); K19(TMT6plex)	1	3	P68871	A0A2R8Y7R2; F8W6P5; P68871	0	3	0.5963	0	1	1	845.092	2533.26	2533.27	-2.61	-0.0022	HCD (High Energy Collision Dissociation)	MS2	22.3978	16.3	54	86.3074	49925	R1F5.raw	F1.5	13757.9	11597.7	18959.9	3441.83	42488.7	10225.9		6.911e-05	0.0003228
High	Sequest HT (A8)	Unambiguous	[R].fFESFGDLSTPDAVmGNPk.[V]	N-Term(TMT6plex); M15(Oxidation); K19(TMT6plex)	1	3	P68871	A0A2R8Y7R2; F8W6P5; P68871	0	3	0.67	0	1	1	845.094	2533.27	2533.27	-0.08	-6e-05	HCD (High Energy Collision Dissociation)	MS2	17.5705	15.7	54	76.6766	43581	R1F5.raw	F1.5	13104.1	15968.2	23281.4	7002.55	29949.9	7533.39		6.911e-05	0.0004696
High	Mascot (A5)	Unambiguous	[R].fFESFGDLSTPDAVmGNPk.[V]	N-Term(TMT6plex); M15(Oxidation); K19(TMT6plex)	1	3	P68871	A0A2R8Y7R2; F8W6P5; P68871	0	3	1	0	1	1	845.098	2533.28	2533.27	4.19	0.00354	HCD (High Energy Collision Dissociation)	MS2	34.7717	14.6	54	86.15	49820	R1F5.raw	F1.5	13459	11399.1	17489.7	2710.3	37519.6	8536		0	0.0006472
High	Sequest HT (A8)	Unambiguous	[R].fFESFGDLSTPDAVmGNPk.[V]	N-Term(TMT6plex); M15(Oxidation); K19(TMT6plex)	1	3	P68871	A0A2R8Y7R2; F8W6P5; P68871	0	3	0.6358	0	1	1	845.1	2533.29	2533.27	6.56	0.00554	HCD (High Energy Collision Dissociation)	MS2	25.7198	7.3	55.5	76.2884	46858	R1F2.raw	F1.2	14276.9		13133.5		13445.3	2861.17		0.0001762	0.0006722
High	Sequest HT (A8)	Unambiguous	[R].fFESFGDLSTPDAVmGNPk.[V]	N-Term(TMT6plex); M15(Oxidation); K19(TMT6plex)	1	3	P68871	A0A2R8Y7R2; F8W6P5; P68871	0	3	0.6349	0	1	1	845.093	2533.27	2533.27	-1.02	-0.00086	HCD (High Energy Collision Dissociation)	MS2	23.983	20.5	16.123	80.5855	48427	R1F4.raw	F1.4	58797.2	63048.9	65267	33999.9	125049	75647.4		0.0001762	0.000718
High	Sequest HT (A8)	Unambiguous	[R].fFESFGDLSTPDAVmGNPk.[V]	N-Term(TMT6plex); M15(Oxidation); K19(TMT6plex)	1	3	P68871	A0A2R8Y7R2; F8W6P5; P68871	0	3	0.6348	0	1	1	845.098	2533.28	2533.27	4.19	0.00354	HCD (High Energy Collision Dissociation)	MS2	34.7717	14.6	54	86.15	49820	R1F5.raw	F1.5	13459	11399.1	17489.7	2710.3	37519.6	8536		0.0002274	0.001175
High	Mascot (A5)	Unambiguous	[R].fFESFGDLSTPDAVmGNPk.[V]	N-Term(TMT6plex); M15(Oxidation); K19(TMT6plex)	1	3	P68871	A0A2R8Y7R2; F8W6P5; P68871	0	3	0.9487	0	1	1	845.093	2533.27	2533.27	-1.02	-0.00086	HCD (High Energy Collision Dissociation)	MS2	23.983	20.5	16.123	80.5855	48427	R1F4.raw	F1.4	58797.2	63048.9	65267	33999.9	125049	75647.4		0.001253	0.00494
[R].FFESFGDLSTPDAVMGNPK.[V]	1xTMT6plex [K19]; 1xTMT6plex [N-Term]		FALSE	1	3	15	P68871	P68871 [42-60]	0	2517.27	0	32.6	52.3	66.5	84.6	166	198.1		High	High	High	High	High	High	High	High	0	0	5.066e-08	3.969e-06	87	4.59	R.FFESFGDLSTPDAVMGNPK.V	[42-60]
Confidence	Identifying Node	PSM Ambiguity	Annotated Sequence	Modifications	# Protein Groups	# Proteins	Master Protein Accessions	Protein Accessions	# Missed Cleavages	Charge	DeltaScore	DeltaCn	Rank	Search Engine Rank	m/z [Da]	MH+ [Da]	Theo. MH+ [Da]	DeltaM [ppm]	Deltam/z [Da]	Activation Type	MS Order	Isolation Interference [%]	Average Reporter S/N	Ion Inject Time [ms]	RT [min]	First Scan	Spectrum File	File ID	Abundance: 126	Abundance: 127	Abundance: 128	Abundance: 129	Abundance: 130	Abundance: 131	Quan Info	Percolator q-Value	Percolator PEP
High	Mascot (A5)	Unambiguous	[R].fFESFGDLSTPDAVMGNPk.[V]	N-Term(TMT6plex); K19(TMT6plex)	1	3	P68871	A0A2R8Y7R2; F8W6P5; P68871	0	3	1	0	1	1	839.763	2517.27	2517.27	0.4	0.00034	HCD (High Energy Collision Dissociation)	MS2	5.60661	25.2	54	86.3385	49945	R1F5.raw	F1.5	18753.7	11610.4	29526.5	1994.93	78736.2	15773.1		0	5.066e-08
High	Mascot (A5)	Unambiguous	[R].fFESFGDLSTPDAVMGNPk.[V]	N-Term(TMT6plex); K19(TMT6plex)	1	3	P68871	A0A2R8Y7R2; F8W6P5; P68871	0	4	0.9733	0	1	1	630.074	2517.27	2517.27	0.38	0.00024	HCD (High Energy Collision Dissociation)	MS2	9.03757	20.2	55.5	86.0272	54496	R1F3.raw	F1.3	43520.3	10516.2	18750.2		20318.5	25410.1		0	5.141e-07
High	Mascot (A5)	Unambiguous	[R].fFESFGDLSTPDAVMGNPk.[V]	N-Term(TMT6plex); K19(TMT6plex)	1	3	P68871	A0A2R8Y7R2; F8W6P5; P68871	0	3	1	0	1	1	839.763	2517.28	2517.27	0.78	0.00065	HCD (High Energy Collision Dissociation)	MS2	23.9429	30.1	55.5	85.8321	54357	R1F3.raw	F1.3	49613.4	32607.2	32963.6	10612.3	30672.1	28610.4		0	1.126e-06
High	Sequest HT (A8)	Unambiguous	[R].fFESFGDLSTPDAVMGNPk.[V]	N-Term(TMT6plex); K19(TMT6plex)	1	3	P68871	A0A2R8Y7R2; F8W6P5; P68871	0	3	0.4903	0	1	1	839.763	2517.27	2517.27	0.4	0.00034	HCD (High Energy Collision Dissociation)	MS2	5.60661	25.2	54	86.3385	49945	R1F5.raw	F1.5	18753.7	11610.4	29526.5	1994.93	78736.2	15773.1		0	1.549e-06
High	Mascot (A5)	Unambiguous	[R].fFESFGDLSTPDAVMGNPk.[V]	N-Term(TMT6plex); K19(TMT6plex)	1	3	P68871	A0A2R8Y7R2; F8W6P5; P68871	0	4	1	0	1	1	630.073	2517.27	2517.27	-0.8	-0.0005	HCD (High Energy Collision Dissociation)	MS2	0	26	55.5	89.624	54599	R1F4.raw	F1.4	16956		17387.1	7220.38	74388.8	40243.8		0	2.271e-06
High	Sequest HT (A8)	Unambiguous	[R].fFESFGDLSTPDAVMGNPk.[V]	N-Term(TMT6plex); K19(TMT6plex)	1	3	P68871	A0A2R8Y7R2; F8W6P5; P68871	0	4	0.4585	0	1	1	630.073	2517.27	2517.27	-0.8	-0.0005	HCD (High Energy Collision Dissociation)	MS2	0	26	55.5	89.624	54599	R1F4.raw	F1.4	16956		17387.1	7220.38	74388.8	40243.8		0	3.697e-06
High	Sequest HT (A8)	Unambiguous	[R].fFESFGDLSTPDAVMGNPk.[V]	N-Term(TMT6plex); K19(TMT6plex)	1	3	P68871	A0A2R8Y7R2; F8W6P5; P68871	0	3	0.4989	0	1	1	839.763	2517.28	2517.27	0.78	0.00065	HCD (High Energy Collision Dissociation)	MS2	23.9429	30.1	55.5	85.8321	54357	R1F3.raw	F1.3	49613.4	32607.2	32963.6	10612.3	30672.1	28610.4		0	3.969e-06
High	Mascot (A5)	Unambiguous	[R].fFESFGDLSTPDAVMGNPk.[V]	N-Term(TMT6plex); K19(TMT6plex)	1	3	P68871	A0A2R8Y7R2; F8W6P5; P68871	0	3	0.9474	0	1	1	839.768	2517.29	2517.27	5.97	0.00501	HCD (High Energy Collision Dissociation)	MS2	19.9302	50.3	55.5	89.4456	54476	R1F4.raw	F1.4	37460.7	36744	56270.2	29761.5	88070.6	60136.3		0	6.466e-06
High	Sequest HT (A8)	Unambiguous	[R].fFESFGDLSTPDAVMGNPk.[V]	N-Term(TMT6plex); K19(TMT6plex)	1	3	P68871	A0A2R8Y7R2; F8W6P5; P68871	0	4	0.3914	0	1	1	630.074	2517.27	2517.27	0.38	0.00024	HCD (High Energy Collision Dissociation)	MS2	9.03757	20.2	55.5	86.0272	54496	R1F3.raw	F1.3	43520.3	10516.2	18750.2		20318.5	25410.1		0	2.62e-05
High	Mascot (A5)	Unambiguous	[R].fFESFGDLSTPDAVMGNPk.[V]	N-Term(TMT6plex); K19(TMT6plex)	1	3	P68871	A0A2R8Y7R2; F8W6P5; P68871	0	3	1	0	1	1	839.766	2517.28	2517.27	4.15	0.00348	HCD (High Energy Collision Dissociation)	MS2	23.9999	37.3	30.336	89.5025	54516	R1F4.raw	F1.4	33734	40828.1	72990.5	54903	118966	86394.9		0	3.482e-05
High	Sequest HT (A8)	Unambiguous	[R].fFESFGDLSTPDAVMGNPk.[V]	N-Term(TMT6plex); K19(TMT6plex)	1	3	P68871	A0A2R8Y7R2; F8W6P5; P68871	0	3	0.5335	0	1	1	839.768	2517.29	2517.27	5.97	0.00501	HCD (High Energy Collision Dissociation)	MS2	19.9302	50.3	55.5	89.4456	54476	R1F4.raw	F1.4	37460.7	36744	56270.2	29761.5	88070.6	60136.3		0	5.352e-05
High	Mascot (A5)	Selected	[R].fFESFGDLSTPDAVMGNPk.[V]	N-Term(TMT6plex); K19(TMT6plex)	1	3	P68871	A0A2R8Y7R2; F8W6P5; P68871	0	4	0.9804	0	1	1	630.074	2517.28	2517.27	0.81	0.00051	HCD (High Energy Collision Dissociation)	MS2	53.032	9.9	55.5	86.0784	49772	R1F5.raw	F1.5	9436.47		10866	1517.46	32210.6	3497.45		0	5.798e-05
High	Sequest HT (A8)	Unambiguous	[R].fFESFGDLSTPDAVMGNPk.[V]	N-Term(TMT6plex); K19(TMT6plex)	1	3	P68871	A0A2R8Y7R2; F8W6P5; P68871	0	3	0.5541	0	1	1	839.766	2517.28	2517.27	4.15	0.00348	HCD (High Energy Collision Dissociation)	MS2	23.9999	37.3	30.336	89.5025	54516	R1F4.raw	F1.4	33734	40828.1	72990.5	54903	118966	86394.9		0	8.367e-05
High	Sequest HT (A8)	Selected	[R].fFESFGDLSTPDAVMGNPk.[V]	N-Term(TMT6plex); K19(TMT6plex)	1	3	P68871	A0A2R8Y7R2; F8W6P5; P68871	0	2	0.7258	0	1	1	1259.14	2517.28	2517.27	1.39	0.00175	HCD (High Energy Collision Dissociation)	MS2	21.5836	13	55.5	89.6111	54590	R1F4.raw	F1.4	5717.95	1573.42	10671.4	6983.08	35882.1	17945.2		0.001132	0.01006
High	Sequest HT (A8)	Selected	[R].fFESFGDLSTPDAVMGNPk.[V]	N-Term(TMT6plex); K19(TMT6plex)	1	3	P68871	A0A2R8Y7R2; F8W6P5; P68871	0	3	0.5157	0	1	1	839.763	2517.27	2517.27	0.18	0.00015	HCD (High Energy Collision Dissociation)	MS2	16.9389	5.2	54	85.6428	53299	R1F2.raw	F1.2	3830.16		3575.92		22287.4	1815.03		0.001132	0.01031
[R].FFESFGDLSTPDAVMGNPK.[V]	1xOxidation [M15]; 1xTMT6plex [K19]		FALSE	1	3	5	P68871	P68871 [42-60]	0	2304.11	0	73.7	56.9	61.1	43.8	235.9	128.7		High	High	High	High	High	High	n/a	High		0.0001762		0.001014		2.35	R.FFESFGDLSTPDAVMGNPK.V	[42-60]
Confidence	Identifying Node	PSM Ambiguity	Annotated Sequence	Modifications	# Protein Groups	# Proteins	Master Protein Accessions	Protein Accessions	# Missed Cleavages	Charge	DeltaScore	DeltaCn	Rank	Search Engine Rank	m/z [Da]	MH+ [Da]	Theo. MH+ [Da]	DeltaM [ppm]	Deltam/z [Da]	Activation Type	MS Order	Isolation Interference [%]	Average Reporter S/N	Ion Inject Time [ms]	RT [min]	First Scan	Spectrum File	File ID	Abundance: 126	Abundance: 127	Abundance: 128	Abundance: 129	Abundance: 130	Abundance: 131	Quan Info	Percolator q-Value	Percolator PEP
High	Sequest HT (A8)	Unambiguous	[R].FFESFGDLSTPDAVmGNPk.[V]	M15(Oxidation); K19(TMT6plex)	1	3	P68871	A0A2R8Y7R2; F8W6P5; P68871	0	3	0.6344	0	1	1	768.707	2304.11	2304.11	0.23	0.00017	HCD (High Energy Collision Dissociation)	MS2	5.80348	87.1	55.5	73.7089	45800	R1F3.raw	F1.3	256207	68098.9	55442	9635.05	65317.4	60716.6		0.0001762	0.0007111
High	Sequest HT (A8)	Selected	[R].FFESFGDLSTPDAVmGNPk.[V]	M15(Oxidation); K19(TMT6plex)	1	3	P68871	A0A2R8Y7R2; F8W6P5; P68871	0	2	0.6894	0	1	1	1152.56	2304.11	2304.11	0.37	0.00042	HCD (High Energy Collision Dissociation)	MS2	8.34018	8.1	54	73.3312	44810	R1F2.raw	F1.2	6499.12		3892.64		36970.1	2286.03		0.0001762	0.001014
High	Sequest HT (A8)	Selected	[R].FFESFGDLSTPDAVmGNPk.[V]	M15(Oxidation); K19(TMT6plex)	1	3	P68871	A0A2R8Y7R2; F8W6P5; P68871	0	3	0.5545	0	1	1	768.707	2304.11	2304.11	0.04	3e-05	HCD (High Energy Collision Dissociation)	MS2	0	17.5	22.47	73.0688	44627	R1F2.raw	F1.2	29850.7		25851.3		199322	9990.73		0.0003269	0.001416
High	Sequest HT (A8)	Selected	[R].FFESFGDLSTPDAVmGNPk.[V]	M15(Oxidation); K19(TMT6plex)	1	3	P68871	A0A2R8Y7R2; F8W6P5; P68871	0	3	0.5474	0	1	1	768.706	2304.1	2304.11	-0.9	-0.00069	HCD (High Energy Collision Dissociation)	MS2	12.8965	32.6	46.987	73.2295	41305	R1F5.raw	F1.5	31174.9	12442.6	35916.3	2433.81	130587	14245.4		0.0003725	0.001693
High	Sequest HT (A8)	Selected	[R].FFESFGDLSTPDAVmGNPk.[V]	M15(Oxidation); K19(TMT6plex)	1	3	P68871	A0A2R8Y7R2; F8W6P5; P68871	0	3	0.5533	0	1	1	768.706	2304.1	2304.11	-1.51	-0.00116	HCD (High Energy Collision Dissociation)	MS2	20.9628	58.6	55.5	67.0222	39101	R1F4.raw	F1.4	61048.4	37829.5	59612.1	34743.8	109476	58593		0.0003725	0.001855
[R].FFESFGDLSTPDAVMGNPK.[V]	1xTMT6plex [K19]		FALSE	1	3	9	P68871	P68871 [42-60]	0	2288.11	0	83.5	48.6	67.8	31.7	255.3	113		High	High	High	High	High	High	n/a	High		0		1.583e-06		4.28	R.FFESFGDLSTPDAVMGNPK.V	[42-60]
Confidence	Identifying Node	PSM Ambiguity	Annotated Sequence	Modifications	# Protein Groups	# Proteins	Master Protein Accessions	Protein Accessions	# Missed Cleavages	Charge	DeltaScore	DeltaCn	Rank	Search Engine Rank	m/z [Da]	MH+ [Da]	Theo. MH+ [Da]	DeltaM [ppm]	Deltam/z [Da]	Activation Type	MS Order	Isolation Interference [%]	Average Reporter S/N	Ion Inject Time [ms]	RT [min]	First Scan	Spectrum File	File ID	Abundance: 126	Abundance: 127	Abundance: 128	Abundance: 129	Abundance: 130	Abundance: 131	Quan Info	Percolator q-Value	Percolator PEP
High	Sequest HT (A8)	Unambiguous	[R].FFESFGDLSTPDAVMGNPk.[V]	K19(TMT6plex)	1	3	P68871	A0A2R8Y7R2; F8W6P5; P68871	0	2	0.6197	0	1	1	1144.56	2288.11	2288.11	0.4	0.00046	HCD (High Energy Collision Dissociation)	MS2	0	42.6	54	73.0078	41155	R1F5.raw	F1.5	25838.6		19096.1		198554	16515.3		0	3.703e-07
High	Sequest HT (A8)	Unambiguous	[R].FFESFGDLSTPDAVMGNPk.[V]	K19(TMT6plex)	1	3	P68871	A0A2R8Y7R2; F8W6P5; P68871	0	2	0.6168	0	1	1	1144.56	2288.11	2288.11	0.18	0.0002	HCD (High Energy Collision Dissociation)	MS2	0	62	54	72.9115	44517	R1F2.raw	F1.2	38893		29182.3	1284.64	282791	20374.7		0	1.583e-06
High	Sequest HT (A8)	Selected	[R].FFESFGDLSTPDAVMGNPk.[V]	K19(TMT6plex)	1	3	P68871	A0A2R8Y7R2; F8W6P5; P68871	0	3	0.6129	0	1	1	763.375	2288.11	2288.11	0.5	0.00038	HCD (High Energy Collision Dissociation)	MS2	6.6956	31	54	73.4223	41433	R1F5.raw	F1.5	27434.8	9073.5	24695	6763.5	112584	16562.4		6.911e-05	0.0002594
High	Sequest HT (A8)	Selected	[R].FFESFGDLSTPDAVMGNPk.[V]	K19(TMT6plex)	1	3	P68871	A0A2R8Y7R2; F8W6P5; P68871	0	3	0.6581	0	1	1	763.375	2288.11	2288.11	0.17	0.00013	HCD (High Energy Collision Dissociation)	MS2	0	13.7	29.602	73.1955	44715	R1F2.raw	F1.2	15268		13403.6		120065	6997.85		6.911e-05	0.0002656
High	Sequest HT (A8)	Selected	[R].FFESFGDLSTPDAVMGNPk.[V]	K19(TMT6plex)	1	3	P68871	A0A2R8Y7R2; F8W6P5; P68871	0	2	0.5586	0	1	1	1144.56	2288.11	2288.11	1.78	0.00204	HCD (High Energy Collision Dissociation)	MS2	59.242	11	55.5	77.0701	46041	R1F4.raw	F1.4	3393.01	2866.3	16452.2	7946.96	22787.8	11747.7		6.911e-05	0.0003361
High	Sequest HT (A8)	Selected	[R].FFESFGDLSTPDAVMGNPk.[V]	K19(TMT6plex)	1	3	P68871	A0A2R8Y7R2; F8W6P5; P68871	0	2	0.6148	0	1	1	1144.56	2288.11	2288.11	0.46	0.00053	HCD (High Energy Collision Dissociation)	MS2	0	17.2	55.5	73.4085	45584	R1F3.raw	F1.3	40700.5	8117.18	23651.8	2585.72	12412.2	12506.2		0.0001762	0.0008548
High	Sequest HT (A8)	Selected	[R].FFESFGDLSTPDAVMGNPk.[V]	K19(TMT6plex)	1	3	P68871	A0A2R8Y7R2; F8W6P5; P68871	0	3	0.5923	0	1	1	763.375	2288.11	2288.11	0.32	0.00024	HCD (High Energy Collision Dissociation)	MS2	2.10956	20.9	54	78.6512	48335	R1F1.raw	F1.1	27563.5	1885.21	14380.5	2247.68	64155.6	19806.8		0.0001762	0.0008892
High	Sequest HT (A8)	Unambiguous	[R].FFESFGDLSTPDAVMGNPk.[V]	K19(TMT6plex)	1	3	P68871	A0A2R8Y7R2; F8W6P5; P68871	0	3	0.4842	0	1	1	763.376	2288.11	2288.11	1.17	0.00089	HCD (High Energy Collision Dissociation)	MS2	49.5167	93.7	55.5	73.4177	45590	R1F3.raw	F1.3	205107	71448	129932	20988.9	84558	52101.4		0.0004523	0.002565
High	Sequest HT (A8)	Unambiguous	[R].FFESFGDLSTPDAVMGNPk.[V]	K19(TMT6plex)	1	3	P68871	A0A2R8Y7R2; F8W6P5; P68871	0	3	0.5147	0	1	1	763.377	2288.12	2288.11	2.31	0.00176	HCD (High Energy Collision Dissociation)	MS2	27.2574	95.7	55.5	74.9984	46720	R1F3.raw	F1.3	309316	69592.2	63217.1	19895.7	52913	57827.8		0.0004928	0.002974
[K].KVLGAFSDGLAHLDNLK.[G]	2xTMT6plex [K1; K17]; 1xTMT6plex [N-Term]		FALSE	2	6	9	P02042; P68871	P02042 [67-83]; P68871 [67-83]	1	2485.47	0	29.8	13.7	68	26.3	273.1	189.1	Shared	High	High	High	High	High	High	High	n/a	0		5.641e-08		67		K.KVLGAFSDGLAHLDNLK.G	[67-83]
Confidence	Identifying Node	PSM Ambiguity	Annotated Sequence	Modifications	# Protein Groups	# Proteins	Master Protein Accessions	Protein Accessions	# Missed Cleavages	Charge	DeltaScore	DeltaCn	Rank	Search Engine Rank	m/z [Da]	MH+ [Da]	Theo. MH+ [Da]	DeltaM [ppm]	Deltam/z [Da]	Activation Type	MS Order	Isolation Interference [%]	Average Reporter S/N	Ion Inject Time [ms]	RT [min]	First Scan	Spectrum File	File ID	Abundance: 126	Abundance: 127	Abundance: 128	Abundance: 129	Abundance: 130	Abundance: 131	Quan Info	Percolator q-Value	Percolator PEP
High	Mascot (A5)	Selected	[K].kVLGAFSDGLAHLDNLk.[G]	N-Term(TMT6plex); K1(TMT6plex); K17(TMT6plex)	2	6	P02042; P68871	E9PFT6; P02042; A0A2R8Y7R2; E9PEW8; F8W6P5; P68871	1	3	1	0	1	1	829.162	2485.47	2485.47	-0.96	-0.00079	HCD (High Energy Collision Dissociation)	MS2	66.8859	59.1	55.5	65.5295	38061	R1F4.raw	F1.4	38640.6	34968.8	72832.9	31945.5	114335	62358.7		0	3.58e-09
High	Mascot (A5)	Selected	[K].kVLGAFSDGLAHLDNLk.[G]	N-Term(TMT6plex); K1(TMT6plex); K17(TMT6plex)	2	6	P02042; P68871	E9PFT6; P02042; A0A2R8Y7R2; E9PEW8; F8W6P5; P68871	1	4	1	0	1	1	622.123	2485.47	2485.47	-2.52	-0.00157	HCD (High Energy Collision Dissociation)	MS2	31.5616	75.2	55.5	61.4234	35254	R1F4.raw	F1.4	47131.9	17502.3	57418.7	23516.5	244901	68012.9		0	3.056e-08
High	Mascot (A5)	Selected	[K].kVLGAFSDGLAHLDNLk.[G]	N-Term(TMT6plex); K1(TMT6plex); K17(TMT6plex)	2	6	P02042; P68871	E9PFT6; P02042; A0A2R8Y7R2; E9PEW8; F8W6P5; P68871	1	4	1	0	1	1	622.124	2485.48	2485.47	0.51	0.00032	HCD (High Energy Collision Dissociation)	MS2	4.96092	57.8	21.744	61.3794	33526	R1F5.raw	F1.5	84364.8		89549.4	4749.46	527847	164954		0	5.641e-08
High	Mascot (A5)	Selected	[K].kVLGAFSDGLAHLDNLk.[G]	N-Term(TMT6plex); K1(TMT6plex); K17(TMT6plex)	2	6	P02042; P68871	E9PFT6; P02042; A0A2R8Y7R2; E9PEW8; F8W6P5; P68871	1	4	1	0	1	1	622.122	2485.46	2485.47	-4.08	-0.00254	HCD (High Energy Collision Dissociation)	MS2	28.7631	124	55.5	65.4522	38007	R1F4.raw	F1.4	64780	17953.2	140431	18477.3	333632	135840		0	3.755e-07
High	Mascot (A5)	Selected	[K].kVLGAFSDGLAHLDNLk.[G]	N-Term(TMT6plex); K1(TMT6plex); K17(TMT6plex)	2	6	P02042; P68871	E9PFT6; P02042; A0A2R8Y7R2; E9PEW8; F8W6P5; P68871	1	5	1	0	1	1	497.901	2485.47	2485.47	-0.18	-9e-05	HCD (High Energy Collision Dissociation)	MS2	0	28.7	55.5	65.6583	38150	R1F4.raw	F1.4	15655.4	1671.15	27991.3	3175.28	92972.5	34480.3		0	2.965e-06
High	Mascot (A5)	Selected	[K].kVLGAFSDGLAHLDNLk.[G]	N-Term(TMT6plex); K1(TMT6plex); K17(TMT6plex)	2	6	P02042; P68871	E9PFT6; P02042; A0A2R8Y7R2; E9PEW8; F8W6P5; P68871	1	4	1	0	1	1	622.124	2485.48	2485.47	0.37	0.00023	HCD (High Energy Collision Dissociation)	MS2	27.4252	34.6	54	64.1815	34540	R1F6.raw	F1.6	79637.1	10694.5	65238.9	2138.56	33520.5	15701.7		0	5.417e-06
High	Mascot (A5)	Selected	[K].kVLGAFSDGLAHLDNLk.[G]	N-Term(TMT6plex); K1(TMT6plex); K17(TMT6plex)	2	6	P02042; P68871	E9PFT6; P02042; A0A2R8Y7R2; E9PEW8; F8W6P5; P68871	1	3	0.878	0	1	1	829.16	2485.47	2485.47	-3.34	-0.00276	HCD (High Energy Collision Dissociation)	MS2	36.1034	17.1	54	61.3495	33507	R1F5.raw	F1.5	14582	6796.56	18182.3	6252.08	45552.6	15923.9		0	2.338e-05
High	Mascot (A5)	Selected	[K].kVLGAFSDGLAHLDNLk.[G]	N-Term(TMT6plex); K1(TMT6plex); K17(TMT6plex)	2	6	P02042; P68871	E9PFT6; P02042; A0A2R8Y7R2; E9PEW8; F8W6P5; P68871	1	4	1	0	1	1	622.123	2485.47	2485.47	-2.24	-0.00139	HCD (High Energy Collision Dissociation)	MS2	25.7576	12.3	55.5	62.377	34175	R1F5.raw	F1.5	9711.49	2731.01	15687.6		28838.6	13547.7		0.001659	0.009912
High	Mascot (A5)	Selected	[K].kVLGAFSDGLAHLDNLk.[G]	N-Term(TMT6plex); K1(TMT6plex); K17(TMT6plex)	2	6	P02042; P68871	E9PFT6; P02042; A0A2R8Y7R2; E9PEW8; F8W6P5; P68871	1	4	1	0	1	1	622.123	2485.47	2485.47	-1.55	-0.00096	HCD (High Energy Collision Dissociation)	MS2	31.5862	10.9	55.5	56.8895	30610	R1F5.raw	F1.5	14394.3	3225.47	12868.7	1534.12	25289.2	6680.1		0.001659	0.01048
[K].KVLGAFSDGLAHLDNLK.[G]	TMT6plex [K]; 1xTMT6plex [N-Term]		FALSE	2	6	22	P02042; P68871	P02042 [67-83]; P68871 [67-83]	1	2256.31	0	78.2	33.8	54.5	42.6	257.5	133.4	Shared	High	High	High	High	High	High	n/a	High		0		8.909e-06		3.71	K.KVLGAFSDGLAHLDNLK.G	[67-83]
Confidence	Identifying Node	PSM Ambiguity	Annotated Sequence	Modifications	# Protein Groups	# Proteins	Master Protein Accessions	Protein Accessions	# Missed Cleavages	Charge	DeltaScore	DeltaCn	Rank	Search Engine Rank	m/z [Da]	MH+ [Da]	Theo. MH+ [Da]	DeltaM [ppm]	Deltam/z [Da]	Activation Type	MS Order	Isolation Interference [%]	Average Reporter S/N	Ion Inject Time [ms]	RT [min]	First Scan	Spectrum File	File ID	Abundance: 126	Abundance: 127	Abundance: 128	Abundance: 129	Abundance: 130	Abundance: 131	Quan Info	Percolator q-Value	Percolator PEP
High	Sequest HT (A8)	Unambiguous	[K].kVLGAFSDGLAHLDNLk.[G]	K1(TMT6plex); K17(TMT6plex)	2	6	P02042; P68871	E9PFT6; P02042; A0A2R8Y7R2; E9PEW8; F8W6P5; P68871	1	3	0.7091	0	1	2	752.775	2256.31	2256.31	-0.37	-0.00028	HCD (High Energy Collision Dissociation)	MS2	1.11004	64.4	39.743	50.6441	26599	R1F5.raw	F1.5	94404.6	15031.8	48176.9	12274.5	337648	36997.1		0	1.428e-12
High	Sequest HT (A8)	Unambiguous	[K].kVLGAFSDGLAHLDNLk.[G]	N-Term(TMT6plex); K17(TMT6plex)	2	6	P02042; P68871	E9PFT6; P02042; A0A2R8Y7R2; E9PEW8; F8W6P5; P68871	1	3	0.7091	0	1	1	752.775	2256.31	2256.31	-0.37	-0.00028	HCD (High Energy Collision Dissociation)	MS2	1.11004	64.4	39.743	50.6441	26599	R1F5.raw	F1.5	94404.6	15031.8	48176.9	12274.5	337648	36997.1		0	1.428e-12
High	Sequest HT (A8)	Unambiguous	[K].kVLGAFSDGLAHLDNLk.[G]	K1(TMT6plex); K17(TMT6plex)	2	6	P02042; P68871	E9PFT6; P02042; A0A2R8Y7R2; E9PEW8; F8W6P5; P68871	1	3	0.7191	0	1	2	752.776	2256.31	2256.31	1.18	0.00089	HCD (High Energy Collision Dissociation)	MS2	21.2704	73.2	55.5	54.9692	30910	R1F4.raw	F1.4	60268	49100.9	68166.9	41637.9	138178	74863.7		0	4.139e-08
High	Sequest HT (A8)	Unambiguous	[K].kVLGAFSDGLAHLDNLk.[G]	N-Term(TMT6plex); K17(TMT6plex)	2	6	P02042; P68871	E9PFT6; P02042; A0A2R8Y7R2; E9PEW8; F8W6P5; P68871	1	3	0.7191	0	1	1	752.776	2256.31	2256.31	1.18	0.00089	HCD (High Energy Collision Dissociation)	MS2	21.2704	73.2	55.5	54.9692	30910	R1F4.raw	F1.4	60268	49100.9	68166.9	41637.9	138178	74863.7		0	4.139e-08
High	Sequest HT (A8)	Unambiguous	[K].kVLGAFSDGLAHLDNLk.[G]	K1(TMT6plex); K17(TMT6plex)	2	6	P02042; P68871	E9PFT6; P02042; A0A2R8Y7R2; E9PEW8; F8W6P5; P68871	1	3	0.6863	0	1	1	752.774	2256.31	2256.31	-1.8	-0.00135	HCD (High Energy Collision Dissociation)	MS2	35.4996	116.8	55.5	51.9934	30357	R1F3.raw	F1.3	355665	97429.1	82897.5	30587	97975.2	45663.9		0	5.308e-08
High	Sequest HT (A8)	Unambiguous	[K].kVLGAFSDGLAHLDNLk.[G]	N-Term(TMT6plex); K17(TMT6plex)	2	6	P02042; P68871	E9PFT6; P02042; A0A2R8Y7R2; E9PEW8; F8W6P5; P68871	1	3	0.6863	0	1	2	752.774	2256.31	2256.31	-1.8	-0.00135	HCD (High Energy Collision Dissociation)	MS2	35.4996	116.8	55.5	51.9934	30357	R1F3.raw	F1.3	355665	97429.1	82897.5	30587	97975.2	45663.9		0	5.308e-08
High	Sequest HT (A8)	Unambiguous	[K].kVLGAFSDGLAHLDNLk.[G]	N-Term(TMT6plex); K17(TMT6plex)	2	6	P02042; P68871	E9PFT6; P02042; A0A2R8Y7R2; E9PEW8; F8W6P5; P68871	1	4	0.6567	0	1	2	564.833	2256.31	2256.31	-0.91	-0.00051	HCD (High Energy Collision Dissociation)	MS2	0	85.6	55.5	51.9577	30332	R1F3.raw	F1.3	369945	35091.5	31145.1	7683.65	45708	27223.1		0	2.842e-07
High	Sequest HT (A8)	Unambiguous	[K].kVLGAFSDGLAHLDNLk.[G]	K1(TMT6plex); K17(TMT6plex)	2	6	P02042; P68871	E9PFT6; P02042; A0A2R8Y7R2; E9PEW8; F8W6P5; P68871	1	4	0.6567	0	1	1	564.833	2256.31	2256.31	-0.91	-0.00051	HCD (High Energy Collision Dissociation)	MS2	0	85.6	55.5	51.9577	30332	R1F3.raw	F1.3	369945	35091.5	31145.1	7683.65	45708	27223.1		0	2.842e-07
High	Sequest HT (A8)	Unambiguous	[K].kVLGAFSDGLAHLDNLk.[G]	K1(TMT6plex); K17(TMT6plex)	2	6	P02042; P68871	E9PFT6; P02042; A0A2R8Y7R2; E9PEW8; F8W6P5; P68871	1	4	0.5991	0	1	1	564.833	2256.31	2256.31	-0.32	-0.00018	HCD (High Energy Collision Dissociation)	MS2	7.3529	43.4	21.578	55.5823	31314	R1F4.raw	F1.4	113413		92030.7	8796.29	353980	126247		0	2.026e-06
High	Sequest HT (A8)	Unambiguous	[K].kVLGAFSDGLAHLDNLk.[G]	N-Term(TMT6plex); K17(TMT6plex)	2	6	P02042; P68871	E9PFT6; P02042; A0A2R8Y7R2; E9PEW8; F8W6P5; P68871	1	4	0.5991	0	1	2	564.833	2256.31	2256.31	-0.32	-0.00018	HCD (High Energy Collision Dissociation)	MS2	7.3529	43.4	21.578	55.5823	31314	R1F4.raw	F1.4	113413		92030.7	8796.29	353980	126247		0	2.026e-06
High	Sequest HT (A8)	Unambiguous	[K].kVLGAFSDGLAHLDNLk.[G]	N-Term(TMT6plex); K17(TMT6plex)	2	6	P02042; P68871	E9PFT6; P02042; A0A2R8Y7R2; E9PEW8; F8W6P5; P68871	1	4	0.6085	0	1	1	564.834	2256.31	2256.31	0.69	0.00039	HCD (High Energy Collision Dissociation)	MS2	8.46092	30.5	55.5	61.3106	35174	R1F4.raw	F1.4	26132.3	3791.77	28068.3	8197.66	84576.5	35116.6		0	2.219e-06
High	Sequest HT (A8)	Unambiguous	[K].kVLGAFSDGLAHLDNLk.[G]	K1(TMT6plex); K17(TMT6plex)	2	6	P02042; P68871	E9PFT6; P02042; A0A2R8Y7R2; E9PEW8; F8W6P5; P68871	1	4	0.6085	0	1	2	564.834	2256.31	2256.31	0.69	0.00039	HCD (High Energy Collision Dissociation)	MS2	8.46092	30.5	55.5	61.3106	35174	R1F4.raw	F1.4	26132.3	3791.77	28068.3	8197.66	84576.5	35116.6		0	2.219e-06
High	Sequest HT (A8)	Unambiguous	[K].kVLGAFSDGLAHLDNLk.[G]	N-Term(TMT6plex); K17(TMT6plex)	2	6	P02042; P68871	E9PFT6; P02042; A0A2R8Y7R2; E9PEW8; F8W6P5; P68871	1	4	0.7297	0	1	1	564.832	2256.31	2256.31	-1.62	-0.00091	HCD (High Energy Collision Dissociation)	MS2	10.5204	18.5	54	51.1957	26951	R1F5.raw	F1.5	20825.9	2048	13267.7		69143.5	11156.4		0	4.955e-06
High	Sequest HT (A8)	Unambiguous	[K].kVLGAFSDGLAHLDNLk.[G]	K1(TMT6plex); K17(TMT6plex)	2	6	P02042; P68871	E9PFT6; P02042; A0A2R8Y7R2; E9PEW8; F8W6P5; P68871	1	4	0.7297	0	1	2	564.832	2256.31	2256.31	-1.62	-0.00091	HCD (High Energy Collision Dissociation)	MS2	10.5204	18.5	54	51.1957	26951	R1F5.raw	F1.5	20825.9	2048	13267.7		69143.5	11156.4		0	4.955e-06
High	Sequest HT (A8)	Unambiguous	[K].kVLGAFSDGLAHLDNLk.[G]	K1(TMT6plex); K17(TMT6plex)	2	6	P02042; P68871	E9PFT6; P02042; A0A2R8Y7R2; E9PEW8; F8W6P5; P68871	1	4	0.6393	0	1	1	564.833	2256.31	2256.31	0.11	6e-05	HCD (High Energy Collision Dissociation)	MS2	3.96773	22.6	10.82	50.4886	26503	R1F5.raw	F1.5	105132		46676.4		495843	45816.5		0	5.055e-06
High	Sequest HT (A8)	Unambiguous	[K].kVLGAFSDGLAHLDNLk.[G]	N-Term(TMT6plex); K17(TMT6plex)	2	6	P02042; P68871	E9PFT6; P02042; A0A2R8Y7R2; E9PEW8; F8W6P5; P68871	1	4	0.6393	0	1	2	564.833	2256.31	2256.31	0.11	6e-05	HCD (High Energy Collision Dissociation)	MS2	3.96773	22.6	10.82	50.4886	26503	R1F5.raw	F1.5	105132		46676.4		495843	45816.5		0	5.055e-06
High	Sequest HT (A8)	Unambiguous	[K].kVLGAFSDGLAHLDNLk.[G]	K1(TMT6plex); K17(TMT6plex)	2	6	P02042; P68871	E9PFT6; P02042; A0A2R8Y7R2; E9PEW8; F8W6P5; P68871	1	3	0.7439	0	1	2	752.776	2256.31	2256.31	0.84	0.00063	HCD (High Energy Collision Dissociation)	MS2	18.2751	19.1	55.5	50.6422	29210	R1F2.raw	F1.2	27150.9	3846.73	20507.9	10677.8	43497.6	9082.75		0	8.909e-06
High	Sequest HT (A8)	Unambiguous	[K].kVLGAFSDGLAHLDNLk.[G]	N-Term(TMT6plex); K17(TMT6plex)	2	6	P02042; P68871	E9PFT6; P02042; A0A2R8Y7R2; E9PEW8; F8W6P5; P68871	1	3	0.7439	0	1	1	752.776	2256.31	2256.31	0.84	0.00063	HCD (High Energy Collision Dissociation)	MS2	18.2751	19.1	55.5	50.6422	29210	R1F2.raw	F1.2	27150.9	3846.73	20507.9	10677.8	43497.6	9082.75		0	8.909e-06
High	Sequest HT (A8)	Unambiguous	[K].kVLGAFSDGLAHLDNLk.[G]	K1(TMT6plex); K17(TMT6plex)	2	6	P02042; P68871	E9PFT6; P02042; A0A2R8Y7R2; E9PEW8; F8W6P5; P68871	1	3	0.5924	0	1	1	752.777	2256.32	2256.31	1.5	0.00113	HCD (High Energy Collision Dissociation)	MS2	69.583	63.8	55.5	55.6466	31357	R1F4.raw	F1.4	50360.4	56853.3	69234	44401.5	99627	68902.3		0	1.991e-05
High	Sequest HT (A8)	Unambiguous	[K].kVLGAFSDGLAHLDNLk.[G]	N-Term(TMT6plex); K17(TMT6plex)	2	6	P02042; P68871	E9PFT6; P02042; A0A2R8Y7R2; E9PEW8; F8W6P5; P68871	1	3	0.5924	0	1	2	752.777	2256.32	2256.31	1.5	0.00113	HCD (High Energy Collision Dissociation)	MS2	69.583	63.8	55.5	55.6466	31357	R1F4.raw	F1.4	50360.4	56853.3	69234	44401.5	99627	68902.3		0	1.991e-05
High	Sequest HT (A8)	Unambiguous	[K].kVLGAFSDGLAHLDNLk.[G]	N-Term(TMT6plex); K17(TMT6plex)	2	6	P02042; P68871	E9PFT6; P02042; A0A2R8Y7R2; E9PEW8; F8W6P5; P68871	1	4	0.6333	0	1	1	564.832	2256.31	2256.31	-2.59	-0.00146	HCD (High Energy Collision Dissociation)	MS2	7.03422	37.5	55.5	54.9026	30867	R1F4.raw	F1.4	36868.4	1815.5	46542.4	15169.2	83984.3	35364.3		0	5.536e-05
High	Sequest HT (A8)	Unambiguous	[K].kVLGAFSDGLAHLDNLk.[G]	K1(TMT6plex); K17(TMT6plex)	2	6	P02042; P68871	E9PFT6; P02042; A0A2R8Y7R2; E9PEW8; F8W6P5; P68871	1	4	0.6333	0	1	2	564.832	2256.31	2256.31	-2.59	-0.00146	HCD (High Energy Collision Dissociation)	MS2	7.03422	37.5	55.5	54.9026	30867	R1F4.raw	F1.4	36868.4	1815.5	46542.4	15169.2	83984.3	35364.3		0	5.536e-05
[K].KVLGAFSDGLAHLDNLK.[G]	1xTMT6plex [K17]		FALSE	2	6	1	P02042; P68871	P02042 [67-83]; P68871 [67-83]	1	2027.15	0	67.3	14.1	54.2	69.6	214.8	180	Shared	High	High	High	High	High	High	n/a	High		0		2.79e-05		3.52	K.KVLGAFSDGLAHLDNLK.G	[67-83]
Confidence	Identifying Node	PSM Ambiguity	Annotated Sequence	Modifications	# Protein Groups	# Proteins	Master Protein Accessions	Protein Accessions	# Missed Cleavages	Charge	DeltaScore	DeltaCn	Rank	Search Engine Rank	m/z [Da]	MH+ [Da]	Theo. MH+ [Da]	DeltaM [ppm]	Deltam/z [Da]	Activation Type	MS Order	Isolation Interference [%]	Average Reporter S/N	Ion Inject Time [ms]	RT [min]	First Scan	Spectrum File	File ID	Abundance: 126	Abundance: 127	Abundance: 128	Abundance: 129	Abundance: 130	Abundance: 131	Quan Info	Percolator q-Value	Percolator PEP
High	Sequest HT (A8)	Selected	[K].KVLGAFSDGLAHLDNLk.[G]	K17(TMT6plex)	2	6	P02042; P68871	E9PFT6; P02042; A0A2R8Y7R2; E9PEW8; F8W6P5; P68871	1	4	0.5881	0	1	1	507.542	2027.15	2027.15	-1.32	-0.00067	HCD (High Energy Collision Dissociation)	MS2	0	22.6	55.5	50.9559	28221	R1F4.raw	F1.4	37146.1	3088.71	16941.3	7861.71	52091.5	21538.5		0	2.79e-05
[R].LLGNVLVCVLAHHFGK.[E]	1xCarbamidomethyl [C8]		FALSE	1	1	1	P68871	P68871 [106-121]	0	1776.99	0							No Quan Labels	High	Not Found	High	Not Found	High	High	n/a	High		0		6.601e-05		3.39	R.LLGNVLVCVLAHHFGK.E	[106-121]
Confidence	Identifying Node	PSM Ambiguity	Annotated Sequence	Modifications	# Protein Groups	# Proteins	Master Protein Accessions	Protein Accessions	# Missed Cleavages	Charge	DeltaScore	DeltaCn	Rank	Search Engine Rank	m/z [Da]	MH+ [Da]	Theo. MH+ [Da]	DeltaM [ppm]	Deltam/z [Da]	Activation Type	MS Order	Isolation Interference [%]	Average Reporter S/N	Ion Inject Time [ms]	RT [min]	First Scan	Spectrum File	File ID	Abundance: 126	Abundance: 127	Abundance: 128	Abundance: 129	Abundance: 130	Abundance: 131	Quan Info	Percolator q-Value	Percolator PEP
High	Sequest HT (A8)	Unambiguous	[R].LLGNVLVcVLAHHFGK.[E]	C8(Carbamidomethyl)	1	1	P68871	P68871	0	3	0.6785	0	1	1	593.003	1776.99	1776.99	0.32	0.00019	HCD (High Energy Collision Dissociation)	MS2	41.3495	3.9	54	61.8875	33855	R1F5.raw	F1.5	5923.89		6443.88		9342.17	3242.19	No Quan Labels	0	6.601e-05
[R].LLGNVLVCVLAHHFGK.[E]	1xCarbamidomethyl [C8]; 1xTMT6plex [K16]		FALSE	1	1	9	P68871	P68871 [106-121]	0	2006.16	0	84.6	8.5	47.7	1.9	336.2	121.2		High	High	High	High	High	High	n/a	High		0		4.503e-05		3.14	R.LLGNVLVCVLAHHFGK.E	[106-121]
Confidence	Identifying Node	PSM Ambiguity	Annotated Sequence	Modifications	# Protein Groups	# Proteins	Master Protein Accessions	Protein Accessions	# Missed Cleavages	Charge	DeltaScore	DeltaCn	Rank	Search Engine Rank	m/z [Da]	MH+ [Da]	Theo. MH+ [Da]	DeltaM [ppm]	Deltam/z [Da]	Activation Type	MS Order	Isolation Interference [%]	Average Reporter S/N	Ion Inject Time [ms]	RT [min]	First Scan	Spectrum File	File ID	Abundance: 126	Abundance: 127	Abundance: 128	Abundance: 129	Abundance: 130	Abundance: 131	Quan Info	Percolator q-Value	Percolator PEP
High	Sequest HT (A8)	Unambiguous	[R].LLGNVLVcVLAHHFGk.[E]	C8(Carbamidomethyl); K16(TMT6plex)	1	1	P68871	P68871	0	3	0.6284	0	1	1	669.39	2006.16	2006.16	-0.42	-0.00028	HCD (High Energy Collision Dissociation)	MS2	1.61336	11.5	10.611	68.0539	37925	R1F5.raw	F1.5	67168.8		34425.2		214876	34615.9		0	3.625e-07
High	Sequest HT (A8)	Unambiguous	[R].LLGNVLVcVLAHHFGk.[E]	C8(Carbamidomethyl); K16(TMT6plex)	1	1	P68871	P68871	0	3	0.5908	0	1	1	669.39	2006.16	2006.16	-0.65	-0.00044	HCD (High Energy Collision Dissociation)	MS2	16.5774	26.3	54	69.8391	38297	R1F6.raw	F1.6	99559.6	10412.3	33106.1	1809.91	11571.5	9703.8		0	8.047e-07
High	Sequest HT (A8)	Unambiguous	[R].LLGNVLVcVLAHHFGk.[E]	C8(Carbamidomethyl); K16(TMT6plex)	1	1	P68871	P68871	0	3	0.5864	0	1	1	669.391	2006.16	2006.16	0.26	0.00017	HCD (High Energy Collision Dissociation)	MS2	16.5211	25.1	54	70.515	38734	R1F6.raw	F1.6	59794.4	10575.1	54491.8	2044.87	16561.3	6924.93		0	1.166e-06
High	Sequest HT (A8)	Unambiguous	[R].LLGNVLVcVLAHHFGk.[E]	C8(Carbamidomethyl); K16(TMT6plex)	1	1	P68871	P68871	0	4	0.6233	0	1	1	502.295	2006.16	2006.16	0.97	0.00049	HCD (High Energy Collision Dissociation)	MS2	1.79285	43.6	5.683	67.9622	37867	R1F5.raw	F1.5	443251		178817		1.65715e+06	272202		0	1.426e-06
High	Sequest HT (A8)	Selected	[R].LLGNVLVcVLAHHFGk.[E]	C8(Carbamidomethyl); K16(TMT6plex)	1	1	P68871	P68871	0	4	0.5653	0	1	1	502.295	2006.16	2006.16	-0.42	-0.00021	HCD (High Energy Collision Dissociation)	MS2	4.29329	50.2	55.5	69.8246	38286	R1F6.raw	F1.6	235986	9908.74	21599.7	1516.02	19646.2	13968.1		0	1.941e-06
High	Sequest HT (A8)	Selected	[R].LLGNVLVcVLAHHFGk.[E]	C8(Carbamidomethyl); K16(TMT6plex)	1	1	P68871	P68871	0	4	0.5585	0	1	1	502.295	2006.16	2006.16	0.01	1e-05	HCD (High Energy Collision Dissociation)	MS2	1.45633	49.9	54	70.5007	38725	R1F6.raw	F1.6	231063	10004.2	19915.9		24716.7	11211.8		0	3.685e-06
High	Sequest HT (A8)	Unambiguous	[R].LLGNVLVcVLAHHFGk.[E]	C8(Carbamidomethyl); K16(TMT6plex)	1	1	P68871	P68871	0	4	0.6292	0	1	1	502.294	2006.16	2006.16	-0.49	-0.00025	HCD (High Energy Collision Dissociation)	MS2	15.3605	15.9	54	68.6424	38306	R1F5.raw	F1.5	22132.9		7954.89		57611.2	9090.23		0	4.497e-06
High	Sequest HT (A8)	Unambiguous	[R].LLGNVLVcVLAHHFGk.[E]	C8(Carbamidomethyl); K16(TMT6plex)	1	1	P68871	P68871	0	3	0.5901	0	1	1	669.391	2006.16	2006.16	0.31	0.0002	HCD (High Energy Collision Dissociation)	MS2	36.967	15.1	55.5	67.3771	37484	R1F5.raw	F1.5	14789.9	6123.52	25127.6		34906.6	6213.08		0	6.668e-06
High	Sequest HT (A8)	Unambiguous	[R].LLGNVLVcVLAHHFGk.[E]	C8(Carbamidomethyl); K16(TMT6plex)	1	1	P68871	P68871	0	4	0.6562	0	1	1	502.294	2006.15	2006.16	-1.28	-0.00064	HCD (High Energy Collision Dissociation)	MS2	3.46044	5.9	55.5	67.2881	37428	R1F5.raw	F1.5	6311.81		1900.46		25268.7	2745.2		0	1.656e-05
[R].LLGNVLVCVLAHHFGK.[E]	1xCarbamidomethyl [C8]; 1xTMT6plex [K16]; 1xTMT6plex [N-Term]		FALSE	1	1	8	P68871	P68871 [106-121]	0	2235.32	0	203.7	29.3	35	20.8	176.2	135.1		High	High	High	High	High	High	High	High	0	0	8.811e-07	1.509e-06	58	4.11	R.LLGNVLVCVLAHHFGK.E	[106-121]
Confidence	Identifying Node	PSM Ambiguity	Annotated Sequence	Modifications	# Protein Groups	# Proteins	Master Protein Accessions	Protein Accessions	# Missed Cleavages	Charge	DeltaScore	DeltaCn	Rank	Search Engine Rank	m/z [Da]	MH+ [Da]	Theo. MH+ [Da]	DeltaM [ppm]	Deltam/z [Da]	Activation Type	MS Order	Isolation Interference [%]	Average Reporter S/N	Ion Inject Time [ms]	RT [min]	First Scan	Spectrum File	File ID	Abundance: 126	Abundance: 127	Abundance: 128	Abundance: 129	Abundance: 130	Abundance: 131	Quan Info	Percolator q-Value	Percolator PEP
High	Sequest HT (A8)	Unambiguous	[R].lLGNVLVcVLAHHFGk.[E]	N-Term(TMT6plex); C8(Carbamidomethyl); K16(TMT6plex)	1	1	P68871	P68871	0	4	0.7176	0	1	1	559.585	2235.32	2235.32	-0.04	-2e-05	HCD (High Energy Collision Dissociation)	MS2	32.3271	20.9	54	81.0106	46438	R1F5.raw	F1.5	33624.8		8031.62		65720.8	19367.6		0	5.741e-07
High	Mascot (A5)	Unambiguous	[R].lLGNVLVcVLAHHFGk.[E]	N-Term(TMT6plex); C8(Carbamidomethyl); K16(TMT6plex)	1	1	P68871	P68871	0	4	0.9655	0	1	1	559.585	2235.32	2235.32	-0.19	-0.00011	HCD (High Energy Collision Dissociation)	MS2	3.00943	31.8	24.039	83.147	46960	R1F6.raw	F1.6	328644	18189.3	21594.3		40969.3	22031.5		0	8.811e-07
High	Sequest HT (A8)	Unambiguous	[R].lLGNVLVcVLAHHFGk.[E]	N-Term(TMT6plex); C8(Carbamidomethyl); K16(TMT6plex)	1	1	P68871	P68871	0	4	0.7029	0	1	1	559.585	2235.32	2235.32	-0.19	-0.00011	HCD (High Energy Collision Dissociation)	MS2	3.00943	31.8	24.039	83.147	46960	R1F6.raw	F1.6	328644	18189.3	21594.3		40969.3	22031.5		0	1.014e-06
High	Sequest HT (A8)	Unambiguous	[R].lLGNVLVcVLAHHFGk.[E]	N-Term(TMT6plex); C8(Carbamidomethyl); K16(TMT6plex)	1	1	P68871	P68871	0	4	0.6667	0	1	1	559.585	2235.32	2235.32	-0.27	-0.00015	HCD (High Energy Collision Dissociation)	MS2	0	14.5	55.5	84.6226	51166	R1F4.raw	F1.4	9694.53	3113.66	9048.96	8308.51	41931.5	14247.4		0	1.509e-06
High	Sequest HT (A8)	Unambiguous	[R].lLGNVLVcVLAHHFGk.[E]	N-Term(TMT6plex); C8(Carbamidomethyl); K16(TMT6plex)	1	1	P68871	P68871	0	4	0.6523	0	1	1	559.585	2235.32	2235.32	-0.19	-0.00011	HCD (High Energy Collision Dissociation)	MS2	3.1587	5.2	55.5	82.4766	46523	R1F6.raw	F1.6	25433.7	1450.58			2447.01	1507.35		0	3.957e-06
High	Mascot (A5)	Unambiguous	[R].lLGNVLVcVLAHHFGk.[E]	N-Term(TMT6plex); C8(Carbamidomethyl); K16(TMT6plex)	1	1	P68871	P68871	0	4	0.9444	0	1	1	559.585	2235.32	2235.32	-0.27	-0.00015	HCD (High Energy Collision Dissociation)	MS2	0	14.5	55.5	84.6226	51166	R1F4.raw	F1.4	9694.53	3113.66	9048.96	8308.51	41931.5	14247.4		0	5.651e-06
High	Mascot (A5)	Unambiguous	[R].lLGNVLVcVLAHHFGk.[E]	N-Term(TMT6plex); C8(Carbamidomethyl); K16(TMT6plex)	1	1	P68871	P68871	0	4	1	0	1	1	559.585	2235.32	2235.32	-0.04	-2e-05	HCD (High Energy Collision Dissociation)	MS2	32.3271	20.9	54	81.0106	46438	R1F5.raw	F1.5	33624.8		8031.62		65720.8	19367.6		0	1.899e-05
High	Mascot (A5)	Unambiguous	[R].lLGNVLVcVLAHHFGk.[E]	N-Term(TMT6plex); C8(Carbamidomethyl); K16(TMT6plex)	1	1	P68871	P68871	0	4	1	0	1	1	559.585	2235.32	2235.32	-0.19	-0.00011	HCD (High Energy Collision Dissociation)	MS2	3.1587	5.2	55.5	82.4766	46523	R1F6.raw	F1.6	25433.7	1450.58			2447.01	1507.35		0	0.0001086
[R].LLGNVLVCVLAHHFGKEFTPPVQAAYQK.[V]	1xCarbamidomethyl [C8]; TMT6plex [K]; 1xTMT6plex [N-Term]		FALSE	1	1	2	P68871	P68871 [106-133]	1	3595	0	83.4	58.6	135.1	29.8	190.6	102.5		High	High	High	High	High	High	n/a	High		0		1.769e-05		4.1	R.LLGNVLVCVLAHHFGKEFTPPVQAAYQK.V	[106-133]
Confidence	Identifying Node	PSM Ambiguity	Annotated Sequence	Modifications	# Protein Groups	# Proteins	Master Protein Accessions	Protein Accessions	# Missed Cleavages	Charge	DeltaScore	DeltaCn	Rank	Search Engine Rank	m/z [Da]	MH+ [Da]	Theo. MH+ [Da]	DeltaM [ppm]	Deltam/z [Da]	Activation Type	MS Order	Isolation Interference [%]	Average Reporter S/N	Ion Inject Time [ms]	RT [min]	First Scan	Spectrum File	File ID	Abundance: 126	Abundance: 127	Abundance: 128	Abundance: 129	Abundance: 130	Abundance: 131	Quan Info	Percolator q-Value	Percolator PEP
High	Sequest HT (A8)	Unambiguous	[R].LLGNVLVcVLAHHFGkEFTPPVQAAYQk.[V]	C8(Carbamidomethyl); K16(TMT6plex); K28(TMT6plex)	1	1	P68871	P68871	1	4	0.4861	0	1	1	899.51	3595.02	3595	3.92	0.00353	HCD (High Energy Collision Dissociation)	MS2	8.77393	20.2	55.5	75.49	41956	R1F6.raw	F1.6	36987.8	13472.7	35366.1	3530.01	21134.2	10767.3		0	2.822e-08
High	Sequest HT (A8)	Unambiguous	[R].LLGNVLVcVLAHHFGkEFTPPVQAAYQk.[V]	C8(Carbamidomethyl); K16(TMT6plex); K28(TMT6plex)	1	1	P68871	P68871	1	4	0.4195	0	1	1	899.506	3595	3595	-0.17	-0.00016	HCD (High Energy Collision Dissociation)	MS2	6.49795	8.2	54	73.7187	41619	R1F5.raw	F1.5	11165.3		8838.8		27263.7	2075.71		0	1.769e-05
[R].LLVVYPWTQR.[F]			FALSE	3	11	10	P02042; P68871; A0A2R8Y7X9	P02042 [32-41]; P68871 [32-41]; A0A2R8Y7X9 [32-41]	0	1274.73	0							No Quan Labels	High	High	High	High	High	High	n/a	High		6.911e-05		0.0003738		2.39	R.LLVVYPWTQR.F	[32-41]
Confidence	Identifying Node	PSM Ambiguity	Annotated Sequence	Modifications	# Protein Groups	# Proteins	Master Protein Accessions	Protein Accessions	# Missed Cleavages	Charge	DeltaScore	DeltaCn	Rank	Search Engine Rank	m/z [Da]	MH+ [Da]	Theo. MH+ [Da]	DeltaM [ppm]	Deltam/z [Da]	Activation Type	MS Order	Isolation Interference [%]	Average Reporter S/N	Ion Inject Time [ms]	RT [min]	First Scan	Spectrum File	File ID	Abundance: 126	Abundance: 127	Abundance: 128	Abundance: 129	Abundance: 130	Abundance: 131	Quan Info	Percolator q-Value	Percolator PEP
High	Sequest HT (A8)	Unambiguous	[R].LLVVYPWTQR.[F]		3	11	P02042; P68871; A0A2R8Y7X9	E9PFT6; P02100; P02042; A0A2R8Y7R2; E9PEW8; F8W6P5; P69891; P68871; A8MUF7; P69892; A0A2R8Y7X9	0	2	0.6402	0	1	1	637.866	1274.72	1274.73	-0.44	-0.00028	HCD (High Energy Collision Dissociation)	MS2	13.9168	21.5	54	58.9436	31155	R1F6.raw	F1.6	26017.9	20603.5	38671.1	8739.34	25258	12758.6	No Quan Labels	6.911e-05	0.0003738
High	Sequest HT (A8)	Unambiguous	[R].LLVVYPWTQR.[F]		3	11	P02042; P68871; A0A2R8Y7X9	E9PFT6; P02100; P02042; A0A2R8Y7R2; E9PEW8; F8W6P5; P69891; P68871; A8MUF7; P69892; A0A2R8Y7X9	0	2	0.5885	0	1	1	637.866	1274.73	1274.73	-0.13	-8e-05	HCD (High Energy Collision Dissociation)	MS2	9.28883	40.2	55.5	57.4021	34198	R1F3.raw	F1.3	63741.6	46716.8	59379.9	14494.4	38361.3	18448	No Quan Labels	0.0001762	0.0007343
High	Sequest HT (A8)	Unambiguous	[R].LLVVYPWTQR.[F]		3	11	P02042; P68871; A0A2R8Y7X9	E9PFT6; P02100; P02042; A0A2R8Y7R2; E9PEW8; F8W6P5; P69891; P68871; A8MUF7; P69892; A0A2R8Y7X9	0	2	0.5799	0	1	1	637.867	1274.73	1274.73	0.42	0.00027	HCD (High Energy Collision Dissociation)	MS2	26.8163	52.6	54	58.2856	30748	R1F6.raw	F1.6	95514.3	30339.4	82193.4	22096.6	56462.5	32865.8	No Quan Labels	0.0001762	0.000796
High	Sequest HT (A8)	Unambiguous	[R].LLVVYPWTQR.[F]		3	11	P02042; P68871; A0A2R8Y7X9	E9PFT6; P02100; P02042; A0A2R8Y7R2; E9PEW8; F8W6P5; P69891; P68871; A8MUF7; P69892; A0A2R8Y7X9	0	2	0.564	0	1	1	637.867	1274.73	1274.73	0.84	0.00054	HCD (High Energy Collision Dissociation)	MS2	2.00957	23.2	54	63.0153	37604	R1F1.raw	F1.1	12688	27870.4	16714.9	46884.6	25303.7	11944.5	No Quan Labels	0.0001762	0.001064
High	Sequest HT (A8)	Unambiguous	[R].LLVVYPWTQR.[F]		3	11	P02042; P68871; A0A2R8Y7X9	E9PFT6; P02100; P02042; A0A2R8Y7R2; E9PEW8; F8W6P5; P69891; P68871; A8MUF7; P69892; A0A2R8Y7X9	0	2	0.6681	0	1	1	637.868	1274.73	1274.73	3.23	0.00206	HCD (High Energy Collision Dissociation)	MS2	18.2198	9.9	55.5	54.81	32044	R1F2.raw	F1.2	15017.8	7700.13	14790.5	2552.76	13140.7	3560.47	No Quan Labels	0.0003269	0.001424
High	Sequest HT (A8)	Unambiguous	[R].LLVVYPWTQR.[F]		3	11	P02042; P68871; A0A2R8Y7X9	E9PFT6; P02100; P02042; A0A2R8Y7R2; E9PEW8; F8W6P5; P69891; P68871; A8MUF7; P69892; A0A2R8Y7X9	0	2	0.5877	0	1	1	637.867	1274.73	1274.73	0.27	0.00017	HCD (High Energy Collision Dissociation)	MS2	0.171333		2.075	55.6784	29857	R1F5.raw	F1.5							No Quan Labels	0.0003269	0.001492
High	Sequest HT (A8)	Unambiguous	[R].LLVVYPWTQR.[F]		3	11	P02042; P68871; A0A2R8Y7X9	E9PFT6; P02100; P02042; A0A2R8Y7R2; E9PEW8; F8W6P5; P69891; P68871; A8MUF7; P69892; A0A2R8Y7X9	0	2	0.4367	0	1	1	637.867	1274.73	1274.73	1.24	0.00079	HCD (High Energy Collision Dissociation)	MS2	42.9489	64.7	55.5	61.5949	35374	R1F4.raw	F1.4	75625.1	20231	115521	41347.1	78502.6	55115	No Quan Labels	0.0003269	0.001605
High	Sequest HT (A8)	Unambiguous	[R].LLVVYPWTQR.[F]		3	11	P02042; P68871; A0A2R8Y7X9	E9PFT6; P02100; P02042; A0A2R8Y7R2; E9PEW8; F8W6P5; P69891; P68871; A8MUF7; P69892; A0A2R8Y7X9	0	2	0.5958	0	1	1	637.866	1274.73	1274.73	-0.06	-4e-05	HCD (High Energy Collision Dissociation)	MS2	18.4399	27.8	54	58.3679	30801	R1F6.raw	F1.6	25642.4	41976.9	36067	16181.8	30825.5	19915.5	No Quan Labels	0.0004523	0.00235
High	Sequest HT (A8)	Unambiguous	[R].LLVVYPWTQR.[F]		3	11	P02042; P68871; A0A2R8Y7X9	E9PFT6; P02100; P02042; A0A2R8Y7R2; E9PEW8; F8W6P5; P69891; P68871; A8MUF7; P69892; A0A2R8Y7X9	0	2	0.6412	0	1	1	637.867	1274.73	1274.73	1.32	0.00084	HCD (High Energy Collision Dissociation)	MS2	0.273759	0.7	1.069	60.9026	34902	R1F4.raw	F1.4	94837.9				107968		No Quan Labels	0.0004523	0.002481
High	Sequest HT (A8)	Unambiguous	[R].LLVVYPWTQR.[F]		3	11	P02042; P68871; A0A2R8Y7X9	E9PFT6; P02100; P02042; A0A2R8Y7R2; E9PEW8; F8W6P5; P69891; P68871; A8MUF7; P69892; A0A2R8Y7X9	0	2	0.5596	0	1	1	637.866	1274.72	1274.73	-0.54	-0.00034	HCD (High Energy Collision Dissociation)	MS2	55.1188	83.3	54	58.2728	30740	R1F6.raw	F1.6	218662	30285.9	129048	13178.1	86116.4	34507.7	No Quan Labels	0.001396	0.01402
[R].LLVVYPWTQR.[F]	1xTMT6plex [N-Term]		FALSE	3	11	13	P02042; P68871; A0A2R8Y7X9	P02042 [32-41]; P68871 [32-41]; A0A2R8Y7X9 [32-41]	0	1503.89	0	20.8	18.9	62.2	26.6	317.9	153.6	Shared	High	High	High	High	High	High	High	High	0.000341	0	0.001418	0.0001581	55	2.86	R.LLVVYPWTQR.F	[32-41]
Confidence	Identifying Node	PSM Ambiguity	Annotated Sequence	Modifications	# Protein Groups	# Proteins	Master Protein Accessions	Protein Accessions	# Missed Cleavages	Charge	DeltaScore	DeltaCn	Rank	Search Engine Rank	m/z [Da]	MH+ [Da]	Theo. MH+ [Da]	DeltaM [ppm]	Deltam/z [Da]	Activation Type	MS Order	Isolation Interference [%]	Average Reporter S/N	Ion Inject Time [ms]	RT [min]	First Scan	Spectrum File	File ID	Abundance: 126	Abundance: 127	Abundance: 128	Abundance: 129	Abundance: 130	Abundance: 131	Quan Info	Percolator q-Value	Percolator PEP
High	Sequest HT (A8)	Unambiguous	[R].lLVVYPWTQR.[F]	N-Term(TMT6plex)	3	11	P02042; P68871; A0A2R8Y7X9	E9PFT6; P02100; P02042; A0A2R8Y7R2; E9PEW8; F8W6P5; P69891; P68871; A8MUF7; P69892; A0A2R8Y7X9	0	2	0.472	0	1	1	752.448	1503.89	1503.89	-0.14	-0.00011	HCD (High Energy Collision Dissociation)	MS2	2.25327	29.9	3.022	72.735	40983	R1F5.raw	F1.5	200736		406494		2.40102e+06	496514		0	0.0001581
High	Mascot (A5)	Selected	[R].lLVVYPWTQR.[F]	N-Term(TMT6plex)	3	11	P02042; P68871; A0A2R8Y7X9	E9PFT6; P02100; P02042; A0A2R8Y7R2; E9PEW8; F8W6P5; P69891; P68871; A8MUF7; P69892; A0A2R8Y7X9	0	3	1	0	1	1	501.967	1503.89	1503.89	-0.37	-0.00018	HCD (High Energy Collision Dissociation)	MS2	0	4	55.5	76.7735	45842	R1F4.raw	F1.4	1872.15		3469.45		17307.5	1377.79		0	0.0004714
High	Mascot (A5)	Unambiguous	[R].lLVVYPWTQR.[F]	N-Term(TMT6plex)	3	11	P02042; P68871; A0A2R8Y7X9	E9PFT6; P02100; P02042; A0A2R8Y7R2; E9PEW8; F8W6P5; P69891; P68871; A8MUF7; P69892; A0A2R8Y7X9	0	2	0.9773	0	1	1	752.448	1503.89	1503.89	-0.14	-0.00011	HCD (High Energy Collision Dissociation)	MS2	2.25327	29.9	3.022	72.735	40983	R1F5.raw	F1.5	200736		406494		2.40102e+06	496514		0	0.0006469
High	Mascot (A5)	Unambiguous	[R].lLVVYPWTQR.[F]	N-Term(TMT6plex)	3	11	P02042; P68871; A0A2R8Y7X9	E9PFT6; P02100; P02042; A0A2R8Y7R2; E9PEW8; F8W6P5; P69891; P68871; A8MUF7; P69892; A0A2R8Y7X9	0	3	0.9778	0	1	1	501.968	1503.89	1503.89	0.53	0.00027	HCD (High Energy Collision Dissociation)	MS2	0	4.2	55.5	74.7155	41446	R1F6.raw	F1.6	15253.5		3024.98		2913.48	2444.71		0.000341	0.001126
High	Mascot (A5)	Selected	[R].lLVVYPWTQR.[F]	N-Term(TMT6plex)	3	11	P02042; P68871; A0A2R8Y7X9	E9PFT6; P02100; P02042; A0A2R8Y7R2; E9PEW8; F8W6P5; P69891; P68871; A8MUF7; P69892; A0A2R8Y7X9	0	3	0.9636	0	1	1	501.968	1503.89	1503.89	-0.09	-5e-05	HCD (High Energy Collision Dissociation)	MS2	11.3174	7.7	54	72.8262	41041	R1F5.raw	F1.5	4059.99		2256.3		32710.2	7981.85		0.000341	0.001418
High	Sequest HT (A8)	Unambiguous	[R].lLVVYPWTQR.[F]	N-Term(TMT6plex)	3	11	P02042; P68871; A0A2R8Y7X9	E9PFT6; P02100; P02042; A0A2R8Y7R2; E9PEW8; F8W6P5; P69891; P68871; A8MUF7; P69892; A0A2R8Y7X9	0	2	0.4145	0	1	1	752.446	1503.89	1503.89	-2.16	-0.00163	HCD (High Energy Collision Dissociation)	MS2	25.6279	39.8	11.97	76.7193	45806	R1F4.raw	F1.4	123360	73477.5	211384	71160.5	456066	139195		0.0003269	0.00144
High	Mascot (A5)	Selected	[R].lLVVYPWTQR.[F]	N-Term(TMT6plex)	3	11	P02042; P68871; A0A2R8Y7X9	E9PFT6; P02100; P02042; A0A2R8Y7R2; E9PEW8; F8W6P5; P69891; P68871; A8MUF7; P69892; A0A2R8Y7X9	0	3	1	0	1	1	501.967	1503.89	1503.89	-2.16	-0.00108	HCD (High Energy Collision Dissociation)	MS2	15.8771	4.3	54	72.1538	40610	R1F5.raw	F1.5	1725.56		1216.41		16118.4	7659.92		0.0004427	0.00174
High	Sequest HT (A8)	Selected	[R].lLVVYPWTQR.[F]	N-Term(TMT6plex)	3	11	P02042; P68871; A0A2R8Y7X9	E9PFT6; P02100; P02042; A0A2R8Y7R2; E9PEW8; F8W6P5; P69891; P68871; A8MUF7; P69892; A0A2R8Y7X9	0	2	0.4511	0	1	1	752.448	1503.89	1503.89	-0.3	-0.00023	HCD (High Energy Collision Dissociation)	MS2	51.5462	26.6	55.5	72.0583	40546	R1F5.raw	F1.5	16200.2	10447.4	26524	6606.81	84397.1	12429.6		0.0003725	0.001784
High	Sequest HT (A8)	Unambiguous	[R].lLVVYPWTQR.[F]	N-Term(TMT6plex)	3	11	P02042; P68871; A0A2R8Y7X9	E9PFT6; P02100; P02042; A0A2R8Y7R2; E9PEW8; F8W6P5; P69891; P68871; A8MUF7; P69892; A0A2R8Y7X9	0	3	0.5213	0	1	1	501.968	1503.89	1503.89	0.53	0.00027	HCD (High Energy Collision Dissociation)	MS2	0	4.2	55.5	74.7155	41446	R1F6.raw	F1.6	15253.5		3024.98		2913.48	2444.71		0.0004523	0.002071
High	Sequest HT (A8)	Unambiguous	[R].lLVVYPWTQR.[F]	N-Term(TMT6plex)	3	11	P02042; P68871; A0A2R8Y7X9	E9PFT6; P02100; P02042; A0A2R8Y7R2; E9PEW8; F8W6P5; P69891; P68871; A8MUF7; P69892; A0A2R8Y7X9	0	2	0.5	0	1	1	752.45	1503.89	1503.89	2.9	0.00218	HCD (High Energy Collision Dissociation)	MS2	38.5162	55.2	37.023	74.6564	41412	R1F6.raw	F1.6	89532.5	79449.8	123385	45204.3	92587.9	55565.5		0.0004523	0.002468
High	Mascot (A5)	Unambiguous	[R].lLVVYPWTQR.[F]	N-Term(TMT6plex)	3	11	P02042; P68871; A0A2R8Y7X9	E9PFT6; P02100; P02042; A0A2R8Y7R2; E9PEW8; F8W6P5; P69891; P68871; A8MUF7; P69892; A0A2R8Y7X9	0	2	0.7586	0	1	1	752.45	1503.89	1503.89	2.9	0.00218	HCD (High Energy Collision Dissociation)	MS2	38.5162	55.2	37.023	74.6564	41412	R1F6.raw	F1.6	89532.5	79449.8	123385	45204.3	92587.9	55565.5		0.001659	0.01013
High	Mascot (A5)	Unambiguous	[R].lLVVYPWTQR.[F]	N-Term(TMT6plex)	3	11	P02042; P68871; A0A2R8Y7X9	E9PFT6; P02100; P02042; A0A2R8Y7R2; E9PEW8; F8W6P5; P69891; P68871; A8MUF7; P69892; A0A2R8Y7X9	0	2	0.9655	0	1	1	752.446	1503.89	1503.89	-2.16	-0.00163	HCD (High Energy Collision Dissociation)	MS2	25.6279	39.8	11.97	76.7193	45806	R1F4.raw	F1.4	123360	73477.5	211384	71160.5	456066	139195		0.002354	0.01991
High	Sequest HT (A8)	Selected	[R].lLVVYPWTQR.[F]	N-Term(TMT6plex)	3	11	P02042; P68871; A0A2R8Y7X9	E9PFT6; P02100; P02042; A0A2R8Y7R2; E9PEW8; F8W6P5; P69891; P68871; A8MUF7; P69892; A0A2R8Y7X9	0	2	0.3348	0	1	1	752.443	1503.88	1503.89	-6.39	-0.00481	HCD (High Energy Collision Dissociation)	MS2	31.7985	21.4	55.5	74.3629	42059	R1F5.raw	F1.5	19625.8	12386.7	22328.6	3092.29	49587.3	20653.3		0.00497	0.07275
[R].LLVVYPWTQRFFESFGDLSTPDAVMGNPK.[V]	1xTMT6plex [K29]		FALSE	1	3	1	P68871	P68871 [32-60]	1	3543.82	0	71.7	50	20.4	39	397.7	21.2		Not Found	Not Found	High	Not Found	High	High	n/a	High		0		0.0001766		3.36	R.LLVVYPWTQRFFESFGDLSTPDAVMGNPK.V	[32-60]
Confidence	Identifying Node	PSM Ambiguity	Annotated Sequence	Modifications	# Protein Groups	# Proteins	Master Protein Accessions	Protein Accessions	# Missed Cleavages	Charge	DeltaScore	DeltaCn	Rank	Search Engine Rank	m/z [Da]	MH+ [Da]	Theo. MH+ [Da]	DeltaM [ppm]	Deltam/z [Da]	Activation Type	MS Order	Isolation Interference [%]	Average Reporter S/N	Ion Inject Time [ms]	RT [min]	First Scan	Spectrum File	File ID	Abundance: 126	Abundance: 127	Abundance: 128	Abundance: 129	Abundance: 130	Abundance: 131	Quan Info	Percolator q-Value	Percolator PEP
High	Sequest HT (A8)	Selected	[R].LLVVYPWTQRFFESFGDLSTPDAVMGNPk.[V]	K29(TMT6plex)	1	3	P68871	A0A2R8Y7R2; F8W6P5; P68871	1	3	0.5625	0	1	1	1181.94	3543.82	3543.82	-0.01	-2e-05	HCD (High Energy Collision Dissociation)	MS2	0	9.5	54	102.449	60614	R1F5.raw	F1.5			3614.15		54720.2	1439.35		0	0.0001766
[R].LLVVYPWTQRFFESFGDLSTPDAVMGNPK.[V]	1xTMT6plex [K29]; 1xTMT6plex [N-Term]		FALSE	1	3	1	P68871	P68871 [32-60]	1	3772.98	0	16.1	90.9	94.1	57.7	302.2	39		High	High	High	Not Found	High	High	High	High	0.0001804	0	0.0009943	2.316e-05	27	3.74	R.LLVVYPWTQRFFESFGDLSTPDAVMGNPK.V	[32-60]
Confidence	Identifying Node	PSM Ambiguity	Annotated Sequence	Modifications	# Protein Groups	# Proteins	Master Protein Accessions	Protein Accessions	# Missed Cleavages	Charge	DeltaScore	DeltaCn	Rank	Search Engine Rank	m/z [Da]	MH+ [Da]	Theo. MH+ [Da]	DeltaM [ppm]	Deltam/z [Da]	Activation Type	MS Order	Isolation Interference [%]	Average Reporter S/N	Ion Inject Time [ms]	RT [min]	First Scan	Spectrum File	File ID	Abundance: 126	Abundance: 127	Abundance: 128	Abundance: 129	Abundance: 130	Abundance: 131	Quan Info	Percolator q-Value	Percolator PEP
High	Sequest HT (A8)	Selected	[R].lLVVYPWTQRFFESFGDLSTPDAVMGNPk.[V]	N-Term(TMT6plex); K29(TMT6plex)	1	3	P68871	A0A2R8Y7R2; F8W6P5; P68871	1	4	0.5107	0	1	1	944.002	3772.98	3772.98	0.92	0.00087	HCD (High Energy Collision Dissociation)	MS2	10.4147	6.7	54	111.174	66413	R1F5.raw	F1.5	2654.65	5955.09	8770.29		21856.2	1392.71		0	2.316e-05
[R].LLVVYPWTQRFFESFGDLSTPDAVMGNPKVK.[A]	2xTMT6plex [K29; K31]; 1xTMT6plex [N-Term]		FALSE	1	3	1	P68871	P68871 [32-62]	2	4229.31	0	10.3	57.9	67.8	91.7	324.2	48.1		High	High	High	Not Found	High	High	High	High	0	0	0.0002733	3.498e-06	29	3.65	R.LLVVYPWTQRFFESFGDLSTPDAVMGNPKVK.A	[32-62]
Confidence	Identifying Node	PSM Ambiguity	Annotated Sequence	Modifications	# Protein Groups	# Proteins	Master Protein Accessions	Protein Accessions	# Missed Cleavages	Charge	DeltaScore	DeltaCn	Rank	Search Engine Rank	m/z [Da]	MH+ [Da]	Theo. MH+ [Da]	DeltaM [ppm]	Deltam/z [Da]	Activation Type	MS Order	Isolation Interference [%]	Average Reporter S/N	Ion Inject Time [ms]	RT [min]	First Scan	Spectrum File	File ID	Abundance: 126	Abundance: 127	Abundance: 128	Abundance: 129	Abundance: 130	Abundance: 131	Quan Info	Percolator q-Value	Percolator PEP
High	Mascot (A5)	Selected	[R].lLVVYPWTQRFFESFGDLSTPDAVMGNPkVk.[A]	N-Term(TMT6plex); K29(TMT6plex); K31(TMT6plex)	1	3	P68871	A0A2R8Y7R2; F8W6P5; P68871	2	5	1	0	1	1	846.666	4229.3	4229.31	-1.23	-0.00104	HCD (High Energy Collision Dissociation)	MS2	11.8742	10.7	55.5	101.921	60263	R1F5.raw	F1.5	2858	6398.4	10653		39558.4	2892.82		0	0.0002733
[R].LLVVYPWTQRFFESFGDLSTPDAVMGNPKVK.[A]	2xTMT6plex [K29; K31]		FALSE	1	3	2	P68871	P68871 [32-62]	2	4000.14	0	47.7	43.6	77.4	107	109.6	214.8		High	High	High	High	High	High	n/a	High		0		3.134e-05		4.15	R.LLVVYPWTQRFFESFGDLSTPDAVMGNPKVK.A	[32-62]
Confidence	Identifying Node	PSM Ambiguity	Annotated Sequence	Modifications	# Protein Groups	# Proteins	Master Protein Accessions	Protein Accessions	# Missed Cleavages	Charge	DeltaScore	DeltaCn	Rank	Search Engine Rank	m/z [Da]	MH+ [Da]	Theo. MH+ [Da]	DeltaM [ppm]	Deltam/z [Da]	Activation Type	MS Order	Isolation Interference [%]	Average Reporter S/N	Ion Inject Time [ms]	RT [min]	First Scan	Spectrum File	File ID	Abundance: 126	Abundance: 127	Abundance: 128	Abundance: 129	Abundance: 130	Abundance: 131	Quan Info	Percolator q-Value	Percolator PEP
High	Sequest HT (A8)	Unambiguous	[R].LLVVYPWTQRFFESFGDLSTPDAVMGNPkVk.[A]	K29(TMT6plex); K31(TMT6plex)	1	3	P68871	A0A2R8Y7R2; F8W6P5; P68871	2	4	0.7345	0	1	1	1000.8	4000.16	4000.14	4.26	0.00426	HCD (High Energy Collision Dissociation)	MS2	8.85923	31.9	46.854	93.8677	53939	R1F6.raw	F1.6	66602.7	14871.3	55182.2	19604.4	45507.7	23866.2		0	1.595e-07
High	Sequest HT (A8)	Unambiguous	[R].LLVVYPWTQRFFESFGDLSTPDAVMGNPkVk.[A]	K29(TMT6plex); K31(TMT6plex)	1	3	P68871	A0A2R8Y7R2; F8W6P5; P68871	2	4	0.6193	0	1	1	1000.79	4000.15	4000.14	0.43	0.00043	HCD (High Energy Collision Dissociation)	MS2	0	29	55.5	95.6176	58651	R1F4.raw	F1.4	17516.1	15706.1	22034.8	19004.1	39364.2	58237.7		0	3.134e-05
[K].LHVDPENFR.[VL]	1xTMT6plex [N-Term]		FALSE	2	4	1	P02042; P68871	P02042 [97-105]; P68871 [97-105]	0	1355.73	0	87.7	63.6	106.2	62	117.8	162.7	Shared	High	High	High	High	High	High	High	High	0.0004427	6.911e-05	0.003337	0.0002218	31	2.85	K.LHVDPENFR.L	[97-105]
Confidence	Identifying Node	PSM Ambiguity	Annotated Sequence	Modifications	# Protein Groups	# Proteins	Master Protein Accessions	Protein Accessions	# Missed Cleavages	Charge	DeltaScore	DeltaCn	Rank	Search Engine Rank	m/z [Da]	MH+ [Da]	Theo. MH+ [Da]	DeltaM [ppm]	Deltam/z [Da]	Activation Type	MS Order	Isolation Interference [%]	Average Reporter S/N	Ion Inject Time [ms]	RT [min]	First Scan	Spectrum File	File ID	Abundance: 126	Abundance: 127	Abundance: 128	Abundance: 129	Abundance: 130	Abundance: 131	Quan Info	Percolator q-Value	Percolator PEP
High	Sequest HT (A8)	Selected	[K].lHVDPENFR.[VL]	N-Term(TMT6plex)	2	4	P02042; P68871	E9PFT6; P02042; A0A2R8Y7R2; P68871	0	3	0.6281	0	1	1	452.58	1355.73	1355.73	-0.64	-0.00029	HCD (High Energy Collision Dissociation)	MS2	0	50.3	55.5	26.4512	12440	R1F3.raw	F1.3	94736.9	27363.8	64975	13711.8	55917.5	38099.1		6.911e-05	0.0002218
[K].LHVDPENFR.[VL]			FALSE	2	4	1	P02042; P68871	P02042 [97-105]; P68871 [97-105]	0	1126.56	0							No Quan Labels	High	High	High	High	High	High	n/a	High		0.0006118		0.00416		2.39	K.LHVDPENFR.L	[97-105]
Confidence	Identifying Node	PSM Ambiguity	Annotated Sequence	Modifications	# Protein Groups	# Proteins	Master Protein Accessions	Protein Accessions	# Missed Cleavages	Charge	DeltaScore	DeltaCn	Rank	Search Engine Rank	m/z [Da]	MH+ [Da]	Theo. MH+ [Da]	DeltaM [ppm]	Deltam/z [Da]	Activation Type	MS Order	Isolation Interference [%]	Average Reporter S/N	Ion Inject Time [ms]	RT [min]	First Scan	Spectrum File	File ID	Abundance: 126	Abundance: 127	Abundance: 128	Abundance: 129	Abundance: 130	Abundance: 131	Quan Info	Percolator q-Value	Percolator PEP
High	Sequest HT (A8)	Unambiguous	[K].LHVDPENFR.[VL]		2	4	P02042; P68871	E9PFT6; P02042; A0A2R8Y7R2; P68871	0	2	0.6025	0	1	1	563.785	1126.56	1126.56	-0.77	-0.00044	HCD (High Energy Collision Dissociation)	MS2	29.9467	73.8	42.409	18.3039	6789	R1F1.raw	F1.1	61992.9	44420.4	78895.3	115773	206829	82599.8	No Quan Labels	0.0006118	0.00416
[K].GTFATLSELHCDKLHVDPENFR.[VL]	1xCarbamidomethyl [C11]; 1xTMT6plex [K13]; 1xTMT6plex [N-Term]		FALSE	1	2	6	P68871	P68871 [84-105]	1	3044.57	0	29.6	24.6	100.4	42.1	211.8	191.4		High	High	High	High	High	High	High	High	0	0	1.362e-06	1.022e-06	28	5.15	K.GTFATLSELHCDKLHVDPENFR.L	[84-105]
Confidence	Identifying Node	PSM Ambiguity	Annotated Sequence	Modifications	# Protein Groups	# Proteins	Master Protein Accessions	Protein Accessions	# Missed Cleavages	Charge	DeltaScore	DeltaCn	Rank	Search Engine Rank	m/z [Da]	MH+ [Da]	Theo. MH+ [Da]	DeltaM [ppm]	Deltam/z [Da]	Activation Type	MS Order	Isolation Interference [%]	Average Reporter S/N	Ion Inject Time [ms]	RT [min]	First Scan	Spectrum File	File ID	Abundance: 126	Abundance: 127	Abundance: 128	Abundance: 129	Abundance: 130	Abundance: 131	Quan Info	Percolator q-Value	Percolator PEP
High	Sequest HT (A8)	Selected	[K].gTFATLSELHcDkLHVDPENFR.[VL]	N-Term(TMT6plex); C11(Carbamidomethyl); K13(TMT6plex)	1	2	P68871	A0A2R8Y7R2; P68871	1	4	0.6007	0	1	1	761.898	3044.57	3044.57	1.37	0.00105	HCD (High Energy Collision Dissociation)	MS2	30.4818	51.6	14.997	53.5783	29981	R1F4.raw	F1.4	111981	67468.4	327662	56243.8	366893	202105		0	9.596e-08
High	Sequest HT (A8)	Selected	[K].gTFATLSELHcDkLHVDPENFR.[VL]	N-Term(TMT6plex); C11(Carbamidomethyl); K13(TMT6plex)	1	2	P68871	A0A2R8Y7R2; P68871	1	5	0.5582	0	1	1	609.719	3044.57	3044.57	-0.13	-8e-05	HCD (High Energy Collision Dissociation)	MS2	12.0442	26.9	55.5	49.6041	25945	R1F5.raw	F1.5	24473.4	3125.6	18564	2597.81	87073.5	25911.1		0	1.639e-07
High	Sequest HT (A8)	Selected	[K].gTFATLSELHcDkLHVDPENFR.[VL]	N-Term(TMT6plex); C11(Carbamidomethyl); K13(TMT6plex)	1	2	P68871	A0A2R8Y7R2; P68871	1	4	0.5551	0	1	1	761.897	3044.56	3044.57	-0.73	-0.00055	HCD (High Energy Collision Dissociation)	MS2	22.1247	43.1	54	49.1541	25672	R1F5.raw	F1.5	48957.6	29742.2	78049.3	14756	59366.2	35651.9		0	6.853e-07
High	Sequest HT (A8)	Selected	[K].gTFATLSELHcDkLHVDPENFR.[VL]	N-Term(TMT6plex); C11(Carbamidomethyl); K13(TMT6plex)	1	2	P68871	A0A2R8Y7R2; P68871	1	5	0.6468	0	1	1	609.719	3044.57	3044.57	0.57	0.00035	HCD (High Energy Collision Dissociation)	MS2	22.878	19	42.94	48.9184	25523	R1F5.raw	F1.5	27326.2	4478.06	21207.8	3655.38	68235.7	23147.1		0	7.998e-07
High	Sequest HT (A8)	Selected	[K].gTFATLSELHcDkLHVDPENFR.[VL]	N-Term(TMT6plex); C11(Carbamidomethyl); K13(TMT6plex)	1	2	P68871	A0A2R8Y7R2; P68871	1	5	0.6466	0	1	1	609.719	3044.57	3044.57	0.46	0.00028	HCD (High Energy Collision Dissociation)	MS2	26.5498	20.5	54	49.4964	28428	R1F2.raw	F1.2	18114.4		19263.3	1750.93	67322.9	21217.5		0	1.022e-06
High	Sequest HT (A8)	Selected	[K].gTFATLSELHcDkLHVDPENFR.[VL]	N-Term(TMT6plex); C11(Carbamidomethyl); K13(TMT6plex)	1	2	P68871	A0A2R8Y7R2; P68871	1	5	0.5689	0	1	1	609.72	3044.57	3044.57	1.57	0.00096	HCD (High Energy Collision Dissociation)	MS2	28.2978	26.3	8.396	53.4331	29884	R1F4.raw	F1.4	124164	12701.9	216493	24294.3	466452	189202		0	4.976e-06
[K].GTFATLSELHCDKLHVDPENFR.[VL]	1xCarbamidomethyl [C11]; 1xTMT6plex [K13]		FALSE	1	2	3	P68871	P68871 [84-105]	1	2815.4	0	62.7	71.8	66.6	60.1	264.7	74.1		High	High	High	High	High	High	n/a	High		0		3.02e-05		3.6	K.GTFATLSELHCDKLHVDPENFR.L	[84-105]
Confidence	Identifying Node	PSM Ambiguity	Annotated Sequence	Modifications	# Protein Groups	# Proteins	Master Protein Accessions	Protein Accessions	# Missed Cleavages	Charge	DeltaScore	DeltaCn	Rank	Search Engine Rank	m/z [Da]	MH+ [Da]	Theo. MH+ [Da]	DeltaM [ppm]	Deltam/z [Da]	Activation Type	MS Order	Isolation Interference [%]	Average Reporter S/N	Ion Inject Time [ms]	RT [min]	First Scan	Spectrum File	File ID	Abundance: 126	Abundance: 127	Abundance: 128	Abundance: 129	Abundance: 130	Abundance: 131	Quan Info	Percolator q-Value	Percolator PEP
High	Sequest HT (A8)	Unambiguous	[K].GTFATLSELHcDkLHVDPENFR.[VL]	C11(Carbamidomethyl); K13(TMT6plex)	1	2	P68871	A0A2R8Y7R2; P68871	1	4	0.4068	0	1	1	704.606	2815.4	2815.4	-0.46	-0.00032	HCD (High Energy Collision Dissociation)	MS2	18.2285	19	38.737	43.5912	22137	R1F5.raw	F1.5	35251.2	17263.2	19247.8	10888.4	72510.9	13342.2		0	1.947e-05
High	Sequest HT (A8)	Unambiguous	[K].GTFATLSELHcDkLHVDPENFR.[VL]	C11(Carbamidomethyl); K13(TMT6plex)	1	2	P68871	A0A2R8Y7R2; P68871	1	4	0.509	0	1	1	704.606	2815.4	2815.4	0.24	0.00017	HCD (High Energy Collision Dissociation)	MS2	19.976	13.2	19.401	43.6054	22146	R1F5.raw	F1.5	47446.6	31488.4	30083.2	4380.06	99860.9	6471.56		0	1.968e-05
High	Sequest HT (A8)	Unambiguous	[K].GTFATLSELHcDkLHVDPENFR.[VL]	C11(Carbamidomethyl); K13(TMT6plex)	1	2	P68871	A0A2R8Y7R2; P68871	1	4	0.2861	0	1	1	704.604	2815.39	2815.4	-3.76	-0.00265	HCD (High Energy Collision Dissociation)	MS2	19.6543	24.2	54	43.8593	24579	R1F2.raw	F1.2	39083.6	6841.45	23953.2	8652.32	53738.1	11415.8		0	3.02e-05
[K].GTFATLSELHCDK.[L]	1xCarbamidomethyl [C11]; 1xTMT6plex [K13]; 1xTMT6plex [N-Term]		FALSE	1	2	7	P68871	P68871 [84-96]	0	1937.02	0	111.7	75	68.2	58.8	130	156.2		High	High	High	High	High	High	High	High	0	0	1.645e-07	1.524e-05	49	3.92	K.GTFATLSELHCDK.L	[84-96]
Confidence	Identifying Node	PSM Ambiguity	Annotated Sequence	Modifications	# Protein Groups	# Proteins	Master Protein Accessions	Protein Accessions	# Missed Cleavages	Charge	DeltaScore	DeltaCn	Rank	Search Engine Rank	m/z [Da]	MH+ [Da]	Theo. MH+ [Da]	DeltaM [ppm]	Deltam/z [Da]	Activation Type	MS Order	Isolation Interference [%]	Average Reporter S/N	Ion Inject Time [ms]	RT [min]	First Scan	Spectrum File	File ID	Abundance: 126	Abundance: 127	Abundance: 128	Abundance: 129	Abundance: 130	Abundance: 131	Quan Info	Percolator q-Value	Percolator PEP
High	Mascot (A5)	Unambiguous	[K].gTFATLSELHcDk.[L]	N-Term(TMT6plex); C11(Carbamidomethyl); K13(TMT6plex)	1	2	P68871	A0A2R8Y7R2; P68871	0	3	1	0	1	1	646.345	1937.02	1937.02	-0.19	-0.00012	HCD (High Energy Collision Dissociation)	MS2	0	59.8	14.649	38.7537	21058	R1F3.raw	F1.3	785889	62533.8	138764	30683.6	179534	136108		0	1.645e-07
High	Sequest HT (A8)	Unambiguous	[K].gTFATLSELHcDk.[L]	N-Term(TMT6plex); C11(Carbamidomethyl); K13(TMT6plex)	1	2	P68871	A0A2R8Y7R2; P68871	0	3	0.7083	0	1	1	646.345	1937.02	1937.02	-0.19	-0.00012	HCD (High Energy Collision Dissociation)	MS2	0	59.8	14.649	38.7537	21058	R1F3.raw	F1.3	785889	62533.8	138764	30683.6	179534	136108		0	2.163e-07
High	Sequest HT (A8)	Selected	[K].gTFATLSELHcDk.[L]	N-Term(TMT6plex); C11(Carbamidomethyl); K13(TMT6plex)	1	2	P68871	A0A2R8Y7R2; P68871	0	3	0.5825	0	1	1	646.349	1937.03	1937.02	5.84	0.00377	HCD (High Energy Collision Dissociation)	MS2	12.3637	73.7	55.5	36.5795	17750	R1F5.raw	F1.5	192069	16157.4	35898.2	19147.2	123374	60763.2		0	3.558e-06
High	Sequest HT (A8)	Unambiguous	[K].gTFATLSELHcDk.[L]	N-Term(TMT6plex); C11(Carbamidomethyl); K13(TMT6plex)	1	2	P68871	A0A2R8Y7R2; P68871	0	3	0.6849	0	1	1	646.343	1937.01	1937.02	-3.01	-0.00194	HCD (High Energy Collision Dissociation)	MS2	18.2619	146.6	55.5	42.4249	22502	R1F4.raw	F1.4	94323.4	209579	182966	61307.5	207109	115343		0	1.445e-05
High	Sequest HT (A8)	Unambiguous	[K].gTFATLSELHcDk.[L]	N-Term(TMT6plex); C11(Carbamidomethyl); K13(TMT6plex)	1	2	P68871	A0A2R8Y7R2; P68871	0	3	0.699	0	1	1	646.345	1937.02	1937.02	-0.09	-6e-05	HCD (High Energy Collision Dissociation)	MS2	5.3106	18	55.5	44.8268	24937	R1F1.raw	F1.1	15440.2	2661.05	18367.7	6069.98	46461.6	17658		0	1.524e-05
High	Mascot (A5)	Unambiguous	[K].gTFATLSELHcDk.[L]	N-Term(TMT6plex); C11(Carbamidomethyl); K13(TMT6plex)	1	2	P68871	A0A2R8Y7R2; P68871	0	3	1	0	1	1	646.343	1937.01	1937.02	-3.01	-0.00194	HCD (High Energy Collision Dissociation)	MS2	18.2619	146.6	55.5	42.4249	22502	R1F4.raw	F1.4	94323.4	209579	182966	61307.5	207109	115343		0	4.718e-05
High	Mascot (A5)	Unambiguous	[K].gTFATLSELHcDk.[L]	N-Term(TMT6plex); C11(Carbamidomethyl); K13(TMT6plex)	1	2	P68871	A0A2R8Y7R2; P68871	0	3	0.9268	0	1	1	646.345	1937.02	1937.02	-0.09	-6e-05	HCD (High Energy Collision Dissociation)	MS2	5.3106	18	55.5	44.8268	24937	R1F1.raw	F1.1	15440.2	2661.05	18367.7	6069.98	46461.6	17658		0	0.0001048
[K].GTFATLSELHCDK.[L]	1xCarbamidomethyl [C11]; 1xTMT6plex [K13]		FALSE	1	2	2	P68871	P68871 [84-96]	0	1707.86	0	64.2	112.8	124.1	82.1	135.3	81.5		High	High	High	High	High	High	n/a	High		0		7.023e-05		3.76	K.GTFATLSELHCDK.L	[84-96]
Confidence	Identifying Node	PSM Ambiguity	Annotated Sequence	Modifications	# Protein Groups	# Proteins	Master Protein Accessions	Protein Accessions	# Missed Cleavages	Charge	DeltaScore	DeltaCn	Rank	Search Engine Rank	m/z [Da]	MH+ [Da]	Theo. MH+ [Da]	DeltaM [ppm]	Deltam/z [Da]	Activation Type	MS Order	Isolation Interference [%]	Average Reporter S/N	Ion Inject Time [ms]	RT [min]	First Scan	Spectrum File	File ID	Abundance: 126	Abundance: 127	Abundance: 128	Abundance: 129	Abundance: 130	Abundance: 131	Quan Info	Percolator q-Value	Percolator PEP
High	Sequest HT (A8)	Selected	[K].GTFATLSELHcDk.[L]	C11(Carbamidomethyl); K13(TMT6plex)	1	2	P68871	A0A2R8Y7R2; P68871	0	3	0.5931	0	1	1	569.957	1707.86	1707.86	0.22	0.00013	HCD (High Energy Collision Dissociation)	MS2	40.1099	19.6	55.5	35.2115	18303	R1F1.raw	F1.1	27267.3	3538.15	17946	9552.67	49355.1	10754.4		0	7.023e-05
High	Sequest HT (A8)	Selected	[K].GTFATLSELHcDk.[L]	C11(Carbamidomethyl); K13(TMT6plex)	1	2	P68871	A0A2R8Y7R2; P68871	0	3	0.5703	0	1	1	569.958	1707.86	1707.86	1.63	0.00093	HCD (High Energy Collision Dissociation)	MS2	45.4214	138.4	55.5	29.1313	14329	R1F3.raw	F1.3	198857	154658	229472	49676.7	160085	51475.3		0	0.0001139
G3V1N2	HCG1745306, isoform CRA_a OS=Homo sapiens OX=9606 GN=HBA2 PE=1 SV=1	0	FALSE	232.732	100	14	130	1	1	110	11.9	8.76	803	418.1	9	13	0	26.9	31.6	63.8	46.1	107.2	324.4	94704.6	111249	224435	162144	377238	1.14163e+06	94704.6	44306.5	127123	33209.1	165819	247589
Annotated Sequence	Modifications	Modifications in Master Proteins	Contaminant	# Protein Groups	# Proteins	# PSMs	Master Protein Accessions	Positions in Master Proteins	# Missed Cleavages	Theo. MH+ [Da]	# Razor Quan Results	Abundances (Grouped): F1, 126	Abundances (Grouped): F1, 127	Abundances (Grouped): F1, 128	Abundances (Grouped): F1, 129	Abundances (Grouped): F1, 130	Abundances (Grouped): F1, 131	Quan Info	Found in Sample: [S1] F1: 126, Sample	Found in Sample: [S2] F1: 127, Sample	Found in Sample: [S3] F1: 128, Sample	Found in Sample: [S4] F1: 129, Sample	Found in Sample: [S5] F1: 130, Sample	Found in Sample: [S6] F1: 131, Sample	Confidence (by Search Engine): Mascot	Confidence (by Search Engine): Sequest HT	Percolator q-Value (by Search Engine): Mascot	Percolator q-Value (by Search Engine): Sequest HT	Percolator PEP (by Search Engine): Mascot	Percolator PEP (by Search Engine): Sequest HT	Ions Score (by Search Engine): Mascot	XCorr (by Search Engine): Sequest HT	Sequence in Protein	Positions in Protein	Peptide Group Modifications in Protein
[K].LRVDPVNFK.[LV]	1xTMT6plex [K9]; 1xTMT6plex [N-Term]		FALSE	2	3	4	P69905; G3V1N2	P69905 [92-100]; G3V1N2 [60-68]	1	1545.95	0	26	80.5	49	29.7	275.5	139.4	Shared	High	High	High	High	High	High	High	High	0	0.0004523	0.0004267	0.002202	31	2.58	K.LRVDPVNFK.L	[60-68]
Confidence	Identifying Node	PSM Ambiguity	Annotated Sequence	Modifications	# Protein Groups	# Proteins	Master Protein Accessions	Protein Accessions	# Missed Cleavages	Charge	DeltaScore	DeltaCn	Rank	Search Engine Rank	m/z [Da]	MH+ [Da]	Theo. MH+ [Da]	DeltaM [ppm]	Deltam/z [Da]	Activation Type	MS Order	Isolation Interference [%]	Average Reporter S/N	Ion Inject Time [ms]	RT [min]	First Scan	Spectrum File	File ID	Abundance: 126	Abundance: 127	Abundance: 128	Abundance: 129	Abundance: 130	Abundance: 131	Quan Info	Percolator q-Value	Percolator PEP
High	Mascot (A5)	Selected	[K].lRVDPVNFk.[LV]	N-Term(TMT6plex); K9(TMT6plex)	2	3	P69905; G3V1N2	P69905; G3V1N2; A0A2R8Y7C0	1	4	1	0	1	1	387.243	1545.95	1545.95	-1.49	-0.00058	HCD (High Energy Collision Dissociation)	MS2	7.21119	90.3	55.5	42.4699	22533	R1F4.raw	F1.4	21500.2		53792.8	4110.28	403698	68158.2		0	0.0004267
High	Sequest HT (A8)	Selected	[K].lRVDPVNFk.[LV]	N-Term(TMT6plex); K9(TMT6plex)	2	3	P69905; G3V1N2	P69905; G3V1N2; A0A2R8Y7C0	1	3	0.4296	0	1	1	515.989	1545.95	1545.95	-0.07	-4e-05	HCD (High Energy Collision Dissociation)	MS2	19.886	124.8	55.5	36.3564	17588	R1F5.raw	F1.5	151334	9592.84	88645.4	11147.7	376206	116749		0.0007437	0.004611
High	Sequest HT (A8)	Unambiguous	[K].lRVDPVNFk.[LV]	N-Term(TMT6plex); K9(TMT6plex)	2	3	P69905; G3V1N2	P69905; G3V1N2; A0A2R8Y7C0	1	2	0.3152	0	1	1	773.477	1545.95	1545.95	-2.65	-0.00205	HCD (High Energy Collision Dissociation)	MS2	25.6545	152.5	55.5	42.3449	22448	R1F4.raw	F1.4	61789.3	279971	107963	39598.8	313733	87989.2		0.002466	0.02696
High	Mascot (A5)	Unambiguous	[K].lRVDPVNFk.[LV]	N-Term(TMT6plex); K9(TMT6plex)	2	3	P69905; G3V1N2	P69905; G3V1N2; A0A2R8Y7C0	1	2	1	0	1	1	773.477	1545.95	1545.95	-2.65	-0.00205	HCD (High Energy Collision Dissociation)	MS2	25.6545	152.5	55.5	42.3449	22448	R1F4.raw	F1.4	61789.3	279971	107963	39598.8	313733	87989.2		0.004431	0.04956
[K].LRVDPVNFK.[LV]	1xTMT6plex [K9]		FALSE	2	3	6	P69905; G3V1N2	P69905 [92-100]; G3V1N2 [60-68]	1	1316.79	0	93.3	30.7	58.7	69.9	249.6	97.9	Shared	High	High	High	High	High	High	n/a	High		0.0009322		0.006198		2.63	K.LRVDPVNFK.L	[60-68]
Confidence	Identifying Node	PSM Ambiguity	Annotated Sequence	Modifications	# Protein Groups	# Proteins	Master Protein Accessions	Protein Accessions	# Missed Cleavages	Charge	DeltaScore	DeltaCn	Rank	Search Engine Rank	m/z [Da]	MH+ [Da]	Theo. MH+ [Da]	DeltaM [ppm]	Deltam/z [Da]	Activation Type	MS Order	Isolation Interference [%]	Average Reporter S/N	Ion Inject Time [ms]	RT [min]	First Scan	Spectrum File	File ID	Abundance: 126	Abundance: 127	Abundance: 128	Abundance: 129	Abundance: 130	Abundance: 131	Quan Info	Percolator q-Value	Percolator PEP
High	Sequest HT (A8)	Selected	[K].LRVDPVNFk.[LV]	K9(TMT6plex)	2	3	P69905; G3V1N2	P69905; G3V1N2; A0A2R8Y7C0	1	3	0.5836	0	1	1	439.601	1316.79	1316.79	-0.52	-0.00023	HCD (High Energy Collision Dissociation)	MS2	42.9921	193.8	43.932	30.6884	14529	R1F4.raw	F1.4	167341	26672.2	133481	30114.8	1.01533e+06	144026		0.001064	0.009029
High	Sequest HT (A8)	Unambiguous	[K].LRVDPVNFk.[LV]	K9(TMT6plex)	2	3	P69905; G3V1N2	P69905; G3V1N2; A0A2R8Y7C0	1	3	0.6097	0	1	1	439.601	1316.79	1316.79	-0.61	-0.00027	HCD (High Energy Collision Dissociation)	MS2	16.022	97.5	55.5	24.7447	10439	R1F5.raw	F1.5	113869	3015.7	55555	11877.6	348863	42021.6		0.001191	0.01249
High	Sequest HT (A8)	Unambiguous	[K].LRVDPVNFk.[LV]	K9(TMT6plex)	2	3	P69905; G3V1N2	P69905; G3V1N2; A0A2R8Y7C0	1	3	0.6556	0	1	1	439.601	1316.79	1316.79	-0.78	-0.00034	HCD (High Energy Collision Dissociation)	MS2	3.47035	268.6	55.5	27.2078	12959	R1F3.raw	F1.3	1.12987e+06	101970	116927	25597.4	125212	60443.7		0.001396	0.01484
High	Sequest HT (A8)	Unambiguous	[K].LRVDPVNFk.[LV]	K9(TMT6plex)	2	3	P69905; G3V1N2	P69905; G3V1N2; A0A2R8Y7C0	1	2	0.5083	0	1	1	658.898	1316.79	1316.79	0.39	0.00025	HCD (High Energy Collision Dissociation)	MS2	27.0034	199.1	55.5	27.3431	13053	R1F3.raw	F1.3	528944	99462.2	228433	140549	115910	79555		0.001896	0.0224
High	Sequest HT (A8)	Unambiguous	[K].LRVDPVNFk.[LV]	K9(TMT6plex)	2	3	P69905; G3V1N2	P69905; G3V1N2; A0A2R8Y7C0	1	3	0.5509	0	1	1	439.601	1316.79	1316.79	-0.71	-0.00031	HCD (High Energy Collision Dissociation)	MS2	23.4537	138.5	55.5	31.3811	14993	R1F4.raw	F1.4	110111	25534.7	113570	59592.5	451860	89781		0.00497	0.07293
High	Sequest HT (A8)	Unambiguous	[K].LRVDPVNFk.[LV]	K9(TMT6plex)	2	3	P69905; G3V1N2	P69905; G3V1N2; A0A2R8Y7C0	1	3	0.5421	0	1	1	439.601	1316.79	1316.79	-1.06	-0.00047	HCD (High Energy Collision Dissociation)	MS2	37.9399	140.3	55.5	32.0922	16185	R1F1.raw	F1.1	105026	25465.5	119941	62941.2	478040	74980.5		0.006136	0.09587
[R-].MFLSFPTTKTYFPHFDLSHGSAQVK.[G]	2xTMT6plex [K9; K25]		FALSE	2	3	2	P69905; G3V1N2	P69905 [33-57]; G3V1N2 [1-25]	1	3344.75	0	83.4	26	85.2	58.3	96.3	250.7	Shared	High	High	High	High	High	High	n/a	High		0		4.966e-06		4.84	-.MFLSFPTTKTYFPHFDLSHGSAQVK.G	[1-25]
Confidence	Identifying Node	PSM Ambiguity	Annotated Sequence	Modifications	# Protein Groups	# Proteins	Master Protein Accessions	Protein Accessions	# Missed Cleavages	Charge	DeltaScore	DeltaCn	Rank	Search Engine Rank	m/z [Da]	MH+ [Da]	Theo. MH+ [Da]	DeltaM [ppm]	Deltam/z [Da]	Activation Type	MS Order	Isolation Interference [%]	Average Reporter S/N	Ion Inject Time [ms]	RT [min]	First Scan	Spectrum File	File ID	Abundance: 126	Abundance: 127	Abundance: 128	Abundance: 129	Abundance: 130	Abundance: 131	Quan Info	Percolator q-Value	Percolator PEP
High	Sequest HT (A8)	Unambiguous	[R-].MFLSFPTTkTYFPHFDLSHGSAQVk.[G]	K9(TMT6plex); K25(TMT6plex)	2	3	P69905; G3V1N2	P69905; G3V1N2; A0A2R8Y7C0	1	5	0.155	0	1	1	669.756	3344.75	3344.75	-1.67	-0.00112	HCD (High Energy Collision Dissociation)	MS2	20.1269	35.3	24.468	67.0442	39117	R1F4.raw	F1.4	133730	17568.7	88512	25126.5	90475.6	138049		0	4.966e-06
High	Sequest HT (A8)	Unambiguous	[R-].MFLSFPTTkTYFPHFDLSHGSAQVk.[G]	K9(TMT6plex); K25(TMT6plex)	2	3	P69905; G3V1N2	P69905; G3V1N2; A0A2R8Y7C0	1	5	0.0821	0	1	1	669.757	3344.76	3344.75	0.95	0.00063	HCD (High Energy Collision Dissociation)	MS2	8.27631	34.6	55.5	65.7385	35571	R1F6.raw	F1.6	97274.2	11135.3	45079	7920.15	26794.4	12531		0	1.716e-05
[R-].MFLSFPTTK.[T]	1xOxidation [M1]; 1xTMT6plex [K9]; 1xTMT6plex [N-Term]		FALSE	2	3	3	P69905; G3V1N2	P69905 [33-41]; G3V1N2 [1-9]	0	1545.88	0	31.9	38.2	61.8	82.7	186.8	198.5	Shared	High	High	High	High	High	High	High	n/a	0.0001804		0.0008703		35		-.MFLSFPTTK.T	[1-9]
Confidence	Identifying Node	PSM Ambiguity	Annotated Sequence	Modifications	# Protein Groups	# Proteins	Master Protein Accessions	Protein Accessions	# Missed Cleavages	Charge	DeltaScore	DeltaCn	Rank	Search Engine Rank	m/z [Da]	MH+ [Da]	Theo. MH+ [Da]	DeltaM [ppm]	Deltam/z [Da]	Activation Type	MS Order	Isolation Interference [%]	Average Reporter S/N	Ion Inject Time [ms]	RT [min]	First Scan	Spectrum File	File ID	Abundance: 126	Abundance: 127	Abundance: 128	Abundance: 129	Abundance: 130	Abundance: 131	Quan Info	Percolator q-Value	Percolator PEP
High	Mascot (A5)	Selected	[R-].mFLSFPTTk.[T]	N-Term(TMT6plex); M1(Oxidation); K9(TMT6plex)	2	3	P69905; G3V1N2	P69905; G3V1N2; A0A2R8Y7C0	0	3	0.9429	0	1	1	515.962	1545.87	1545.88	-1.49	-0.00077	HCD (High Energy Collision Dissociation)	MS2	11.63	27.4	55.5	61.4712	35288	R1F4.raw	F1.4	25665	2131.01	25515.3	2811.55	71246.7	31977.8		0.0001804	0.0008703
High	Mascot (A5)	Selected	[R-].mFLSFPTTk.[T]	N-Term(TMT6plex); M1(Oxidation); K9(TMT6plex)	2	3	P69905; G3V1N2	P69905; G3V1N2; A0A2R8Y7C0	0	3	0.7742	0	1	1	515.963	1545.87	1545.88	-1.33	-0.00068	HCD (High Energy Collision Dissociation)	MS2	30.1915	5	55.5	56.2886	30221	R1F5.raw	F1.5	6414.68		2058.59		18025.5	2792.27		0.0004427	0.002974
High	Mascot (A5)	Selected	[R-].mFLSFPTTk.[T]	N-Term(TMT6plex); M1(Oxidation); K9(TMT6plex)	2	3	P69905; G3V1N2	P69905; G3V1N2; A0A2R8Y7C0	0	2	1	0	1	1	773.443	1545.88	1545.88	2.07	0.0016	HCD (High Energy Collision Dissociation)	MS2	21.5404	53	18.101	61.4739	35290	R1F4.raw	F1.4	135144	77640.9	155807	85940.3	340644	190672		0.002891	0.0282
[R-].MFLSFPTTK.[T]	1xTMT6plex [K9]; 1xTMT6plex [N-Term]		FALSE	2	3	8	P69905; G3V1N2	P69905 [33-41]; G3V1N2 [1-9]	0	1529.88	0	38	17.9	64.5	25.4	272.6	181.6	Shared	High	High	High	High	High	High	High	High	0.000341	6.911e-05	0.001339	0.0002445	38	2.95	-.MFLSFPTTK.T	[1-9]
Confidence	Identifying Node	PSM Ambiguity	Annotated Sequence	Modifications	# Protein Groups	# Proteins	Master Protein Accessions	Protein Accessions	# Missed Cleavages	Charge	DeltaScore	DeltaCn	Rank	Search Engine Rank	m/z [Da]	MH+ [Da]	Theo. MH+ [Da]	DeltaM [ppm]	Deltam/z [Da]	Activation Type	MS Order	Isolation Interference [%]	Average Reporter S/N	Ion Inject Time [ms]	RT [min]	First Scan	Spectrum File	File ID	Abundance: 126	Abundance: 127	Abundance: 128	Abundance: 129	Abundance: 130	Abundance: 131	Quan Info	Percolator q-Value	Percolator PEP
High	Sequest HT (A8)	Unambiguous	[R-].mFLSFPTTk.[T]	N-Term(TMT6plex); K9(TMT6plex)	2	3	P69905; G3V1N2	P69905; G3V1N2; A0A2R8Y7C0	0	2	0.6203	0	1	1	765.443	1529.88	1529.88	-0.46	-0.00035	HCD (High Energy Collision Dissociation)	MS2	19.3238	71	54	67.6089	37639	R1F5.raw	F1.5	60103.7	15201.6	68883.4	10577	233402	50403.7		6.911e-05	0.0002445
High	Sequest HT (A8)	Selected	[R-].mFLSFPTTk.[T]	N-Term(TMT6plex); K9(TMT6plex)	2	3	P69905; G3V1N2	P69905; G3V1N2; A0A2R8Y7C0	0	2	0.5906	0	1	1	765.447	1529.89	1529.88	3.77	0.00288	HCD (High Energy Collision Dissociation)	MS2	25.4959	55	30.663	68.2877	38074	R1F5.raw	F1.5	114689	21458.8	80664.5	13533.3	279550	94387.2		0.0001762	0.000671
High	Mascot (A5)	Unambiguous	[R-].mFLSFPTTk.[T]	N-Term(TMT6plex); K9(TMT6plex)	2	3	P69905; G3V1N2	P69905; G3V1N2; A0A2R8Y7C0	0	2	1	0	1	1	765.443	1529.88	1529.88	-0.46	-0.00035	HCD (High Energy Collision Dissociation)	MS2	19.3238	71	54	67.6089	37639	R1F5.raw	F1.5	60103.7	15201.6	68883.4	10577	233402	50403.7		0.000341	0.001339
High	Mascot (A5)	Selected	[R-].mFLSFPTTk.[T]	N-Term(TMT6plex); K9(TMT6plex)	2	3	P69905; G3V1N2	P69905; G3V1N2; A0A2R8Y7C0	0	3	0.6667	0	1	1	510.631	1529.88	1529.88	-2.09	-0.00107	HCD (High Energy Collision Dissociation)	MS2	48.4091	2.3	55.5	70.0735	38453	R1F6.raw	F1.6	9760.82		1806.06			1964.15		0.000341	0.001452
High	Mascot (A5)	Unambiguous	[R-].mFLSFPTTk.[T]	N-Term(TMT6plex); K9(TMT6plex)	2	3	P69905; G3V1N2	P69905; G3V1N2; A0A2R8Y7C0	0	3	0.4333	0	1	1	510.631	1529.88	1529.88	-0.49	-0.00025	HCD (High Energy Collision Dissociation)	MS2	0	35.7	55.5	72.3129	42749	R1F4.raw	F1.4	11320.5		37152.9	2688.35	104893	56365.5		0.0004427	0.00202
High	Sequest HT (A8)	Unambiguous	[R-].mFLSFPTTk.[T]	N-Term(TMT6plex); K9(TMT6plex)	2	3	P69905; G3V1N2	P69905; G3V1N2; A0A2R8Y7C0	0	3	0.5246	0	1	1	510.631	1529.88	1529.88	-0.49	-0.00025	HCD (High Energy Collision Dissociation)	MS2	0	35.7	55.5	72.3129	42749	R1F4.raw	F1.4	11320.5		37152.9	2688.35	104893	56365.5		0.0004928	0.003003
High	Sequest HT (A8)	Unambiguous	[R-].mFLSFPTTk.[T]	N-Term(TMT6plex); K9(TMT6plex)	2	3	P69905; G3V1N2	P69905; G3V1N2; A0A2R8Y7C0	0	2	0.5247	0	1	1	765.441	1529.87	1529.88	-4.05	-0.0031	HCD (High Energy Collision Dissociation)	MS2	52.8694	133.9	55.5	72.2469	42703	R1F4.raw	F1.4	70606.3	45393.8	187011	70460.3	248842	150122		0.0008574	0.005702
High	Mascot (A5)	Unambiguous	[R-].mFLSFPTTk.[T]	N-Term(TMT6plex); K9(TMT6plex)	2	3	P69905; G3V1N2	P69905; G3V1N2; A0A2R8Y7C0	0	2	1	0	1	1	765.441	1529.87	1529.88	-4.05	-0.0031	HCD (High Energy Collision Dissociation)	MS2	52.8694	133.9	55.5	72.2469	42703	R1F4.raw	F1.4	70606.3	45393.8	187011	70460.3	248842	150122		0.001428	0.006533
[R-].MFLSFPTTK.[T]	1xOxidation [M1]; 1xTMT6plex [K9]		FALSE	2	3	11	P69905; G3V1N2	P69905 [33-41]; G3V1N2 [1-9]	0	1316.71	0	48.1	12.8	42.5	37.3	315.6	143.7	Shared	High	High	High	High	High	High	n/a	High		0.0001762		0.0006756		2.51	-.MFLSFPTTK.T	[1-9]
Confidence	Identifying Node	PSM Ambiguity	Annotated Sequence	Modifications	# Protein Groups	# Proteins	Master Protein Accessions	Protein Accessions	# Missed Cleavages	Charge	DeltaScore	DeltaCn	Rank	Search Engine Rank	m/z [Da]	MH+ [Da]	Theo. MH+ [Da]	DeltaM [ppm]	Deltam/z [Da]	Activation Type	MS Order	Isolation Interference [%]	Average Reporter S/N	Ion Inject Time [ms]	RT [min]	First Scan	Spectrum File	File ID	Abundance: 126	Abundance: 127	Abundance: 128	Abundance: 129	Abundance: 130	Abundance: 131	Quan Info	Percolator q-Value	Percolator PEP
High	Sequest HT (A8)	Selected	[R-].mFLSFPTTk.[T]	M1(Oxidation); K9(TMT6plex)	2	3	P69905; G3V1N2	P69905; G3V1N2; A0A2R8Y7C0	0	2	0.7331	0	1	1	658.86	1316.71	1316.71	-0.16	-0.0001	HCD (High Energy Collision Dissociation)	MS2	2.66682	28.2	6.665	46.7795	26616	R1F2.raw	F1.2	182909		86446.6		1.10277e+06	30589.5		0.0001762	0.0006756
High	Sequest HT (A8)	Selected	[R-].mFLSFPTTk.[T]	M1(Oxidation); K9(TMT6plex)	2	3	P69905; G3V1N2	P69905; G3V1N2; A0A2R8Y7C0	0	2	0.6805	0	1	1	658.86	1316.71	1316.71	-0.24	-0.00016	HCD (High Energy Collision Dissociation)	MS2	1.77212	32.9	5.246	47.1613	24412	R1F5.raw	F1.5	324548		124246		1.61845e+06	126001		0.0001762	0.0007531
High	Sequest HT (A8)	Unambiguous	[R-].mFLSFPTTk.[T]	M1(Oxidation); K9(TMT6plex)	2	3	P69905; G3V1N2	P69905; G3V1N2; A0A2R8Y7C0	0	2	0.5505	0	1	1	658.86	1316.71	1316.71	1.14	0.00075	HCD (High Energy Collision Dissociation)	MS2	20.6404	14.7	55.5	54.3691	31751	R1F2.raw	F1.2	28734	3820.71	12473.8	3906.43	36035.7	2042.16		0.0003269	0.001529
High	Sequest HT (A8)	Unambiguous	[R-].mFLSFPTTk.[T]	M1(Oxidation); K9(TMT6plex)	2	3	P69905; G3V1N2	P69905; G3V1N2; A0A2R8Y7C0	0	2	0.6078	0	1	1	658.86	1316.71	1316.71	-0.06	-4e-05	HCD (High Energy Collision Dissociation)	MS2	28.9112	66.5	54	54.5316	29111	R1F5.raw	F1.5	53198.1	20363.3	81324.3	10032.6	189721	54659		0.0003269	0.001537
High	Sequest HT (A8)	Selected	[R-].mFLSFPTTk.[T]	M1(Oxidation); K9(TMT6plex)	2	3	P69905; G3V1N2	P69905; G3V1N2; A0A2R8Y7C0	0	2	0.6524	0	1	1	658.86	1316.71	1316.71	-0.1	-7e-05	HCD (High Energy Collision Dissociation)	MS2	12.7561	42.5	54	50.562	25964	R1F6.raw	F1.6	116452	7416.29	63047.4	7884.79	29551.3	29564.6		0.0004523	0.002071
High	Sequest HT (A8)	Selected	[R-].mFLSFPTTk.[T]	M1(Oxidation); K9(TMT6plex)	2	3	P69905; G3V1N2	P69905; G3V1N2; A0A2R8Y7C0	0	2	0.5973	0	1	1	658.86	1316.71	1316.71	0.1	7e-05	HCD (High Energy Collision Dissociation)	MS2	2.79655	63.7	3.557	53.0456	29622	R1F4.raw	F1.4	1.23411e+06	110989	546404	200276	2.82007e+06	1.05872e+06		0.0006118	0.003594
High	Sequest HT (A8)	Selected	[R-].mFLSFPTTk.[T]	M1(Oxidation); K9(TMT6plex)	2	3	P69905; G3V1N2	P69905; G3V1N2; A0A2R8Y7C0	0	2	0.6167	0	1	1	658.862	1316.72	1316.71	2.99	0.00197	HCD (High Energy Collision Dissociation)	MS2	69.924	23.9	55.5	52.2599	30294	R1F2.raw	F1.2	33087.2	15693.7	23321.9	12628.8	50185.7	9098.34		0.0006118	0.004112
High	Sequest HT (A8)	Unambiguous	[R-].mFLSFPTTk.[T]	M1(Oxidation); K9(TMT6plex)	2	3	P69905; G3V1N2	P69905; G3V1N2; A0A2R8Y7C0	0	2	0.622	0	1	1	658.86	1316.71	1316.71	-0.33	-0.00022	HCD (High Energy Collision Dissociation)	MS2	41.6307	47.4	48.083	50.7982	26695	R1F5.raw	F1.5	51899.3	25536.6	53439.3	41002.3	133605	27644.3		0.0007437	0.004384
High	Sequest HT (A8)	Unambiguous	[R-].mFLSFPTTk.[T]	M1(Oxidation); K9(TMT6plex)	2	3	P69905; G3V1N2	P69905; G3V1N2; A0A2R8Y7C0	0	2	0.6549	0	1	1	658.861	1316.71	1316.71	1.33	0.00088	HCD (High Energy Collision Dissociation)	MS2	14.9672	41	54	46.4922	23996	R1F5.raw	F1.5	56853.9	18499.4	34043.3	19102.4	102395	20260		0.0008966	0.005987
High	Sequest HT (A8)	Selected	[R-].mFLSFPTTk.[T]	M1(Oxidation); K9(TMT6plex)	2	3	P69905; G3V1N2	P69905; G3V1N2; A0A2R8Y7C0	0	2	0.5878	0	1	1	658.859	1316.71	1316.71	-1.26	-0.00083	HCD (High Energy Collision Dissociation)	MS2	19.1073	45.6	55.5	55.2025	29560	R1F5.raw	F1.5	46367	18116.8	39377.4	20204.6	117130	32661.3		0.0009322	0.006186
High	Sequest HT (A8)	Unambiguous	[R-].mFLSFPTTk.[T]	M1(Oxidation); K9(TMT6plex)	2	3	P69905; G3V1N2	P69905; G3V1N2; A0A2R8Y7C0	0	2	0.555	0	1	1	658.856	1316.71	1316.71	-5.43	-0.00358	HCD (High Energy Collision Dissociation)	MS2	33.3523	31.5	43.556	49.2781	25750	R1F5.raw	F1.5	61063.5	23569.2	38566.3	39894.4	66008.8	14412.3		0.001132	0.009649
[R-].MFLSFPTTK.[T]	1xTMT6plex [K9]		FALSE	2	3	5	P69905; G3V1N2	P69905 [33-41]; G3V1N2 [1-9]	0	1300.72	0	24.7	11.6	33.7	5.2	427	97.7	Shared	High	High	High	High	High	High	n/a	High		0.000423		0.001996		2.75	-.MFLSFPTTK.T	[1-9]
Confidence	Identifying Node	PSM Ambiguity	Annotated Sequence	Modifications	# Protein Groups	# Proteins	Master Protein Accessions	Protein Accessions	# Missed Cleavages	Charge	DeltaScore	DeltaCn	Rank	Search Engine Rank	m/z [Da]	MH+ [Da]	Theo. MH+ [Da]	DeltaM [ppm]	Deltam/z [Da]	Activation Type	MS Order	Isolation Interference [%]	Average Reporter S/N	Ion Inject Time [ms]	RT [min]	First Scan	Spectrum File	File ID	Abundance: 126	Abundance: 127	Abundance: 128	Abundance: 129	Abundance: 130	Abundance: 131	Quan Info	Percolator q-Value	Percolator PEP
High	Sequest HT (A8)	Unambiguous	[R-].MFLSFPTTk.[T]	K9(TMT6plex)	2	3	P69905; G3V1N2	P69905; G3V1N2; A0A2R8Y7C0	0	2	0.6982	0	1	1	650.862	1300.72	1300.72	0.16	0.0001	HCD (High Energy Collision Dissociation)	MS2	3.25951	48.1	6.927	55.5439	32529	R1F2.raw	F1.2	133133		166718		1.90749e+06	130259		0.000423	0.001996
High	Sequest HT (A8)	Unambiguous	[R-].MFLSFPTTk.[T]	K9(TMT6plex)	2	3	P69905; G3V1N2	P69905; G3V1N2; A0A2R8Y7C0	0	2	0.6679	0	1	1	650.862	1300.72	1300.72	-0.4	-0.00026	HCD (High Energy Collision Dissociation)	MS2	8.30861	54.2	8.512	55.1538	29530	R1F5.raw	F1.5	174800	80305.9	113463	15333.2	1.47756e+06	318035		0.0004523	0.002484
High	Sequest HT (A8)	Unambiguous	[R-].MFLSFPTTk.[T]	K9(TMT6plex)	2	3	P69905; G3V1N2	P69905; G3V1N2; A0A2R8Y7C0	0	2	0.6066	0	1	1	650.862	1300.72	1300.72	-1.06	-0.00069	HCD (High Energy Collision Dissociation)	MS2	59.7462	17.7	55.5	54.8705	32086	R1F2.raw	F1.2	18985.2	2147.2	14856.1	1489.23	60990.3	9239		0.0005346	0.003058
High	Sequest HT (A8)	Unambiguous	[R-].MFLSFPTTk.[T]	K9(TMT6plex)	2	3	P69905; G3V1N2	P69905; G3V1N2; A0A2R8Y7C0	0	2	0.5859	0	1	1	650.863	1300.72	1300.72	1	0.00065	HCD (High Energy Collision Dissociation)	MS2	6.65025	141.9	55.5	57.504	34270	R1F3.raw	F1.3	342062	86194.3	149179	23169.8	185533	100593		0.001036	0.007713
High	Sequest HT (A8)	Unambiguous	[R-].MFLSFPTTk.[T]	K9(TMT6plex)	2	3	P69905; G3V1N2	P69905; G3V1N2; A0A2R8Y7C0	0	2	0.684	0	1	1	650.862	1300.72	1300.72	0.07	5e-05	HCD (High Energy Collision Dissociation)	MS2	2.88871	33.9	2.885	55.8281	29947	R1F5.raw	F1.5	239106		257582		3.17647e+06	212551		0.001154	0.01075
[K].TYFPHFDLSHGSAQVKGHGKK.[V]	3xTMT6plex [K16; K20; K21]		FALSE	2	3	1	P69905; G3V1N2	P69905 [42-62]; G3V1N2 [10-30]	2	3028.67	0	63.7	26.9	88.1	85	83.5	252.8	Shared	High	High	High	High	High	High	n/a	High		0		1.115e-05		4.52	K.TYFPHFDLSHGSAQVKGHGKK.V	[10-30]
Confidence	Identifying Node	PSM Ambiguity	Annotated Sequence	Modifications	# Protein Groups	# Proteins	Master Protein Accessions	Protein Accessions	# Missed Cleavages	Charge	DeltaScore	DeltaCn	Rank	Search Engine Rank	m/z [Da]	MH+ [Da]	Theo. MH+ [Da]	DeltaM [ppm]	Deltam/z [Da]	Activation Type	MS Order	Isolation Interference [%]	Average Reporter S/N	Ion Inject Time [ms]	RT [min]	First Scan	Spectrum File	File ID	Abundance: 126	Abundance: 127	Abundance: 128	Abundance: 129	Abundance: 130	Abundance: 131	Quan Info	Percolator q-Value	Percolator PEP
High	Sequest HT (A8)	Unambiguous	[K].TYFPHFDLSHGSAQVkGHGkk.[V]	K16(TMT6plex); K20(TMT6plex); K21(TMT6plex)	2	3	P69905; G3V1N2	P69905; G3V1N2; A0A2R8Y7C0	2	5	0.6261	0	1	1	606.539	3028.67	3028.67	-1.49	-0.0009	HCD (High Energy Collision Dissociation)	MS2	9.04656	38.9	34.775	23.423	9894	R1F4.raw	F1.4	102066	17170	79917.8	27901.2	58765.5	87822.9		0	1.115e-05
[K].TYFPHFDLSHGSAQVKGHGK.[K]	2xTMT6plex [K16; K20]		FALSE	2	3	3	P69905; G3V1N2	P69905 [42-61]; G3V1N2 [10-29]	1	2671.41	0	77.9	8.4	95.3	24.3	104.7	289.4	Shared	High	High	High	High	High	High	n/a	High		0		1.059e-05		5.89	K.TYFPHFDLSHGSAQVKGHGK.K	[10-29]
Confidence	Identifying Node	PSM Ambiguity	Annotated Sequence	Modifications	# Protein Groups	# Proteins	Master Protein Accessions	Protein Accessions	# Missed Cleavages	Charge	DeltaScore	DeltaCn	Rank	Search Engine Rank	m/z [Da]	MH+ [Da]	Theo. MH+ [Da]	DeltaM [ppm]	Deltam/z [Da]	Activation Type	MS Order	Isolation Interference [%]	Average Reporter S/N	Ion Inject Time [ms]	RT [min]	First Scan	Spectrum File	File ID	Abundance: 126	Abundance: 127	Abundance: 128	Abundance: 129	Abundance: 130	Abundance: 131	Quan Info	Percolator q-Value	Percolator PEP
High	Sequest HT (A8)	Unambiguous	[K].TYFPHFDLSHGSAQVkGHGk.[K]	K16(TMT6plex); K20(TMT6plex)	2	3	P69905; G3V1N2	P69905; G3V1N2; A0A2R8Y7C0	1	5	0.6527	0	1	1	535.089	2671.41	2671.41	0.09	5e-05	HCD (High Energy Collision Dissociation)	MS2	4.36151	40	1.988	26.525	11870	R1F4.raw	F1.4	1.99417e+06	157625	1.50716e+06	231382	1.24055e+06	1.74305e+06		0	2.584e-07
High	Sequest HT (A8)	Unambiguous	[K].TYFPHFDLSHGSAQVkGHGk.[K]	K16(TMT6plex); K20(TMT6plex)	2	3	P69905; G3V1N2	P69905; G3V1N2; A0A2R8Y7C0	1	4	0.6005	0	1	1	668.609	2671.41	2671.41	-0.22	-0.00015	HCD (High Energy Collision Dissociation)	MS2	3.01586	76.5	54.16	26.5804	11903	R1F4.raw	F1.4	114107	37338.6	85271.1	38215	96881.8	83610.8		0	3.389e-06
High	Sequest HT (A8)	Unambiguous	[K].TYFPHFDLSHGSAQVkGHGk.[K]	K16(TMT6plex); K20(TMT6plex)	2	3	P69905; G3V1N2	P69905; G3V1N2; A0A2R8Y7C0	1	6	0.5603	0	1	1	446.075	2671.41	2671.41	-0.92	-0.00041	HCD (High Energy Collision Dissociation)	MS2	5.42313	187.2	7.049	26.5064	11859	R1F4.raw	F1.4	2.99515e+06	25379.5	1.94351e+06	56236.9	1.67646e+06	2.28491e+06		0	1.059e-05
[K].TYFPHFDLSHGSAQVK.[G]	1xTMT6plex [K16]; 1xTMT6plex [N-Term]		FALSE	2	3	16	P69905; G3V1N2	P69905 [42-57]; G3V1N2 [10-25]	0	2292.22	0	28	21.2	80.4	34.5	224.5	211.5	Shared	High	High	High	High	High	High	High	High	0	0	5.007e-06	4.569e-07	55	5.21	K.TYFPHFDLSHGSAQVK.G	[10-25]
Confidence	Identifying Node	PSM Ambiguity	Annotated Sequence	Modifications	# Protein Groups	# Proteins	Master Protein Accessions	Protein Accessions	# Missed Cleavages	Charge	DeltaScore	DeltaCn	Rank	Search Engine Rank	m/z [Da]	MH+ [Da]	Theo. MH+ [Da]	DeltaM [ppm]	Deltam/z [Da]	Activation Type	MS Order	Isolation Interference [%]	Average Reporter S/N	Ion Inject Time [ms]	RT [min]	First Scan	Spectrum File	File ID	Abundance: 126	Abundance: 127	Abundance: 128	Abundance: 129	Abundance: 130	Abundance: 131	Quan Info	Percolator q-Value	Percolator PEP
High	Sequest HT (A8)	Unambiguous	[K].tYFPHFDLSHGSAQVk.[G]	N-Term(TMT6plex); K16(TMT6plex)	2	3	P69905; G3V1N2	P69905; G3V1N2; A0A2R8Y7C0	0	4	0.6327	0	1	1	573.81	2292.22	2292.22	-0.26	-0.00015	HCD (High Energy Collision Dissociation)	MS2	2.63577	58.3	7.279	46.9791	25569	R1F4.raw	F1.4	216322	12558.3	632617	18356.2	1.10361e+06	612279		0	2.112e-11
High	Sequest HT (A8)	Unambiguous	[K].tYFPHFDLSHGSAQVk.[G]	N-Term(TMT6plex); K16(TMT6plex)	2	3	P69905; G3V1N2	P69905; G3V1N2; A0A2R8Y7C0	0	4	0.6962	0	1	1	573.81	2292.22	2292.22	0.27	0.00016	HCD (High Energy Collision Dissociation)	MS2	5.56684	38.1	8.226	42.0781	21158	R1F5.raw	F1.5	122174		218269	10589.5	949673	266959		0	6.131e-11
High	Sequest HT (A8)	Unambiguous	[K].tYFPHFDLSHGSAQVk.[G]	N-Term(TMT6plex); K16(TMT6plex)	2	3	P69905; G3V1N2	P69905; G3V1N2; A0A2R8Y7C0	0	4	0.6317	0	1	1	573.81	2292.22	2292.22	0.18	0.0001	HCD (High Energy Collision Dissociation)	MS2	28.3426	100.5	55.5	46.3073	25121	R1F4.raw	F1.4	74682.5	10524.2	150589	30723.2	224187	137667		0	3.688e-10
High	Mascot (A5)	Unambiguous	[K].tYFPHFDLSHGSAQVk.[G]	N-Term(TMT6plex); K16(TMT6plex)	2	3	P69905; G3V1N2	P69905; G3V1N2; A0A2R8Y7C0	0	4	1	0	1	1	573.81	2292.22	2292.22	0.18	0.0001	HCD (High Energy Collision Dissociation)	MS2	28.3426	100.5	55.5	46.3073	25121	R1F4.raw	F1.4	74682.5	10524.2	150589	30723.2	224187	137667		0	1.258e-09
High	Mascot (A5)	Unambiguous	[K].tYFPHFDLSHGSAQVk.[G]	N-Term(TMT6plex); K16(TMT6plex)	2	3	P69905; G3V1N2	P69905; G3V1N2; A0A2R8Y7C0	0	4	0.96	0	1	1	573.81	2292.22	2292.22	-0.26	-0.00015	HCD (High Energy Collision Dissociation)	MS2	2.63577	58.3	7.279	46.9791	25569	R1F4.raw	F1.4	216322	12558.3	632617	18356.2	1.10361e+06	612279		0	1.617e-09
High	Sequest HT (A8)	Unambiguous	[K].tYFPHFDLSHGSAQVk.[G]	N-Term(TMT6plex); K16(TMT6plex)	2	3	P69905; G3V1N2	P69905; G3V1N2; A0A2R8Y7C0	0	4	0.6154	0	1	1	573.81	2292.22	2292.22	-0.43	-0.00025	HCD (High Energy Collision Dissociation)	MS2	49.5646	107.1	54.471	43.1294	24125	R1F3.raw	F1.3	227163	149549	91156	29421.2	99884.6	60783.3		0	5.475e-09
High	Mascot (A5)	Unambiguous	[K].tYFPHFDLSHGSAQVk.[G]	N-Term(TMT6plex); K16(TMT6plex)	2	3	P69905; G3V1N2	P69905; G3V1N2; A0A2R8Y7C0	0	4	1	0	1	1	573.81	2292.22	2292.22	0.27	0.00016	HCD (High Energy Collision Dissociation)	MS2	5.56684	38.1	8.226	42.0781	21158	R1F5.raw	F1.5	122174		218269	10589.5	949673	266959		0	7.665e-09
High	Sequest HT (A8)	Unambiguous	[K].tYFPHFDLSHGSAQVk.[G]	N-Term(TMT6plex); K16(TMT6plex)	2	3	P69905; G3V1N2	P69905; G3V1N2; A0A2R8Y7C0	0	3	0.6427	0	1	1	764.743	2292.21	2292.22	-1.58	-0.00121	HCD (High Energy Collision Dissociation)	MS2	9.89083	31.7	55.5	41.9344	21071	R1F5.raw	F1.5	27439.2	7185.6	35278	2507.25	91844.3	27907.8		0	1.965e-08
High	Sequest HT (A8)	Selected	[K].tYFPHFDLSHGSAQVk.[G]	N-Term(TMT6plex); K16(TMT6plex)	2	3	P69905; G3V1N2	P69905; G3V1N2; A0A2R8Y7C0	0	4	0.6558	0	1	1	573.81	2292.22	2292.22	0.91	0.00052	HCD (High Energy Collision Dissociation)	MS2	27.6389	74.2	7.039	41.4079	20747	R1F5.raw	F1.5	401131	99648.9	654032	134045	1500783	734048		0	2.375e-08
High	Mascot (A5)	Unambiguous	[K].tYFPHFDLSHGSAQVk.[G]	N-Term(TMT6plex); K16(TMT6plex)	2	3	P69905; G3V1N2	P69905; G3V1N2; A0A2R8Y7C0	0	4	1	0	1	1	573.81	2292.22	2292.22	-0.43	-0.00025	HCD (High Energy Collision Dissociation)	MS2	49.5646	107.1	54.471	43.1294	24125	R1F3.raw	F1.3	227163	149549	91156	29421.2	99884.6	60783.3		0	1.969e-07
High	Sequest HT (A8)	Selected	[K].tYFPHFDLSHGSAQVk.[G]	N-Term(TMT6plex); K16(TMT6plex)	2	3	P69905; G3V1N2	P69905; G3V1N2; A0A2R8Y7C0	0	4	0.4971	0	1	1	573.809	2292.21	2292.22	-2.19	-0.00125	HCD (High Energy Collision Dissociation)	MS2	33.8113	37.5	43.315	41.7924	23179	R1F2.raw	F1.2	34477.1	18118.6	50435.4	11824	120575	52668		0	4.569e-07
High	Sequest HT (A8)	Selected	[K].tYFPHFDLSHGSAQVk.[G]	N-Term(TMT6plex); K16(TMT6plex)	2	3	P69905; G3V1N2	P69905; G3V1N2; A0A2R8Y7C0	0	4	0.5843	0	1	1	573.81	2292.22	2292.22	0.08	5e-05	HCD (High Energy Collision Dissociation)	MS2	44.2788	70.1	55.5	45.6089	24660	R1F4.raw	F1.4	56663.2	37298.7	82787.2	45467	143542	61861.7		0	8.854e-07
High	Sequest HT (A8)	Unambiguous	[K].tYFPHFDLSHGSAQVk.[G]	N-Term(TMT6plex); K16(TMT6plex)	2	3	P69905; G3V1N2	P69905; G3V1N2; A0A2R8Y7C0	0	3	0.6439	0	1	1	764.744	2292.22	2292.22	-0.43	-0.00033	HCD (High Energy Collision Dissociation)	MS2	15.3227	41.8	55.5	46.3758	25168	R1F4.raw	F1.4	39537.9	26637.1	57600.6	25037.3	70819.3	44749.9		0	2.445e-06
High	Mascot (A5)	Unambiguous	[K].tYFPHFDLSHGSAQVk.[G]	N-Term(TMT6plex); K16(TMT6plex)	2	3	P69905; G3V1N2	P69905; G3V1N2; A0A2R8Y7C0	0	3	0.9455	0	1	1	764.743	2292.21	2292.22	-1.58	-0.00121	HCD (High Energy Collision Dissociation)	MS2	9.89083	31.7	55.5	41.9344	21071	R1F5.raw	F1.5	27439.2	7185.6	35278	2507.25	91844.3	27907.8		0	5.007e-06
High	Mascot (A5)	Unambiguous	[K].tYFPHFDLSHGSAQVk.[G]	N-Term(TMT6plex); K16(TMT6plex)	2	3	P69905; G3V1N2	P69905; G3V1N2; A0A2R8Y7C0	0	3	1	0	1	1	764.744	2292.22	2292.22	-0.43	-0.00033	HCD (High Energy Collision Dissociation)	MS2	15.3227	41.8	55.5	46.3758	25168	R1F4.raw	F1.4	39537.9	26637.1	57600.6	25037.3	70819.3	44749.9		0	3.908e-05
High	Sequest HT (A8)	Selected	[K].tYFPHFDLSHGSAQVk.[G]	N-Term(TMT6plex); K16(TMT6plex)	2	3	P69905; G3V1N2	P69905; G3V1N2; A0A2R8Y7C0	0	4	0.5806	0	1	1	573.807	2292.21	2292.22	-4.99	-0.00286	HCD (High Energy Collision Dissociation)	MS2	42.1961	13.5	55.5	44.9216	22385	R1F6.raw	F1.6	25397.5	7960.03	22065.9	1231.74	16665	9518.82		0	0.0001619
[K].TYFPHFDLSHGSAQVK.[G]	1xTMT6plex [K16]		FALSE	2	3	14	P69905; G3V1N2	P69905 [42-57]; G3V1N2 [10-25]	0	2063.05	0	147.2	28.9	63.9	27	197.8	135.2	Shared	High	High	High	High	High	High	n/a	High		0		1.419e-06		5.94	K.TYFPHFDLSHGSAQVK.G	[10-25]
Confidence	Identifying Node	PSM Ambiguity	Annotated Sequence	Modifications	# Protein Groups	# Proteins	Master Protein Accessions	Protein Accessions	# Missed Cleavages	Charge	DeltaScore	DeltaCn	Rank	Search Engine Rank	m/z [Da]	MH+ [Da]	Theo. MH+ [Da]	DeltaM [ppm]	Deltam/z [Da]	Activation Type	MS Order	Isolation Interference [%]	Average Reporter S/N	Ion Inject Time [ms]	RT [min]	First Scan	Spectrum File	File ID	Abundance: 126	Abundance: 127	Abundance: 128	Abundance: 129	Abundance: 130	Abundance: 131	Quan Info	Percolator q-Value	Percolator PEP
High	Sequest HT (A8)	Selected	[K].TYFPHFDLSHGSAQVk.[G]	K16(TMT6plex)	2	3	P69905; G3V1N2	P69905; G3V1N2; A0A2R8Y7C0	0	4	0.5414	0	1	1	516.519	2063.05	2063.05	-0.07	-4e-05	HCD (High Energy Collision Dissociation)	MS2	20.4305	84.9	22.66	39.4777	20517	R1F4.raw	F1.4	229712	56741.9	196623	81176.4	505381	217941		0	5.388e-07
High	Sequest HT (A8)	Unambiguous	[K].TYFPHFDLSHGSAQVk.[G]	K16(TMT6plex)	2	3	P69905; G3V1N2	P69905; G3V1N2; A0A2R8Y7C0	0	3	0.6531	0	1	1	688.356	2063.05	2063.05	-0.39	-0.00027	HCD (High Energy Collision Dissociation)	MS2	23.4008	112.7	55.5	39.5241	20549	R1F4.raw	F1.4	103783	55953.3	138553	76179.5	177799	98192.1		0	9.511e-07
High	Sequest HT (A8)	Unambiguous	[K].TYFPHFDLSHGSAQVk.[G]	K16(TMT6plex)	2	3	P69905; G3V1N2	P69905; G3V1N2; A0A2R8Y7C0	0	4	0.6869	0	1	1	516.52	2063.06	2063.05	1.22	0.00063	HCD (High Energy Collision Dissociation)	MS2	2.66831	61.1	7.448	34.3954	18192	R1F2.raw	F1.2	299026		238926	8304.03	1984620	212388		0	1.419e-06
High	Sequest HT (A8)	Unambiguous	[K].TYFPHFDLSHGSAQVk.[G]	K16(TMT6plex)	2	3	P69905; G3V1N2	P69905; G3V1N2; A0A2R8Y7C0	0	4	0.6219	0	1	1	516.519	2063.05	2063.05	0.04	2e-05	HCD (High Energy Collision Dissociation)	MS2	5.9496	62	28.734	33.8826	16041	R1F5.raw	F1.5	123915	29887.4	64646.5	19688.4	426978	66483.3		0	1.963e-06
High	Sequest HT (A8)	Selected	[K].TYFPHFDLSHGSAQVk.[G]	K16(TMT6plex)	2	3	P69905; G3V1N2	P69905; G3V1N2; A0A2R8Y7C0	0	4	0.6508	0	1	1	516.519	2063.06	2063.05	0.63	0.00033	HCD (High Energy Collision Dissociation)	MS2	4.21057	39.9	11.773	34.5556	16455	R1F5.raw	F1.5	124055		116647	5293.21	826612	75856.8		0	4.971e-06
High	Sequest HT (A8)	Unambiguous	[K].TYFPHFDLSHGSAQVk.[G]	K16(TMT6plex)	2	3	P69905; G3V1N2	P69905; G3V1N2; A0A2R8Y7C0	0	4	0.636	0	1	1	516.519	2063.05	2063.05	-0.08	-4e-05	HCD (High Energy Collision Dissociation)	MS2	13.4993	172.4	4.532	35.4501	18741	R1F3.raw	F1.3	8.37172e+06	372227	1.43161e+06	83192.2	1.74571e+06	1.00576e+06		0	6.141e-06
High	Sequest HT (A8)	Selected	[K].TYFPHFDLSHGSAQVk.[G]	K16(TMT6plex)	2	3	P69905; G3V1N2	P69905; G3V1N2; A0A2R8Y7C0	0	4	0.6234	0	1	1	516.519	2063.05	2063.05	-0.07	-4e-05	HCD (High Energy Collision Dissociation)	MS2	14.098	50	54	40.1555	20968	R1F4.raw	F1.4	54688.7	11378	51855.5	22574.3	117181	53245.1		0	6.518e-06
High	Sequest HT (A8)	Unambiguous	[K].TYFPHFDLSHGSAQVk.[G]	K16(TMT6plex)	2	3	P69905; G3V1N2	P69905; G3V1N2; A0A2R8Y7C0	0	3	0.6659	0	1	1	688.357	2063.06	2063.05	0.52	0.00036	HCD (High Energy Collision Dissociation)	MS2	9.79561	22.8	2.935	35.5758	18833	R1F3.raw	F1.3	1.4015e+06	155413	319485	62914.2	325154	280384		0	8.057e-06
High	Sequest HT (A8)	Selected	[K].TYFPHFDLSHGSAQVk.[G]	K16(TMT6plex)	2	3	P69905; G3V1N2	P69905; G3V1N2; A0A2R8Y7C0	0	3	0.7222	0	1	1	688.355	2063.05	2063.05	-2.32	-0.00159	HCD (High Energy Collision Dissociation)	MS2	9.08571	17.2	55.5	34.865	16647	R1F5.raw	F1.5	20771.2	3786.75	13655.7	9915.54	43186.8	10215		0	2.4e-05
High	Sequest HT (A8)	Selected	[K].TYFPHFDLSHGSAQVk.[G]	K16(TMT6plex)	2	3	P69905; G3V1N2	P69905; G3V1N2; A0A2R8Y7C0	0	4	0.5866	0	1	1	516.519	2063.06	2063.05	0.62	0.00032	HCD (High Energy Collision Dissociation)	MS2	4.01208	28.5	54	35.0725	18645	R1F2.raw	F1.2	28167.1	3038.49	20989.1	7127.05	103874	14137		0	2.641e-05
High	Sequest HT (A8)	Selected	[K].TYFPHFDLSHGSAQVk.[G]	K16(TMT6plex)	2	3	P69905; G3V1N2	P69905; G3V1N2; A0A2R8Y7C0	0	4	0.4368	0	1	1	516.518	2063.05	2063.05	-1.36	-0.0007	HCD (High Energy Collision Dissociation)	MS2	42.6491	84.2	55.5	36.3842	19398	R1F3.raw	F1.3	143369	147965	47548.3	16913.2	49194.4	104732		0	0.0001869
High	Sequest HT (A8)	Unambiguous	[K].TYFPHFDLSHGSAQVk.[G]	K16(TMT6plex)	2	3	P69905; G3V1N2	P69905; G3V1N2; A0A2R8Y7C0	0	4	0.4766	0	1	1	516.519	2063.06	2063.05	0.32	0.00017	HCD (High Energy Collision Dissociation)	MS2	37.7466	26	55.5	41.5905	22698	R1F1.raw	F1.1	27340.2	8403.5	24555.8	10630.1	61743.2	22438.1		6.911e-05	0.0002735
High	Sequest HT (A8)	Selected	[K].TYFPHFDLSHGSAQVk.[G]	K16(TMT6plex)	2	3	P69905; G3V1N2	P69905; G3V1N2; A0A2R8Y7C0	0	4	0.5056	0	1	1	516.519	2063.06	2063.05	0.15	8e-05	HCD (High Energy Collision Dissociation)	MS2	17.2787	33.8	55.5	33.7219	17755	R1F2.raw	F1.2	41672.2	13399.3	21535.5	8608.22	100462	16525		6.911e-05	0.0003629
High	Sequest HT (A8)	Selected	[K].TYFPHFDLSHGSAQVk.[G]	K16(TMT6plex)	2	3	P69905; G3V1N2	P69905; G3V1N2; A0A2R8Y7C0	0	2	0.6364	0	1	1	1032.03	2063.05	2063.05	-1.89	-0.00195	HCD (High Energy Collision Dissociation)	MS2	17.0218	5.3	55.5	39.65	20636	R1F4.raw	F1.4	2465.64		9685.53		11778.5	6797.09		6.911e-05	0.0003875
[K].TYFPHFDLSHGSAQVK.[G]			FALSE	2	3	1	P69905; G3V1N2	P69905 [42-57]; G3V1N2 [10-25]	0	1833.89	0							No Quan Labels	High	High	High	High	High	High	n/a	High		6.911e-05		0.0002538		3.83	K.TYFPHFDLSHGSAQVK.G	[10-25]
Confidence	Identifying Node	PSM Ambiguity	Annotated Sequence	Modifications	# Protein Groups	# Proteins	Master Protein Accessions	Protein Accessions	# Missed Cleavages	Charge	DeltaScore	DeltaCn	Rank	Search Engine Rank	m/z [Da]	MH+ [Da]	Theo. MH+ [Da]	DeltaM [ppm]	Deltam/z [Da]	Activation Type	MS Order	Isolation Interference [%]	Average Reporter S/N	Ion Inject Time [ms]	RT [min]	First Scan	Spectrum File	File ID	Abundance: 126	Abundance: 127	Abundance: 128	Abundance: 129	Abundance: 130	Abundance: 131	Quan Info	Percolator q-Value	Percolator PEP
High	Sequest HT (A8)	Unambiguous	[K].TYFPHFDLSHGSAQVK.[G]		2	3	P69905; G3V1N2	P69905; G3V1N2; A0A2R8Y7C0	0	4	0.4282	0	1	1	459.229	1833.89	1833.89	1.52	0.00069	HCD (High Energy Collision Dissociation)	MS2	5.69333	30.5	55.5	29.1953	14376	R1F3.raw	F1.3	37789.6	50264.4	36418	19896.2	19971.2	24480.4	No Quan Labels	6.911e-05	0.0002538
[R].VDPVNFK.[LV]	1xTMT6plex [K7]; 1xTMT6plex [N-Term]		FALSE	2	4	7	P69905; G3V1N2	P69905 [94-100]; G3V1N2 [62-68]	0	1276.77	0	47.6	23.6	57.1	37.3	186.1	248.5	Shared	High	High	High	High	High	High	High	High	0.001253	0.0005346	0.004976	0.003054	32	2.29	R.VDPVNFK.L	[62-68]
Confidence	Identifying Node	PSM Ambiguity	Annotated Sequence	Modifications	# Protein Groups	# Proteins	Master Protein Accessions	Protein Accessions	# Missed Cleavages	Charge	DeltaScore	DeltaCn	Rank	Search Engine Rank	m/z [Da]	MH+ [Da]	Theo. MH+ [Da]	DeltaM [ppm]	Deltam/z [Da]	Activation Type	MS Order	Isolation Interference [%]	Average Reporter S/N	Ion Inject Time [ms]	RT [min]	First Scan	Spectrum File	File ID	Abundance: 126	Abundance: 127	Abundance: 128	Abundance: 129	Abundance: 130	Abundance: 131	Quan Info	Percolator q-Value	Percolator PEP
High	Sequest HT (A8)	Unambiguous	[R].vDPVNFk.[LV]	N-Term(TMT6plex); K7(TMT6plex)	2	4	P69905; G3V1N2	P69905; G3V1N2; A0A2R8Y7C0; P02008	0	2	0.3974	0	1	1	638.886	1276.76	1276.77	-1.67	-0.00107	HCD (High Energy Collision Dissociation)	MS2	15.6125	56.4	55.5	43.4102	23207	R1F4.raw	F1.4	25476.8	6925.9	51673	11887.3	189691	45807.5		0.0005346	0.003054
High	Sequest HT (A8)	Selected	[R].vDPVNFk.[LV]	N-Term(TMT6plex); K7(TMT6plex)	2	4	P69905; G3V1N2	P69905; G3V1N2; A0A2R8Y7C0; P02008	0	2	0.3779	0	1	1	638.886	1276.77	1276.77	-1.01	-0.00064	HCD (High Energy Collision Dissociation)	MS2	37.2721	57.8	55.5	45.3506	25298	R1F1.raw	F1.1	31918.6	3548.68	44190.3	15608.9	199906	52922.5		0.0006118	0.003961
High	Mascot (A5)	Unambiguous	[R].vDPVNFk.[LV]	N-Term(TMT6plex); K7(TMT6plex)	2	4	P69905; G3V1N2	P69905; G3V1N2; A0A2R8Y7C0; P02008	0	2	0.6875	0	1	1	638.886	1276.76	1276.77	-1.67	-0.00107	HCD (High Energy Collision Dissociation)	MS2	15.6125	56.4	55.5	43.4102	23207	R1F4.raw	F1.4	25476.8	6925.9	51673	11887.3	189691	45807.5		0.001253	0.004976
High	Sequest HT (A8)	Unambiguous	[R].vDPVNFk.[LV]	N-Term(TMT6plex); K7(TMT6plex)	2	4	P69905; G3V1N2	P69905; G3V1N2; A0A2R8Y7C0; P02008	0	2	0.4412	0	1	1	638.887	1276.77	1276.77	-0.15	-0.0001	HCD (High Energy Collision Dissociation)	MS2	6.98925	179.1	33.121	44.0856	23612	R1F4.raw	F1.4	64388.9	4987.42	263072	15403.9	1.15248e+06	308282		0.0008966	0.005994
High	Sequest HT (A8)	Selected	[R].vDPVNFk.[LV]	N-Term(TMT6plex); K7(TMT6plex)	2	4	P69905; G3V1N2	P69905; G3V1N2; A0A2R8Y7C0; P02008	0	2	0.3898	0	1	1	638.886	1276.77	1276.77	-0.96	-0.00061	HCD (High Energy Collision Dissociation)	MS2	33.1695	156.2	14.295	40.2653	22133	R1F3.raw	F1.3	1.14169e+06	232588	481579	159541	551773	1.00358e+06		0.001396	0.0161
High	Mascot (A5)	Unambiguous	[R].vDPVNFk.[LV]	N-Term(TMT6plex); K7(TMT6plex)	2	4	P69905; G3V1N2	P69905; G3V1N2; A0A2R8Y7C0; P02008	0	2	0.8276	0	1	1	638.887	1276.77	1276.77	-0.15	-0.0001	HCD (High Energy Collision Dissociation)	MS2	6.98925	179.1	33.121	44.0856	23612	R1F4.raw	F1.4	64388.9	4987.42	263072	15403.9	1.15248e+06	308282		0.001941	0.01656
High	Mascot (A5)	Selected	[R].vDPVNFk.[LV]	N-Term(TMT6plex); K7(TMT6plex)	2	4	P69905; G3V1N2	P69905; G3V1N2; A0A2R8Y7C0; P02008	0	3	1	0	1	1	426.259	1276.76	1276.77	-2.67	-0.00113	HCD (High Energy Collision Dissociation)	MS2	0	26	55.5	43.5333	23281	R1F4.raw	F1.4	7581	2835.27	23199.3	1567.21	91633.3	29444.2		0.002354	0.01988
[R].VDPVNFK.[LV]	1xTMT6plex [K7]		FALSE	2	4	3	P69905; G3V1N2	P69905 [94-100]; G3V1N2 [62-68]	0	1047.6	0	26.9	8.1	61.8	30.6	317.6	154.9	Shared	High	High	High	High	High	High	n/a	High		0.003665		0.04601		2.34	R.VDPVNFK.L	[62-68]
Confidence	Identifying Node	PSM Ambiguity	Annotated Sequence	Modifications	# Protein Groups	# Proteins	Master Protein Accessions	Protein Accessions	# Missed Cleavages	Charge	DeltaScore	DeltaCn	Rank	Search Engine Rank	m/z [Da]	MH+ [Da]	Theo. MH+ [Da]	DeltaM [ppm]	Deltam/z [Da]	Activation Type	MS Order	Isolation Interference [%]	Average Reporter S/N	Ion Inject Time [ms]	RT [min]	First Scan	Spectrum File	File ID	Abundance: 126	Abundance: 127	Abundance: 128	Abundance: 129	Abundance: 130	Abundance: 131	Quan Info	Percolator q-Value	Percolator PEP
High	Sequest HT (A8)	Unambiguous	[R].VDPVNFk.[LV]	K7(TMT6plex)	2	4	P69905; G3V1N2	P69905; G3V1N2; A0A2R8Y7C0; P02008	0	2	0.5	0	1	1	524.305	1047.6	1047.6	-0.41	-0.00022	HCD (High Energy Collision Dissociation)	MS2	4.12413	39.1	5.978	31.143	15546	R1F1.raw	F1.1	156394		288071	30176.9	1.51992e+06	312641		0.003665	0.04601
High	Sequest HT (A8)	Unambiguous	[R].VDPVNFk.[LV]	K7(TMT6plex)	2	4	P69905; G3V1N2	P69905; G3V1N2; A0A2R8Y7C0; P02008	0	2	0.5367	0	1	1	524.306	1047.6	1047.6	1.13	0.00059	HCD (High Energy Collision Dissociation)	MS2	19.4624	89	45.021	24.177	10085	R1F5.raw	F1.5	160455	22336.8	77381.1	27272.4	273953	88730.6		0.005701	0.08647
High	Sequest HT (A8)	Unambiguous	[R].VDPVNFk.[LV]	K7(TMT6plex)	2	4	P69905; G3V1N2	P69905; G3V1N2; A0A2R8Y7C0; P02008	0	2	0.5841	0	1	1	524.305	1047.6	1047.6	-0.25	-0.00013	HCD (High Energy Collision Dissociation)	MS2	12.7984	69.3	54	29.6982	13932	R1F4.raw	F1.4	55292.8	22384.8	118597	29305.6	136821	63114.4		0.01144	0.1679
[K].VADALTNAVAHVDDMPNALSALSDLHAHKLR.[V]	1xTMT6plex [K29]; 1xTMT6plex [N-Term]		FALSE	2	3	2	P69905; G3V1N2	P69905 [63-93]; G3V1N2 [31-61]	1	3724	0	12.7	4.5	113.5	12.1	198.7	258.5	Shared	High	High	High	High	High	High	High	High	0	0	6.285e-06	1.169e-08	48	7.3	K.VADALTNAVAHVDDMPNALSALSDLHAHKLR.V	[31-61]
Confidence	Identifying Node	PSM Ambiguity	Annotated Sequence	Modifications	# Protein Groups	# Proteins	Master Protein Accessions	Protein Accessions	# Missed Cleavages	Charge	DeltaScore	DeltaCn	Rank	Search Engine Rank	m/z [Da]	MH+ [Da]	Theo. MH+ [Da]	DeltaM [ppm]	Deltam/z [Da]	Activation Type	MS Order	Isolation Interference [%]	Average Reporter S/N	Ion Inject Time [ms]	RT [min]	First Scan	Spectrum File	File ID	Abundance: 126	Abundance: 127	Abundance: 128	Abundance: 129	Abundance: 130	Abundance: 131	Quan Info	Percolator q-Value	Percolator PEP
High	Sequest HT (A8)	Unambiguous	[K].vADALTNAVAHVDDMPNALSALSDLHAHkLR.[V]	N-Term(TMT6plex); K29(TMT6plex)	2	3	P69905; G3V1N2	P69905; G3V1N2; A0A2R8Y7C0	1	6	0.6384	0	1	1	621.505	3724	3724	-1.41	-0.00088	HCD (High Energy Collision Dissociation)	MS2	6.25345	60	27.748	75.3439	44847	R1F4.raw	F1.4	40529	5695.85	204631	7869.25	278000	178439		0	1.169e-08
High	Mascot (A5)	Unambiguous	[K].vADALTNAVAHVDDMPNALSALSDLHAHkLR.[V]	N-Term(TMT6plex); K29(TMT6plex)	2	3	P69905; G3V1N2	P69905; G3V1N2; A0A2R8Y7C0	1	6	1	0	1	1	621.505	3724	3724	-1.41	-0.00088	HCD (High Energy Collision Dissociation)	MS2	6.25345	60	27.748	75.3439	44847	R1F4.raw	F1.4	40529	5695.85	204631	7869.25	278000	178439		0	6.285e-06
[K].VADALTNAVAHVDDMPNALSALSDLHAHKLR.[V]	1xTMT6plex [K29]		FALSE	2	3	1	P69905; G3V1N2	P69905 [63-93]; G3V1N2 [31-61]	1	3494.84	0	30.2	7	80.6	38.1	232.9	211.1	Shared	High	High	High	High	High	High	n/a	High		0		1.125e-06		6.55	K.VADALTNAVAHVDDMPNALSALSDLHAHKLR.V	[31-61]
Confidence	Identifying Node	PSM Ambiguity	Annotated Sequence	Modifications	# Protein Groups	# Proteins	Master Protein Accessions	Protein Accessions	# Missed Cleavages	Charge	DeltaScore	DeltaCn	Rank	Search Engine Rank	m/z [Da]	MH+ [Da]	Theo. MH+ [Da]	DeltaM [ppm]	Deltam/z [Da]	Activation Type	MS Order	Isolation Interference [%]	Average Reporter S/N	Ion Inject Time [ms]	RT [min]	First Scan	Spectrum File	File ID	Abundance: 126	Abundance: 127	Abundance: 128	Abundance: 129	Abundance: 130	Abundance: 131	Quan Info	Percolator q-Value	Percolator PEP
High	Sequest HT (A8)	Unambiguous	[K].VADALTNAVAHVDDMPNALSALSDLHAHkLR.[V]	K29(TMT6plex)	2	3	P69905; G3V1N2	P69905; G3V1N2; A0A2R8Y7C0	1	6	0.5282	0	1	1	583.314	3494.85	3494.84	2.72	0.00158	HCD (High Energy Collision Dissociation)	MS2	13.0916	36	55.5	66.1673	38504	R1F4.raw	F1.4	28762.8	2669.33	43431	7421.14	97427.1	43564.7		0	1.125e-06
[K].VADALTNAVAHVDDMPNALSALSDLHAHK.[L]	1xTMT6plex [K29]; 1xTMT6plex [N-Term]		FALSE	2	3	8	P69905; G3V1N2	P69905 [63-91]; G3V1N2 [31-59]	0	3454.82	0	96.4	18.7	67	26.6	251.7	139.6	Shared	High	High	High	High	High	High	High	High	0	0	1.707e-09	4.402e-08	60	5.84	K.VADALTNAVAHVDDMPNALSALSDLHAHK.L	[31-59]
Confidence	Identifying Node	PSM Ambiguity	Annotated Sequence	Modifications	# Protein Groups	# Proteins	Master Protein Accessions	Protein Accessions	# Missed Cleavages	Charge	DeltaScore	DeltaCn	Rank	Search Engine Rank	m/z [Da]	MH+ [Da]	Theo. MH+ [Da]	DeltaM [ppm]	Deltam/z [Da]	Activation Type	MS Order	Isolation Interference [%]	Average Reporter S/N	Ion Inject Time [ms]	RT [min]	First Scan	Spectrum File	File ID	Abundance: 126	Abundance: 127	Abundance: 128	Abundance: 129	Abundance: 130	Abundance: 131	Quan Info	Percolator q-Value	Percolator PEP
High	Sequest HT (A8)	Unambiguous	[K].vADALTNAVAHVDDMPNALSALSDLHAHk.[L]	N-Term(TMT6plex); K29(TMT6plex)	2	3	P69905; G3V1N2	P69905; G3V1N2; A0A2R8Y7C0	0	5	0.6337	0	1	1	691.768	3454.81	3454.82	-1.57	-0.00109	HCD (High Energy Collision Dissociation)	MS2	17.766	29.7	15.064	80.8845	48633	R1F4.raw	F1.4	187772	7309.73	80753.5	12350.4	284364	75606.5		0	6.829e-10
High	Mascot (A5)	Unambiguous	[K].vADALTNAVAHVDDMPNALSALSDLHAHk.[L]	N-Term(TMT6plex); K29(TMT6plex)	2	3	P69905; G3V1N2	P69905; G3V1N2; A0A2R8Y7C0	0	5	0.9833	0	1	1	691.768	3454.81	3454.82	-1.57	-0.00109	HCD (High Energy Collision Dissociation)	MS2	17.766	29.7	15.064	80.8845	48633	R1F4.raw	F1.4	187772	7309.73	80753.5	12350.4	284364	75606.5		0	1.707e-09
High	Sequest HT (A8)	Unambiguous	[K].vADALTNAVAHVDDMPNALSALSDLHAHk.[L]	N-Term(TMT6plex); K29(TMT6plex)	2	3	P69905; G3V1N2	P69905; G3V1N2; A0A2R8Y7C0	0	5	0.5462	0	1	1	691.769	3454.82	3454.82	0.04	3e-05	HCD (High Energy Collision Dissociation)	MS2	24.2689	25.8	55.5	77.6273	48596	R1F3.raw	F1.3	88325.3	15676.7	18859.4	2602.86	17543.4	7843.73		0	4.402e-08
High	Sequest HT (A8)	Unambiguous	[K].vADALTNAVAHVDDMPNALSALSDLHAHk.[L]	N-Term(TMT6plex); K29(TMT6plex)	2	3	P69905; G3V1N2	P69905; G3V1N2; A0A2R8Y7C0	0	6	0.5953	0	1	1	576.641	3454.81	3454.82	-2.02	-0.00116	HCD (High Energy Collision Dissociation)	MS2	0	28.7	55.5	80.9038	48646	R1F4.raw	F1.4	47546.7	1962.48	27863.8	3302.72	69521.7	18151.1		0	1.293e-07
High	Sequest HT (A8)	Unambiguous	[K].vADALTNAVAHVDDMPNALSALSDLHAHk.[L]	N-Term(TMT6plex); K29(TMT6plex)	2	3	P69905; G3V1N2	P69905; G3V1N2; A0A2R8Y7C0	0	5	0.6114	0	1	1	691.768	3454.81	3454.82	-1.9	-0.00131	HCD (High Energy Collision Dissociation)	MS2	71.684	10.8	55.5	77.5175	44124	R1F5.raw	F1.5	18265.6	3728.28	12526.4	1490.72	21549.1	9604		0	2.456e-07
High	Mascot (A5)	Unambiguous	[K].vADALTNAVAHVDDMPNALSALSDLHAHk.[L]	N-Term(TMT6plex); K29(TMT6plex)	2	3	P69905; G3V1N2	P69905; G3V1N2; A0A2R8Y7C0	0	5	1	0	1	1	691.769	3454.82	3454.82	0.04	3e-05	HCD (High Energy Collision Dissociation)	MS2	24.2689	25.8	55.5	77.6273	48596	R1F3.raw	F1.3	88325.3	15676.7	18859.4	2602.86	17543.4	7843.73		0	3.029e-06
High	Mascot (A5)	Unambiguous	[K].vADALTNAVAHVDDMPNALSALSDLHAHk.[L]	N-Term(TMT6plex); K29(TMT6plex)	2	3	P69905; G3V1N2	P69905; G3V1N2; A0A2R8Y7C0	0	6	1	0	1	1	576.641	3454.81	3454.82	-2.02	-0.00116	HCD (High Energy Collision Dissociation)	MS2	0	28.7	55.5	80.9038	48646	R1F4.raw	F1.4	47546.7	1962.48	27863.8	3302.72	69521.7	18151.1		0	4.898e-06
High	Mascot (A5)	Unambiguous	[K].vADALTNAVAHVDDMPNALSALSDLHAHk.[L]	N-Term(TMT6plex); K29(TMT6plex)	2	3	P69905; G3V1N2	P69905; G3V1N2; A0A2R8Y7C0	0	5	0.8889	0	1	1	691.768	3454.81	3454.82	-1.9	-0.00131	HCD (High Energy Collision Dissociation)	MS2	71.684	10.8	55.5	77.5175	44124	R1F5.raw	F1.5	18265.6	3728.28	12526.4	1490.72	21549.1	9604		0	1.161e-05
[K].VADALTNAVAHVDDMPNALSALSDLHAHK.[L]	1xOxidation [M15]; 1xTMT6plex [K29]		FALSE	2	3	1	P69905; G3V1N2	P69905 [63-91]; G3V1N2 [31-59]	0	3241.65	0	193.8	130.8	90.9	69	49.7	65.8	Shared	High	High	High	High	High	High	n/a	High		0		6.671e-06		3.28	K.VADALTNAVAHVDDMPNALSALSDLHAHK.L	[31-59]
Confidence	Identifying Node	PSM Ambiguity	Annotated Sequence	Modifications	# Protein Groups	# Proteins	Master Protein Accessions	Protein Accessions	# Missed Cleavages	Charge	DeltaScore	DeltaCn	Rank	Search Engine Rank	m/z [Da]	MH+ [Da]	Theo. MH+ [Da]	DeltaM [ppm]	Deltam/z [Da]	Activation Type	MS Order	Isolation Interference [%]	Average Reporter S/N	Ion Inject Time [ms]	RT [min]	First Scan	Spectrum File	File ID	Abundance: 126	Abundance: 127	Abundance: 128	Abundance: 129	Abundance: 130	Abundance: 131	Quan Info	Percolator q-Value	Percolator PEP
High	Sequest HT (A8)	Unambiguous	[K].VADALTNAVAHVDDmPNALSALSDLHAHk.[L]	M15(Oxidation); K29(TMT6plex)	2	3	P69905; G3V1N2	P69905; G3V1N2; A0A2R8Y7C0	0	5	0.5403	0	1	1	649.136	3241.65	3241.65	0.52	0.00034	HCD (High Energy Collision Dissociation)	MS2	7.38857	50.2	55.5	67.4836	41390	R1F3.raw	F1.3	167407	44988.4	44477.8	12205.2	18852.4	12325.6		0	2.328e-06
[K].VADALTNAVAHVDDMPNALSALSDLHAHK.[L]	1xTMT6plex [K29]		FALSE	2	3	5	P69905; G3V1N2	P69905 [63-91]; G3V1N2 [31-59]	0	3225.65	0	359.3	27.9	33.8	13.9	66.4	98.6	Shared	High	High	High	High	High	High	n/a	High		0		0.0001406		2.43	K.VADALTNAVAHVDDMPNALSALSDLHAHK.L	[31-59]
Confidence	Identifying Node	PSM Ambiguity	Annotated Sequence	Modifications	# Protein Groups	# Proteins	Master Protein Accessions	Protein Accessions	# Missed Cleavages	Charge	DeltaScore	DeltaCn	Rank	Search Engine Rank	m/z [Da]	MH+ [Da]	Theo. MH+ [Da]	DeltaM [ppm]	Deltam/z [Da]	Activation Type	MS Order	Isolation Interference [%]	Average Reporter S/N	Ion Inject Time [ms]	RT [min]	First Scan	Spectrum File	File ID	Abundance: 126	Abundance: 127	Abundance: 128	Abundance: 129	Abundance: 130	Abundance: 131	Quan Info	Percolator q-Value	Percolator PEP
High	Sequest HT (A8)	Unambiguous	[K].VADALTNAVAHVDDMPNALSALSDLHAHk.[L]	K29(TMT6plex)	2	3	P69905; G3V1N2	P69905; G3V1N2; A0A2R8Y7C0	0	4	0.6595	0	1	1	807.169	3225.65	3225.65	0.61	0.00049	HCD (High Energy Collision Dissociation)	MS2	19.7612	40.4	55.5	70.7016	41650	R1F4.raw	F1.4	77944.5	17979.4	33945.3	20184.7	61474.4	28594.5		0	2.895e-10
High	Sequest HT (A8)	Unambiguous	[K].VADALTNAVAHVDDMPNALSALSDLHAHk.[L]	K29(TMT6plex)	2	3	P69905; G3V1N2	P69905; G3V1N2; A0A2R8Y7C0	0	5	0.573	0	1	1	645.936	3225.65	3225.65	-0.7	-0.00045	HCD (High Energy Collision Dissociation)	MS2	4.18616	50.8	54.799	70.666	41626	R1F4.raw	F1.4	118897	3530.77	25744.6	3884.13	117534	30283.2		0	7.606e-08
High	Sequest HT (A8)	Unambiguous	[K].VADALTNAVAHVDDMPNALSALSDLHAHk.[L]	K29(TMT6plex)	2	3	P69905; G3V1N2	P69905; G3V1N2; A0A2R8Y7C0	0	5	0.6113	0	1	1	645.937	3225.65	3225.65	0.45	0.00029	HCD (High Energy Collision Dissociation)	MS2	2.23934	26.4	2.47	67.4412	41359	R1F3.raw	F1.3	3059475	73688.6	88994.3		66394.1	132893		0	1.428e-07
High	Sequest HT (A8)	Unambiguous	[K].VADALTNAVAHVDDMPNALSALSDLHAHk.[L]	K29(TMT6plex)	2	3	P69905; G3V1N2	P69905; G3V1N2; A0A2R8Y7C0	0	4	0.6639	0	1	1	807.171	3225.66	3225.65	2.75	0.00222	HCD (High Energy Collision Dissociation)	MS2	22.7074	4.9	54	66.9567	40367	R1F2.raw	F1.2	14125.4		5989.61		8919.13			0	2.639e-07
High	Sequest HT (A8)	Selected	[K].VADALTNAVAHVDDMPNALSALSDLHAHk.[L]	K29(TMT6plex)	2	3	P69905; G3V1N2	P69905; G3V1N2; A0A2R8Y7C0	0	4	0.6558	0	1	1	807.168	3225.65	3225.65	-0.95	-0.00076	HCD (High Energy Collision Dissociation)	MS2	0	10.3	54	67.0332	37258	R1F5.raw	F1.5	16625.8	6585.94	20605.6	2030.99	12920.9	3909.84		0	5.754e-07
[K].FLASVSTVLTSKYR.[-]	1xTMT6plex [K12]		FALSE	2	2	1	P69905; G3V1N2	P69905 [129-142]; G3V1N2 [97-110]	1	1801.04	0	54.1	28.5	56.2	60.3	275.2	125.8	Shared	High	High	High	High	High	High	n/a	High		0		0.0001225		3.71	K.FLASVSTVLTSKYR.-	[97-110]
Confidence	Identifying Node	PSM Ambiguity	Annotated Sequence	Modifications	# Protein Groups	# Proteins	Master Protein Accessions	Protein Accessions	# Missed Cleavages	Charge	DeltaScore	DeltaCn	Rank	Search Engine Rank	m/z [Da]	MH+ [Da]	Theo. MH+ [Da]	DeltaM [ppm]	Deltam/z [Da]	Activation Type	MS Order	Isolation Interference [%]	Average Reporter S/N	Ion Inject Time [ms]	RT [min]	First Scan	Spectrum File	File ID	Abundance: 126	Abundance: 127	Abundance: 128	Abundance: 129	Abundance: 130	Abundance: 131	Quan Info	Percolator q-Value	Percolator PEP
High	Sequest HT (A8)	Unambiguous	[K].FLASVSTVLTSkYR.[-]	K12(TMT6plex)	2	2	P69905; G3V1N2	P69905; G3V1N2	1	3	0.4987	0	1	1	601.02	1801.04	1801.04	1.24	0.00074	HCD (High Energy Collision Dissociation)	MS2	32.7678	29.3	55.5	44.5938	22787	R1F5.raw	F1.5	36820.4	7742.11	21682.3	8405.21	82367.8	18576.1		0	0.0001225
[K].FLASVSTVLTSK.[Y]	1xTMT6plex [K12]; 1xTMT6plex [N-Term]		FALSE	2	2	2	P69905; G3V1N2	P69905 [129-140]; G3V1N2 [97-108]	0	1711.04	0	111.2	20.3	43.3	35.5	206.8	183.1	Shared	High	Not Found	High	Not Found	High	High	High	High	0.0004427	0.0001762	0.002075	0.0009556	45	2.55	K.FLASVSTVLTSK.Y	[97-108]
Confidence	Identifying Node	PSM Ambiguity	Annotated Sequence	Modifications	# Protein Groups	# Proteins	Master Protein Accessions	Protein Accessions	# Missed Cleavages	Charge	DeltaScore	DeltaCn	Rank	Search Engine Rank	m/z [Da]	MH+ [Da]	Theo. MH+ [Da]	DeltaM [ppm]	Deltam/z [Da]	Activation Type	MS Order	Isolation Interference [%]	Average Reporter S/N	Ion Inject Time [ms]	RT [min]	First Scan	Spectrum File	File ID	Abundance: 126	Abundance: 127	Abundance: 128	Abundance: 129	Abundance: 130	Abundance: 131	Quan Info	Percolator q-Value	Percolator PEP
High	Mascot (A5)	Selected	[K].fLASVSTVLTSk.[Y]	N-Term(TMT6plex); K12(TMT6plex)	2	2	P69905; G3V1N2	P69905; G3V1N2	0	3	0.9111	0	1	1	571.018	1711.04	1711.04	0.02	1e-05	HCD (High Energy Collision Dissociation)	MS2	30.8739	4	55.5	78.5032	43915	R1F6.raw	F1.6	17076.7		2806.81		3634.47			0.0004427	0.002075
High	Mascot (A5)	Selected	[K].fLASVSTVLTSk.[Y]	N-Term(TMT6plex); K12(TMT6plex)	2	2	P69905; G3V1N2	P69905; G3V1N2	0	3	0.8387	0	1	1	571.018	1711.04	1711.04	0.17	0.0001	HCD (High Energy Collision Dissociation)	MS2	0	6.3	55.5	75.9054	43080	R1F5.raw	F1.5	8767.85		2891.73		17498.6	9231.48		0.001428	0.005959
[K].FLASVSTVLTSK.[Y]	1xTMT6plex [K12]		FALSE	2	2	3	P69905; G3V1N2	P69905 [129-140]; G3V1N2 [97-108]	0	1481.88	0	42.9	72.4	62.1	120.5	182.1	120.1	Shared	High	High	High	High	High	High	n/a	High		0		0.0001301		3.18	K.FLASVSTVLTSK.Y	[97-108]
Confidence	Identifying Node	PSM Ambiguity	Annotated Sequence	Modifications	# Protein Groups	# Proteins	Master Protein Accessions	Protein Accessions	# Missed Cleavages	Charge	DeltaScore	DeltaCn	Rank	Search Engine Rank	m/z [Da]	MH+ [Da]	Theo. MH+ [Da]	DeltaM [ppm]	Deltam/z [Da]	Activation Type	MS Order	Isolation Interference [%]	Average Reporter S/N	Ion Inject Time [ms]	RT [min]	First Scan	Spectrum File	File ID	Abundance: 126	Abundance: 127	Abundance: 128	Abundance: 129	Abundance: 130	Abundance: 131	Quan Info	Percolator q-Value	Percolator PEP
High	Sequest HT (A8)	Selected	[K].FLASVSTVLTSk.[Y]	K12(TMT6plex)	2	2	P69905; G3V1N2	P69905; G3V1N2	0	2	0.695	0	1	1	741.443	1481.88	1481.88	0.18	0.00013	HCD (High Energy Collision Dissociation)	MS2	6.96949	47.8	44.602	50.7057	26638	R1F5.raw	F1.5	101163	15943.1	48898.4	9343.53	142980	39157.9		0	0.0001301
High	Sequest HT (A8)	Selected	[K].FLASVSTVLTSk.[Y]	K12(TMT6plex)	2	2	P69905; G3V1N2	P69905; G3V1N2	0	2	0.7119	0	1	1	741.443	1481.88	1481.88	0.76	0.00057	HCD (High Energy Collision Dissociation)	MS2	19.0051	116.4	54	56.4679	31905	R1F4.raw	F1.4	65225.7	66170.7	107485	117330	291484	96992		6.911e-05	0.0001929
High	Sequest HT (A8)	Unambiguous	[K].FLASVSTVLTSk.[Y]	K12(TMT6plex)	2	2	P69905; G3V1N2	P69905; G3V1N2	0	2	0.6484	0	1	1	741.444	1481.88	1481.88	1.94	0.00144	HCD (High Energy Collision Dissociation)	MS2	35.5815	45.7	55.5	54.436	28289	R1F6.raw	F1.6	80779.6	84002.4	46308	15602.7	26917.6	14026		6.911e-05	0.000197
[K].KVADALTNAVAHVDDMPNALSALSDLHAHK.[L]	2xTMT6plex [K1; K30]; 1xTMT6plex [N-Term]		FALSE	2	3	3	P69905; G3V1N2	P69905 [62-91]; G3V1N2 [30-59]	1	3812.07	0	66.4	47.2	63	55.2	207.3	160.9	Shared	High	High	High	High	High	High	High	n/a	0		5.433e-06		48		K.KVADALTNAVAHVDDMPNALSALSDLHAHK.L	[30-59]
Confidence	Identifying Node	PSM Ambiguity	Annotated Sequence	Modifications	# Protein Groups	# Proteins	Master Protein Accessions	Protein Accessions	# Missed Cleavages	Charge	DeltaScore	DeltaCn	Rank	Search Engine Rank	m/z [Da]	MH+ [Da]	Theo. MH+ [Da]	DeltaM [ppm]	Deltam/z [Da]	Activation Type	MS Order	Isolation Interference [%]	Average Reporter S/N	Ion Inject Time [ms]	RT [min]	First Scan	Spectrum File	File ID	Abundance: 126	Abundance: 127	Abundance: 128	Abundance: 129	Abundance: 130	Abundance: 131	Quan Info	Percolator q-Value	Percolator PEP
High	Mascot (A5)	Selected	[K].kVADALTNAVAHVDDMPNALSALSDLHAHk.[L]	N-Term(TMT6plex); K1(TMT6plex); K30(TMT6plex)	2	3	P69905; G3V1N2	P69905; G3V1N2; A0A2R8Y7C0	1	6	1	0	1	1	636.185	3812.07	3812.07	0.27	0.00017	HCD (High Energy Collision Dissociation)	MS2	5.66356	55.3	54	76.4093	45597	R1F4.raw	F1.4	69293.7	3300.11	48737.5	7209.88	169147	46402.1		0	1.323e-08
High	Mascot (A5)	Selected	[K].kVADALTNAVAHVDDMPNALSALSDLHAHk.[L]	N-Term(TMT6plex); K1(TMT6plex); K30(TMT6plex)	2	3	P69905; G3V1N2	P69905; G3V1N2; A0A2R8Y7C0	1	6	1	0	1	1	636.187	3812.08	3812.07	2.68	0.00171	HCD (High Energy Collision Dissociation)	MS2	6.17816	25.3	55.5	75.1531	41724	R1F6.raw	F1.6	82581.7	19333.7	18966.7	2675.43	20863.7	10556.1		0	5.47e-07
High	Mascot (A5)	Selected	[K].kVADALTNAVAHVDDMPNALSALSDLHAHk.[L]	N-Term(TMT6plex); K1(TMT6plex); K30(TMT6plex)	2	3	P69905; G3V1N2	P69905; G3V1N2; A0A2R8Y7C0	1	5	1	0	1	1	763.221	3812.08	3812.07	0.75	0.00057	HCD (High Energy Collision Dissociation)	MS2	27.3796	39.4	55.5	76.5522	45694	R1F4.raw	F1.4	38634	31263.8	34703.5	22588.3	71519.8	43195.4		0	5.433e-06
[K].KVADALTNAVAHVDDMPNALSALSDLHAHK.[L]	1xOxidation [M16]; TMT6plex [K]; 1xTMT6plex [N-Term]		FALSE	2	3	2	P69905; G3V1N2	P69905 [62-91]; G3V1N2 [30-59]	1	3598.91	0	118.3	25.7	51.1	76.4	208.4	120.1	Shared	High	High	High	High	High	High	n/a	High		0		8.52e-07		6.03	K.KVADALTNAVAHVDDMPNALSALSDLHAHK.L	[30-59]
Confidence	Identifying Node	PSM Ambiguity	Annotated Sequence	Modifications	# Protein Groups	# Proteins	Master Protein Accessions	Protein Accessions	# Missed Cleavages	Charge	DeltaScore	DeltaCn	Rank	Search Engine Rank	m/z [Da]	MH+ [Da]	Theo. MH+ [Da]	DeltaM [ppm]	Deltam/z [Da]	Activation Type	MS Order	Isolation Interference [%]	Average Reporter S/N	Ion Inject Time [ms]	RT [min]	First Scan	Spectrum File	File ID	Abundance: 126	Abundance: 127	Abundance: 128	Abundance: 129	Abundance: 130	Abundance: 131	Quan Info	Percolator q-Value	Percolator PEP
High	Sequest HT (A8)	Unambiguous	[K].kVADALTNAVAHVDDmPNALSALSDLHAHk.[L]	K1(TMT6plex); M16(Oxidation); K30(TMT6plex)	2	3	P69905; G3V1N2	P69905; G3V1N2; A0A2R8Y7C0	1	6	0.6153	0	1	2	600.656	3598.9	3598.91	-1.39	-0.00083	HCD (High Energy Collision Dissociation)	MS2	2.25691	51	55.5	57.0983	32331	R1F4.raw	F1.4	122742	10637	29999.6	16231.5	95013.3	27032.8		0	8.52e-07
High	Sequest HT (A8)	Unambiguous	[K].kVADALTNAVAHVDDmPNALSALSDLHAHk.[L]	N-Term(TMT6plex); M16(Oxidation); K30(TMT6plex)	2	3	P69905; G3V1N2	P69905; G3V1N2; A0A2R8Y7C0	1	6	0.6153	0	1	1	600.656	3598.9	3598.91	-1.39	-0.00083	HCD (High Energy Collision Dissociation)	MS2	2.25691	51	55.5	57.0983	32331	R1F4.raw	F1.4	122742	10637	29999.6	16231.5	95013.3	27032.8		0	8.52e-07
[K].KVADALTNAVAHVDDMPNALSALSDLHAHK.[L]	TMT6plex [K]; 1xTMT6plex [N-Term]		FALSE	2	3	8	P69905; G3V1N2	P69905 [62-91]; G3V1N2 [30-59]	1	3582.91	0	194.2	34.4	56.1	45	167.7	102.7	Shared	High	High	High	High	High	High	n/a	High		0		4.441e-09		9.32	K.KVADALTNAVAHVDDMPNALSALSDLHAHK.L	[30-59]
Confidence	Identifying Node	PSM Ambiguity	Annotated Sequence	Modifications	# Protein Groups	# Proteins	Master Protein Accessions	Protein Accessions	# Missed Cleavages	Charge	DeltaScore	DeltaCn	Rank	Search Engine Rank	m/z [Da]	MH+ [Da]	Theo. MH+ [Da]	DeltaM [ppm]	Deltam/z [Da]	Activation Type	MS Order	Isolation Interference [%]	Average Reporter S/N	Ion Inject Time [ms]	RT [min]	First Scan	Spectrum File	File ID	Abundance: 126	Abundance: 127	Abundance: 128	Abundance: 129	Abundance: 130	Abundance: 131	Quan Info	Percolator q-Value	Percolator PEP
High	Sequest HT (A8)	Unambiguous	[K].kVADALTNAVAHVDDMPNALSALSDLHAHk.[L]	K1(TMT6plex); K30(TMT6plex)	2	3	P69905; G3V1N2	P69905; G3V1N2; A0A2R8Y7C0	1	5	0.6858	0	1	1	717.392	3582.93	3582.91	6.07	0.00435	HCD (High Energy Collision Dissociation)	MS2	35.8806	63.4	55.5	65.0674	39658	R1F3.raw	F1.3	184182	43744.5	63591.1	15124.5	52688.3	23968.7		0	1.715e-12
High	Sequest HT (A8)	Unambiguous	[K].kVADALTNAVAHVDDMPNALSALSDLHAHk.[L]	N-Term(TMT6plex); K30(TMT6plex)	2	3	P69905; G3V1N2	P69905; G3V1N2; A0A2R8Y7C0	1	5	0.6858	0	1	2	717.392	3582.93	3582.91	6.07	0.00435	HCD (High Energy Collision Dissociation)	MS2	35.8806	63.4	55.5	65.0674	39658	R1F3.raw	F1.3	184182	43744.5	63591.1	15124.5	52688.3	23968.7		0	1.715e-12
High	Sequest HT (A8)	Unambiguous	[K].kVADALTNAVAHVDDMPNALSALSDLHAHk.[L]	N-Term(TMT6plex); K30(TMT6plex)	2	3	P69905; G3V1N2	P69905; G3V1N2; A0A2R8Y7C0	1	5	0.686	0	1	1	717.386	3582.9	3582.91	-2.21	-0.00158	HCD (High Energy Collision Dissociation)	MS2	37.2236	51.5	51.082	67.9629	39759	R1F4.raw	F1.4	71094.4	22785.5	44947.3	37826.5	107538	42197.6		0	2.03e-11
High	Sequest HT (A8)	Unambiguous	[K].kVADALTNAVAHVDDMPNALSALSDLHAHk.[L]	K1(TMT6plex); K30(TMT6plex)	2	3	P69905; G3V1N2	P69905; G3V1N2; A0A2R8Y7C0	1	5	0.686	0	1	2	717.386	3582.9	3582.91	-2.21	-0.00158	HCD (High Energy Collision Dissociation)	MS2	37.2236	51.5	51.082	67.9629	39759	R1F4.raw	F1.4	71094.4	22785.5	44947.3	37826.5	107538	42197.6		0	2.03e-11
High	Sequest HT (A8)	Unambiguous	[K].kVADALTNAVAHVDDMPNALSALSDLHAHk.[L]	N-Term(TMT6plex); K30(TMT6plex)	2	3	P69905; G3V1N2	P69905; G3V1N2; A0A2R8Y7C0	1	6	0.7017	0	1	1	597.992	3582.92	3582.91	1.42	0.00085	HCD (High Energy Collision Dissociation)	MS2	2.17355	102.7	55.5	65.0388	39638	R1F3.raw	F1.3	549331	14932.9	23809	1933.7	21341	16016.8		0	4.441e-09
High	Sequest HT (A8)	Unambiguous	[K].kVADALTNAVAHVDDMPNALSALSDLHAHk.[L]	K1(TMT6plex); K30(TMT6plex)	2	3	P69905; G3V1N2	P69905; G3V1N2; A0A2R8Y7C0	1	6	0.7017	0	1	2	597.992	3582.92	3582.91	1.42	0.00085	HCD (High Energy Collision Dissociation)	MS2	2.17355	102.7	55.5	65.0388	39638	R1F3.raw	F1.3	549331	14932.9	23809	1933.7	21341	16016.8		0	4.441e-09
High	Sequest HT (A8)	Unambiguous	[K].kVADALTNAVAHVDDMPNALSALSDLHAHk.[L]	N-Term(TMT6plex); K30(TMT6plex)	2	3	P69905; G3V1N2	P69905; G3V1N2; A0A2R8Y7C0	1	6	0.703	0	1	1	597.991	3582.91	3582.91	0.34	0.0002	HCD (High Energy Collision Dissociation)	MS2	4.13502	29	14.194	67.4899	39433	R1F4.raw	F1.4	350926		56611.4		256910	50290		0	9.29e-08
High	Sequest HT (A8)	Unambiguous	[K].kVADALTNAVAHVDDMPNALSALSDLHAHk.[L]	K1(TMT6plex); K30(TMT6plex)	2	3	P69905; G3V1N2	P69905; G3V1N2; A0A2R8Y7C0	1	6	0.703	0	1	2	597.991	3582.91	3582.91	0.34	0.0002	HCD (High Energy Collision Dissociation)	MS2	4.13502	29	14.194	67.4899	39433	R1F4.raw	F1.4	350926		56611.4		256910	50290		0	9.29e-08
[K].LLSHCLLVTLAAHLPAEFTPAVHASLDK.[F]	1xCarbamidomethyl [C5]; 1xTMT6plex [K28]		FALSE	2	2	6	P69905; G3V1N2	P69905 [101-128]; G3V1N2 [69-96]	0	3253.8	0	84.6	51.3	62.4	64	200.1	137.7	Shared	High	High	High	High	High	High	n/a	High		0		2.31e-08		7.11	K.LLSHCLLVTLAAHLPAEFTPAVHASLDK.F	[69-96]
Confidence	Identifying Node	PSM Ambiguity	Annotated Sequence	Modifications	# Protein Groups	# Proteins	Master Protein Accessions	Protein Accessions	# Missed Cleavages	Charge	DeltaScore	DeltaCn	Rank	Search Engine Rank	m/z [Da]	MH+ [Da]	Theo. MH+ [Da]	DeltaM [ppm]	Deltam/z [Da]	Activation Type	MS Order	Isolation Interference [%]	Average Reporter S/N	Ion Inject Time [ms]	RT [min]	First Scan	Spectrum File	File ID	Abundance: 126	Abundance: 127	Abundance: 128	Abundance: 129	Abundance: 130	Abundance: 131	Quan Info	Percolator q-Value	Percolator PEP
High	Sequest HT (A8)	Unambiguous	[K].LLSHcLLVTLAAHLPAEFTPAVHASLDk.[F]	C5(Carbamidomethyl); K28(TMT6plex)	2	2	P69905; G3V1N2	P69905; G3V1N2	0	5	0.5371	0	1	1	651.564	3253.79	3253.8	-1.82	-0.00118	HCD (High Energy Collision Dissociation)	MS2	2.19282	41.2	55.5	75.3671	41870	R1F6.raw	F1.6	151550	24975.8	22570	7350.8	26592.5	10087.2		0	6.491e-10
High	Sequest HT (A8)	Unambiguous	[K].LLSHcLLVTLAAHLPAEFTPAVHASLDk.[F]	C5(Carbamidomethyl); K28(TMT6plex)	2	2	P69905; G3V1N2	P69905; G3V1N2	0	4	0.6096	0	1	1	814.204	3253.79	3253.8	-1.05	-0.00085	HCD (High Energy Collision Dissociation)	MS2	29.4307	28.4	55.5	75.3312	41845	R1F6.raw	F1.6	47150.4	22814.8	34859.7	15327.4	28577.7	19134.9		0	1.117e-09
High	Sequest HT (A8)	Unambiguous	[K].LLSHcLLVTLAAHLPAEFTPAVHASLDk.[F]	C5(Carbamidomethyl); K28(TMT6plex)	2	2	P69905; G3V1N2	P69905; G3V1N2	0	5	0.6342	0	1	1	651.565	3253.8	3253.8	-0.27	-0.00017	HCD (High Energy Collision Dissociation)	MS2	0	28.8	20.501	77.1444	46092	R1F4.raw	F1.4	113859	10518.8	43638.4	14571.7	231506	45892.1		0	6.238e-09
High	Sequest HT (A8)	Selected	[K].LLSHcLLVTLAAHLPAEFTPAVHASLDk.[F]	C5(Carbamidomethyl); K28(TMT6plex)	2	2	P69905; G3V1N2	P69905; G3V1N2	0	4	0.5752	0	1	1	814.203	3253.79	3253.8	-2.02	-0.00165	HCD (High Energy Collision Dissociation)	MS2	12.5635	52.5	55.5	77.0852	46051	R1F4.raw	F1.4	66840.8	31004.9	46119.7	24693.7	105126	42602.5		0	2.31e-08
High	Sequest HT (A8)	Unambiguous	[K].LLSHcLLVTLAAHLPAEFTPAVHASLDk.[F]	C5(Carbamidomethyl); K28(TMT6plex)	2	2	P69905; G3V1N2	P69905; G3V1N2	0	5	0.4758	0	1	1	651.565	3253.8	3253.8	-0.46	-0.0003	HCD (High Energy Collision Dissociation)	MS2	0	11.8	55.5	73.1843	41273	R1F5.raw	F1.5	19787.2	3117.36	13314.9	1455.34	27693.7	4513.19		0	3.902e-06
High	Sequest HT (A8)	Unambiguous	[K].LLSHcLLVTLAAHLPAEFTPAVHASLDk.[F]	C5(Carbamidomethyl); K28(TMT6plex)	2	2	P69905; G3V1N2	P69905; G3V1N2	0	4	0.5962	0	1	1	814.206	3253.8	3253.8	2.15	0.00175	HCD (High Energy Collision Dissociation)	MS2	31.1219	14.8	55.5	73.2189	41297	R1F5.raw	F1.5	21133	9019.85	15047.5	1740.56	17574.7	26167		0	1.211e-05
[K].LLSHCLLVTLAAHLPAEFTPAVHASLDK.[F]	1xCarbamidomethyl [C5]		FALSE	2	2	2	P69905; G3V1N2	P69905 [101-128]; G3V1N2 [69-96]	0	3024.63	0							No Quan Labels	High	High	High	High	High	High	n/a	High		0		8.89e-07		5.02	K.LLSHCLLVTLAAHLPAEFTPAVHASLDK.F	[69-96]
Confidence	Identifying Node	PSM Ambiguity	Annotated Sequence	Modifications	# Protein Groups	# Proteins	Master Protein Accessions	Protein Accessions	# Missed Cleavages	Charge	DeltaScore	DeltaCn	Rank	Search Engine Rank	m/z [Da]	MH+ [Da]	Theo. MH+ [Da]	DeltaM [ppm]	Deltam/z [Da]	Activation Type	MS Order	Isolation Interference [%]	Average Reporter S/N	Ion Inject Time [ms]	RT [min]	First Scan	Spectrum File	File ID	Abundance: 126	Abundance: 127	Abundance: 128	Abundance: 129	Abundance: 130	Abundance: 131	Quan Info	Percolator q-Value	Percolator PEP
High	Sequest HT (A8)	Unambiguous	[K].LLSHcLLVTLAAHLPAEFTPAVHASLDK.[F]	C5(Carbamidomethyl)	2	2	P69905; G3V1N2	P69905; G3V1N2	0	4	0.6514	0	1	1	756.915	3024.64	3024.63	1.17	0.00088	HCD (High Energy Collision Dissociation)	MS2	0	11.6	54	70.2767	39368	R1F5.raw	F1.5	11411.2	9966.85	21715.7	2387.54	22550.4	3335.44	No Quan Labels	0	8.89e-07
High	Sequest HT (A8)	Unambiguous	[K].LLSHcLLVTLAAHLPAEFTPAVHASLDK.[F]	C5(Carbamidomethyl)	2	2	P69905; G3V1N2	P69905; G3V1N2	0	5	0.3892	0	1	1	605.733	3024.63	3024.63	0.25	0.00015	HCD (High Energy Collision Dissociation)	MS2	0	7.7	55.5	70.3526	39417	R1F5.raw	F1.5	12034.1	1545.46	14595.1	2418.06	12444.5	1996.21	No Quan Labels	0	1.531e-06
[M].FLSFPTTK.[T]	1xTMT6plex [K8]; 1xTMT6plex [N-Term]		FALSE	1	1	2	G3V1N2	G3V1N2 [2-9]	0	1398.84	0	26.9	31.6	63.8	46.1	107.2	324.4		High	High	High	High	High	High	High	n/a	0.001253		0.005409		32		M.FLSFPTTK.T	[2-9]
Confidence	Identifying Node	PSM Ambiguity	Annotated Sequence	Modifications	# Protein Groups	# Proteins	Master Protein Accessions	Protein Accessions	# Missed Cleavages	Charge	DeltaScore	DeltaCn	Rank	Search Engine Rank	m/z [Da]	MH+ [Da]	Theo. MH+ [Da]	DeltaM [ppm]	Deltam/z [Da]	Activation Type	MS Order	Isolation Interference [%]	Average Reporter S/N	Ion Inject Time [ms]	RT [min]	First Scan	Spectrum File	File ID	Abundance: 126	Abundance: 127	Abundance: 128	Abundance: 129	Abundance: 130	Abundance: 131	Quan Info	Percolator q-Value	Percolator PEP
High	Mascot (A5)	Selected	[M].fLSFPTTk.[T]	N-Term(TMT6plex); K8(TMT6plex)	1	1	G3V1N2	G3V1N2	0	2	0.7812	0	1	1	699.927	1398.85	1398.84	4.57	0.00319	HCD (High Energy Collision Dissociation)	MS2	37.6216	43.6	55.5	59.9955	32615	R1F5.raw	F1.5	38827.9	20587.6	54554.6	12618.7	109994	24028.3		0.001253	0.005409
High	Mascot (A5)	Selected	[M].fLSFPTTk.[T]	N-Term(TMT6plex); K8(TMT6plex)	1	1	G3V1N2	G3V1N2	0	2	0.931	0	1	1	699.925	1398.84	1398.84	1.99	0.00139	HCD (High Energy Collision Dissociation)	MS2	28.1803	72	54	63.0101	33754	R1F6.raw	F1.6	55876.7	23718.9	72568.5	20590.4	55825.2	223561		0.003544	0.03285
P69905	Hemoglobin subunit alpha OS=Homo sapiens OX=9606 GN=HBA1 PE=1 SV=2	0	FALSE	330.695	99	19	210	6	1	142	15.2	8.68	1579	672.61	12	18	25	76.8	24.4	68.4	36.2	219	175.2	3.49265e+07	1.10881e+07	3.11081e+07	1.64571e+07	9.96248e+07	7.96941e+07	3.49265e+07	4.41412e+06	1.762e+07	3.36893e+06	4.37913e+07	1.72835e+07
Annotated Sequence	Modifications	Modifications in Master Proteins	Contaminant	# Protein Groups	# Proteins	# PSMs	Master Protein Accessions	Positions in Master Proteins	# Missed Cleavages	Theo. MH+ [Da]	# Razor Quan Results	Abundances (Grouped): F1, 126	Abundances (Grouped): F1, 127	Abundances (Grouped): F1, 128	Abundances (Grouped): F1, 129	Abundances (Grouped): F1, 130	Abundances (Grouped): F1, 131	Quan Info	Found in Sample: [S1] F1: 126, Sample	Found in Sample: [S2] F1: 127, Sample	Found in Sample: [S3] F1: 128, Sample	Found in Sample: [S4] F1: 129, Sample	Found in Sample: [S5] F1: 130, Sample	Found in Sample: [S6] F1: 131, Sample	Confidence (by Search Engine): Mascot	Confidence (by Search Engine): Sequest HT	Percolator q-Value (by Search Engine): Mascot	Percolator q-Value (by Search Engine): Sequest HT	Percolator PEP (by Search Engine): Mascot	Percolator PEP (by Search Engine): Sequest HT	Ions Score (by Search Engine): Mascot	XCorr (by Search Engine): Sequest HT	Sequence in Protein	Positions in Protein	Peptide Group Modifications in Protein
[K].LRVDPVNFK.[LV]	1xTMT6plex [K9]; 1xTMT6plex [N-Term]		FALSE	2	3	4	P69905; G3V1N2	P69905 [92-100]; G3V1N2 [60-68]	1	1545.95	0	26	80.5	49	29.7	275.5	139.4	Shared	High	High	High	High	High	High	High	High	0	0.0004523	0.0004267	0.002202	31	2.58	K.LRVDPVNFK.L	[92-100]
Confidence	Identifying Node	PSM Ambiguity	Annotated Sequence	Modifications	# Protein Groups	# Proteins	Master Protein Accessions	Protein Accessions	# Missed Cleavages	Charge	DeltaScore	DeltaCn	Rank	Search Engine Rank	m/z [Da]	MH+ [Da]	Theo. MH+ [Da]	DeltaM [ppm]	Deltam/z [Da]	Activation Type	MS Order	Isolation Interference [%]	Average Reporter S/N	Ion Inject Time [ms]	RT [min]	First Scan	Spectrum File	File ID	Abundance: 126	Abundance: 127	Abundance: 128	Abundance: 129	Abundance: 130	Abundance: 131	Quan Info	Percolator q-Value	Percolator PEP
High	Mascot (A5)	Selected	[K].lRVDPVNFk.[LV]	N-Term(TMT6plex); K9(TMT6plex)	2	3	P69905; G3V1N2	P69905; G3V1N2; A0A2R8Y7C0	1	4	1	0	1	1	387.243	1545.95	1545.95	-1.49	-0.00058	HCD (High Energy Collision Dissociation)	MS2	7.21119	90.3	55.5	42.4699	22533	R1F4.raw	F1.4	21500.2		53792.8	4110.28	403698	68158.2		0	0.0004267
High	Sequest HT (A8)	Selected	[K].lRVDPVNFk.[LV]	N-Term(TMT6plex); K9(TMT6plex)	2	3	P69905; G3V1N2	P69905; G3V1N2; A0A2R8Y7C0	1	3	0.4296	0	1	1	515.989	1545.95	1545.95	-0.07	-4e-05	HCD (High Energy Collision Dissociation)	MS2	19.886	124.8	55.5	36.3564	17588	R1F5.raw	F1.5	151334	9592.84	88645.4	11147.7	376206	116749		0.0007437	0.004611
High	Sequest HT (A8)	Unambiguous	[K].lRVDPVNFk.[LV]	N-Term(TMT6plex); K9(TMT6plex)	2	3	P69905; G3V1N2	P69905; G3V1N2; A0A2R8Y7C0	1	2	0.3152	0	1	1	773.477	1545.95	1545.95	-2.65	-0.00205	HCD (High Energy Collision Dissociation)	MS2	25.6545	152.5	55.5	42.3449	22448	R1F4.raw	F1.4	61789.3	279971	107963	39598.8	313733	87989.2		0.002466	0.02696
High	Mascot (A5)	Unambiguous	[K].lRVDPVNFk.[LV]	N-Term(TMT6plex); K9(TMT6plex)	2	3	P69905; G3V1N2	P69905; G3V1N2; A0A2R8Y7C0	1	2	1	0	1	1	773.477	1545.95	1545.95	-2.65	-0.00205	HCD (High Energy Collision Dissociation)	MS2	25.6545	152.5	55.5	42.3449	22448	R1F4.raw	F1.4	61789.3	279971	107963	39598.8	313733	87989.2		0.004431	0.04956
[K].LRVDPVNFK.[LV]	1xTMT6plex [K9]		FALSE	2	3	6	P69905; G3V1N2	P69905 [92-100]; G3V1N2 [60-68]	1	1316.79	0	93.3	30.7	58.7	69.9	249.6	97.9	Shared	High	High	High	High	High	High	n/a	High		0.0009322		0.006198		2.63	K.LRVDPVNFK.L	[92-100]
Confidence	Identifying Node	PSM Ambiguity	Annotated Sequence	Modifications	# Protein Groups	# Proteins	Master Protein Accessions	Protein Accessions	# Missed Cleavages	Charge	DeltaScore	DeltaCn	Rank	Search Engine Rank	m/z [Da]	MH+ [Da]	Theo. MH+ [Da]	DeltaM [ppm]	Deltam/z [Da]	Activation Type	MS Order	Isolation Interference [%]	Average Reporter S/N	Ion Inject Time [ms]	RT [min]	First Scan	Spectrum File	File ID	Abundance: 126	Abundance: 127	Abundance: 128	Abundance: 129	Abundance: 130	Abundance: 131	Quan Info	Percolator q-Value	Percolator PEP
High	Sequest HT (A8)	Selected	[K].LRVDPVNFk.[LV]	K9(TMT6plex)	2	3	P69905; G3V1N2	P69905; G3V1N2; A0A2R8Y7C0	1	3	0.5836	0	1	1	439.601	1316.79	1316.79	-0.52	-0.00023	HCD (High Energy Collision Dissociation)	MS2	42.9921	193.8	43.932	30.6884	14529	R1F4.raw	F1.4	167341	26672.2	133481	30114.8	1.01533e+06	144026		0.001064	0.009029
High	Sequest HT (A8)	Unambiguous	[K].LRVDPVNFk.[LV]	K9(TMT6plex)	2	3	P69905; G3V1N2	P69905; G3V1N2; A0A2R8Y7C0	1	3	0.6097	0	1	1	439.601	1316.79	1316.79	-0.61	-0.00027	HCD (High Energy Collision Dissociation)	MS2	16.022	97.5	55.5	24.7447	10439	R1F5.raw	F1.5	113869	3015.7	55555	11877.6	348863	42021.6		0.001191	0.01249
High	Sequest HT (A8)	Unambiguous	[K].LRVDPVNFk.[LV]	K9(TMT6plex)	2	3	P69905; G3V1N2	P69905; G3V1N2; A0A2R8Y7C0	1	3	0.6556	0	1	1	439.601	1316.79	1316.79	-0.78	-0.00034	HCD (High Energy Collision Dissociation)	MS2	3.47035	268.6	55.5	27.2078	12959	R1F3.raw	F1.3	1.12987e+06	101970	116927	25597.4	125212	60443.7		0.001396	0.01484
High	Sequest HT (A8)	Unambiguous	[K].LRVDPVNFk.[LV]	K9(TMT6plex)	2	3	P69905; G3V1N2	P69905; G3V1N2; A0A2R8Y7C0	1	2	0.5083	0	1	1	658.898	1316.79	1316.79	0.39	0.00025	HCD (High Energy Collision Dissociation)	MS2	27.0034	199.1	55.5	27.3431	13053	R1F3.raw	F1.3	528944	99462.2	228433	140549	115910	79555		0.001896	0.0224
High	Sequest HT (A8)	Unambiguous	[K].LRVDPVNFk.[LV]	K9(TMT6plex)	2	3	P69905; G3V1N2	P69905; G3V1N2; A0A2R8Y7C0	1	3	0.5509	0	1	1	439.601	1316.79	1316.79	-0.71	-0.00031	HCD (High Energy Collision Dissociation)	MS2	23.4537	138.5	55.5	31.3811	14993	R1F4.raw	F1.4	110111	25534.7	113570	59592.5	451860	89781		0.00497	0.07293
High	Sequest HT (A8)	Unambiguous	[K].LRVDPVNFk.[LV]	K9(TMT6plex)	2	3	P69905; G3V1N2	P69905; G3V1N2; A0A2R8Y7C0	1	3	0.5421	0	1	1	439.601	1316.79	1316.79	-1.06	-0.00047	HCD (High Energy Collision Dissociation)	MS2	37.9399	140.3	55.5	32.0922	16185	R1F1.raw	F1.1	105026	25465.5	119941	62941.2	478040	74980.5		0.006136	0.09587
[R-].MFLSFPTTKTYFPHFDLSHGSAQVK.[G]	2xTMT6plex [K9; K25]		FALSE	2	3	2	P69905; G3V1N2	P69905 [33-57]; G3V1N2 [1-25]	1	3344.75	0	83.4	26	85.2	58.3	96.3	250.7	Shared	High	High	High	High	High	High	n/a	High		0		4.966e-06		4.84	R.MFLSFPTTKTYFPHFDLSHGSAQVK.G	[33-57]
Confidence	Identifying Node	PSM Ambiguity	Annotated Sequence	Modifications	# Protein Groups	# Proteins	Master Protein Accessions	Protein Accessions	# Missed Cleavages	Charge	DeltaScore	DeltaCn	Rank	Search Engine Rank	m/z [Da]	MH+ [Da]	Theo. MH+ [Da]	DeltaM [ppm]	Deltam/z [Da]	Activation Type	MS Order	Isolation Interference [%]	Average Reporter S/N	Ion Inject Time [ms]	RT [min]	First Scan	Spectrum File	File ID	Abundance: 126	Abundance: 127	Abundance: 128	Abundance: 129	Abundance: 130	Abundance: 131	Quan Info	Percolator q-Value	Percolator PEP
High	Sequest HT (A8)	Unambiguous	[R-].MFLSFPTTkTYFPHFDLSHGSAQVk.[G]	K9(TMT6plex); K25(TMT6plex)	2	3	P69905; G3V1N2	P69905; G3V1N2; A0A2R8Y7C0	1	5	0.155	0	1	1	669.756	3344.75	3344.75	-1.67	-0.00112	HCD (High Energy Collision Dissociation)	MS2	20.1269	35.3	24.468	67.0442	39117	R1F4.raw	F1.4	133730	17568.7	88512	25126.5	90475.6	138049		0	4.966e-06
High	Sequest HT (A8)	Unambiguous	[R-].MFLSFPTTkTYFPHFDLSHGSAQVk.[G]	K9(TMT6plex); K25(TMT6plex)	2	3	P69905; G3V1N2	P69905; G3V1N2; A0A2R8Y7C0	1	5	0.0821	0	1	1	669.757	3344.76	3344.75	0.95	0.00063	HCD (High Energy Collision Dissociation)	MS2	8.27631	34.6	55.5	65.7385	35571	R1F6.raw	F1.6	97274.2	11135.3	45079	7920.15	26794.4	12531		0	1.716e-05
[R-].MFLSFPTTK.[T]	1xOxidation [M1]; 1xTMT6plex [K9]; 1xTMT6plex [N-Term]		FALSE	2	3	3	P69905; G3V1N2	P69905 [33-41]; G3V1N2 [1-9]	0	1545.88	0	31.9	38.2	61.8	82.7	186.8	198.5	Shared	High	High	High	High	High	High	High	n/a	0.0001804		0.0008703		35		R.MFLSFPTTK.T	[33-41]
Confidence	Identifying Node	PSM Ambiguity	Annotated Sequence	Modifications	# Protein Groups	# Proteins	Master Protein Accessions	Protein Accessions	# Missed Cleavages	Charge	DeltaScore	DeltaCn	Rank	Search Engine Rank	m/z [Da]	MH+ [Da]	Theo. MH+ [Da]	DeltaM [ppm]	Deltam/z [Da]	Activation Type	MS Order	Isolation Interference [%]	Average Reporter S/N	Ion Inject Time [ms]	RT [min]	First Scan	Spectrum File	File ID	Abundance: 126	Abundance: 127	Abundance: 128	Abundance: 129	Abundance: 130	Abundance: 131	Quan Info	Percolator q-Value	Percolator PEP
High	Mascot (A5)	Selected	[R-].mFLSFPTTk.[T]	N-Term(TMT6plex); M1(Oxidation); K9(TMT6plex)	2	3	P69905; G3V1N2	P69905; G3V1N2; A0A2R8Y7C0	0	3	0.9429	0	1	1	515.962	1545.87	1545.88	-1.49	-0.00077	HCD (High Energy Collision Dissociation)	MS2	11.63	27.4	55.5	61.4712	35288	R1F4.raw	F1.4	25665	2131.01	25515.3	2811.55	71246.7	31977.8		0.0001804	0.0008703
High	Mascot (A5)	Selected	[R-].mFLSFPTTk.[T]	N-Term(TMT6plex); M1(Oxidation); K9(TMT6plex)	2	3	P69905; G3V1N2	P69905; G3V1N2; A0A2R8Y7C0	0	3	0.7742	0	1	1	515.963	1545.87	1545.88	-1.33	-0.00068	HCD (High Energy Collision Dissociation)	MS2	30.1915	5	55.5	56.2886	30221	R1F5.raw	F1.5	6414.68		2058.59		18025.5	2792.27		0.0004427	0.002974
High	Mascot (A5)	Selected	[R-].mFLSFPTTk.[T]	N-Term(TMT6plex); M1(Oxidation); K9(TMT6plex)	2	3	P69905; G3V1N2	P69905; G3V1N2; A0A2R8Y7C0	0	2	1	0	1	1	773.443	1545.88	1545.88	2.07	0.0016	HCD (High Energy Collision Dissociation)	MS2	21.5404	53	18.101	61.4739	35290	R1F4.raw	F1.4	135144	77640.9	155807	85940.3	340644	190672		0.002891	0.0282
[R-].MFLSFPTTK.[T]	1xTMT6plex [K9]; 1xTMT6plex [N-Term]		FALSE	2	3	8	P69905; G3V1N2	P69905 [33-41]; G3V1N2 [1-9]	0	1529.88	0	38	17.9	64.5	25.4	272.6	181.6	Shared	High	High	High	High	High	High	High	High	0.000341	6.911e-05	0.001339	0.0002445	38	2.95	R.MFLSFPTTK.T	[33-41]
Confidence	Identifying Node	PSM Ambiguity	Annotated Sequence	Modifications	# Protein Groups	# Proteins	Master Protein Accessions	Protein Accessions	# Missed Cleavages	Charge	DeltaScore	DeltaCn	Rank	Search Engine Rank	m/z [Da]	MH+ [Da]	Theo. MH+ [Da]	DeltaM [ppm]	Deltam/z [Da]	Activation Type	MS Order	Isolation Interference [%]	Average Reporter S/N	Ion Inject Time [ms]	RT [min]	First Scan	Spectrum File	File ID	Abundance: 126	Abundance: 127	Abundance: 128	Abundance: 129	Abundance: 130	Abundance: 131	Quan Info	Percolator q-Value	Percolator PEP
High	Sequest HT (A8)	Unambiguous	[R-].mFLSFPTTk.[T]	N-Term(TMT6plex); K9(TMT6plex)	2	3	P69905; G3V1N2	P69905; G3V1N2; A0A2R8Y7C0	0	2	0.6203	0	1	1	765.443	1529.88	1529.88	-0.46	-0.00035	HCD (High Energy Collision Dissociation)	MS2	19.3238	71	54	67.6089	37639	R1F5.raw	F1.5	60103.7	15201.6	68883.4	10577	233402	50403.7		6.911e-05	0.0002445
High	Sequest HT (A8)	Selected	[R-].mFLSFPTTk.[T]	N-Term(TMT6plex); K9(TMT6plex)	2	3	P69905; G3V1N2	P69905; G3V1N2; A0A2R8Y7C0	0	2	0.5906	0	1	1	765.447	1529.89	1529.88	3.77	0.00288	HCD (High Energy Collision Dissociation)	MS2	25.4959	55	30.663	68.2877	38074	R1F5.raw	F1.5	114689	21458.8	80664.5	13533.3	279550	94387.2		0.0001762	0.000671
High	Mascot (A5)	Unambiguous	[R-].mFLSFPTTk.[T]	N-Term(TMT6plex); K9(TMT6plex)	2	3	P69905; G3V1N2	P69905; G3V1N2; A0A2R8Y7C0	0	2	1	0	1	1	765.443	1529.88	1529.88	-0.46	-0.00035	HCD (High Energy Collision Dissociation)	MS2	19.3238	71	54	67.6089	37639	R1F5.raw	F1.5	60103.7	15201.6	68883.4	10577	233402	50403.7		0.000341	0.001339
High	Mascot (A5)	Selected	[R-].mFLSFPTTk.[T]	N-Term(TMT6plex); K9(TMT6plex)	2	3	P69905; G3V1N2	P69905; G3V1N2; A0A2R8Y7C0	0	3	0.6667	0	1	1	510.631	1529.88	1529.88	-2.09	-0.00107	HCD (High Energy Collision Dissociation)	MS2	48.4091	2.3	55.5	70.0735	38453	R1F6.raw	F1.6	9760.82		1806.06			1964.15		0.000341	0.001452
High	Mascot (A5)	Unambiguous	[R-].mFLSFPTTk.[T]	N-Term(TMT6plex); K9(TMT6plex)	2	3	P69905; G3V1N2	P69905; G3V1N2; A0A2R8Y7C0	0	3	0.4333	0	1	1	510.631	1529.88	1529.88	-0.49	-0.00025	HCD (High Energy Collision Dissociation)	MS2	0	35.7	55.5	72.3129	42749	R1F4.raw	F1.4	11320.5		37152.9	2688.35	104893	56365.5		0.0004427	0.00202
High	Sequest HT (A8)	Unambiguous	[R-].mFLSFPTTk.[T]	N-Term(TMT6plex); K9(TMT6plex)	2	3	P69905; G3V1N2	P69905; G3V1N2; A0A2R8Y7C0	0	3	0.5246	0	1	1	510.631	1529.88	1529.88	-0.49	-0.00025	HCD (High Energy Collision Dissociation)	MS2	0	35.7	55.5	72.3129	42749	R1F4.raw	F1.4	11320.5		37152.9	2688.35	104893	56365.5		0.0004928	0.003003
High	Sequest HT (A8)	Unambiguous	[R-].mFLSFPTTk.[T]	N-Term(TMT6plex); K9(TMT6plex)	2	3	P69905; G3V1N2	P69905; G3V1N2; A0A2R8Y7C0	0	2	0.5247	0	1	1	765.441	1529.87	1529.88	-4.05	-0.0031	HCD (High Energy Collision Dissociation)	MS2	52.8694	133.9	55.5	72.2469	42703	R1F4.raw	F1.4	70606.3	45393.8	187011	70460.3	248842	150122		0.0008574	0.005702
High	Mascot (A5)	Unambiguous	[R-].mFLSFPTTk.[T]	N-Term(TMT6plex); K9(TMT6plex)	2	3	P69905; G3V1N2	P69905; G3V1N2; A0A2R8Y7C0	0	2	1	0	1	1	765.441	1529.87	1529.88	-4.05	-0.0031	HCD (High Energy Collision Dissociation)	MS2	52.8694	133.9	55.5	72.2469	42703	R1F4.raw	F1.4	70606.3	45393.8	187011	70460.3	248842	150122		0.001428	0.006533
[R-].MFLSFPTTK.[T]	1xOxidation [M1]; 1xTMT6plex [K9]		FALSE	2	3	11	P69905; G3V1N2	P69905 [33-41]; G3V1N2 [1-9]	0	1316.71	0	48.1	12.8	42.5	37.3	315.6	143.7	Shared	High	High	High	High	High	High	n/a	High		0.0001762		0.0006756		2.51	R.MFLSFPTTK.T	[33-41]
Confidence	Identifying Node	PSM Ambiguity	Annotated Sequence	Modifications	# Protein Groups	# Proteins	Master Protein Accessions	Protein Accessions	# Missed Cleavages	Charge	DeltaScore	DeltaCn	Rank	Search Engine Rank	m/z [Da]	MH+ [Da]	Theo. MH+ [Da]	DeltaM [ppm]	Deltam/z [Da]	Activation Type	MS Order	Isolation Interference [%]	Average Reporter S/N	Ion Inject Time [ms]	RT [min]	First Scan	Spectrum File	File ID	Abundance: 126	Abundance: 127	Abundance: 128	Abundance: 129	Abundance: 130	Abundance: 131	Quan Info	Percolator q-Value	Percolator PEP
High	Sequest HT (A8)	Selected	[R-].mFLSFPTTk.[T]	M1(Oxidation); K9(TMT6plex)	2	3	P69905; G3V1N2	P69905; G3V1N2; A0A2R8Y7C0	0	2	0.7331	0	1	1	658.86	1316.71	1316.71	-0.16	-0.0001	HCD (High Energy Collision Dissociation)	MS2	2.66682	28.2	6.665	46.7795	26616	R1F2.raw	F1.2	182909		86446.6		1.10277e+06	30589.5		0.0001762	0.0006756
High	Sequest HT (A8)	Selected	[R-].mFLSFPTTk.[T]	M1(Oxidation); K9(TMT6plex)	2	3	P69905; G3V1N2	P69905; G3V1N2; A0A2R8Y7C0	0	2	0.6805	0	1	1	658.86	1316.71	1316.71	-0.24	-0.00016	HCD (High Energy Collision Dissociation)	MS2	1.77212	32.9	5.246	47.1613	24412	R1F5.raw	F1.5	324548		124246		1.61845e+06	126001		0.0001762	0.0007531
High	Sequest HT (A8)	Unambiguous	[R-].mFLSFPTTk.[T]	M1(Oxidation); K9(TMT6plex)	2	3	P69905; G3V1N2	P69905; G3V1N2; A0A2R8Y7C0	0	2	0.5505	0	1	1	658.86	1316.71	1316.71	1.14	0.00075	HCD (High Energy Collision Dissociation)	MS2	20.6404	14.7	55.5	54.3691	31751	R1F2.raw	F1.2	28734	3820.71	12473.8	3906.43	36035.7	2042.16		0.0003269	0.001529
High	Sequest HT (A8)	Unambiguous	[R-].mFLSFPTTk.[T]	M1(Oxidation); K9(TMT6plex)	2	3	P69905; G3V1N2	P69905; G3V1N2; A0A2R8Y7C0	0	2	0.6078	0	1	1	658.86	1316.71	1316.71	-0.06	-4e-05	HCD (High Energy Collision Dissociation)	MS2	28.9112	66.5	54	54.5316	29111	R1F5.raw	F1.5	53198.1	20363.3	81324.3	10032.6	189721	54659		0.0003269	0.001537
High	Sequest HT (A8)	Selected	[R-].mFLSFPTTk.[T]	M1(Oxidation); K9(TMT6plex)	2	3	P69905; G3V1N2	P69905; G3V1N2; A0A2R8Y7C0	0	2	0.6524	0	1	1	658.86	1316.71	1316.71	-0.1	-7e-05	HCD (High Energy Collision Dissociation)	MS2	12.7561	42.5	54	50.562	25964	R1F6.raw	F1.6	116452	7416.29	63047.4	7884.79	29551.3	29564.6		0.0004523	0.002071
High	Sequest HT (A8)	Selected	[R-].mFLSFPTTk.[T]	M1(Oxidation); K9(TMT6plex)	2	3	P69905; G3V1N2	P69905; G3V1N2; A0A2R8Y7C0	0	2	0.5973	0	1	1	658.86	1316.71	1316.71	0.1	7e-05	HCD (High Energy Collision Dissociation)	MS2	2.79655	63.7	3.557	53.0456	29622	R1F4.raw	F1.4	1.23411e+06	110989	546404	200276	2.82007e+06	1.05872e+06		0.0006118	0.003594
High	Sequest HT (A8)	Selected	[R-].mFLSFPTTk.[T]	M1(Oxidation); K9(TMT6plex)	2	3	P69905; G3V1N2	P69905; G3V1N2; A0A2R8Y7C0	0	2	0.6167	0	1	1	658.862	1316.72	1316.71	2.99	0.00197	HCD (High Energy Collision Dissociation)	MS2	69.924	23.9	55.5	52.2599	30294	R1F2.raw	F1.2	33087.2	15693.7	23321.9	12628.8	50185.7	9098.34		0.0006118	0.004112
High	Sequest HT (A8)	Unambiguous	[R-].mFLSFPTTk.[T]	M1(Oxidation); K9(TMT6plex)	2	3	P69905; G3V1N2	P69905; G3V1N2; A0A2R8Y7C0	0	2	0.622	0	1	1	658.86	1316.71	1316.71	-0.33	-0.00022	HCD (High Energy Collision Dissociation)	MS2	41.6307	47.4	48.083	50.7982	26695	R1F5.raw	F1.5	51899.3	25536.6	53439.3	41002.3	133605	27644.3		0.0007437	0.004384
High	Sequest HT (A8)	Unambiguous	[R-].mFLSFPTTk.[T]	M1(Oxidation); K9(TMT6plex)	2	3	P69905; G3V1N2	P69905; G3V1N2; A0A2R8Y7C0	0	2	0.6549	0	1	1	658.861	1316.71	1316.71	1.33	0.00088	HCD (High Energy Collision Dissociation)	MS2	14.9672	41	54	46.4922	23996	R1F5.raw	F1.5	56853.9	18499.4	34043.3	19102.4	102395	20260		0.0008966	0.005987
High	Sequest HT (A8)	Selected	[R-].mFLSFPTTk.[T]	M1(Oxidation); K9(TMT6plex)	2	3	P69905; G3V1N2	P69905; G3V1N2; A0A2R8Y7C0	0	2	0.5878	0	1	1	658.859	1316.71	1316.71	-1.26	-0.00083	HCD (High Energy Collision Dissociation)	MS2	19.1073	45.6	55.5	55.2025	29560	R1F5.raw	F1.5	46367	18116.8	39377.4	20204.6	117130	32661.3		0.0009322	0.006186
High	Sequest HT (A8)	Unambiguous	[R-].mFLSFPTTk.[T]	M1(Oxidation); K9(TMT6plex)	2	3	P69905; G3V1N2	P69905; G3V1N2; A0A2R8Y7C0	0	2	0.555	0	1	1	658.856	1316.71	1316.71	-5.43	-0.00358	HCD (High Energy Collision Dissociation)	MS2	33.3523	31.5	43.556	49.2781	25750	R1F5.raw	F1.5	61063.5	23569.2	38566.3	39894.4	66008.8	14412.3		0.001132	0.009649
[R-].MFLSFPTTK.[T]	1xTMT6plex [K9]		FALSE	2	3	5	P69905; G3V1N2	P69905 [33-41]; G3V1N2 [1-9]	0	1300.72	0	24.7	11.6	33.7	5.2	427	97.7	Shared	High	High	High	High	High	High	n/a	High		0.000423		0.001996		2.75	R.MFLSFPTTK.T	[33-41]
Confidence	Identifying Node	PSM Ambiguity	Annotated Sequence	Modifications	# Protein Groups	# Proteins	Master Protein Accessions	Protein Accessions	# Missed Cleavages	Charge	DeltaScore	DeltaCn	Rank	Search Engine Rank	m/z [Da]	MH+ [Da]	Theo. MH+ [Da]	DeltaM [ppm]	Deltam/z [Da]	Activation Type	MS Order	Isolation Interference [%]	Average Reporter S/N	Ion Inject Time [ms]	RT [min]	First Scan	Spectrum File	File ID	Abundance: 126	Abundance: 127	Abundance: 128	Abundance: 129	Abundance: 130	Abundance: 131	Quan Info	Percolator q-Value	Percolator PEP
High	Sequest HT (A8)	Unambiguous	[R-].MFLSFPTTk.[T]	K9(TMT6plex)	2	3	P69905; G3V1N2	P69905; G3V1N2; A0A2R8Y7C0	0	2	0.6982	0	1	1	650.862	1300.72	1300.72	0.16	0.0001	HCD (High Energy Collision Dissociation)	MS2	3.25951	48.1	6.927	55.5439	32529	R1F2.raw	F1.2	133133		166718		1.90749e+06	130259		0.000423	0.001996
High	Sequest HT (A8)	Unambiguous	[R-].MFLSFPTTk.[T]	K9(TMT6plex)	2	3	P69905; G3V1N2	P69905; G3V1N2; A0A2R8Y7C0	0	2	0.6679	0	1	1	650.862	1300.72	1300.72	-0.4	-0.00026	HCD (High Energy Collision Dissociation)	MS2	8.30861	54.2	8.512	55.1538	29530	R1F5.raw	F1.5	174800	80305.9	113463	15333.2	1.47756e+06	318035		0.0004523	0.002484
High	Sequest HT (A8)	Unambiguous	[R-].MFLSFPTTk.[T]	K9(TMT6plex)	2	3	P69905; G3V1N2	P69905; G3V1N2; A0A2R8Y7C0	0	2	0.6066	0	1	1	650.862	1300.72	1300.72	-1.06	-0.00069	HCD (High Energy Collision Dissociation)	MS2	59.7462	17.7	55.5	54.8705	32086	R1F2.raw	F1.2	18985.2	2147.2	14856.1	1489.23	60990.3	9239		0.0005346	0.003058
High	Sequest HT (A8)	Unambiguous	[R-].MFLSFPTTk.[T]	K9(TMT6plex)	2	3	P69905; G3V1N2	P69905; G3V1N2; A0A2R8Y7C0	0	2	0.5859	0	1	1	650.863	1300.72	1300.72	1	0.00065	HCD (High Energy Collision Dissociation)	MS2	6.65025	141.9	55.5	57.504	34270	R1F3.raw	F1.3	342062	86194.3	149179	23169.8	185533	100593		0.001036	0.007713
High	Sequest HT (A8)	Unambiguous	[R-].MFLSFPTTk.[T]	K9(TMT6plex)	2	3	P69905; G3V1N2	P69905; G3V1N2; A0A2R8Y7C0	0	2	0.684	0	1	1	650.862	1300.72	1300.72	0.07	5e-05	HCD (High Energy Collision Dissociation)	MS2	2.88871	33.9	2.885	55.8281	29947	R1F5.raw	F1.5	239106		257582		3.17647e+06	212551		0.001154	0.01075
[K].VGAHAGEYGAEALERMFLSFPTTK.[T]	1xTMT6plex [K24]; 1xTMT6plex [N-Term]		FALSE	1	2	6	P69905	P69905 [18-41]	1	3040.6	0	20.4	39.8	72.9	48.8	164.5	253.6		High	High	High	High	High	High	High	High	0	0	1.664e-09	4.368e-11	55	7.36	K.VGAHAGEYGAEALERMFLSFPTTK.T	[18-41]
Confidence	Identifying Node	PSM Ambiguity	Annotated Sequence	Modifications	# Protein Groups	# Proteins	Master Protein Accessions	Protein Accessions	# Missed Cleavages	Charge	DeltaScore	DeltaCn	Rank	Search Engine Rank	m/z [Da]	MH+ [Da]	Theo. MH+ [Da]	DeltaM [ppm]	Deltam/z [Da]	Activation Type	MS Order	Isolation Interference [%]	Average Reporter S/N	Ion Inject Time [ms]	RT [min]	First Scan	Spectrum File	File ID	Abundance: 126	Abundance: 127	Abundance: 128	Abundance: 129	Abundance: 130	Abundance: 131	Quan Info	Percolator q-Value	Percolator PEP
High	Sequest HT (A8)	Unambiguous	[K].vGAHAGEYGAEALERMFLSFPTTk.[T]	N-Term(TMT6plex); K24(TMT6plex)	1	2	P69905	P69905; A0A2R8Y7C0	1	4	0.6223	0	1	1	760.907	3040.61	3040.6	3.65	0.00278	HCD (High Energy Collision Dissociation)	MS2	0	54.8	55.5	82.6098	49786	R1F4.raw	F1.4	29185	30136.4	68529.7	21246.9	66308.4	123229		0	4.368e-11
High	Mascot (A5)	Unambiguous	[K].vGAHAGEYGAEALERMFLSFPTTk.[T]	N-Term(TMT6plex); K24(TMT6plex)	1	2	P69905	P69905; A0A2R8Y7C0	1	4	1	0	1	1	760.907	3040.61	3040.6	3.65	0.00278	HCD (High Energy Collision Dissociation)	MS2	0	54.8	55.5	82.6098	49786	R1F4.raw	F1.4	29185	30136.4	68529.7	21246.9	66308.4	123229		0	1.664e-09
High	Sequest HT (A8)	Unambiguous	[K].vGAHAGEYGAEALERMFLSFPTTk.[T]	N-Term(TMT6plex); K24(TMT6plex)	1	2	P69905	P69905; A0A2R8Y7C0	1	4	0.7184	0	1	1	760.907	3040.6	3040.6	2.58	0.00196	HCD (High Energy Collision Dissociation)	MS2	15.8347	14.8	54	79.8901	45716	R1F5.raw	F1.5	7376.8	3805.73	13939.3		61880.7	3253.08		0	2.386e-08
High	Mascot (A5)	Unambiguous	[K].vGAHAGEYGAEALERMFLSFPTTk.[T]	N-Term(TMT6plex); K24(TMT6plex)	1	2	P69905	P69905; A0A2R8Y7C0	1	4	1	0	1	1	760.907	3040.6	3040.6	2.58	0.00196	HCD (High Energy Collision Dissociation)	MS2	15.8347	14.8	54	79.8901	45716	R1F5.raw	F1.5	7376.8	3805.73	13939.3		61880.7	3253.08		0	2.355e-07
High	Sequest HT (A8)	Unambiguous	[K].vGAHAGEYGAEALERMFLSFPTTk.[T]	N-Term(TMT6plex); K24(TMT6plex)	1	2	P69905	P69905; A0A2R8Y7C0	1	4	0.6255	0	1	1	760.904	3040.6	3040.6	-0.47	-0.00036	HCD (High Energy Collision Dissociation)	MS2	49.7872	12	55.5	79.2005	45258	R1F5.raw	F1.5	10990.3	3104.56	13865	2107.33	40637.6	1904.98		0	4.31e-06
High	Mascot (A5)	Unambiguous	[K].vGAHAGEYGAEALERMFLSFPTTk.[T]	N-Term(TMT6plex); K24(TMT6plex)	1	2	P69905	P69905; A0A2R8Y7C0	1	4	0.9474	0	1	1	760.904	3040.6	3040.6	-0.47	-0.00036	HCD (High Energy Collision Dissociation)	MS2	49.7872	12	55.5	79.2005	45258	R1F5.raw	F1.5	10990.3	3104.56	13865	2107.33	40637.6	1904.98		0	3.937e-05
[K].VGAHAGEYGAEALERMFLSFPTTK.[T]	1xTMT6plex [K24]		FALSE	1	2	3	P69905	P69905 [18-41]	1	2811.43	0	33.9	42.4	112.7	48.6	199.7	162.6		High	High	High	High	High	High	n/a	High		0		2.687e-05		4.97	K.VGAHAGEYGAEALERMFLSFPTTK.T	[18-41]
Confidence	Identifying Node	PSM Ambiguity	Annotated Sequence	Modifications	# Protein Groups	# Proteins	Master Protein Accessions	Protein Accessions	# Missed Cleavages	Charge	DeltaScore	DeltaCn	Rank	Search Engine Rank	m/z [Da]	MH+ [Da]	Theo. MH+ [Da]	DeltaM [ppm]	Deltam/z [Da]	Activation Type	MS Order	Isolation Interference [%]	Average Reporter S/N	Ion Inject Time [ms]	RT [min]	First Scan	Spectrum File	File ID	Abundance: 126	Abundance: 127	Abundance: 128	Abundance: 129	Abundance: 130	Abundance: 131	Quan Info	Percolator q-Value	Percolator PEP
High	Sequest HT (A8)	Unambiguous	[K].VGAHAGEYGAEALERMFLSFPTTk.[T]	K24(TMT6plex)	1	2	P69905	P69905; A0A2R8Y7C0	1	4	0.6183	0	1	1	703.616	2811.44	2811.43	3.2	0.00225	HCD (High Energy Collision Dissociation)	MS2	24.1806	18.9	54	74.1244	41893	R1F5.raw	F1.5	7010.82	1589.93	11782.9		88105.2	6786.1		0	2.416e-06
High	Sequest HT (A8)	Selected	[K].VGAHAGEYGAEALERMFLSFPTTk.[T]	K24(TMT6plex)	1	2	P69905	P69905; A0A2R8Y7C0	1	4	0.5453	0	1	1	703.615	2811.44	2811.43	1.16	0.00081	HCD (High Energy Collision Dissociation)	MS2	35.9962	43.8	55.5	77.6718	46451	R1F4.raw	F1.4	33407.1	20131.3	41065.8	20560.7	78634	74566.7		0	5.597e-06
High	Sequest HT (A8)	Unambiguous	[K].VGAHAGEYGAEALERMFLSFPTTk.[T]	K24(TMT6plex)	1	2	P69905	P69905; A0A2R8Y7C0	1	4	0.5895	0	1	1	703.615	2811.44	2811.43	1.92	0.00135	HCD (High Energy Collision Dissociation)	MS2	11.6136	32.6	18.903	74.5163	46376	R1F3.raw	F1.3	90389.1	43431.4	193214	17775.5	171540	54576.1		0	2.687e-05
[K].VGAHAGEYGAEALER.[M]	1xTMT6plex [N-Term]		FALSE	1	2	20	P69905	P69905 [18-32]	0	1758.9	0	61.1	49.3	76.2	61.4	167.6	184.4		High	High	High	High	High	High	High	High	0	0	4.266e-07	1.668e-08	78	4.8	K.VGAHAGEYGAEALER.M	[18-32]
Confidence	Identifying Node	PSM Ambiguity	Annotated Sequence	Modifications	# Protein Groups	# Proteins	Master Protein Accessions	Protein Accessions	# Missed Cleavages	Charge	DeltaScore	DeltaCn	Rank	Search Engine Rank	m/z [Da]	MH+ [Da]	Theo. MH+ [Da]	DeltaM [ppm]	Deltam/z [Da]	Activation Type	MS Order	Isolation Interference [%]	Average Reporter S/N	Ion Inject Time [ms]	RT [min]	First Scan	Spectrum File	File ID	Abundance: 126	Abundance: 127	Abundance: 128	Abundance: 129	Abundance: 130	Abundance: 131	Quan Info	Percolator q-Value	Percolator PEP
High	Sequest HT (A8)	Unambiguous	[K].vGAHAGEYGAEALER.[M]	N-Term(TMT6plex)	1	2	P69905	P69905; A0A2R8Y7C0	0	3	0.6438	0	1	1	586.971	1758.9	1758.9	0.78	0.00046	HCD (High Energy Collision Dissociation)	MS2	7.07956	44.2	55.5	23.1808	10086	R1F1.raw	F1.1	28778.5	20298.2	42320.7	29092	93222.4	58315.1		0	1.668e-08
High	Sequest HT (A8)	Unambiguous	[K].vGAHAGEYGAEALER.[M]	N-Term(TMT6plex)	1	2	P69905	P69905; A0A2R8Y7C0	0	3	0.618	0	1	1	586.97	1758.89	1758.9	-1.58	-0.00093	HCD (High Energy Collision Dissociation)	MS2	29.4666	86	55.5	22.4706	9261	R1F4.raw	F1.4	54173.3	32819.1	128699	37320.6	151949	118110		0	1.766e-08
High	Sequest HT (A8)	Unambiguous	[K].vGAHAGEYGAEALER.[M]	N-Term(TMT6plex)	1	2	P69905	P69905; A0A2R8Y7C0	0	3	0.6949	0	1	1	586.971	1758.9	1758.9	0.18	0.0001	HCD (High Energy Collision Dissociation)	MS2	8.57768	16.1	3.761	23.8575	10548	R1F1.raw	F1.1	393366	136156	138172	26946.3	455319	280185		0	7.602e-08
High	Mascot (A5)	Unambiguous	[K].vGAHAGEYGAEALER.[M]	N-Term(TMT6plex)	1	2	P69905	P69905; A0A2R8Y7C0	0	3	1	0	1	1	586.97	1758.89	1758.9	-1.58	-0.00093	HCD (High Energy Collision Dissociation)	MS2	29.4666	86	55.5	22.4706	9261	R1F4.raw	F1.4	54173.3	32819.1	128699	37320.6	151949	118110		0	1.691e-07
High	Mascot (A5)	Unambiguous	[K].vGAHAGEYGAEALER.[M]	N-Term(TMT6plex)	1	2	P69905	P69905; A0A2R8Y7C0	0	3	0.9872	0	1	1	586.971	1758.9	1758.9	0.78	0.00046	HCD (High Energy Collision Dissociation)	MS2	7.07956	44.2	55.5	23.1808	10086	R1F1.raw	F1.1	28778.5	20298.2	42320.7	29092	93222.4	58315.1		0	4.266e-07
High	Sequest HT (A8)	Unambiguous	[K].vGAHAGEYGAEALER.[M]	N-Term(TMT6plex)	1	2	P69905	P69905; A0A2R8Y7C0	0	3	0.6719	0	1	1	586.971	1758.9	1758.9	1.29	0.00076	HCD (High Energy Collision Dissociation)	MS2	24.7798	27.7	13.515	16.2183	6111	R1F2.raw	F1.2	235311	10354.9	131544	28778.6	196168	49237		0	5.885e-07
High	Mascot (A5)	Unambiguous	[K].vGAHAGEYGAEALER.[M]	N-Term(TMT6plex)	1	2	P69905	P69905; A0A2R8Y7C0	0	3	0.9841	0	1	1	586.971	1758.9	1758.9	0.18	0.0001	HCD (High Energy Collision Dissociation)	MS2	8.57768	16.1	3.761	23.8575	10548	R1F1.raw	F1.1	393366	136156	138172	26946.3	455319	280185		0	6.084e-07
High	Mascot (A5)	Unambiguous	[K].vGAHAGEYGAEALER.[M]	N-Term(TMT6plex)	1	2	P69905	P69905; A0A2R8Y7C0	0	3	1	0	1	1	586.972	1758.9	1758.9	1.92	0.00113	HCD (High Energy Collision Dissociation)	MS2	21.9991	11.5	54	16.9647	5884	R1F5.raw	F1.5	12941.3	1693.71	14241.9	3635.56	30332.2	7427.57		0	6.406e-07
High	Sequest HT (A8)	Unambiguous	[K].vGAHAGEYGAEALER.[M]	N-Term(TMT6plex)	1	2	P69905	P69905; A0A2R8Y7C0	0	3	0.6954	0	1	1	586.972	1758.9	1758.9	1.92	0.00113	HCD (High Energy Collision Dissociation)	MS2	21.9991	11.5	54	16.9647	5884	R1F5.raw	F1.5	12941.3	1693.71	14241.9	3635.56	30332.2	7427.57		0	7.348e-07
High	Sequest HT (A8)	Unambiguous	[K].vGAHAGEYGAEALER.[M]	N-Term(TMT6plex)	1	2	P69905	P69905; A0A2R8Y7C0	0	2	0.6308	0	1	1	879.954	1758.9	1758.9	1.85	0.00163	HCD (High Energy Collision Dissociation)	MS2	0	39.2	55.5	16.2872	6157	R1F2.raw	F1.2	51429.8	2804.41	38124.3	2082.67	111258	22937.1		0	7.63e-07
High	Mascot (A5)	Unambiguous	[K].vGAHAGEYGAEALER.[M]	N-Term(TMT6plex)	1	2	P69905	P69905; A0A2R8Y7C0	0	2	0.9605	0	1	1	879.954	1758.9	1758.9	1.85	0.00163	HCD (High Energy Collision Dissociation)	MS2	0	39.2	55.5	16.2872	6157	R1F2.raw	F1.2	51429.8	2804.41	38124.3	2082.67	111258	22937.1		0	3.881e-06
High	Mascot (A5)	Unambiguous	[K].vGAHAGEYGAEALER.[M]	N-Term(TMT6plex)	1	2	P69905	P69905; A0A2R8Y7C0	0	3	1	0	1	1	586.971	1758.9	1758.9	1.29	0.00076	HCD (High Energy Collision Dissociation)	MS2	24.7798	27.7	13.515	16.2183	6111	R1F2.raw	F1.2	235311	10354.9	131544	28778.6	196168	49237		0	4.176e-06
High	Sequest HT (A8)	Unambiguous	[K].vGAHAGEYGAEALER.[M]	N-Term(TMT6plex)	1	2	P69905	P69905; A0A2R8Y7C0	0	2	0.5144	0	1	1	879.951	1758.9	1758.9	-1.13	-0.00099	HCD (High Energy Collision Dissociation)	MS2	56.1029	19.5	55.5	22.4886	9275	R1F4.raw	F1.4	7232.35	1203.77	23157.4	2411.05	48059.8	34475.1		0	6.046e-06
High	Sequest HT (A8)	Selected	[K].vGAHAGEYGAEALER.[M]	N-Term(TMT6plex)	1	2	P69905	P69905; A0A2R8Y7C0	0	3	0.5803	0	1	1	586.971	1758.9	1758.9	1.08	0.00063	HCD (High Energy Collision Dissociation)	MS2	28.6315	24.4	13.489	18.5908	7057	R1F3.raw	F1.3	148493	110733	160221	47162.9	76509.6	73090.8		0	8.344e-06
High	Mascot (A5)	Unambiguous	[K].vGAHAGEYGAEALER.[M]	N-Term(TMT6plex)	1	2	P69905	P69905; A0A2R8Y7C0	0	2	0.9825	0	1	1	879.951	1758.9	1758.9	-1.13	-0.00099	HCD (High Energy Collision Dissociation)	MS2	56.1029	19.5	55.5	22.4886	9275	R1F4.raw	F1.4	7232.35	1203.77	23157.4	2411.05	48059.8	34475.1		0	1.919e-05
High	Sequest HT (A8)	Selected	[K].vGAHAGEYGAEALER.[M]	N-Term(TMT6plex)	1	2	P69905	P69905; A0A2R8Y7C0	0	3	0.5906	0	1	1	586.973	1758.9	1758.9	3.47	0.00204	HCD (High Energy Collision Dissociation)	MS2	47.2213	20.1	40.086	18.287	7497	R1F2.raw	F1.2	52854.2	5026.72	28679.3	17808.4	54528.3	13734.2		6.911e-05	0.0002602
High	Sequest HT (A8)	Unambiguous	[K].vGAHAGEYGAEALER.[M]	N-Term(TMT6plex)	1	2	P69905	P69905; A0A2R8Y7C0	0	2	0.4603	0	1	1	879.953	1758.9	1758.9	0.96	0.00084	HCD (High Energy Collision Dissociation)	MS2	0	7.9	54	23.2171	10110	R1F1.raw	F1.1	6537.64		12566.2	2391.44	15477.7	10741.9		0.0001762	0.0006322
High	Mascot (A5)	Unambiguous	[K].vGAHAGEYGAEALER.[M]	N-Term(TMT6plex)	1	2	P69905	P69905; A0A2R8Y7C0	0	2	0.85	0	1	1	879.953	1758.9	1758.9	0.96	0.00084	HCD (High Energy Collision Dissociation)	MS2	0	7.9	54	23.2171	10110	R1F1.raw	F1.1	6537.64		12566.2	2391.44	15477.7	10741.9		0.000341	0.001199
High	Sequest HT (A8)	Unambiguous	[K].vGAHAGEYGAEALER.[M]	N-Term(TMT6plex)	1	2	P69905	P69905; A0A2R8Y7C0	0	2	0.4896	0	1	1	879.954	1758.9	1758.9	1.82	0.0016	HCD (High Energy Collision Dissociation)	MS2	0	14.2	55.5	23.9051	10581	R1F1.raw	F1.1	16572.6	1836.92	12582.3	10651.8	21840.8	21259.7		0.0002814	0.001356
High	Mascot (A5)	Unambiguous	[K].vGAHAGEYGAEALER.[M]	N-Term(TMT6plex)	1	2	P69905	P69905; A0A2R8Y7C0	0	2	0.8919	0	1	1	879.954	1758.9	1758.9	1.82	0.0016	HCD (High Energy Collision Dissociation)	MS2	0	14.2	55.5	23.9051	10581	R1F1.raw	F1.1	16572.6	1836.92	12582.3	10651.8	21840.8	21259.7		0.0004427	0.00345
[K].VGAHAGEYGAEALER.[M]			FALSE	1	2	12	P69905	P69905 [18-32]	0	1529.73	0							No Quan Labels	High	High	High	High	High	High	n/a	High		0		6.26e-06		5.52	K.VGAHAGEYGAEALER.M	[18-32]
Confidence	Identifying Node	PSM Ambiguity	Annotated Sequence	Modifications	# Protein Groups	# Proteins	Master Protein Accessions	Protein Accessions	# Missed Cleavages	Charge	DeltaScore	DeltaCn	Rank	Search Engine Rank	m/z [Da]	MH+ [Da]	Theo. MH+ [Da]	DeltaM [ppm]	Deltam/z [Da]	Activation Type	MS Order	Isolation Interference [%]	Average Reporter S/N	Ion Inject Time [ms]	RT [min]	First Scan	Spectrum File	File ID	Abundance: 126	Abundance: 127	Abundance: 128	Abundance: 129	Abundance: 130	Abundance: 131	Quan Info	Percolator q-Value	Percolator PEP
High	Sequest HT (A8)	Unambiguous	[K].VGAHAGEYGAEALER.[M]		1	2	P69905	P69905; A0A2R8Y7C0	0	2	0.6331	0	1	1	765.371	1529.74	1529.73	0.74	0.00057	HCD (High Energy Collision Dissociation)	MS2	0.336603	6.6	8.939	12.751	3665	R1F2.raw	F1.2	51447.5	23070.9	50448.5	43141.3	61787.5	12996.3	No Quan Labels	0	3.022e-08
High	Sequest HT (A8)	Selected	[K].VGAHAGEYGAEALER.[M]		1	2	P69905	P69905; A0A2R8Y7C0	0	2	0.7202	0	1	1	765.372	1529.74	1529.73	1.16	0.00088	HCD (High Energy Collision Dissociation)	MS2	0	14.1	55.5	14.5174	4046	R1F1.raw	F1.1	7512.81	13090.7	10401.6	21855.5	15828	16882.2	No Quan Labels	0	1.086e-07
High	Sequest HT (A8)	Unambiguous	[K].VGAHAGEYGAEALER.[M]		1	2	P69905	P69905; A0A2R8Y7C0	0	2	0.6031	0	1	1	765.37	1529.73	1529.73	-0.61	-0.00046	HCD (High Energy Collision Dissociation)	MS2	8.90365	12	55.5	15.201	4539	R1F1.raw	F1.1	7455.93	10167.7	9931.11	17137.3	12519.3	13728.7	No Quan Labels	0	1.26e-07
High	Sequest HT (A8)	Selected	[K].VGAHAGEYGAEALER.[M]		1	2	P69905	P69905; A0A2R8Y7C0	0	3	0.6449	0	1	1	510.583	1529.74	1529.73	0.79	0.0004	HCD (High Energy Collision Dissociation)	MS2	1.06577	113.8	55.5	12.7491	3664	R1F2.raw	F1.2	120202	89214.4	128941	77087	181180	112091	No Quan Labels	0	7.92e-07
High	Sequest HT (A8)	Selected	[K].VGAHAGEYGAEALER.[M]		1	2	P69905	P69905; A0A2R8Y7C0	0	3	0.668	0	1	1	510.583	1529.73	1529.73	0.14	7e-05	HCD (High Energy Collision Dissociation)	MS2	35.2067	36	39.406	13.973	3894	R1F4.raw	F1.4	43548.1	36741.6	85028.7	38745.8	61766.5	43539	No Quan Labels	0	4.5e-06
High	Sequest HT (A8)	Selected	[K].VGAHAGEYGAEALER.[M]		1	2	P69905	P69905; A0A2R8Y7C0	0	3	0.6773	0	1	1	510.583	1529.73	1529.73	-0.08	-4e-05	HCD (High Energy Collision Dissociation)	MS2	18.0721	10.3	54	13.0516	3060	R1F6.raw	F1.6	7824.22	2157.17	28247.7	4018.3	12262.4	8608.66	No Quan Labels	0	6.058e-06
High	Sequest HT (A8)	Selected	[K].VGAHAGEYGAEALER.[M]		1	2	P69905	P69905; A0A2R8Y7C0	0	3	0.654	0	1	1	510.581	1529.73	1529.73	-3.1	-0.00158	HCD (High Energy Collision Dissociation)	MS2	31.5224	65.6	55.5	14.5136	4043	R1F1.raw	F1.1	27404.4	103006	59629.9	83717.3	50459.8	83682.4	No Quan Labels	0	6.26e-06
High	Sequest HT (A8)	Selected	[K].VGAHAGEYGAEALER.[M]		1	2	P69905	P69905; A0A2R8Y7C0	0	3	0.6547	0	1	1	510.582	1529.73	1529.73	-1.27	-0.00065	HCD (High Energy Collision Dissociation)	MS2	24.8215	58.3	16.711	15.1987	4538	R1F1.raw	F1.1	57389.1	403772	55964.4	255615	221000	161816	No Quan Labels	0	7.761e-06
High	Sequest HT (A8)	Selected	[K].VGAHAGEYGAEALER.[M]		1	2	P69905	P69905; A0A2R8Y7C0	0	3	0.5908	0	1	1	510.583	1529.73	1529.73	-0.83	-0.00042	HCD (High Energy Collision Dissociation)	MS2	46.7229	54.9	55.5	16.0611	5166	R1F1.raw	F1.1	47167.9	36030.9	52795	58926.3	78554.7	44036	No Quan Labels	0	2.165e-05
High	Sequest HT (A8)	Selected	[K].VGAHAGEYGAEALER.[M]		1	2	P69905	P69905; A0A2R8Y7C0	0	3	0.6396	0	1	1	510.583	1529.73	1529.73	-0.15	-8e-05	HCD (High Energy Collision Dissociation)	MS2	3.21192	84.3	22.4	13.5237	3488	R1F3.raw	F1.3	134734	235928	345658	150079	178663	170774	No Quan Labels	0	7.047e-05
High	Sequest HT (A8)	Unambiguous	[K].VGAHAGEYGAEALER.[M]		1	2	P69905	P69905; A0A2R8Y7C0	0	2	0.6797	0	1	1	765.37	1529.73	1529.73	-1.27	-0.00097	HCD (High Energy Collision Dissociation)	MS2	54.6735	5.5	55.5	13.9587	3884	R1F4.raw	F1.4	1782.74	3184.32	6752.65	6217.03	3906.51	10146.1	No Quan Labels	0	0.0001431
High	Sequest HT (A8)	Unambiguous	[K].VGAHAGEYGAEALER.[M]		1	2	P69905	P69905; A0A2R8Y7C0	0	2	0.6512	0	1	1	765.371	1529.73	1529.73	-0.14	-0.00011	HCD (High Energy Collision Dissociation)	MS2	14.5705	44.4	55.5	13.5323	3495	R1F3.raw	F1.3	62231.6	33653.7	90096.8	20308.3	44662.9	21526.3	No Quan Labels	0.001154	0.01151
[M].VLSPADKTNVK.[A]	2xTMT6plex [K7; K11]; 1xTMT6plex [N-Term]		FALSE	1	1	1	P69905	P69905 [2-12]	1	1859.16	0	5	4.7	53.7	7.8	183.2	345.8		High	High	High	High	High	High	High	n/a	0		0.0001614		56		M.VLSPADKTNVK.A	[2-12]
Confidence	Identifying Node	PSM Ambiguity	Annotated Sequence	Modifications	# Protein Groups	# Proteins	Master Protein Accessions	Protein Accessions	# Missed Cleavages	Charge	DeltaScore	DeltaCn	Rank	Search Engine Rank	m/z [Da]	MH+ [Da]	Theo. MH+ [Da]	DeltaM [ppm]	Deltam/z [Da]	Activation Type	MS Order	Isolation Interference [%]	Average Reporter S/N	Ion Inject Time [ms]	RT [min]	First Scan	Spectrum File	File ID	Abundance: 126	Abundance: 127	Abundance: 128	Abundance: 129	Abundance: 130	Abundance: 131	Quan Info	Percolator q-Value	Percolator PEP
High	Mascot (A5)	Selected	[M].vLSPADkTNVk.[A]	N-Term(TMT6plex); K7(TMT6plex); K11(TMT6plex)	1	1	P69905	P69905	1	2	0.9286	0	1	1	930.08	1859.15	1859.16	-1.82	-0.00169	HCD (High Energy Collision Dissociation)	MS2	0	259.1	55.5	28.3125	13045	R1F4.raw	F1.4	39679.6	14882.7	243543	12780.6	645027	600768		0	0.0001614
[K].TYFPHFDLSHGSAQVKGHGKK.[V]	3xTMT6plex [K16; K20; K21]		FALSE	2	3	1	P69905; G3V1N2	P69905 [42-62]; G3V1N2 [10-30]	2	3028.67	0	63.7	26.9	88.1	85	83.5	252.8	Shared	High	High	High	High	High	High	n/a	High		0		1.115e-05		4.52	K.TYFPHFDLSHGSAQVKGHGKK.V	[42-62]
Confidence	Identifying Node	PSM Ambiguity	Annotated Sequence	Modifications	# Protein Groups	# Proteins	Master Protein Accessions	Protein Accessions	# Missed Cleavages	Charge	DeltaScore	DeltaCn	Rank	Search Engine Rank	m/z [Da]	MH+ [Da]	Theo. MH+ [Da]	DeltaM [ppm]	Deltam/z [Da]	Activation Type	MS Order	Isolation Interference [%]	Average Reporter S/N	Ion Inject Time [ms]	RT [min]	First Scan	Spectrum File	File ID	Abundance: 126	Abundance: 127	Abundance: 128	Abundance: 129	Abundance: 130	Abundance: 131	Quan Info	Percolator q-Value	Percolator PEP
High	Sequest HT (A8)	Unambiguous	[K].TYFPHFDLSHGSAQVkGHGkk.[V]	K16(TMT6plex); K20(TMT6plex); K21(TMT6plex)	2	3	P69905; G3V1N2	P69905; G3V1N2; A0A2R8Y7C0	2	5	0.6261	0	1	1	606.539	3028.67	3028.67	-1.49	-0.0009	HCD (High Energy Collision Dissociation)	MS2	9.04656	38.9	34.775	23.423	9894	R1F4.raw	F1.4	102066	17170	79917.8	27901.2	58765.5	87822.9		0	1.115e-05
[K].TYFPHFDLSHGSAQVKGHGK.[K]	2xTMT6plex [K16; K20]		FALSE	2	3	3	P69905; G3V1N2	P69905 [42-61]; G3V1N2 [10-29]	1	2671.41	0	77.9	8.4	95.3	24.3	104.7	289.4	Shared	High	High	High	High	High	High	n/a	High		0		1.059e-05		5.89	K.TYFPHFDLSHGSAQVKGHGK.K	[42-61]
Confidence	Identifying Node	PSM Ambiguity	Annotated Sequence	Modifications	# Protein Groups	# Proteins	Master Protein Accessions	Protein Accessions	# Missed Cleavages	Charge	DeltaScore	DeltaCn	Rank	Search Engine Rank	m/z [Da]	MH+ [Da]	Theo. MH+ [Da]	DeltaM [ppm]	Deltam/z [Da]	Activation Type	MS Order	Isolation Interference [%]	Average Reporter S/N	Ion Inject Time [ms]	RT [min]	First Scan	Spectrum File	File ID	Abundance: 126	Abundance: 127	Abundance: 128	Abundance: 129	Abundance: 130	Abundance: 131	Quan Info	Percolator q-Value	Percolator PEP
High	Sequest HT (A8)	Unambiguous	[K].TYFPHFDLSHGSAQVkGHGk.[K]	K16(TMT6plex); K20(TMT6plex)	2	3	P69905; G3V1N2	P69905; G3V1N2; A0A2R8Y7C0	1	5	0.6527	0	1	1	535.089	2671.41	2671.41	0.09	5e-05	HCD (High Energy Collision Dissociation)	MS2	4.36151	40	1.988	26.525	11870	R1F4.raw	F1.4	1.99417e+06	157625	1.50716e+06	231382	1.24055e+06	1.74305e+06		0	2.584e-07
High	Sequest HT (A8)	Unambiguous	[K].TYFPHFDLSHGSAQVkGHGk.[K]	K16(TMT6plex); K20(TMT6plex)	2	3	P69905; G3V1N2	P69905; G3V1N2; A0A2R8Y7C0	1	4	0.6005	0	1	1	668.609	2671.41	2671.41	-0.22	-0.00015	HCD (High Energy Collision Dissociation)	MS2	3.01586	76.5	54.16	26.5804	11903	R1F4.raw	F1.4	114107	37338.6	85271.1	38215	96881.8	83610.8		0	3.389e-06
High	Sequest HT (A8)	Unambiguous	[K].TYFPHFDLSHGSAQVkGHGk.[K]	K16(TMT6plex); K20(TMT6plex)	2	3	P69905; G3V1N2	P69905; G3V1N2; A0A2R8Y7C0	1	6	0.5603	0	1	1	446.075	2671.41	2671.41	-0.92	-0.00041	HCD (High Energy Collision Dissociation)	MS2	5.42313	187.2	7.049	26.5064	11859	R1F4.raw	F1.4	2.99515e+06	25379.5	1.94351e+06	56236.9	1.67646e+06	2.28491e+06		0	1.059e-05
[K].TYFPHFDLSHGSAQVK.[G]	1xTMT6plex [K16]; 1xTMT6plex [N-Term]		FALSE	2	3	16	P69905; G3V1N2	P69905 [42-57]; G3V1N2 [10-25]	0	2292.22	0	28	21.2	80.4	34.5	224.5	211.5	Shared	High	High	High	High	High	High	High	High	0	0	5.007e-06	4.569e-07	55	5.21	K.TYFPHFDLSHGSAQVK.G	[42-57]
Confidence	Identifying Node	PSM Ambiguity	Annotated Sequence	Modifications	# Protein Groups	# Proteins	Master Protein Accessions	Protein Accessions	# Missed Cleavages	Charge	DeltaScore	DeltaCn	Rank	Search Engine Rank	m/z [Da]	MH+ [Da]	Theo. MH+ [Da]	DeltaM [ppm]	Deltam/z [Da]	Activation Type	MS Order	Isolation Interference [%]	Average Reporter S/N	Ion Inject Time [ms]	RT [min]	First Scan	Spectrum File	File ID	Abundance: 126	Abundance: 127	Abundance: 128	Abundance: 129	Abundance: 130	Abundance: 131	Quan Info	Percolator q-Value	Percolator PEP
High	Sequest HT (A8)	Unambiguous	[K].tYFPHFDLSHGSAQVk.[G]	N-Term(TMT6plex); K16(TMT6plex)	2	3	P69905; G3V1N2	P69905; G3V1N2; A0A2R8Y7C0	0	4	0.6327	0	1	1	573.81	2292.22	2292.22	-0.26	-0.00015	HCD (High Energy Collision Dissociation)	MS2	2.63577	58.3	7.279	46.9791	25569	R1F4.raw	F1.4	216322	12558.3	632617	18356.2	1.10361e+06	612279		0	2.112e-11
High	Sequest HT (A8)	Unambiguous	[K].tYFPHFDLSHGSAQVk.[G]	N-Term(TMT6plex); K16(TMT6plex)	2	3	P69905; G3V1N2	P69905; G3V1N2; A0A2R8Y7C0	0	4	0.6962	0	1	1	573.81	2292.22	2292.22	0.27	0.00016	HCD (High Energy Collision Dissociation)	MS2	5.56684	38.1	8.226	42.0781	21158	R1F5.raw	F1.5	122174		218269	10589.5	949673	266959		0	6.131e-11
High	Sequest HT (A8)	Unambiguous	[K].tYFPHFDLSHGSAQVk.[G]	N-Term(TMT6plex); K16(TMT6plex)	2	3	P69905; G3V1N2	P69905; G3V1N2; A0A2R8Y7C0	0	4	0.6317	0	1	1	573.81	2292.22	2292.22	0.18	0.0001	HCD (High Energy Collision Dissociation)	MS2	28.3426	100.5	55.5	46.3073	25121	R1F4.raw	F1.4	74682.5	10524.2	150589	30723.2	224187	137667		0	3.688e-10
High	Mascot (A5)	Unambiguous	[K].tYFPHFDLSHGSAQVk.[G]	N-Term(TMT6plex); K16(TMT6plex)	2	3	P69905; G3V1N2	P69905; G3V1N2; A0A2R8Y7C0	0	4	1	0	1	1	573.81	2292.22	2292.22	0.18	0.0001	HCD (High Energy Collision Dissociation)	MS2	28.3426	100.5	55.5	46.3073	25121	R1F4.raw	F1.4	74682.5	10524.2	150589	30723.2	224187	137667		0	1.258e-09
High	Mascot (A5)	Unambiguous	[K].tYFPHFDLSHGSAQVk.[G]	N-Term(TMT6plex); K16(TMT6plex)	2	3	P69905; G3V1N2	P69905; G3V1N2; A0A2R8Y7C0	0	4	0.96	0	1	1	573.81	2292.22	2292.22	-0.26	-0.00015	HCD (High Energy Collision Dissociation)	MS2	2.63577	58.3	7.279	46.9791	25569	R1F4.raw	F1.4	216322	12558.3	632617	18356.2	1.10361e+06	612279		0	1.617e-09
High	Sequest HT (A8)	Unambiguous	[K].tYFPHFDLSHGSAQVk.[G]	N-Term(TMT6plex); K16(TMT6plex)	2	3	P69905; G3V1N2	P69905; G3V1N2; A0A2R8Y7C0	0	4	0.6154	0	1	1	573.81	2292.22	2292.22	-0.43	-0.00025	HCD (High Energy Collision Dissociation)	MS2	49.5646	107.1	54.471	43.1294	24125	R1F3.raw	F1.3	227163	149549	91156	29421.2	99884.6	60783.3		0	5.475e-09
High	Mascot (A5)	Unambiguous	[K].tYFPHFDLSHGSAQVk.[G]	N-Term(TMT6plex); K16(TMT6plex)	2	3	P69905; G3V1N2	P69905; G3V1N2; A0A2R8Y7C0	0	4	1	0	1	1	573.81	2292.22	2292.22	0.27	0.00016	HCD (High Energy Collision Dissociation)	MS2	5.56684	38.1	8.226	42.0781	21158	R1F5.raw	F1.5	122174		218269	10589.5	949673	266959		0	7.665e-09
High	Sequest HT (A8)	Unambiguous	[K].tYFPHFDLSHGSAQVk.[G]	N-Term(TMT6plex); K16(TMT6plex)	2	3	P69905; G3V1N2	P69905; G3V1N2; A0A2R8Y7C0	0	3	0.6427	0	1	1	764.743	2292.21	2292.22	-1.58	-0.00121	HCD (High Energy Collision Dissociation)	MS2	9.89083	31.7	55.5	41.9344	21071	R1F5.raw	F1.5	27439.2	7185.6	35278	2507.25	91844.3	27907.8		0	1.965e-08
High	Sequest HT (A8)	Selected	[K].tYFPHFDLSHGSAQVk.[G]	N-Term(TMT6plex); K16(TMT6plex)	2	3	P69905; G3V1N2	P69905; G3V1N2; A0A2R8Y7C0	0	4	0.6558	0	1	1	573.81	2292.22	2292.22	0.91	0.00052	HCD (High Energy Collision Dissociation)	MS2	27.6389	74.2	7.039	41.4079	20747	R1F5.raw	F1.5	401131	99648.9	654032	134045	1500783	734048		0	2.375e-08
High	Mascot (A5)	Unambiguous	[K].tYFPHFDLSHGSAQVk.[G]	N-Term(TMT6plex); K16(TMT6plex)	2	3	P69905; G3V1N2	P69905; G3V1N2; A0A2R8Y7C0	0	4	1	0	1	1	573.81	2292.22	2292.22	-0.43	-0.00025	HCD (High Energy Collision Dissociation)	MS2	49.5646	107.1	54.471	43.1294	24125	R1F3.raw	F1.3	227163	149549	91156	29421.2	99884.6	60783.3		0	1.969e-07
High	Sequest HT (A8)	Selected	[K].tYFPHFDLSHGSAQVk.[G]	N-Term(TMT6plex); K16(TMT6plex)	2	3	P69905; G3V1N2	P69905; G3V1N2; A0A2R8Y7C0	0	4	0.4971	0	1	1	573.809	2292.21	2292.22	-2.19	-0.00125	HCD (High Energy Collision Dissociation)	MS2	33.8113	37.5	43.315	41.7924	23179	R1F2.raw	F1.2	34477.1	18118.6	50435.4	11824	120575	52668		0	4.569e-07
High	Sequest HT (A8)	Selected	[K].tYFPHFDLSHGSAQVk.[G]	N-Term(TMT6plex); K16(TMT6plex)	2	3	P69905; G3V1N2	P69905; G3V1N2; A0A2R8Y7C0	0	4	0.5843	0	1	1	573.81	2292.22	2292.22	0.08	5e-05	HCD (High Energy Collision Dissociation)	MS2	44.2788	70.1	55.5	45.6089	24660	R1F4.raw	F1.4	56663.2	37298.7	82787.2	45467	143542	61861.7		0	8.854e-07
High	Sequest HT (A8)	Unambiguous	[K].tYFPHFDLSHGSAQVk.[G]	N-Term(TMT6plex); K16(TMT6plex)	2	3	P69905; G3V1N2	P69905; G3V1N2; A0A2R8Y7C0	0	3	0.6439	0	1	1	764.744	2292.22	2292.22	-0.43	-0.00033	HCD (High Energy Collision Dissociation)	MS2	15.3227	41.8	55.5	46.3758	25168	R1F4.raw	F1.4	39537.9	26637.1	57600.6	25037.3	70819.3	44749.9		0	2.445e-06
High	Mascot (A5)	Unambiguous	[K].tYFPHFDLSHGSAQVk.[G]	N-Term(TMT6plex); K16(TMT6plex)	2	3	P69905; G3V1N2	P69905; G3V1N2; A0A2R8Y7C0	0	3	0.9455	0	1	1	764.743	2292.21	2292.22	-1.58	-0.00121	HCD (High Energy Collision Dissociation)	MS2	9.89083	31.7	55.5	41.9344	21071	R1F5.raw	F1.5	27439.2	7185.6	35278	2507.25	91844.3	27907.8		0	5.007e-06
High	Mascot (A5)	Unambiguous	[K].tYFPHFDLSHGSAQVk.[G]	N-Term(TMT6plex); K16(TMT6plex)	2	3	P69905; G3V1N2	P69905; G3V1N2; A0A2R8Y7C0	0	3	1	0	1	1	764.744	2292.22	2292.22	-0.43	-0.00033	HCD (High Energy Collision Dissociation)	MS2	15.3227	41.8	55.5	46.3758	25168	R1F4.raw	F1.4	39537.9	26637.1	57600.6	25037.3	70819.3	44749.9		0	3.908e-05
High	Sequest HT (A8)	Selected	[K].tYFPHFDLSHGSAQVk.[G]	N-Term(TMT6plex); K16(TMT6plex)	2	3	P69905; G3V1N2	P69905; G3V1N2; A0A2R8Y7C0	0	4	0.5806	0	1	1	573.807	2292.21	2292.22	-4.99	-0.00286	HCD (High Energy Collision Dissociation)	MS2	42.1961	13.5	55.5	44.9216	22385	R1F6.raw	F1.6	25397.5	7960.03	22065.9	1231.74	16665	9518.82		0	0.0001619
[K].TYFPHFDLSHGSAQVK.[G]	1xTMT6plex [K16]		FALSE	2	3	14	P69905; G3V1N2	P69905 [42-57]; G3V1N2 [10-25]	0	2063.05	0	147.2	28.9	63.9	27	197.8	135.2	Shared	High	High	High	High	High	High	n/a	High		0		1.419e-06		5.94	K.TYFPHFDLSHGSAQVK.G	[42-57]
Confidence	Identifying Node	PSM Ambiguity	Annotated Sequence	Modifications	# Protein Groups	# Proteins	Master Protein Accessions	Protein Accessions	# Missed Cleavages	Charge	DeltaScore	DeltaCn	Rank	Search Engine Rank	m/z [Da]	MH+ [Da]	Theo. MH+ [Da]	DeltaM [ppm]	Deltam/z [Da]	Activation Type	MS Order	Isolation Interference [%]	Average Reporter S/N	Ion Inject Time [ms]	RT [min]	First Scan	Spectrum File	File ID	Abundance: 126	Abundance: 127	Abundance: 128	Abundance: 129	Abundance: 130	Abundance: 131	Quan Info	Percolator q-Value	Percolator PEP
High	Sequest HT (A8)	Selected	[K].TYFPHFDLSHGSAQVk.[G]	K16(TMT6plex)	2	3	P69905; G3V1N2	P69905; G3V1N2; A0A2R8Y7C0	0	4	0.5414	0	1	1	516.519	2063.05	2063.05	-0.07	-4e-05	HCD (High Energy Collision Dissociation)	MS2	20.4305	84.9	22.66	39.4777	20517	R1F4.raw	F1.4	229712	56741.9	196623	81176.4	505381	217941		0	5.388e-07
High	Sequest HT (A8)	Unambiguous	[K].TYFPHFDLSHGSAQVk.[G]	K16(TMT6plex)	2	3	P69905; G3V1N2	P69905; G3V1N2; A0A2R8Y7C0	0	3	0.6531	0	1	1	688.356	2063.05	2063.05	-0.39	-0.00027	HCD (High Energy Collision Dissociation)	MS2	23.4008	112.7	55.5	39.5241	20549	R1F4.raw	F1.4	103783	55953.3	138553	76179.5	177799	98192.1		0	9.511e-07
High	Sequest HT (A8)	Unambiguous	[K].TYFPHFDLSHGSAQVk.[G]	K16(TMT6plex)	2	3	P69905; G3V1N2	P69905; G3V1N2; A0A2R8Y7C0	0	4	0.6869	0	1	1	516.52	2063.06	2063.05	1.22	0.00063	HCD (High Energy Collision Dissociation)	MS2	2.66831	61.1	7.448	34.3954	18192	R1F2.raw	F1.2	299026		238926	8304.03	1984620	212388		0	1.419e-06
High	Sequest HT (A8)	Unambiguous	[K].TYFPHFDLSHGSAQVk.[G]	K16(TMT6plex)	2	3	P69905; G3V1N2	P69905; G3V1N2; A0A2R8Y7C0	0	4	0.6219	0	1	1	516.519	2063.05	2063.05	0.04	2e-05	HCD (High Energy Collision Dissociation)	MS2	5.9496	62	28.734	33.8826	16041	R1F5.raw	F1.5	123915	29887.4	64646.5	19688.4	426978	66483.3		0	1.963e-06
High	Sequest HT (A8)	Selected	[K].TYFPHFDLSHGSAQVk.[G]	K16(TMT6plex)	2	3	P69905; G3V1N2	P69905; G3V1N2; A0A2R8Y7C0	0	4	0.6508	0	1	1	516.519	2063.06	2063.05	0.63	0.00033	HCD (High Energy Collision Dissociation)	MS2	4.21057	39.9	11.773	34.5556	16455	R1F5.raw	F1.5	124055		116647	5293.21	826612	75856.8		0	4.971e-06
High	Sequest HT (A8)	Unambiguous	[K].TYFPHFDLSHGSAQVk.[G]	K16(TMT6plex)	2	3	P69905; G3V1N2	P69905; G3V1N2; A0A2R8Y7C0	0	4	0.636	0	1	1	516.519	2063.05	2063.05	-0.08	-4e-05	HCD (High Energy Collision Dissociation)	MS2	13.4993	172.4	4.532	35.4501	18741	R1F3.raw	F1.3	8.37172e+06	372227	1.43161e+06	83192.2	1.74571e+06	1.00576e+06		0	6.141e-06
High	Sequest HT (A8)	Selected	[K].TYFPHFDLSHGSAQVk.[G]	K16(TMT6plex)	2	3	P69905; G3V1N2	P69905; G3V1N2; A0A2R8Y7C0	0	4	0.6234	0	1	1	516.519	2063.05	2063.05	-0.07	-4e-05	HCD (High Energy Collision Dissociation)	MS2	14.098	50	54	40.1555	20968	R1F4.raw	F1.4	54688.7	11378	51855.5	22574.3	117181	53245.1		0	6.518e-06
High	Sequest HT (A8)	Unambiguous	[K].TYFPHFDLSHGSAQVk.[G]	K16(TMT6plex)	2	3	P69905; G3V1N2	P69905; G3V1N2; A0A2R8Y7C0	0	3	0.6659	0	1	1	688.357	2063.06	2063.05	0.52	0.00036	HCD (High Energy Collision Dissociation)	MS2	9.79561	22.8	2.935	35.5758	18833	R1F3.raw	F1.3	1.4015e+06	155413	319485	62914.2	325154	280384		0	8.057e-06
High	Sequest HT (A8)	Selected	[K].TYFPHFDLSHGSAQVk.[G]	K16(TMT6plex)	2	3	P69905; G3V1N2	P69905; G3V1N2; A0A2R8Y7C0	0	3	0.7222	0	1	1	688.355	2063.05	2063.05	-2.32	-0.00159	HCD (High Energy Collision Dissociation)	MS2	9.08571	17.2	55.5	34.865	16647	R1F5.raw	F1.5	20771.2	3786.75	13655.7	9915.54	43186.8	10215		0	2.4e-05
High	Sequest HT (A8)	Selected	[K].TYFPHFDLSHGSAQVk.[G]	K16(TMT6plex)	2	3	P69905; G3V1N2	P69905; G3V1N2; A0A2R8Y7C0	0	4	0.5866	0	1	1	516.519	2063.06	2063.05	0.62	0.00032	HCD (High Energy Collision Dissociation)	MS2	4.01208	28.5	54	35.0725	18645	R1F2.raw	F1.2	28167.1	3038.49	20989.1	7127.05	103874	14137		0	2.641e-05
High	Sequest HT (A8)	Selected	[K].TYFPHFDLSHGSAQVk.[G]	K16(TMT6plex)	2	3	P69905; G3V1N2	P69905; G3V1N2; A0A2R8Y7C0	0	4	0.4368	0	1	1	516.518	2063.05	2063.05	-1.36	-0.0007	HCD (High Energy Collision Dissociation)	MS2	42.6491	84.2	55.5	36.3842	19398	R1F3.raw	F1.3	143369	147965	47548.3	16913.2	49194.4	104732		0	0.0001869
High	Sequest HT (A8)	Unambiguous	[K].TYFPHFDLSHGSAQVk.[G]	K16(TMT6plex)	2	3	P69905; G3V1N2	P69905; G3V1N2; A0A2R8Y7C0	0	4	0.4766	0	1	1	516.519	2063.06	2063.05	0.32	0.00017	HCD (High Energy Collision Dissociation)	MS2	37.7466	26	55.5	41.5905	22698	R1F1.raw	F1.1	27340.2	8403.5	24555.8	10630.1	61743.2	22438.1		6.911e-05	0.0002735
High	Sequest HT (A8)	Selected	[K].TYFPHFDLSHGSAQVk.[G]	K16(TMT6plex)	2	3	P69905; G3V1N2	P69905; G3V1N2; A0A2R8Y7C0	0	4	0.5056	0	1	1	516.519	2063.06	2063.05	0.15	8e-05	HCD (High Energy Collision Dissociation)	MS2	17.2787	33.8	55.5	33.7219	17755	R1F2.raw	F1.2	41672.2	13399.3	21535.5	8608.22	100462	16525		6.911e-05	0.0003629
High	Sequest HT (A8)	Selected	[K].TYFPHFDLSHGSAQVk.[G]	K16(TMT6plex)	2	3	P69905; G3V1N2	P69905; G3V1N2; A0A2R8Y7C0	0	2	0.6364	0	1	1	1032.03	2063.05	2063.05	-1.89	-0.00195	HCD (High Energy Collision Dissociation)	MS2	17.0218	5.3	55.5	39.65	20636	R1F4.raw	F1.4	2465.64		9685.53		11778.5	6797.09		6.911e-05	0.0003875
[K].TYFPHFDLSHGSAQVK.[G]			FALSE	2	3	1	P69905; G3V1N2	P69905 [42-57]; G3V1N2 [10-25]	0	1833.89	0							No Quan Labels	High	High	High	High	High	High	n/a	High		6.911e-05		0.0002538		3.83	K.TYFPHFDLSHGSAQVK.G	[42-57]
Confidence	Identifying Node	PSM Ambiguity	Annotated Sequence	Modifications	# Protein Groups	# Proteins	Master Protein Accessions	Protein Accessions	# Missed Cleavages	Charge	DeltaScore	DeltaCn	Rank	Search Engine Rank	m/z [Da]	MH+ [Da]	Theo. MH+ [Da]	DeltaM [ppm]	Deltam/z [Da]	Activation Type	MS Order	Isolation Interference [%]	Average Reporter S/N	Ion Inject Time [ms]	RT [min]	First Scan	Spectrum File	File ID	Abundance: 126	Abundance: 127	Abundance: 128	Abundance: 129	Abundance: 130	Abundance: 131	Quan Info	Percolator q-Value	Percolator PEP
High	Sequest HT (A8)	Unambiguous	[K].TYFPHFDLSHGSAQVK.[G]		2	3	P69905; G3V1N2	P69905; G3V1N2; A0A2R8Y7C0	0	4	0.4282	0	1	1	459.229	1833.89	1833.89	1.52	0.00069	HCD (High Energy Collision Dissociation)	MS2	5.69333	30.5	55.5	29.1953	14376	R1F3.raw	F1.3	37789.6	50264.4	36418	19896.2	19971.2	24480.4	No Quan Labels	6.911e-05	0.0002538
[R].VDPVNFK.[LV]	1xTMT6plex [K7]; 1xTMT6plex [N-Term]		FALSE	2	4	7	P69905; G3V1N2	P69905 [94-100]; G3V1N2 [62-68]	0	1276.77	0	47.6	23.6	57.1	37.3	186.1	248.5	Shared	High	High	High	High	High	High	High	High	0.001253	0.0005346	0.004976	0.003054	32	2.29	R.VDPVNFK.L	[94-100]
Confidence	Identifying Node	PSM Ambiguity	Annotated Sequence	Modifications	# Protein Groups	# Proteins	Master Protein Accessions	Protein Accessions	# Missed Cleavages	Charge	DeltaScore	DeltaCn	Rank	Search Engine Rank	m/z [Da]	MH+ [Da]	Theo. MH+ [Da]	DeltaM [ppm]	Deltam/z [Da]	Activation Type	MS Order	Isolation Interference [%]	Average Reporter S/N	Ion Inject Time [ms]	RT [min]	First Scan	Spectrum File	File ID	Abundance: 126	Abundance: 127	Abundance: 128	Abundance: 129	Abundance: 130	Abundance: 131	Quan Info	Percolator q-Value	Percolator PEP
High	Sequest HT (A8)	Unambiguous	[R].vDPVNFk.[LV]	N-Term(TMT6plex); K7(TMT6plex)	2	4	P69905; G3V1N2	P69905; G3V1N2; A0A2R8Y7C0; P02008	0	2	0.3974	0	1	1	638.886	1276.76	1276.77	-1.67	-0.00107	HCD (High Energy Collision Dissociation)	MS2	15.6125	56.4	55.5	43.4102	23207	R1F4.raw	F1.4	25476.8	6925.9	51673	11887.3	189691	45807.5		0.0005346	0.003054
High	Sequest HT (A8)	Selected	[R].vDPVNFk.[LV]	N-Term(TMT6plex); K7(TMT6plex)	2	4	P69905; G3V1N2	P69905; G3V1N2; A0A2R8Y7C0; P02008	0	2	0.3779	0	1	1	638.886	1276.77	1276.77	-1.01	-0.00064	HCD (High Energy Collision Dissociation)	MS2	37.2721	57.8	55.5	45.3506	25298	R1F1.raw	F1.1	31918.6	3548.68	44190.3	15608.9	199906	52922.5		0.0006118	0.003961
High	Mascot (A5)	Unambiguous	[R].vDPVNFk.[LV]	N-Term(TMT6plex); K7(TMT6plex)	2	4	P69905; G3V1N2	P69905; G3V1N2; A0A2R8Y7C0; P02008	0	2	0.6875	0	1	1	638.886	1276.76	1276.77	-1.67	-0.00107	HCD (High Energy Collision Dissociation)	MS2	15.6125	56.4	55.5	43.4102	23207	R1F4.raw	F1.4	25476.8	6925.9	51673	11887.3	189691	45807.5		0.001253	0.004976
High	Sequest HT (A8)	Unambiguous	[R].vDPVNFk.[LV]	N-Term(TMT6plex); K7(TMT6plex)	2	4	P69905; G3V1N2	P69905; G3V1N2; A0A2R8Y7C0; P02008	0	2	0.4412	0	1	1	638.887	1276.77	1276.77	-0.15	-0.0001	HCD (High Energy Collision Dissociation)	MS2	6.98925	179.1	33.121	44.0856	23612	R1F4.raw	F1.4	64388.9	4987.42	263072	15403.9	1.15248e+06	308282		0.0008966	0.005994
High	Sequest HT (A8)	Selected	[R].vDPVNFk.[LV]	N-Term(TMT6plex); K7(TMT6plex)	2	4	P69905; G3V1N2	P69905; G3V1N2; A0A2R8Y7C0; P02008	0	2	0.3898	0	1	1	638.886	1276.77	1276.77	-0.96	-0.00061	HCD (High Energy Collision Dissociation)	MS2	33.1695	156.2	14.295	40.2653	22133	R1F3.raw	F1.3	1.14169e+06	232588	481579	159541	551773	1.00358e+06		0.001396	0.0161
High	Mascot (A5)	Unambiguous	[R].vDPVNFk.[LV]	N-Term(TMT6plex); K7(TMT6plex)	2	4	P69905; G3V1N2	P69905; G3V1N2; A0A2R8Y7C0; P02008	0	2	0.8276	0	1	1	638.887	1276.77	1276.77	-0.15	-0.0001	HCD (High Energy Collision Dissociation)	MS2	6.98925	179.1	33.121	44.0856	23612	R1F4.raw	F1.4	64388.9	4987.42	263072	15403.9	1.15248e+06	308282		0.001941	0.01656
High	Mascot (A5)	Selected	[R].vDPVNFk.[LV]	N-Term(TMT6plex); K7(TMT6plex)	2	4	P69905; G3V1N2	P69905; G3V1N2; A0A2R8Y7C0; P02008	0	3	1	0	1	1	426.259	1276.76	1276.77	-2.67	-0.00113	HCD (High Energy Collision Dissociation)	MS2	0	26	55.5	43.5333	23281	R1F4.raw	F1.4	7581	2835.27	23199.3	1567.21	91633.3	29444.2		0.002354	0.01988
[R].VDPVNFK.[LV]	1xTMT6plex [K7]		FALSE	2	4	3	P69905; G3V1N2	P69905 [94-100]; G3V1N2 [62-68]	0	1047.6	0	26.9	8.1	61.8	30.6	317.6	154.9	Shared	High	High	High	High	High	High	n/a	High		0.003665		0.04601		2.34	R.VDPVNFK.L	[94-100]
Confidence	Identifying Node	PSM Ambiguity	Annotated Sequence	Modifications	# Protein Groups	# Proteins	Master Protein Accessions	Protein Accessions	# Missed Cleavages	Charge	DeltaScore	DeltaCn	Rank	Search Engine Rank	m/z [Da]	MH+ [Da]	Theo. MH+ [Da]	DeltaM [ppm]	Deltam/z [Da]	Activation Type	MS Order	Isolation Interference [%]	Average Reporter S/N	Ion Inject Time [ms]	RT [min]	First Scan	Spectrum File	File ID	Abundance: 126	Abundance: 127	Abundance: 128	Abundance: 129	Abundance: 130	Abundance: 131	Quan Info	Percolator q-Value	Percolator PEP
High	Sequest HT (A8)	Unambiguous	[R].VDPVNFk.[LV]	K7(TMT6plex)	2	4	P69905; G3V1N2	P69905; G3V1N2; A0A2R8Y7C0; P02008	0	2	0.5	0	1	1	524.305	1047.6	1047.6	-0.41	-0.00022	HCD (High Energy Collision Dissociation)	MS2	4.12413	39.1	5.978	31.143	15546	R1F1.raw	F1.1	156394		288071	30176.9	1.51992e+06	312641		0.003665	0.04601
High	Sequest HT (A8)	Unambiguous	[R].VDPVNFk.[LV]	K7(TMT6plex)	2	4	P69905; G3V1N2	P69905; G3V1N2; A0A2R8Y7C0; P02008	0	2	0.5367	0	1	1	524.306	1047.6	1047.6	1.13	0.00059	HCD (High Energy Collision Dissociation)	MS2	19.4624	89	45.021	24.177	10085	R1F5.raw	F1.5	160455	22336.8	77381.1	27272.4	273953	88730.6		0.005701	0.08647
High	Sequest HT (A8)	Unambiguous	[R].VDPVNFk.[LV]	K7(TMT6plex)	2	4	P69905; G3V1N2	P69905; G3V1N2; A0A2R8Y7C0; P02008	0	2	0.5841	0	1	1	524.305	1047.6	1047.6	-0.25	-0.00013	HCD (High Energy Collision Dissociation)	MS2	12.7984	69.3	54	29.6982	13932	R1F4.raw	F1.4	55292.8	22384.8	118597	29305.6	136821	63114.4		0.01144	0.1679
[K].VADALTNAVAHVDDMPNALSALSDLHAHKLR.[V]	1xTMT6plex [K29]; 1xTMT6plex [N-Term]		FALSE	2	3	2	P69905; G3V1N2	P69905 [63-93]; G3V1N2 [31-61]	1	3724	0	12.7	4.5	113.5	12.1	198.7	258.5	Shared	High	High	High	High	High	High	High	High	0	0	6.285e-06	1.169e-08	48	7.3	K.VADALTNAVAHVDDMPNALSALSDLHAHKLR.V	[63-93]
Confidence	Identifying Node	PSM Ambiguity	Annotated Sequence	Modifications	# Protein Groups	# Proteins	Master Protein Accessions	Protein Accessions	# Missed Cleavages	Charge	DeltaScore	DeltaCn	Rank	Search Engine Rank	m/z [Da]	MH+ [Da]	Theo. MH+ [Da]	DeltaM [ppm]	Deltam/z [Da]	Activation Type	MS Order	Isolation Interference [%]	Average Reporter S/N	Ion Inject Time [ms]	RT [min]	First Scan	Spectrum File	File ID	Abundance: 126	Abundance: 127	Abundance: 128	Abundance: 129	Abundance: 130	Abundance: 131	Quan Info	Percolator q-Value	Percolator PEP
High	Sequest HT (A8)	Unambiguous	[K].vADALTNAVAHVDDMPNALSALSDLHAHkLR.[V]	N-Term(TMT6plex); K29(TMT6plex)	2	3	P69905; G3V1N2	P69905; G3V1N2; A0A2R8Y7C0	1	6	0.6384	0	1	1	621.505	3724	3724	-1.41	-0.00088	HCD (High Energy Collision Dissociation)	MS2	6.25345	60	27.748	75.3439	44847	R1F4.raw	F1.4	40529	5695.85	204631	7869.25	278000	178439		0	1.169e-08
High	Mascot (A5)	Unambiguous	[K].vADALTNAVAHVDDMPNALSALSDLHAHkLR.[V]	N-Term(TMT6plex); K29(TMT6plex)	2	3	P69905; G3V1N2	P69905; G3V1N2; A0A2R8Y7C0	1	6	1	0	1	1	621.505	3724	3724	-1.41	-0.00088	HCD (High Energy Collision Dissociation)	MS2	6.25345	60	27.748	75.3439	44847	R1F4.raw	F1.4	40529	5695.85	204631	7869.25	278000	178439		0	6.285e-06
[K].VADALTNAVAHVDDMPNALSALSDLHAHKLR.[V]	1xTMT6plex [K29]		FALSE	2	3	1	P69905; G3V1N2	P69905 [63-93]; G3V1N2 [31-61]	1	3494.84	0	30.2	7	80.6	38.1	232.9	211.1	Shared	High	High	High	High	High	High	n/a	High		0		1.125e-06		6.55	K.VADALTNAVAHVDDMPNALSALSDLHAHKLR.V	[63-93]
Confidence	Identifying Node	PSM Ambiguity	Annotated Sequence	Modifications	# Protein Groups	# Proteins	Master Protein Accessions	Protein Accessions	# Missed Cleavages	Charge	DeltaScore	DeltaCn	Rank	Search Engine Rank	m/z [Da]	MH+ [Da]	Theo. MH+ [Da]	DeltaM [ppm]	Deltam/z [Da]	Activation Type	MS Order	Isolation Interference [%]	Average Reporter S/N	Ion Inject Time [ms]	RT [min]	First Scan	Spectrum File	File ID	Abundance: 126	Abundance: 127	Abundance: 128	Abundance: 129	Abundance: 130	Abundance: 131	Quan Info	Percolator q-Value	Percolator PEP
High	Sequest HT (A8)	Unambiguous	[K].VADALTNAVAHVDDMPNALSALSDLHAHkLR.[V]	K29(TMT6plex)	2	3	P69905; G3V1N2	P69905; G3V1N2; A0A2R8Y7C0	1	6	0.5282	0	1	1	583.314	3494.85	3494.84	2.72	0.00158	HCD (High Energy Collision Dissociation)	MS2	13.0916	36	55.5	66.1673	38504	R1F4.raw	F1.4	28762.8	2669.33	43431	7421.14	97427.1	43564.7		0	1.125e-06
[K].VADALTNAVAHVDDMPNALSALSDLHAHK.[L]	1xTMT6plex [K29]; 1xTMT6plex [N-Term]		FALSE	2	3	8	P69905; G3V1N2	P69905 [63-91]; G3V1N2 [31-59]	0	3454.82	0	96.4	18.7	67	26.6	251.7	139.6	Shared	High	High	High	High	High	High	High	High	0	0	1.707e-09	4.402e-08	60	5.84	K.VADALTNAVAHVDDMPNALSALSDLHAHK.L	[63-91]
Confidence	Identifying Node	PSM Ambiguity	Annotated Sequence	Modifications	# Protein Groups	# Proteins	Master Protein Accessions	Protein Accessions	# Missed Cleavages	Charge	DeltaScore	DeltaCn	Rank	Search Engine Rank	m/z [Da]	MH+ [Da]	Theo. MH+ [Da]	DeltaM [ppm]	Deltam/z [Da]	Activation Type	MS Order	Isolation Interference [%]	Average Reporter S/N	Ion Inject Time [ms]	RT [min]	First Scan	Spectrum File	File ID	Abundance: 126	Abundance: 127	Abundance: 128	Abundance: 129	Abundance: 130	Abundance: 131	Quan Info	Percolator q-Value	Percolator PEP
High	Sequest HT (A8)	Unambiguous	[K].vADALTNAVAHVDDMPNALSALSDLHAHk.[L]	N-Term(TMT6plex); K29(TMT6plex)	2	3	P69905; G3V1N2	P69905; G3V1N2; A0A2R8Y7C0	0	5	0.6337	0	1	1	691.768	3454.81	3454.82	-1.57	-0.00109	HCD (High Energy Collision Dissociation)	MS2	17.766	29.7	15.064	80.8845	48633	R1F4.raw	F1.4	187772	7309.73	80753.5	12350.4	284364	75606.5		0	6.829e-10
High	Mascot (A5)	Unambiguous	[K].vADALTNAVAHVDDMPNALSALSDLHAHk.[L]	N-Term(TMT6plex); K29(TMT6plex)	2	3	P69905; G3V1N2	P69905; G3V1N2; A0A2R8Y7C0	0	5	0.9833	0	1	1	691.768	3454.81	3454.82	-1.57	-0.00109	HCD (High Energy Collision Dissociation)	MS2	17.766	29.7	15.064	80.8845	48633	R1F4.raw	F1.4	187772	7309.73	80753.5	12350.4	284364	75606.5		0	1.707e-09
High	Sequest HT (A8)	Unambiguous	[K].vADALTNAVAHVDDMPNALSALSDLHAHk.[L]	N-Term(TMT6plex); K29(TMT6plex)	2	3	P69905; G3V1N2	P69905; G3V1N2; A0A2R8Y7C0	0	5	0.5462	0	1	1	691.769	3454.82	3454.82	0.04	3e-05	HCD (High Energy Collision Dissociation)	MS2	24.2689	25.8	55.5	77.6273	48596	R1F3.raw	F1.3	88325.3	15676.7	18859.4	2602.86	17543.4	7843.73		0	4.402e-08
High	Sequest HT (A8)	Unambiguous	[K].vADALTNAVAHVDDMPNALSALSDLHAHk.[L]	N-Term(TMT6plex); K29(TMT6plex)	2	3	P69905; G3V1N2	P69905; G3V1N2; A0A2R8Y7C0	0	6	0.5953	0	1	1	576.641	3454.81	3454.82	-2.02	-0.00116	HCD (High Energy Collision Dissociation)	MS2	0	28.7	55.5	80.9038	48646	R1F4.raw	F1.4	47546.7	1962.48	27863.8	3302.72	69521.7	18151.1		0	1.293e-07
High	Sequest HT (A8)	Unambiguous	[K].vADALTNAVAHVDDMPNALSALSDLHAHk.[L]	N-Term(TMT6plex); K29(TMT6plex)	2	3	P69905; G3V1N2	P69905; G3V1N2; A0A2R8Y7C0	0	5	0.6114	0	1	1	691.768	3454.81	3454.82	-1.9	-0.00131	HCD (High Energy Collision Dissociation)	MS2	71.684	10.8	55.5	77.5175	44124	R1F5.raw	F1.5	18265.6	3728.28	12526.4	1490.72	21549.1	9604		0	2.456e-07
High	Mascot (A5)	Unambiguous	[K].vADALTNAVAHVDDMPNALSALSDLHAHk.[L]	N-Term(TMT6plex); K29(TMT6plex)	2	3	P69905; G3V1N2	P69905; G3V1N2; A0A2R8Y7C0	0	5	1	0	1	1	691.769	3454.82	3454.82	0.04	3e-05	HCD (High Energy Collision Dissociation)	MS2	24.2689	25.8	55.5	77.6273	48596	R1F3.raw	F1.3	88325.3	15676.7	18859.4	2602.86	17543.4	7843.73		0	3.029e-06
High	Mascot (A5)	Unambiguous	[K].vADALTNAVAHVDDMPNALSALSDLHAHk.[L]	N-Term(TMT6plex); K29(TMT6plex)	2	3	P69905; G3V1N2	P69905; G3V1N2; A0A2R8Y7C0	0	6	1	0	1	1	576.641	3454.81	3454.82	-2.02	-0.00116	HCD (High Energy Collision Dissociation)	MS2	0	28.7	55.5	80.9038	48646	R1F4.raw	F1.4	47546.7	1962.48	27863.8	3302.72	69521.7	18151.1		0	4.898e-06
High	Mascot (A5)	Unambiguous	[K].vADALTNAVAHVDDMPNALSALSDLHAHk.[L]	N-Term(TMT6plex); K29(TMT6plex)	2	3	P69905; G3V1N2	P69905; G3V1N2; A0A2R8Y7C0	0	5	0.8889	0	1	1	691.768	3454.81	3454.82	-1.9	-0.00131	HCD (High Energy Collision Dissociation)	MS2	71.684	10.8	55.5	77.5175	44124	R1F5.raw	F1.5	18265.6	3728.28	12526.4	1490.72	21549.1	9604		0	1.161e-05
[K].VADALTNAVAHVDDMPNALSALSDLHAHK.[L]	1xOxidation [M15]; 1xTMT6plex [K29]		FALSE	2	3	1	P69905; G3V1N2	P69905 [63-91]; G3V1N2 [31-59]	0	3241.65	0	193.8	130.8	90.9	69	49.7	65.8	Shared	High	High	High	High	High	High	n/a	High		0		6.671e-06		3.28	K.VADALTNAVAHVDDMPNALSALSDLHAHK.L	[63-91]
Confidence	Identifying Node	PSM Ambiguity	Annotated Sequence	Modifications	# Protein Groups	# Proteins	Master Protein Accessions	Protein Accessions	# Missed Cleavages	Charge	DeltaScore	DeltaCn	Rank	Search Engine Rank	m/z [Da]	MH+ [Da]	Theo. MH+ [Da]	DeltaM [ppm]	Deltam/z [Da]	Activation Type	MS Order	Isolation Interference [%]	Average Reporter S/N	Ion Inject Time [ms]	RT [min]	First Scan	Spectrum File	File ID	Abundance: 126	Abundance: 127	Abundance: 128	Abundance: 129	Abundance: 130	Abundance: 131	Quan Info	Percolator q-Value	Percolator PEP
High	Sequest HT (A8)	Unambiguous	[K].VADALTNAVAHVDDmPNALSALSDLHAHk.[L]	M15(Oxidation); K29(TMT6plex)	2	3	P69905; G3V1N2	P69905; G3V1N2; A0A2R8Y7C0	0	5	0.5403	0	1	1	649.136	3241.65	3241.65	0.52	0.00034	HCD (High Energy Collision Dissociation)	MS2	7.38857	50.2	55.5	67.4836	41390	R1F3.raw	F1.3	167407	44988.4	44477.8	12205.2	18852.4	12325.6		0	2.328e-06
[K].VADALTNAVAHVDDMPNALSALSDLHAHK.[L]	1xTMT6plex [K29]		FALSE	2	3	5	P69905; G3V1N2	P69905 [63-91]; G3V1N2 [31-59]	0	3225.65	0	359.3	27.9	33.8	13.9	66.4	98.6	Shared	High	High	High	High	High	High	n/a	High		0		0.0001406		2.43	K.VADALTNAVAHVDDMPNALSALSDLHAHK.L	[63-91]
Confidence	Identifying Node	PSM Ambiguity	Annotated Sequence	Modifications	# Protein Groups	# Proteins	Master Protein Accessions	Protein Accessions	# Missed Cleavages	Charge	DeltaScore	DeltaCn	Rank	Search Engine Rank	m/z [Da]	MH+ [Da]	Theo. MH+ [Da]	DeltaM [ppm]	Deltam/z [Da]	Activation Type	MS Order	Isolation Interference [%]	Average Reporter S/N	Ion Inject Time [ms]	RT [min]	First Scan	Spectrum File	File ID	Abundance: 126	Abundance: 127	Abundance: 128	Abundance: 129	Abundance: 130	Abundance: 131	Quan Info	Percolator q-Value	Percolator PEP
High	Sequest HT (A8)	Unambiguous	[K].VADALTNAVAHVDDMPNALSALSDLHAHk.[L]	K29(TMT6plex)	2	3	P69905; G3V1N2	P69905; G3V1N2; A0A2R8Y7C0	0	4	0.6595	0	1	1	807.169	3225.65	3225.65	0.61	0.00049	HCD (High Energy Collision Dissociation)	MS2	19.7612	40.4	55.5	70.7016	41650	R1F4.raw	F1.4	77944.5	17979.4	33945.3	20184.7	61474.4	28594.5		0	2.895e-10
High	Sequest HT (A8)	Unambiguous	[K].VADALTNAVAHVDDMPNALSALSDLHAHk.[L]	K29(TMT6plex)	2	3	P69905; G3V1N2	P69905; G3V1N2; A0A2R8Y7C0	0	5	0.573	0	1	1	645.936	3225.65	3225.65	-0.7	-0.00045	HCD (High Energy Collision Dissociation)	MS2	4.18616	50.8	54.799	70.666	41626	R1F4.raw	F1.4	118897	3530.77	25744.6	3884.13	117534	30283.2		0	7.606e-08
High	Sequest HT (A8)	Unambiguous	[K].VADALTNAVAHVDDMPNALSALSDLHAHk.[L]	K29(TMT6plex)	2	3	P69905; G3V1N2	P69905; G3V1N2; A0A2R8Y7C0	0	5	0.6113	0	1	1	645.937	3225.65	3225.65	0.45	0.00029	HCD (High Energy Collision Dissociation)	MS2	2.23934	26.4	2.47	67.4412	41359	R1F3.raw	F1.3	3059475	73688.6	88994.3		66394.1	132893		0	1.428e-07
High	Sequest HT (A8)	Unambiguous	[K].VADALTNAVAHVDDMPNALSALSDLHAHk.[L]	K29(TMT6plex)	2	3	P69905; G3V1N2	P69905; G3V1N2; A0A2R8Y7C0	0	4	0.6639	0	1	1	807.171	3225.66	3225.65	2.75	0.00222	HCD (High Energy Collision Dissociation)	MS2	22.7074	4.9	54	66.9567	40367	R1F2.raw	F1.2	14125.4		5989.61		8919.13			0	2.639e-07
High	Sequest HT (A8)	Selected	[K].VADALTNAVAHVDDMPNALSALSDLHAHk.[L]	K29(TMT6plex)	2	3	P69905; G3V1N2	P69905; G3V1N2; A0A2R8Y7C0	0	4	0.6558	0	1	1	807.168	3225.65	3225.65	-0.95	-0.00076	HCD (High Energy Collision Dissociation)	MS2	0	10.3	54	67.0332	37258	R1F5.raw	F1.5	16625.8	6585.94	20605.6	2030.99	12920.9	3909.84		0	5.754e-07
[K].TNVKAAWGK.[V]	2xTMT6plex [K4; K9]		FALSE	1	1	1	P69905	P69905 [9-17]	1	1432.87	0	44.5	36.8	53.8	76.8	311.4	76.7		High	High	High	High	High	High	n/a	High		0.001001		0.007144		2.97	K.TNVKAAWGK.V	[9-17]
Confidence	Identifying Node	PSM Ambiguity	Annotated Sequence	Modifications	# Protein Groups	# Proteins	Master Protein Accessions	Protein Accessions	# Missed Cleavages	Charge	DeltaScore	DeltaCn	Rank	Search Engine Rank	m/z [Da]	MH+ [Da]	Theo. MH+ [Da]	DeltaM [ppm]	Deltam/z [Da]	Activation Type	MS Order	Isolation Interference [%]	Average Reporter S/N	Ion Inject Time [ms]	RT [min]	First Scan	Spectrum File	File ID	Abundance: 126	Abundance: 127	Abundance: 128	Abundance: 129	Abundance: 130	Abundance: 131	Quan Info	Percolator q-Value	Percolator PEP
High	Sequest HT (A8)	Selected	[K].TNVkAAWGk.[V]	K4(TMT6plex); K9(TMT6plex)	1	1	P69905	P69905	1	3	0.2896	0	1	1	478.295	1432.87	1432.87	1.97	0.00094	HCD (High Energy Collision Dissociation)	MS2	48.6977	50.2	54	15.6352	5129	R1F5.raw	F1.5	52174.9	17216.2	35777	18454.9	160590	19509.1		0.001001	0.007144
[K].FLASVSTVLTSKYR.[-]	1xTMT6plex [K12]		FALSE	2	2	1	P69905; G3V1N2	P69905 [129-142]; G3V1N2 [97-110]	1	1801.04	0	54.1	28.5	56.2	60.3	275.2	125.8	Shared	High	High	High	High	High	High	n/a	High		0		0.0001225		3.71	K.FLASVSTVLTSKYR.-	[129-142]
Confidence	Identifying Node	PSM Ambiguity	Annotated Sequence	Modifications	# Protein Groups	# Proteins	Master Protein Accessions	Protein Accessions	# Missed Cleavages	Charge	DeltaScore	DeltaCn	Rank	Search Engine Rank	m/z [Da]	MH+ [Da]	Theo. MH+ [Da]	DeltaM [ppm]	Deltam/z [Da]	Activation Type	MS Order	Isolation Interference [%]	Average Reporter S/N	Ion Inject Time [ms]	RT [min]	First Scan	Spectrum File	File ID	Abundance: 126	Abundance: 127	Abundance: 128	Abundance: 129	Abundance: 130	Abundance: 131	Quan Info	Percolator q-Value	Percolator PEP
High	Sequest HT (A8)	Unambiguous	[K].FLASVSTVLTSkYR.[-]	K12(TMT6plex)	2	2	P69905; G3V1N2	P69905; G3V1N2	1	3	0.4987	0	1	1	601.02	1801.04	1801.04	1.24	0.00074	HCD (High Energy Collision Dissociation)	MS2	32.7678	29.3	55.5	44.5938	22787	R1F5.raw	F1.5	36820.4	7742.11	21682.3	8405.21	82367.8	18576.1		0	0.0001225
[K].FLASVSTVLTSK.[Y]	1xTMT6plex [K12]; 1xTMT6plex [N-Term]		FALSE	2	2	2	P69905; G3V1N2	P69905 [129-140]; G3V1N2 [97-108]	0	1711.04	0	111.2	20.3	43.3	35.5	206.8	183.1	Shared	High	Not Found	High	Not Found	High	High	High	High	0.0004427	0.0001762	0.002075	0.0009556	45	2.55	K.FLASVSTVLTSK.Y	[129-140]
Confidence	Identifying Node	PSM Ambiguity	Annotated Sequence	Modifications	# Protein Groups	# Proteins	Master Protein Accessions	Protein Accessions	# Missed Cleavages	Charge	DeltaScore	DeltaCn	Rank	Search Engine Rank	m/z [Da]	MH+ [Da]	Theo. MH+ [Da]	DeltaM [ppm]	Deltam/z [Da]	Activation Type	MS Order	Isolation Interference [%]	Average Reporter S/N	Ion Inject Time [ms]	RT [min]	First Scan	Spectrum File	File ID	Abundance: 126	Abundance: 127	Abundance: 128	Abundance: 129	Abundance: 130	Abundance: 131	Quan Info	Percolator q-Value	Percolator PEP
High	Mascot (A5)	Selected	[K].fLASVSTVLTSk.[Y]	N-Term(TMT6plex); K12(TMT6plex)	2	2	P69905; G3V1N2	P69905; G3V1N2	0	3	0.9111	0	1	1	571.018	1711.04	1711.04	0.02	1e-05	HCD (High Energy Collision Dissociation)	MS2	30.8739	4	55.5	78.5032	43915	R1F6.raw	F1.6	17076.7		2806.81		3634.47			0.0004427	0.002075
High	Mascot (A5)	Selected	[K].fLASVSTVLTSk.[Y]	N-Term(TMT6plex); K12(TMT6plex)	2	2	P69905; G3V1N2	P69905; G3V1N2	0	3	0.8387	0	1	1	571.018	1711.04	1711.04	0.17	0.0001	HCD (High Energy Collision Dissociation)	MS2	0	6.3	55.5	75.9054	43080	R1F5.raw	F1.5	8767.85		2891.73		17498.6	9231.48		0.001428	0.005959
[K].FLASVSTVLTSK.[Y]	1xTMT6plex [K12]		FALSE	2	2	3	P69905; G3V1N2	P69905 [129-140]; G3V1N2 [97-108]	0	1481.88	0	42.9	72.4	62.1	120.5	182.1	120.1	Shared	High	High	High	High	High	High	n/a	High		0		0.0001301		3.18	K.FLASVSTVLTSK.Y	[129-140]
Confidence	Identifying Node	PSM Ambiguity	Annotated Sequence	Modifications	# Protein Groups	# Proteins	Master Protein Accessions	Protein Accessions	# Missed Cleavages	Charge	DeltaScore	DeltaCn	Rank	Search Engine Rank	m/z [Da]	MH+ [Da]	Theo. MH+ [Da]	DeltaM [ppm]	Deltam/z [Da]	Activation Type	MS Order	Isolation Interference [%]	Average Reporter S/N	Ion Inject Time [ms]	RT [min]	First Scan	Spectrum File	File ID	Abundance: 126	Abundance: 127	Abundance: 128	Abundance: 129	Abundance: 130	Abundance: 131	Quan Info	Percolator q-Value	Percolator PEP
High	Sequest HT (A8)	Selected	[K].FLASVSTVLTSk.[Y]	K12(TMT6plex)	2	2	P69905; G3V1N2	P69905; G3V1N2	0	2	0.695	0	1	1	741.443	1481.88	1481.88	0.18	0.00013	HCD (High Energy Collision Dissociation)	MS2	6.96949	47.8	44.602	50.7057	26638	R1F5.raw	F1.5	101163	15943.1	48898.4	9343.53	142980	39157.9		0	0.0001301
High	Sequest HT (A8)	Selected	[K].FLASVSTVLTSk.[Y]	K12(TMT6plex)	2	2	P69905; G3V1N2	P69905; G3V1N2	0	2	0.7119	0	1	1	741.443	1481.88	1481.88	0.76	0.00057	HCD (High Energy Collision Dissociation)	MS2	19.0051	116.4	54	56.4679	31905	R1F4.raw	F1.4	65225.7	66170.7	107485	117330	291484	96992		6.911e-05	0.0001929
High	Sequest HT (A8)	Unambiguous	[K].FLASVSTVLTSk.[Y]	K12(TMT6plex)	2	2	P69905; G3V1N2	P69905; G3V1N2	0	2	0.6484	0	1	1	741.444	1481.88	1481.88	1.94	0.00144	HCD (High Energy Collision Dissociation)	MS2	35.5815	45.7	55.5	54.436	28289	R1F6.raw	F1.6	80779.6	84002.4	46308	15602.7	26917.6	14026		6.911e-05	0.000197
[K].AAWGKVGAHAGEYGAEALERMFLSFPTTK.[T]	2xTMT6plex [K5; K29]; 1xTMT6plex [N-Term]		FALSE	1	2	1	P69905	P69905 [13-41]	2	3783.03	0	17.5	46.4	31.6	21.2	418.7	64.5		High	High	High	High	High	High	High	High	0	0	7.716e-08	2.531e-09	18	7.06	K.AAWGKVGAHAGEYGAEALERMFLSFPTTK.T	[13-41]
Confidence	Identifying Node	PSM Ambiguity	Annotated Sequence	Modifications	# Protein Groups	# Proteins	Master Protein Accessions	Protein Accessions	# Missed Cleavages	Charge	DeltaScore	DeltaCn	Rank	Search Engine Rank	m/z [Da]	MH+ [Da]	Theo. MH+ [Da]	DeltaM [ppm]	Deltam/z [Da]	Activation Type	MS Order	Isolation Interference [%]	Average Reporter S/N	Ion Inject Time [ms]	RT [min]	First Scan	Spectrum File	File ID	Abundance: 126	Abundance: 127	Abundance: 128	Abundance: 129	Abundance: 130	Abundance: 131	Quan Info	Percolator q-Value	Percolator PEP
High	Sequest HT (A8)	Selected	[K].aAWGkVGAHAGEYGAEALERMFLSFPTTk.[T]	N-Term(TMT6plex); K5(TMT6plex); K29(TMT6plex)	1	2	P69905	P69905; A0A2R8Y7C0	2	5	0.7054	0	1	1	757.411	3783.03	3783.03	-1.08	-0.00082	HCD (High Energy Collision Dissociation)	MS2	13.66	22.9	54	82.7197	47565	R1F5.raw	F1.5	9661	10192.3	9865.82	2389.75	101425	7714.38		0	2.531e-09
[K].AAWGKVGAHAGEYGAEALERMFLSFPTTK.[T]	TMT6plex [K]; 1xTMT6plex [N-Term]		FALSE	1	2	4	P69905	P69905 [13-41]	2	3553.87	0	16.6	21.1	64.9	27.1	170.5	299.8		High	High	High	High	High	High	n/a	High		0		9.622e-07		7.6	K.AAWGKVGAHAGEYGAEALERMFLSFPTTK.T	[13-41]
Confidence	Identifying Node	PSM Ambiguity	Annotated Sequence	Modifications	# Protein Groups	# Proteins	Master Protein Accessions	Protein Accessions	# Missed Cleavages	Charge	DeltaScore	DeltaCn	Rank	Search Engine Rank	m/z [Da]	MH+ [Da]	Theo. MH+ [Da]	DeltaM [ppm]	Deltam/z [Da]	Activation Type	MS Order	Isolation Interference [%]	Average Reporter S/N	Ion Inject Time [ms]	RT [min]	First Scan	Spectrum File	File ID	Abundance: 126	Abundance: 127	Abundance: 128	Abundance: 129	Abundance: 130	Abundance: 131	Quan Info	Percolator q-Value	Percolator PEP
High	Sequest HT (A8)	Unambiguous	[K].aAWGKVGAHAGEYGAEALERMFLSFPTTk.[T]	N-Term(TMT6plex); K29(TMT6plex)	1	2	P69905	P69905; A0A2R8Y7C0	2	5	0.0224	0	1	1	711.58	3553.87	3553.87	1.15	0.00082	HCD (High Energy Collision Dissociation)	MS2	11.0622	62.9	55.5	80.3356	48262	R1F4.raw	F1.4	28553.9	15425.2	74603.9	12533.6	96366.6	163022		0	9.622e-07
High	Sequest HT (A8)	Unambiguous	[K].AAWGkVGAHAGEYGAEALERMFLSFPTTk.[T]	K5(TMT6plex); K29(TMT6plex)	1	2	P69905	P69905; A0A2R8Y7C0	2	5		0.0224	2	2	711.58	3553.87	3553.87	1.15	0.00082	HCD (High Energy Collision Dissociation)	MS2	11.0622	62.9	55.5	80.3356	48262	R1F4.raw	F1.4	28553.9	15425.2	74603.9	12533.6	96366.6	163022		0	1.666e-06
High	Sequest HT (A8)	Unambiguous	[K].AAWGkVGAHAGEYGAEALERMFLSFPTTk.[T]	K5(TMT6plex); K29(TMT6plex)	1	2	P69905	P69905; A0A2R8Y7C0	2	5	0.0018	0	1	1	711.579	3553.87	3553.87	-0.17	-0.00012	HCD (High Energy Collision Dissociation)	MS2	10.6964	25.3	55.5	77.5772	44161	R1F5.raw	F1.5	14828.6	6497.21	21471.2	1980.97	99511.8	6939.4		0	4.16e-06
High	Sequest HT (A8)	Unambiguous	[K].aAWGKVGAHAGEYGAEALERMFLSFPTTk.[T]	N-Term(TMT6plex); K29(TMT6plex)	1	2	P69905	P69905; A0A2R8Y7C0	2	5		0.0018	2	2	711.579	3553.87	3553.87	-0.17	-0.00012	HCD (High Energy Collision Dissociation)	MS2	10.6964	25.3	55.5	77.5772	44161	R1F5.raw	F1.5	14828.6	6497.21	21471.2	1980.97	99511.8	6939.4		0	4.773e-06
[K].AAWGKVGAHAGEYGAEALER.[M]	1xTMT6plex [K5]; 1xTMT6plex [N-Term]		FALSE	1	2	22	P69905	P69905 [13-32]	1	2501.33	0	86.3	31.6	118.8	64.8	189.9	108.5		High	High	High	High	High	High	High	High	0	0	2.956e-08	0.000143	54	2.77	K.AAWGKVGAHAGEYGAEALER.M	[13-32]
Confidence	Identifying Node	PSM Ambiguity	Annotated Sequence	Modifications	# Protein Groups	# Proteins	Master Protein Accessions	Protein Accessions	# Missed Cleavages	Charge	DeltaScore	DeltaCn	Rank	Search Engine Rank	m/z [Da]	MH+ [Da]	Theo. MH+ [Da]	DeltaM [ppm]	Deltam/z [Da]	Activation Type	MS Order	Isolation Interference [%]	Average Reporter S/N	Ion Inject Time [ms]	RT [min]	First Scan	Spectrum File	File ID	Abundance: 126	Abundance: 127	Abundance: 128	Abundance: 129	Abundance: 130	Abundance: 131	Quan Info	Percolator q-Value	Percolator PEP
High	Sequest HT (A8)	Unambiguous	[K].aAWGkVGAHAGEYGAEALER.[M]	N-Term(TMT6plex); K5(TMT6plex)	1	2	P69905	P69905; A0A2R8Y7C0	1	4	0.5966	0	1	1	626.088	2501.33	2501.33	0.08	5e-05	HCD (High Energy Collision Dissociation)	MS2	3.45354	30.1	23.184	33.283	15683	R1F5.raw	F1.5	35695.5	3456.24	27401.2	3700.08	356586	19641.9		0	2.642e-10
High	Mascot (A5)	Unambiguous	[K].aAWGkVGAHAGEYGAEALER.[M]	N-Term(TMT6plex); K5(TMT6plex)	1	2	P69905	P69905; A0A2R8Y7C0	1	4	1	0	1	1	626.088	2501.33	2501.33	0.08	5e-05	HCD (High Energy Collision Dissociation)	MS2	3.45354	30.1	23.184	33.283	15683	R1F5.raw	F1.5	35695.5	3456.24	27401.2	3700.08	356586	19641.9		0	9.579e-10
High	Sequest HT (A8)	Unambiguous	[K].aAWGkVGAHAGEYGAEALER.[M]	N-Term(TMT6plex); K5(TMT6plex)	1	2	P69905	P69905; A0A2R8Y7C0	1	4	0.6165	0	1	1	626.088	2501.33	2501.33	-0.51	-0.00032	HCD (High Energy Collision Dissociation)	MS2	11.6424	45.3	51.091	32.5955	15250	R1F5.raw	F1.5	68747.5	5166.68	30626.2	6423.72	158880	17737.2		0	1.099e-09
High	Sequest HT (A8)	Unambiguous	[K].aAWGkVGAHAGEYGAEALER.[M]	N-Term(TMT6plex); K5(TMT6plex)	1	2	P69905	P69905; A0A2R8Y7C0	1	3	0.6933	0	1	1	834.45	2501.33	2501.33	1.74	0.00145	HCD (High Energy Collision Dissociation)	MS2	8.07826	124.2	55.5	37.0049	18867	R1F4.raw	F1.4	200418	81965.7	131737	24726.7	138612	167892		0	1.521e-09
High	Sequest HT (A8)	Unambiguous	[K].aAWGkVGAHAGEYGAEALER.[M]	N-Term(TMT6plex); K5(TMT6plex)	1	2	P69905	P69905; A0A2R8Y7C0	1	4	0.6148	0	1	1	626.087	2501.33	2501.33	-1.59	-0.001	HCD (High Energy Collision Dissociation)	MS2	10.2345	20.8	54	33.0005	17291	R1F2.raw	F1.2	15287.2	2205.16	13150.3	7526.93	80171.9	6440.11		0	1.189e-08
High	Sequest HT (A8)	Unambiguous	[K].aAWGkVGAHAGEYGAEALER.[M]	N-Term(TMT6plex); K5(TMT6plex)	1	2	P69905	P69905; A0A2R8Y7C0	1	4	0.6039	0	1	1	626.088	2501.33	2501.33	-0.23	-0.00014	HCD (High Energy Collision Dissociation)	MS2	3.06637	28	54	33.6835	17730	R1F2.raw	F1.2	19900.7	2930.62	15158.3	13649.2	106695	12806.8		0	1.766e-08
High	Sequest HT (A8)	Unambiguous	[K].aAWGkVGAHAGEYGAEALER.[M]	N-Term(TMT6plex); K5(TMT6plex)	1	2	P69905	P69905; A0A2R8Y7C0	1	4	0.6055	0	1	1	626.089	2501.33	2501.33	1.34	0.00083	HCD (High Energy Collision Dissociation)	MS2	0	21.9	55.5	32.3199	16822	R1F2.raw	F1.2	17008.6	6849.35	13585	2485.23	84689.2	3948.73		0	2.552e-08
High	Mascot (A5)	Unambiguous	[K].aAWGkVGAHAGEYGAEALER.[M]	N-Term(TMT6plex); K5(TMT6plex)	1	2	P69905	P69905; A0A2R8Y7C0	1	3	1	0	1	1	834.45	2501.33	2501.33	1.74	0.00145	HCD (High Energy Collision Dissociation)	MS2	8.07826	124.2	55.5	37.0049	18867	R1F4.raw	F1.4	200418	81965.7	131737	24726.7	138612	167892		0	2.956e-08
High	Sequest HT (A8)	Unambiguous	[K].aAWGkVGAHAGEYGAEALER.[M]	N-Term(TMT6plex); K5(TMT6plex)	1	2	P69905	P69905; A0A2R8Y7C0	1	4	0.6268	0	1	1	626.089	2501.33	2501.33	1.24	0.00077	HCD (High Energy Collision Dissociation)	MS2	2.75669	33.9	3.871	32.8409	16909	R1F3.raw	F1.3	1.11628e+06	115854	1.01236e+06	114277	460434	137204		0	4.618e-08
High	Mascot (A5)	Unambiguous	[K].aAWGkVGAHAGEYGAEALER.[M]	N-Term(TMT6plex); K5(TMT6plex)	1	2	P69905	P69905; A0A2R8Y7C0	1	4	1	0	1	1	626.087	2501.33	2501.33	-1.59	-0.001	HCD (High Energy Collision Dissociation)	MS2	10.2345	20.8	54	33.0005	17291	R1F2.raw	F1.2	15287.2	2205.16	13150.3	7526.93	80171.9	6440.11		0	5.454e-08
High	Mascot (A5)	Unambiguous	[K].aAWGkVGAHAGEYGAEALER.[M]	N-Term(TMT6plex); K5(TMT6plex)	1	2	P69905	P69905; A0A2R8Y7C0	1	4	1	0	1	1	626.089	2501.33	2501.33	1.34	0.00083	HCD (High Energy Collision Dissociation)	MS2	0	21.9	55.5	32.3199	16822	R1F2.raw	F1.2	17008.6	6849.35	13585	2485.23	84689.2	3948.73		0	1.459e-07
High	Sequest HT (A8)	Selected	[K].aAWGkVGAHAGEYGAEALER.[M]	N-Term(TMT6plex); K5(TMT6plex)	1	2	P69905	P69905; A0A2R8Y7C0	1	4	0.622	0	1	1	626.087	2501.33	2501.33	-0.9	-0.00056	HCD (High Energy Collision Dissociation)	MS2	10.7058	189.4	55.5	36.8368	18747	R1F4.raw	F1.4	421409	35538.7	195269	57429.6	240558	151768		0	1.701e-07
High	Mascot (A5)	Unambiguous	[K].aAWGkVGAHAGEYGAEALER.[M]	N-Term(TMT6plex); K5(TMT6plex)	1	2	P69905	P69905; A0A2R8Y7C0	1	4	1	0	1	1	626.088	2501.33	2501.33	-0.51	-0.00032	HCD (High Energy Collision Dissociation)	MS2	11.6424	45.3	51.091	32.5955	15250	R1F5.raw	F1.5	68747.5	5166.68	30626.2	6423.72	158880	17737.2		0	6.247e-07
High	Sequest HT (A8)	Unambiguous	[K].aAWGkVGAHAGEYGAEALER.[M]	N-Term(TMT6plex); K5(TMT6plex)	1	2	P69905	P69905; A0A2R8Y7C0	1	3	0.6619	0	1	1	834.448	2501.33	2501.33	0.14	0.00012	HCD (High Energy Collision Dissociation)	MS2	24.0088	37.1	55.5	32.3598	16849	R1F2.raw	F1.2	29147.1	9595.07	24952.7	27399.8	127963	9133.96		0	8.677e-07
High	Mascot (A5)	Unambiguous	[K].aAWGkVGAHAGEYGAEALER.[M]	N-Term(TMT6plex); K5(TMT6plex)	1	2	P69905	P69905; A0A2R8Y7C0	1	4	1	0	1	1	626.088	2501.33	2501.33	-0.23	-0.00014	HCD (High Energy Collision Dissociation)	MS2	3.06637	28	54	33.6835	17730	R1F2.raw	F1.2	19900.7	2930.62	15158.3	13649.2	106695	12806.8		0	1.422e-06
High	Mascot (A5)	Unambiguous	[K].aAWGkVGAHAGEYGAEALER.[M]	N-Term(TMT6plex); K5(TMT6plex)	1	2	P69905	P69905; A0A2R8Y7C0	1	3	1	0	1	1	834.448	2501.33	2501.33	-0.1	-9e-05	HCD (High Energy Collision Dissociation)	MS2	0	48.1	55.5	32.7945	16877	R1F3.raw	F1.3	77497	22578.3	98073.6	42814.9	34260.7	13253.2		0	1.925e-06
High	Sequest HT (A8)	Selected	[K].aAWGkVGAHAGEYGAEALER.[M]	N-Term(TMT6plex); K5(TMT6plex)	1	2	P69905	P69905; A0A2R8Y7C0	1	3	0.6462	0	1	1	834.448	2501.33	2501.33	0.15	0.00013	HCD (High Energy Collision Dissociation)	MS2	0	24.2	55.5	32.7083	15321	R1F5.raw	F1.5	10670	8336.82	11639.6	3843.12	107322	8351.31		0	1.952e-06
High	Sequest HT (A8)	Unambiguous	[K].aAWGkVGAHAGEYGAEALER.[M]	N-Term(TMT6plex); K5(TMT6plex)	1	2	P69905	P69905; A0A2R8Y7C0	1	3	0.6409	0	1	1	834.448	2501.33	2501.33	-0.1	-9e-05	HCD (High Energy Collision Dissociation)	MS2	0	48.1	55.5	32.7945	16877	R1F3.raw	F1.3	77497	22578.3	98073.6	42814.9	34260.7	13253.2		0	2.185e-06
High	Mascot (A5)	Unambiguous	[K].aAWGkVGAHAGEYGAEALER.[M]	N-Term(TMT6plex); K5(TMT6plex)	1	2	P69905	P69905; A0A2R8Y7C0	1	3	1	0	1	1	834.448	2501.33	2501.33	0.14	0.00012	HCD (High Energy Collision Dissociation)	MS2	24.0088	37.1	55.5	32.3598	16849	R1F2.raw	F1.2	29147.1	9595.07	24952.7	27399.8	127963	9133.96		0	2.418e-06
High	Mascot (A5)	Unambiguous	[K].aAWGkVGAHAGEYGAEALER.[M]	N-Term(TMT6plex); K5(TMT6plex)	1	2	P69905	P69905; A0A2R8Y7C0	1	4	1	0	1	1	626.089	2501.33	2501.33	1.24	0.00077	HCD (High Energy Collision Dissociation)	MS2	2.75669	33.9	3.871	32.8409	16909	R1F3.raw	F1.3	1.11628e+06	115854	1.01236e+06	114277	460434	137204		0	4.024e-06
High	Sequest HT (A8)	Unambiguous	[K].aAWGkVGAHAGEYGAEALER.[M]	N-Term(TMT6plex); K5(TMT6plex)	1	2	P69905	P69905; A0A2R8Y7C0	1	3	0.6692	0	1	1	834.447	2501.33	2501.33	-1.03	-0.00086	HCD (High Energy Collision Dissociation)	MS2	11.9193	22.7	55.5	33.5046	17613	R1F2.raw	F1.2	26715.3	3005.61	14552.7	9159.76	75132	7612.66		0	5.075e-06
High	Mascot (A5)	Unambiguous	[K].aAWGkVGAHAGEYGAEALER.[M]	N-Term(TMT6plex); K5(TMT6plex)	1	2	P69905	P69905; A0A2R8Y7C0	1	3	1	0	1	1	834.447	2501.33	2501.33	-1.03	-0.00086	HCD (High Energy Collision Dissociation)	MS2	11.9193	22.7	55.5	33.5046	17613	R1F2.raw	F1.2	26715.3	3005.61	14552.7	9159.76	75132	7612.66		0	1.214e-05
[K].AAWGKVGAHAGEYGAEALER.[M]	1xTMT6plex [N-Term]; 1xTMT6plex [K5]		FALSE	1	2	12	P69905	P69905 [13-32]	1	2272.17	0	84.4	74	110.9	62.7	185	83		High	High	High	High	High	High	n/a	High		0		5.71e-06		4.34	K.AAWGKVGAHAGEYGAEALER.M	[13-32]
Confidence	Identifying Node	PSM Ambiguity	Annotated Sequence	Modifications	# Protein Groups	# Proteins	Master Protein Accessions	Protein Accessions	# Missed Cleavages	Charge	DeltaScore	DeltaCn	Rank	Search Engine Rank	m/z [Da]	MH+ [Da]	Theo. MH+ [Da]	DeltaM [ppm]	Deltam/z [Da]	Activation Type	MS Order	Isolation Interference [%]	Average Reporter S/N	Ion Inject Time [ms]	RT [min]	First Scan	Spectrum File	File ID	Abundance: 126	Abundance: 127	Abundance: 128	Abundance: 129	Abundance: 130	Abundance: 131	Quan Info	Percolator q-Value	Percolator PEP
High	Sequest HT (A8)	Unambiguous	[K].AAWGkVGAHAGEYGAEALER.[M]	K5(TMT6plex)	1	2	P69905	P69905; A0A2R8Y7C0	1	3	0.0773	0	1	1	758.061	2272.17	2272.17	0.3	0.00023	HCD (High Energy Collision Dissociation)	MS2	0	25.2	55.5	24.4521	11507	R1F2.raw	F1.2	30435	7009.24	23664.4	3397.85	79669.6	2091.83		0	1.587e-10
High	Sequest HT (A8)	Unambiguous	[K].AAWGkVGAHAGEYGAEALER.[M]	K5(TMT6plex)	1	2	P69905	P69905; A0A2R8Y7C0	1	4	0.0431	0	1	1	568.797	2272.17	2272.17	-0.01	-1e-05	HCD (High Energy Collision Dissociation)	MS2	3.09451	73.8	38.465	24.7831	11266	R1F3.raw	F1.3	246165	75716.7	174619	30289.3	69056.6	32527.1		0	1.023e-08
High	Sequest HT (A8)	Selected	[K].AAWGkVGAHAGEYGAEALER.[M]	K5(TMT6plex)	1	2	P69905	P69905; A0A2R8Y7C0	1	4	0.0784	0	1	1	568.798	2272.17	2272.17	0.92	0.00052	HCD (High Energy Collision Dissociation)	MS2	23.5251	32.3	55.5	24.9464	10561	R1F5.raw	F1.5	32974.5	12891.5	31024.8	8985.88	82396.9	25710		0	1.09e-08
High	Sequest HT (A8)	Unambiguous	[K].aAWGKVGAHAGEYGAEALER.[M]	N-Term(TMT6plex)	1	2	P69905	P69905; A0A2R8Y7C0	1	4		0.0431	2	2	568.797	2272.17	2272.17	-0.01	-1e-05	HCD (High Energy Collision Dissociation)	MS2	3.09451	73.8	38.465	24.7831	11266	R1F3.raw	F1.3	246165	75716.7	174619	30289.3	69056.6	32527.1		0	4.472e-08
High	Sequest HT (A8)	Unambiguous	[K].AAWGkVGAHAGEYGAEALER.[M]	K5(TMT6plex)	1	2	P69905	P69905; A0A2R8Y7C0	1	4	0.015	0	1	1	568.797	2272.17	2272.17	-0.16	-9e-05	HCD (High Energy Collision Dissociation)	MS2	28.2726	8.8	13.384	24.3996	11471	R1F2.raw	F1.2	45638.6	6724.61	32868.3	7415.9	117939	8325.39		0	3.722e-07
High	Sequest HT (A8)	Unambiguous	[K].AAWGkVGAHAGEYGAEALER.[M]	K5(TMT6plex)	1	2	P69905	P69905; A0A2R8Y7C0	1	3	0.0483	0	1	1	758.061	2272.17	2272.17	0.71	0.00054	HCD (High Energy Collision Dissociation)	MS2	4.91293	8.4	54	24.9863	10587	R1F5.raw	F1.5	7524.51	2954.2	7479.6	3389.55	28257.9	1338.86		0	6.002e-07
High	Sequest HT (A8)	Unambiguous	[K].aAWGKVGAHAGEYGAEALER.[M]	N-Term(TMT6plex)	1	2	P69905	P69905; A0A2R8Y7C0	1	4		0.015	2	2	568.797	2272.17	2272.17	-0.16	-9e-05	HCD (High Energy Collision Dissociation)	MS2	28.2726	8.8	13.384	24.3996	11471	R1F2.raw	F1.2	45638.6	6724.61	32868.3	7415.9	117939	8325.39		0	8.969e-07
High	Sequest HT (A8)	Unambiguous	[K].AAWGkVGAHAGEYGAEALER.[M]	K5(TMT6plex)	1	2	P69905	P69905; A0A2R8Y7C0	1	3	0.0289	0	1	1	758.061	2272.17	2272.17	0.37	0.00028	HCD (High Energy Collision Dissociation)	MS2	0	30.4	55.5	24.7418	11237	R1F3.raw	F1.3	51317.9	39421.8	43366.1	9959.2	23380.6	13696.4		0	9.984e-07
High	Sequest HT (A8)	Unambiguous	[K].aAWGKVGAHAGEYGAEALER.[M]	N-Term(TMT6plex)	1	2	P69905	P69905; A0A2R8Y7C0	1	3		0.0289	2	2	758.061	2272.17	2272.17	0.37	0.00028	HCD (High Energy Collision Dissociation)	MS2	0	30.4	55.5	24.7418	11237	R1F3.raw	F1.3	51317.9	39421.8	43366.1	9959.2	23380.6	13696.4		0	1.786e-06
High	Sequest HT (A8)	Unambiguous	[K].aAWGKVGAHAGEYGAEALER.[M]	N-Term(TMT6plex)	1	2	P69905	P69905; A0A2R8Y7C0	1	3		0.0483	2	2	758.061	2272.17	2272.17	0.71	0.00054	HCD (High Energy Collision Dissociation)	MS2	4.91293	8.4	54	24.9863	10587	R1F5.raw	F1.5	7524.51	2954.2	7479.6	3389.55	28257.9	1338.86		0	2.674e-06
High	Sequest HT (A8)	Unambiguous	[K].AAWGkVGAHAGEYGAEALER.[M]	K5(TMT6plex)	1	2	P69905	P69905; A0A2R8Y7C0	1	4	0.129	0	1	1	568.796	2272.16	2272.17	-2.56	-0.00145	HCD (High Energy Collision Dissociation)	MS2	29.6415	15.7	55.5	32.1591	16230	R1F1.raw	F1.1	28621	9964.38	16528.4	3944.2	25924.3	10791.4		0	5.71e-06
High	Sequest HT (A8)	Selected	[K].AAWGkVGAHAGEYGAEALER.[M]	K5(TMT6plex)	1	2	P69905	P69905; A0A2R8Y7C0	1	3	0.0579	0	1	1	758.06	2272.17	2272.17	-0.67	-0.00051	HCD (High Energy Collision Dissociation)	MS2	63.0072	21.9	54	23.7732	11040	R1F2.raw	F1.2	31455.4	14143.5	36238.5	9203.66	34927.4	7708.22		0	4.062e-05
[K].KVADALTNAVAHVDDMPNALSALSDLHAHK.[L]	2xTMT6plex [K1; K30]; 1xTMT6plex [N-Term]		FALSE	2	3	3	P69905; G3V1N2	P69905 [62-91]; G3V1N2 [30-59]	1	3812.07	0	66.4	47.2	63	55.2	207.3	160.9	Shared	High	High	High	High	High	High	High	n/a	0		5.433e-06		48		K.KVADALTNAVAHVDDMPNALSALSDLHAHK.L	[62-91]
Confidence	Identifying Node	PSM Ambiguity	Annotated Sequence	Modifications	# Protein Groups	# Proteins	Master Protein Accessions	Protein Accessions	# Missed Cleavages	Charge	DeltaScore	DeltaCn	Rank	Search Engine Rank	m/z [Da]	MH+ [Da]	Theo. MH+ [Da]	DeltaM [ppm]	Deltam/z [Da]	Activation Type	MS Order	Isolation Interference [%]	Average Reporter S/N	Ion Inject Time [ms]	RT [min]	First Scan	Spectrum File	File ID	Abundance: 126	Abundance: 127	Abundance: 128	Abundance: 129	Abundance: 130	Abundance: 131	Quan Info	Percolator q-Value	Percolator PEP
High	Mascot (A5)	Selected	[K].kVADALTNAVAHVDDMPNALSALSDLHAHk.[L]	N-Term(TMT6plex); K1(TMT6plex); K30(TMT6plex)	2	3	P69905; G3V1N2	P69905; G3V1N2; A0A2R8Y7C0	1	6	1	0	1	1	636.185	3812.07	3812.07	0.27	0.00017	HCD (High Energy Collision Dissociation)	MS2	5.66356	55.3	54	76.4093	45597	R1F4.raw	F1.4	69293.7	3300.11	48737.5	7209.88	169147	46402.1		0	1.323e-08
High	Mascot (A5)	Selected	[K].kVADALTNAVAHVDDMPNALSALSDLHAHk.[L]	N-Term(TMT6plex); K1(TMT6plex); K30(TMT6plex)	2	3	P69905; G3V1N2	P69905; G3V1N2; A0A2R8Y7C0	1	6	1	0	1	1	636.187	3812.08	3812.07	2.68	0.00171	HCD (High Energy Collision Dissociation)	MS2	6.17816	25.3	55.5	75.1531	41724	R1F6.raw	F1.6	82581.7	19333.7	18966.7	2675.43	20863.7	10556.1		0	5.47e-07
High	Mascot (A5)	Selected	[K].kVADALTNAVAHVDDMPNALSALSDLHAHk.[L]	N-Term(TMT6plex); K1(TMT6plex); K30(TMT6plex)	2	3	P69905; G3V1N2	P69905; G3V1N2; A0A2R8Y7C0	1	5	1	0	1	1	763.221	3812.08	3812.07	0.75	0.00057	HCD (High Energy Collision Dissociation)	MS2	27.3796	39.4	55.5	76.5522	45694	R1F4.raw	F1.4	38634	31263.8	34703.5	22588.3	71519.8	43195.4		0	5.433e-06
[K].KVADALTNAVAHVDDMPNALSALSDLHAHK.[L]	1xOxidation [M16]; TMT6plex [K]; 1xTMT6plex [N-Term]		FALSE	2	3	2	P69905; G3V1N2	P69905 [62-91]; G3V1N2 [30-59]	1	3598.91	0	118.3	25.7	51.1	76.4	208.4	120.1	Shared	High	High	High	High	High	High	n/a	High		0		8.52e-07		6.03	K.KVADALTNAVAHVDDMPNALSALSDLHAHK.L	[62-91]
Confidence	Identifying Node	PSM Ambiguity	Annotated Sequence	Modifications	# Protein Groups	# Proteins	Master Protein Accessions	Protein Accessions	# Missed Cleavages	Charge	DeltaScore	DeltaCn	Rank	Search Engine Rank	m/z [Da]	MH+ [Da]	Theo. MH+ [Da]	DeltaM [ppm]	Deltam/z [Da]	Activation Type	MS Order	Isolation Interference [%]	Average Reporter S/N	Ion Inject Time [ms]	RT [min]	First Scan	Spectrum File	File ID	Abundance: 126	Abundance: 127	Abundance: 128	Abundance: 129	Abundance: 130	Abundance: 131	Quan Info	Percolator q-Value	Percolator PEP
High	Sequest HT (A8)	Unambiguous	[K].kVADALTNAVAHVDDmPNALSALSDLHAHk.[L]	K1(TMT6plex); M16(Oxidation); K30(TMT6plex)	2	3	P69905; G3V1N2	P69905; G3V1N2; A0A2R8Y7C0	1	6	0.6153	0	1	2	600.656	3598.9	3598.91	-1.39	-0.00083	HCD (High Energy Collision Dissociation)	MS2	2.25691	51	55.5	57.0983	32331	R1F4.raw	F1.4	122742	10637	29999.6	16231.5	95013.3	27032.8		0	8.52e-07
High	Sequest HT (A8)	Unambiguous	[K].kVADALTNAVAHVDDmPNALSALSDLHAHk.[L]	N-Term(TMT6plex); M16(Oxidation); K30(TMT6plex)	2	3	P69905; G3V1N2	P69905; G3V1N2; A0A2R8Y7C0	1	6	0.6153	0	1	1	600.656	3598.9	3598.91	-1.39	-0.00083	HCD (High Energy Collision Dissociation)	MS2	2.25691	51	55.5	57.0983	32331	R1F4.raw	F1.4	122742	10637	29999.6	16231.5	95013.3	27032.8		0	8.52e-07
[K].KVADALTNAVAHVDDMPNALSALSDLHAHK.[L]	TMT6plex [K]; 1xTMT6plex [N-Term]		FALSE	2	3	8	P69905; G3V1N2	P69905 [62-91]; G3V1N2 [30-59]	1	3582.91	0	194.2	34.4	56.1	45	167.7	102.7	Shared	High	High	High	High	High	High	n/a	High		0		4.441e-09		9.32	K.KVADALTNAVAHVDDMPNALSALSDLHAHK.L	[62-91]
Confidence	Identifying Node	PSM Ambiguity	Annotated Sequence	Modifications	# Protein Groups	# Proteins	Master Protein Accessions	Protein Accessions	# Missed Cleavages	Charge	DeltaScore	DeltaCn	Rank	Search Engine Rank	m/z [Da]	MH+ [Da]	Theo. MH+ [Da]	DeltaM [ppm]	Deltam/z [Da]	Activation Type	MS Order	Isolation Interference [%]	Average Reporter S/N	Ion Inject Time [ms]	RT [min]	First Scan	Spectrum File	File ID	Abundance: 126	Abundance: 127	Abundance: 128	Abundance: 129	Abundance: 130	Abundance: 131	Quan Info	Percolator q-Value	Percolator PEP
High	Sequest HT (A8)	Unambiguous	[K].kVADALTNAVAHVDDMPNALSALSDLHAHk.[L]	K1(TMT6plex); K30(TMT6plex)	2	3	P69905; G3V1N2	P69905; G3V1N2; A0A2R8Y7C0	1	5	0.6858	0	1	1	717.392	3582.93	3582.91	6.07	0.00435	HCD (High Energy Collision Dissociation)	MS2	35.8806	63.4	55.5	65.0674	39658	R1F3.raw	F1.3	184182	43744.5	63591.1	15124.5	52688.3	23968.7		0	1.715e-12
High	Sequest HT (A8)	Unambiguous	[K].kVADALTNAVAHVDDMPNALSALSDLHAHk.[L]	N-Term(TMT6plex); K30(TMT6plex)	2	3	P69905; G3V1N2	P69905; G3V1N2; A0A2R8Y7C0	1	5	0.6858	0	1	2	717.392	3582.93	3582.91	6.07	0.00435	HCD (High Energy Collision Dissociation)	MS2	35.8806	63.4	55.5	65.0674	39658	R1F3.raw	F1.3	184182	43744.5	63591.1	15124.5	52688.3	23968.7		0	1.715e-12
High	Sequest HT (A8)	Unambiguous	[K].kVADALTNAVAHVDDMPNALSALSDLHAHk.[L]	N-Term(TMT6plex); K30(TMT6plex)	2	3	P69905; G3V1N2	P69905; G3V1N2; A0A2R8Y7C0	1	5	0.686	0	1	1	717.386	3582.9	3582.91	-2.21	-0.00158	HCD (High Energy Collision Dissociation)	MS2	37.2236	51.5	51.082	67.9629	39759	R1F4.raw	F1.4	71094.4	22785.5	44947.3	37826.5	107538	42197.6		0	2.03e-11
High	Sequest HT (A8)	Unambiguous	[K].kVADALTNAVAHVDDMPNALSALSDLHAHk.[L]	K1(TMT6plex); K30(TMT6plex)	2	3	P69905; G3V1N2	P69905; G3V1N2; A0A2R8Y7C0	1	5	0.686	0	1	2	717.386	3582.9	3582.91	-2.21	-0.00158	HCD (High Energy Collision Dissociation)	MS2	37.2236	51.5	51.082	67.9629	39759	R1F4.raw	F1.4	71094.4	22785.5	44947.3	37826.5	107538	42197.6		0	2.03e-11
High	Sequest HT (A8)	Unambiguous	[K].kVADALTNAVAHVDDMPNALSALSDLHAHk.[L]	N-Term(TMT6plex); K30(TMT6plex)	2	3	P69905; G3V1N2	P69905; G3V1N2; A0A2R8Y7C0	1	6	0.7017	0	1	1	597.992	3582.92	3582.91	1.42	0.00085	HCD (High Energy Collision Dissociation)	MS2	2.17355	102.7	55.5	65.0388	39638	R1F3.raw	F1.3	549331	14932.9	23809	1933.7	21341	16016.8		0	4.441e-09
High	Sequest HT (A8)	Unambiguous	[K].kVADALTNAVAHVDDMPNALSALSDLHAHk.[L]	K1(TMT6plex); K30(TMT6plex)	2	3	P69905; G3V1N2	P69905; G3V1N2; A0A2R8Y7C0	1	6	0.7017	0	1	2	597.992	3582.92	3582.91	1.42	0.00085	HCD (High Energy Collision Dissociation)	MS2	2.17355	102.7	55.5	65.0388	39638	R1F3.raw	F1.3	549331	14932.9	23809	1933.7	21341	16016.8		0	4.441e-09
High	Sequest HT (A8)	Unambiguous	[K].kVADALTNAVAHVDDMPNALSALSDLHAHk.[L]	N-Term(TMT6plex); K30(TMT6plex)	2	3	P69905; G3V1N2	P69905; G3V1N2; A0A2R8Y7C0	1	6	0.703	0	1	1	597.991	3582.91	3582.91	0.34	0.0002	HCD (High Energy Collision Dissociation)	MS2	4.13502	29	14.194	67.4899	39433	R1F4.raw	F1.4	350926		56611.4		256910	50290		0	9.29e-08
High	Sequest HT (A8)	Unambiguous	[K].kVADALTNAVAHVDDMPNALSALSDLHAHk.[L]	K1(TMT6plex); K30(TMT6plex)	2	3	P69905; G3V1N2	P69905; G3V1N2; A0A2R8Y7C0	1	6	0.703	0	1	2	597.991	3582.91	3582.91	0.34	0.0002	HCD (High Energy Collision Dissociation)	MS2	4.13502	29	14.194	67.4899	39433	R1F4.raw	F1.4	350926		56611.4		256910	50290		0	9.29e-08
[K].LLSHCLLVTLAAHLPAEFTPAVHASLDK.[F]	1xCarbamidomethyl [C5]; 1xTMT6plex [K28]		FALSE	2	2	6	P69905; G3V1N2	P69905 [101-128]; G3V1N2 [69-96]	0	3253.8	0	84.6	51.3	62.4	64	200.1	137.7	Shared	High	High	High	High	High	High	n/a	High		0		2.31e-08		7.11	K.LLSHCLLVTLAAHLPAEFTPAVHASLDK.F	[101-128]
Confidence	Identifying Node	PSM Ambiguity	Annotated Sequence	Modifications	# Protein Groups	# Proteins	Master Protein Accessions	Protein Accessions	# Missed Cleavages	Charge	DeltaScore	DeltaCn	Rank	Search Engine Rank	m/z [Da]	MH+ [Da]	Theo. MH+ [Da]	DeltaM [ppm]	Deltam/z [Da]	Activation Type	MS Order	Isolation Interference [%]	Average Reporter S/N	Ion Inject Time [ms]	RT [min]	First Scan	Spectrum File	File ID	Abundance: 126	Abundance: 127	Abundance: 128	Abundance: 129	Abundance: 130	Abundance: 131	Quan Info	Percolator q-Value	Percolator PEP
High	Sequest HT (A8)	Unambiguous	[K].LLSHcLLVTLAAHLPAEFTPAVHASLDk.[F]	C5(Carbamidomethyl); K28(TMT6plex)	2	2	P69905; G3V1N2	P69905; G3V1N2	0	5	0.5371	0	1	1	651.564	3253.79	3253.8	-1.82	-0.00118	HCD (High Energy Collision Dissociation)	MS2	2.19282	41.2	55.5	75.3671	41870	R1F6.raw	F1.6	151550	24975.8	22570	7350.8	26592.5	10087.2		0	6.491e-10
High	Sequest HT (A8)	Unambiguous	[K].LLSHcLLVTLAAHLPAEFTPAVHASLDk.[F]	C5(Carbamidomethyl); K28(TMT6plex)	2	2	P69905; G3V1N2	P69905; G3V1N2	0	4	0.6096	0	1	1	814.204	3253.79	3253.8	-1.05	-0.00085	HCD (High Energy Collision Dissociation)	MS2	29.4307	28.4	55.5	75.3312	41845	R1F6.raw	F1.6	47150.4	22814.8	34859.7	15327.4	28577.7	19134.9		0	1.117e-09
High	Sequest HT (A8)	Unambiguous	[K].LLSHcLLVTLAAHLPAEFTPAVHASLDk.[F]	C5(Carbamidomethyl); K28(TMT6plex)	2	2	P69905; G3V1N2	P69905; G3V1N2	0	5	0.6342	0	1	1	651.565	3253.8	3253.8	-0.27	-0.00017	HCD (High Energy Collision Dissociation)	MS2	0	28.8	20.501	77.1444	46092	R1F4.raw	F1.4	113859	10518.8	43638.4	14571.7	231506	45892.1		0	6.238e-09
High	Sequest HT (A8)	Selected	[K].LLSHcLLVTLAAHLPAEFTPAVHASLDk.[F]	C5(Carbamidomethyl); K28(TMT6plex)	2	2	P69905; G3V1N2	P69905; G3V1N2	0	4	0.5752	0	1	1	814.203	3253.79	3253.8	-2.02	-0.00165	HCD (High Energy Collision Dissociation)	MS2	12.5635	52.5	55.5	77.0852	46051	R1F4.raw	F1.4	66840.8	31004.9	46119.7	24693.7	105126	42602.5		0	2.31e-08
High	Sequest HT (A8)	Unambiguous	[K].LLSHcLLVTLAAHLPAEFTPAVHASLDk.[F]	C5(Carbamidomethyl); K28(TMT6plex)	2	2	P69905; G3V1N2	P69905; G3V1N2	0	5	0.4758	0	1	1	651.565	3253.8	3253.8	-0.46	-0.0003	HCD (High Energy Collision Dissociation)	MS2	0	11.8	55.5	73.1843	41273	R1F5.raw	F1.5	19787.2	3117.36	13314.9	1455.34	27693.7	4513.19		0	3.902e-06
High	Sequest HT (A8)	Unambiguous	[K].LLSHcLLVTLAAHLPAEFTPAVHASLDk.[F]	C5(Carbamidomethyl); K28(TMT6plex)	2	2	P69905; G3V1N2	P69905; G3V1N2	0	4	0.5962	0	1	1	814.206	3253.8	3253.8	2.15	0.00175	HCD (High Energy Collision Dissociation)	MS2	31.1219	14.8	55.5	73.2189	41297	R1F5.raw	F1.5	21133	9019.85	15047.5	1740.56	17574.7	26167		0	1.211e-05
[K].LLSHCLLVTLAAHLPAEFTPAVHASLDK.[F]	1xCarbamidomethyl [C5]		FALSE	2	2	2	P69905; G3V1N2	P69905 [101-128]; G3V1N2 [69-96]	0	3024.63	0							No Quan Labels	High	High	High	High	High	High	n/a	High		0		8.89e-07		5.02	K.LLSHCLLVTLAAHLPAEFTPAVHASLDK.F	[101-128]
Confidence	Identifying Node	PSM Ambiguity	Annotated Sequence	Modifications	# Protein Groups	# Proteins	Master Protein Accessions	Protein Accessions	# Missed Cleavages	Charge	DeltaScore	DeltaCn	Rank	Search Engine Rank	m/z [Da]	MH+ [Da]	Theo. MH+ [Da]	DeltaM [ppm]	Deltam/z [Da]	Activation Type	MS Order	Isolation Interference [%]	Average Reporter S/N	Ion Inject Time [ms]	RT [min]	First Scan	Spectrum File	File ID	Abundance: 126	Abundance: 127	Abundance: 128	Abundance: 129	Abundance: 130	Abundance: 131	Quan Info	Percolator q-Value	Percolator PEP
High	Sequest HT (A8)	Unambiguous	[K].LLSHcLLVTLAAHLPAEFTPAVHASLDK.[F]	C5(Carbamidomethyl)	2	2	P69905; G3V1N2	P69905; G3V1N2	0	4	0.6514	0	1	1	756.915	3024.64	3024.63	1.17	0.00088	HCD (High Energy Collision Dissociation)	MS2	0	11.6	54	70.2767	39368	R1F5.raw	F1.5	11411.2	9966.85	21715.7	2387.54	22550.4	3335.44	No Quan Labels	0	8.89e-07
High	Sequest HT (A8)	Unambiguous	[K].LLSHcLLVTLAAHLPAEFTPAVHASLDK.[F]	C5(Carbamidomethyl)	2	2	P69905; G3V1N2	P69905; G3V1N2	0	5	0.3892	0	1	1	605.733	3024.63	3024.63	0.25	0.00015	HCD (High Energy Collision Dissociation)	MS2	0	7.7	55.5	70.3526	39417	R1F5.raw	F1.5	12034.1	1545.46	14595.1	2418.06	12444.5	1996.21	No Quan Labels	0	1.531e-06
P0DOY2	Immunoglobulin lambda constant 2 OS=Homo sapiens OX=9606 GN=IGLC2 PE=1 SV=1	0	FALSE	175.641	93	11	158	6	1	106	11.3	7.24	2340	394.96	9	10	8	54.5	54.3	100.5	125.2	102.4	163.1	1.24356e+07	1.23856e+07	2.29193e+07	2.85624e+07	2.33599e+07	3.72015e+07	1.24356e+07	4.93274e+06	1.29818e+07	5.84992e+06	1.02681e+07	8.06802e+06
Annotated Sequence	Modifications	Modifications in Master Proteins	Contaminant	# Protein Groups	# Proteins	# PSMs	Master Protein Accessions	Positions in Master Proteins	# Missed Cleavages	Theo. MH+ [Da]	# Razor Quan Results	Abundances (Grouped): F1, 126	Abundances (Grouped): F1, 127	Abundances (Grouped): F1, 128	Abundances (Grouped): F1, 129	Abundances (Grouped): F1, 130	Abundances (Grouped): F1, 131	Quan Info	Found in Sample: [S1] F1: 126, Sample	Found in Sample: [S2] F1: 127, Sample	Found in Sample: [S3] F1: 128, Sample	Found in Sample: [S4] F1: 129, Sample	Found in Sample: [S5] F1: 130, Sample	Found in Sample: [S6] F1: 131, Sample	Confidence (by Search Engine): Mascot	Confidence (by Search Engine): Sequest HT	Percolator q-Value (by Search Engine): Mascot	Percolator q-Value (by Search Engine): Sequest HT	Percolator PEP (by Search Engine): Mascot	Percolator PEP (by Search Engine): Sequest HT	Ions Score (by Search Engine): Mascot	XCorr (by Search Engine): Sequest HT	Sequence in Protein	Positions in Protein	Peptide Group Modifications in Protein
[K].QSNNKYAASSYLSLTPEQWK.[S]	2xTMT6plex [K5; K20]; 1xTMT6plex [N-Term]		FALSE	2	7	2	A0A0B4J231; P0DOY2	A0A0B4J231 [170-189]; P0DOY2 [61-80]	1	3002.62	0							No Quan Values	High	High	High	High	High	High	High	High	0	0	4.401e-07	2.435e-07	49	5.46	K.QSNNKYAASSYLSLTPEQWK.S	[61-80]
Confidence	Identifying Node	PSM Ambiguity	Annotated Sequence	Modifications	# Protein Groups	# Proteins	Master Protein Accessions	Protein Accessions	# Missed Cleavages	Charge	DeltaScore	DeltaCn	Rank	Search Engine Rank	m/z [Da]	MH+ [Da]	Theo. MH+ [Da]	DeltaM [ppm]	Deltam/z [Da]	Activation Type	MS Order	Isolation Interference [%]	Average Reporter S/N	Ion Inject Time [ms]	RT [min]	First Scan	Spectrum File	File ID	Abundance: 126	Abundance: 127	Abundance: 128	Abundance: 129	Abundance: 130	Abundance: 131	Quan Info	Percolator q-Value	Percolator PEP
High	Sequest HT (A8)	Unambiguous	[K].qSNNkYAASSYLSLTPEQWk.[S]	N-Term(TMT6plex); K5(TMT6plex); K20(TMT6plex)	2	7	A0A0B4J231; P0DOY2	A0A0B4J231; B9A064; A0M8Q6; P0DOY2; P0CF74; P0DOY3; P0CG04	1	4	0.5275	0	1	1	751.41	3002.62	3002.62	0.14	0.0001	HCD (High Energy Collision Dissociation)	MS2	71.4657	59.7	37.416	59.2671	33800	R1F4.raw	F1.4	70635.9	24666.8	64747.6	90761	116595	126317		0	2.435e-07
High	Mascot (A5)	Unambiguous	[K].qSNNkYAASSYLSLTPEQWk.[S]	N-Term(TMT6plex); K5(TMT6plex); K20(TMT6plex)	2	7	A0A0B4J231; P0DOY2	A0A0B4J231; B9A064; A0M8Q6; P0DOY2; P0CF74; P0DOY3; P0CG04	1	4	0.9592	0	1	1	751.41	3002.62	3002.62	0.14	0.0001	HCD (High Energy Collision Dissociation)	MS2	71.4657	59.7	37.416	59.2671	33800	R1F4.raw	F1.4	70635.9	24666.8	64747.6	90761	116595	126317		0	4.401e-07
[K].QSNNKYAASSYLSLTPEQWK.[S]	TMT6plex [K]; 1xTMT6plex [N-Term]		FALSE	2	7	10	A0A0B4J231; P0DOY2	A0A0B4J231 [170-189]; P0DOY2 [61-80]	1	2773.46	0	53.8	38.7	172.7	98.5	97	139.3	Shared	High	High	High	High	High	High	n/a	High		0		6.292e-06		4.35	K.QSNNKYAASSYLSLTPEQWK.S	[61-80]
Confidence	Identifying Node	PSM Ambiguity	Annotated Sequence	Modifications	# Protein Groups	# Proteins	Master Protein Accessions	Protein Accessions	# Missed Cleavages	Charge	DeltaScore	DeltaCn	Rank	Search Engine Rank	m/z [Da]	MH+ [Da]	Theo. MH+ [Da]	DeltaM [ppm]	Deltam/z [Da]	Activation Type	MS Order	Isolation Interference [%]	Average Reporter S/N	Ion Inject Time [ms]	RT [min]	First Scan	Spectrum File	File ID	Abundance: 126	Abundance: 127	Abundance: 128	Abundance: 129	Abundance: 130	Abundance: 131	Quan Info	Percolator q-Value	Percolator PEP
High	Sequest HT (A8)	Unambiguous	[K].QSNNkYAASSYLSLTPEQWk.[S]	K5(TMT6plex); K20(TMT6plex)	2	7	A0A0B4J231; P0DOY2	A0A0B4J231; B9A064; A0M8Q6; P0DOY2; P0CF74; P0DOY3; P0CG04	1	3	0.0465	0	1	1	925.158	2773.46	2773.46	1.18	0.00109	HCD (High Energy Collision Dissociation)	MS2	1.86828	46.3	8.632	54.4726	32113	R1F3.raw	F1.3	383924	89570.8	965022	42900.6	235085	25639.1		0	4.699e-07
High	Sequest HT (A8)	Unambiguous	[K].qSNNKYAASSYLSLTPEQWk.[S]	N-Term(TMT6plex); K20(TMT6plex)	2	7	A0A0B4J231; P0DOY2	A0A0B4J231; B9A064; A0M8Q6; P0DOY2; P0CF74; P0DOY3; P0CG04	1	3		0.0465	2	2	925.158	2773.46	2773.46	1.18	0.00109	HCD (High Energy Collision Dissociation)	MS2	1.86828	46.3	8.632	54.4726	32113	R1F3.raw	F1.3	383924	89570.8	965022	42900.6	235085	25639.1		0	8.429e-07
High	Sequest HT (A8)	Unambiguous	[K].QSNNkYAASSYLSLTPEQWk.[S]	K5(TMT6plex); K20(TMT6plex)	2	7	A0A0B4J231; P0DOY2	A0A0B4J231; B9A064; A0M8Q6; P0DOY2; P0CF74; P0DOY3; P0CG04	1	3	0.0341	0	1	1	925.157	2773.46	2773.46	0.59	0.00055	HCD (High Energy Collision Dissociation)	MS2	2.22752	37.1	16.568	57.9086	32882	R1F4.raw	F1.4	131929	38976.2	93435.6	124067	145729	215921		0	4.752e-06
High	Sequest HT (A8)	Unambiguous	[K].qSNNKYAASSYLSLTPEQWk.[S]	N-Term(TMT6plex); K20(TMT6plex)	2	7	A0A0B4J231; P0DOY2	A0A0B4J231; B9A064; A0M8Q6; P0DOY2; P0CF74; P0DOY3; P0CG04	1	4		0.0018	2	2	694.119	2773.45	2773.46	-0.56	-0.00039	HCD (High Energy Collision Dissociation)	MS2	17.3977	95.4	55.5	57.619	32688	R1F4.raw	F1.4	90284.1	53717.3	83233	88750.8	120533	131931		0	5.172e-06
High	Sequest HT (A8)	Unambiguous	[K].qSNNKYAASSYLSLTPEQWk.[S]	N-Term(TMT6plex); K20(TMT6plex)	2	7	A0A0B4J231; P0DOY2	A0A0B4J231; B9A064; A0M8Q6; P0DOY2; P0CF74; P0DOY3; P0CG04	1	3		0.0341	2	2	925.157	2773.46	2773.46	0.59	0.00055	HCD (High Energy Collision Dissociation)	MS2	2.22752	37.1	16.568	57.9086	32882	R1F4.raw	F1.4	131929	38976.2	93435.6	124067	145729	215921		0	6.17e-06
High	Sequest HT (A8)	Unambiguous	[K].QSNNkYAASSYLSLTPEQWk.[S]	K5(TMT6plex); K20(TMT6plex)	2	7	A0A0B4J231; P0DOY2	A0A0B4J231; B9A064; A0M8Q6; P0DOY2; P0CF74; P0DOY3; P0CG04	1	3	0.0322	0	1	1	925.157	2773.46	2773.46	0.22	0.0002	HCD (High Energy Collision Dissociation)	MS2	16.5299	23.7	32.662	53.7824	31633	R1F3.raw	F1.3	66989.6	16775.2	108208	2095.47	34104.3	6428.76		0	6.292e-06
High	Sequest HT (A8)	Unambiguous	[K].qSNNKYAASSYLSLTPEQWk.[S]	N-Term(TMT6plex); K20(TMT6plex)	2	7	A0A0B4J231; P0DOY2	A0A0B4J231; B9A064; A0M8Q6; P0DOY2; P0CF74; P0DOY3; P0CG04	1	3		0.0322	2	2	925.157	2773.46	2773.46	0.22	0.0002	HCD (High Energy Collision Dissociation)	MS2	16.5299	23.7	32.662	53.7824	31633	R1F3.raw	F1.3	66989.6	16775.2	108208	2095.47	34104.3	6428.76		0	8.416e-06
High	Sequest HT (A8)	Unambiguous	[K].QSNNkYAASSYLSLTPEQWk.[S]	K5(TMT6plex); K20(TMT6plex)	2	7	A0A0B4J231; P0DOY2	A0A0B4J231; B9A064; A0M8Q6; P0DOY2; P0CF74; P0DOY3; P0CG04	1	4	0.0018	0	1	1	694.119	2773.45	2773.46	-0.56	-0.00039	HCD (High Energy Collision Dissociation)	MS2	17.3977	95.4	55.5	57.619	32688	R1F4.raw	F1.4	90284.1	53717.3	83233	88750.8	120533	131931		0	9.219e-06
High	Sequest HT (A8)	Unambiguous	[K].qSNNKYAASSYLSLTPEQWk.[S]	N-Term(TMT6plex); K20(TMT6plex)	2	7	A0A0B4J231; P0DOY2	A0A0B4J231; B9A064; A0M8Q6; P0DOY2; P0CF74; P0DOY3; P0CG04	1	3		0.0057	2	2	925.158	2773.46	2773.46	1.17	0.00108	HCD (High Energy Collision Dissociation)	MS2	0	10.7	55.5	52.1651	27605	R1F5.raw	F1.5	20914.4		13149.8	2684.08	15042.1	10243.1		0	4.277e-05
High	Sequest HT (A8)	Unambiguous	[K].QSNNkYAASSYLSLTPEQWk.[S]	K5(TMT6plex); K20(TMT6plex)	2	7	A0A0B4J231; P0DOY2	A0A0B4J231; B9A064; A0M8Q6; P0DOY2; P0CF74; P0DOY3; P0CG04	1	3	0.0057	0	1	1	925.158	2773.46	2773.46	1.17	0.00108	HCD (High Energy Collision Dissociation)	MS2	0	10.7	55.5	52.1651	27605	R1F5.raw	F1.5	20914.4		13149.8	2684.08	15042.1	10243.1		0	6.518e-05
[K].YAASSYLSLTPEQWK.[S]	1xTMT6plex [K15]; 1xTMT6plex [N-Term]		FALSE	2	7	14	A0A0B4J231; P0DOY2	A0A0B4J231 [175-189]; P0DOY2 [66-80]	0	2202.18	0	65.9	68.3	104.8	110.1	121.6	129.4	Shared	High	High	High	High	High	High	High	High	0	0	4.637e-06	4.222e-05	76	3.14	K.YAASSYLSLTPEQWK.S	[66-80]
Confidence	Identifying Node	PSM Ambiguity	Annotated Sequence	Modifications	# Protein Groups	# Proteins	Master Protein Accessions	Protein Accessions	# Missed Cleavages	Charge	DeltaScore	DeltaCn	Rank	Search Engine Rank	m/z [Da]	MH+ [Da]	Theo. MH+ [Da]	DeltaM [ppm]	Deltam/z [Da]	Activation Type	MS Order	Isolation Interference [%]	Average Reporter S/N	Ion Inject Time [ms]	RT [min]	First Scan	Spectrum File	File ID	Abundance: 126	Abundance: 127	Abundance: 128	Abundance: 129	Abundance: 130	Abundance: 131	Quan Info	Percolator q-Value	Percolator PEP
High	Sequest HT (A8)	Unambiguous	[K].yAASSYLSLTPEQWk.[S]	N-Term(TMT6plex); K15(TMT6plex)	2	7	A0A0B4J231; P0DOY2	A0A0B4J231; B9A064; A0M8Q6; P0DOY2; P0CF74; P0DOY3; P0CG04	0	3	0.6592	0	1	1	734.733	2202.18	2202.18	-0.08	-6e-05	HCD (High Energy Collision Dissociation)	MS2	22.6341	32.4	13.052	70.1411	43266	R1F3.raw	F1.3	275655	101751	244846	34396.9	124685	47448.6		0	3.301e-07
High	Sequest HT (A8)	Unambiguous	[K].yAASSYLSLTPEQWk.[S]	N-Term(TMT6plex); K15(TMT6plex)	2	7	A0A0B4J231; P0DOY2	A0A0B4J231; B9A064; A0M8Q6; P0DOY2; P0CF74; P0DOY3; P0CG04	0	3	0.6897	0	1	1	734.733	2202.18	2202.18	-0.68	-0.0005	HCD (High Energy Collision Dissociation)	MS2	5.80828	35.8	44.2	69.4525	38831	R1F5.raw	F1.5	86827	9174.56	53886.8	12997.1	44398.4	61009.8		0	3.559e-07
High	Mascot (A5)	Unambiguous	[K].yAASSYLSLTPEQWk.[S]	N-Term(TMT6plex); K15(TMT6plex)	2	7	A0A0B4J231; P0DOY2	A0A0B4J231; B9A064; A0M8Q6; P0DOY2; P0CF74; P0DOY3; P0CG04	0	3	1	0	1	1	734.733	2202.18	2202.18	-0.68	-0.0005	HCD (High Energy Collision Dissociation)	MS2	5.80828	35.8	44.2	69.4525	38831	R1F5.raw	F1.5	86827	9174.56	53886.8	12997.1	44398.4	61009.8		0	5.945e-07
High	Mascot (A5)	Unambiguous	[K].yAASSYLSLTPEQWk.[S]	N-Term(TMT6plex); K15(TMT6plex)	2	7	A0A0B4J231; P0DOY2	A0A0B4J231; B9A064; A0M8Q6; P0DOY2; P0CF74; P0DOY3; P0CG04	0	2	1	0	1	1	1101.59	2202.18	2202.18	-1.93	-0.00212	HCD (High Energy Collision Dissociation)	MS2	0	26.1	55.5	70.1077	43243	R1F3.raw	F1.3	50369.3	14865	53924.4	3320.73	22684.8	7334.56		0	1.537e-06
High	Mascot (A5)	Unambiguous	[K].yAASSYLSLTPEQWk.[S]	N-Term(TMT6plex); K15(TMT6plex)	2	7	A0A0B4J231; P0DOY2	A0A0B4J231; B9A064; A0M8Q6; P0DOY2; P0CF74; P0DOY3; P0CG04	0	3	1	0	1	1	734.733	2202.18	2202.18	-0.08	-6e-05	HCD (High Energy Collision Dissociation)	MS2	22.6341	32.4	13.052	70.1411	43266	R1F3.raw	F1.3	275655	101751	244846	34396.9	124685	47448.6		0	1.869e-06
High	Sequest HT (A8)	Unambiguous	[K].yAASSYLSLTPEQWk.[S]	N-Term(TMT6plex); K15(TMT6plex)	2	7	A0A0B4J231; P0DOY2	A0A0B4J231; B9A064; A0M8Q6; P0DOY2; P0CF74; P0DOY3; P0CG04	0	2	0.6613	0	1	1	1101.6	2202.19	2202.18	0.67	0.00073	HCD (High Energy Collision Dissociation)	MS2	57.624	22	55.5	73.0335	43247	R1F4.raw	F1.4	20374.3	3442.33	15695.1	20431.3	48691.7	24327.6		0	3.117e-06
High	Mascot (A5)	Unambiguous	[K].yAASSYLSLTPEQWk.[S]	N-Term(TMT6plex); K15(TMT6plex)	2	7	A0A0B4J231; P0DOY2	A0A0B4J231; B9A064; A0M8Q6; P0DOY2; P0CF74; P0DOY3; P0CG04	0	2	1	0	1	1	1101.6	2202.19	2202.18	0.67	0.00073	HCD (High Energy Collision Dissociation)	MS2	57.624	22	55.5	73.0335	43247	R1F4.raw	F1.4	20374.3	3442.33	15695.1	20431.3	48691.7	24327.6		0	4.637e-06
High	Mascot (A5)	Unambiguous	[K].yAASSYLSLTPEQWk.[S]	N-Term(TMT6plex); K15(TMT6plex)	2	7	A0A0B4J231; P0DOY2	A0A0B4J231; B9A064; A0M8Q6; P0DOY2; P0CF74; P0DOY3; P0CG04	0	3	0.9273	0	1	1	734.732	2202.18	2202.18	-1.86	-0.00137	HCD (High Energy Collision Dissociation)	MS2	27.3799	25	12.126	73.0194	43237	R1F4.raw	F1.4	115992	36220.6	89206.2	125533	214521	106991		0	2.188e-05
High	Sequest HT (A8)	Unambiguous	[K].yAASSYLSLTPEQWk.[S]	N-Term(TMT6plex); K15(TMT6plex)	2	7	A0A0B4J231; P0DOY2	A0A0B4J231; B9A064; A0M8Q6; P0DOY2; P0CF74; P0DOY3; P0CG04	0	3	0.6311	0	1	1	734.732	2202.18	2202.18	-1.86	-0.00137	HCD (High Energy Collision Dissociation)	MS2	27.3799	25	12.126	73.0194	43237	R1F4.raw	F1.4	115992	36220.6	89206.2	125533	214521	106991		0	2.453e-05
High	Sequest HT (A8)	Unambiguous	[K].yAASSYLSLTPEQWk.[S]	N-Term(TMT6plex); K15(TMT6plex)	2	7	A0A0B4J231; P0DOY2	A0A0B4J231; B9A064; A0M8Q6; P0DOY2; P0CF74; P0DOY3; P0CG04	0	2	0.6019	0	1	1	1101.59	2202.18	2202.18	-1.93	-0.00212	HCD (High Energy Collision Dissociation)	MS2	0	26.1	55.5	70.1077	43243	R1F3.raw	F1.3	50369.3	14865	53924.4	3320.73	22684.8	7334.56		0	4.222e-05
High	Sequest HT (A8)	Unambiguous	[K].yAASSYLSLTPEQWk.[S]	N-Term(TMT6plex); K15(TMT6plex)	2	7	A0A0B4J231; P0DOY2	A0A0B4J231; B9A064; A0M8Q6; P0DOY2; P0CF74; P0DOY3; P0CG04	0	3	0.6183	0	1	1	734.733	2202.18	2202.18	-0.56	-0.00041	HCD (High Energy Collision Dissociation)	MS2	7.13398	34.5	54	71.2158	39183	R1F6.raw	F1.6	37326.5	41756.7	53000.7	16510.8	44418.4	17195.9		0	4.254e-05
High	Sequest HT (A8)	Unambiguous	[K].yAASSYLSLTPEQWk.[S]	N-Term(TMT6plex); K15(TMT6plex)	2	7	A0A0B4J231; P0DOY2	A0A0B4J231; B9A064; A0M8Q6; P0DOY2; P0CF74; P0DOY3; P0CG04	0	3	0.6588	0	1	1	734.731	2202.18	2202.18	-2.64	-0.00194	HCD (High Energy Collision Dissociation)	MS2	18.1183	34.1	54	71.2546	39209	R1F6.raw	F1.6	38916.1	46324	50699	14359.7	40263.1	17827.6		0	0.0001136
High	Mascot (A5)	Unambiguous	[K].yAASSYLSLTPEQWk.[S]	N-Term(TMT6plex); K15(TMT6plex)	2	7	A0A0B4J231; P0DOY2	A0A0B4J231; B9A064; A0M8Q6; P0DOY2; P0CF74; P0DOY3; P0CG04	0	3	1	0	1	1	734.733	2202.18	2202.18	-0.56	-0.00041	HCD (High Energy Collision Dissociation)	MS2	7.13398	34.5	54	71.2158	39183	R1F6.raw	F1.6	37326.5	41756.7	53000.7	16510.8	44418.4	17195.9		0	0.0001189
High	Mascot (A5)	Unambiguous	[K].yAASSYLSLTPEQWk.[S]	N-Term(TMT6plex); K15(TMT6plex)	2	7	A0A0B4J231; P0DOY2	A0A0B4J231; B9A064; A0M8Q6; P0DOY2; P0CF74; P0DOY3; P0CG04	0	3	1	0	1	1	734.731	2202.18	2202.18	-2.64	-0.00194	HCD (High Energy Collision Dissociation)	MS2	18.1183	34.1	54	71.2546	39209	R1F6.raw	F1.6	38916.1	46324	50699	14359.7	40263.1	17827.6		0	0.0002043
[K].YAASSYLSLTPEQWK.[S]	1xTMT6plex [K15]		FALSE	2	7	6	A0A0B4J231; P0DOY2	A0A0B4J231 [175-189]; P0DOY2 [66-80]	0	1973.02	0	152.7	66.2	119.5	44.9	93.5	123	Shared	High	High	High	High	High	High	n/a	High		0		0.0001427		3.2	K.YAASSYLSLTPEQWK.S	[66-80]
Confidence	Identifying Node	PSM Ambiguity	Annotated Sequence	Modifications	# Protein Groups	# Proteins	Master Protein Accessions	Protein Accessions	# Missed Cleavages	Charge	DeltaScore	DeltaCn	Rank	Search Engine Rank	m/z [Da]	MH+ [Da]	Theo. MH+ [Da]	DeltaM [ppm]	Deltam/z [Da]	Activation Type	MS Order	Isolation Interference [%]	Average Reporter S/N	Ion Inject Time [ms]	RT [min]	First Scan	Spectrum File	File ID	Abundance: 126	Abundance: 127	Abundance: 128	Abundance: 129	Abundance: 130	Abundance: 131	Quan Info	Percolator q-Value	Percolator PEP
High	Sequest HT (A8)	Selected	[K].YAASSYLSLTPEQWk.[S]	K15(TMT6plex)	2	7	A0A0B4J231; P0DOY2	A0A0B4J231; B9A064; A0M8Q6; P0DOY2; P0CF74; P0DOY3; P0CG04	0	2	0.7291	0	1	1	987.015	1973.02	1973.02	0.49	0.00048	HCD (High Energy Collision Dissociation)	MS2	0.585357	59.1	54	62.3553	34161	R1F5.raw	F1.5	202342	2642.5	35560.3	2123.15	50727.2	70566.8		0	5.171e-06
High	Sequest HT (A8)	Selected	[K].YAASSYLSLTPEQWk.[S]	K15(TMT6plex)	2	7	A0A0B4J231; P0DOY2	A0A0B4J231; B9A064; A0M8Q6; P0DOY2; P0CF74; P0DOY3; P0CG04	0	2	0.6949	0	1	1	987.015	1973.02	1973.02	0.7	0.00069	HCD (High Energy Collision Dissociation)	MS2	13.4369	39.3	55.5	66.2166	38538	R1F4.raw	F1.4	55080.2	30740.2	31918.9	23328.3	61898.9	31851.1		0	8.141e-05
High	Sequest HT (A8)	Selected	[K].YAASSYLSLTPEQWk.[S]	K15(TMT6plex)	2	7	A0A0B4J231; P0DOY2	A0A0B4J231; B9A064; A0M8Q6; P0DOY2; P0CF74; P0DOY3; P0CG04	0	2	0.7375	0	1	1	987.016	1973.02	1973.02	1.16	0.00114	HCD (High Energy Collision Dissociation)	MS2	14.8749	24.6	54	62.3353	37190	R1F2.raw	F1.2	86748.3		16199.9		26557.6	21970		0	0.0001427
High	Sequest HT (A8)	Selected	[K].YAASSYLSLTPEQWk.[S]	K15(TMT6plex)	2	7	A0A0B4J231; P0DOY2	A0A0B4J231; B9A064; A0M8Q6; P0DOY2; P0CF74; P0DOY3; P0CG04	0	2	0.6643	0	1	1	987.021	1973.03	1973.02	6.48	0.00639	HCD (High Energy Collision Dissociation)	MS2	0	49.9	54	63.1594	38278	R1F3.raw	F1.3	105882	57654.1	76942	20107.8	35227.4	15673.1		0	0.0001894
High	Sequest HT (A8)	Selected	[K].YAASSYLSLTPEQWk.[S]	K15(TMT6plex)	2	7	A0A0B4J231; P0DOY2	A0A0B4J231; B9A064; A0M8Q6; P0DOY2; P0CF74; P0DOY3; P0CG04	0	3	0.5414	0	1	1	658.346	1973.02	1973.02	1.43	0.00094	HCD (High Energy Collision Dissociation)	MS2	1.02528	67.2	13.209	63.2325	38331	R1F3.raw	F1.3	840778	143615	418706	34422	154562	65833.3		6.911e-05	0.0002159
High	Sequest HT (A8)	Selected	[K].YAASSYLSLTPEQWk.[S]	K15(TMT6plex)	2	7	A0A0B4J231; P0DOY2	A0A0B4J231; B9A064; A0M8Q6; P0DOY2; P0CF74; P0DOY3; P0CG04	0	3	0.631	0	1	1	658.346	1973.02	1973.02	0.42	0.00028	HCD (High Energy Collision Dissociation)	MS2	3.12279	26.2	46.064	62.3631	34166	R1F5.raw	F1.5	79458.1	2041.98	27993.5	2586.49	39783.6	33475.1		6.911e-05	0.000248
[RK].SYSCQVTHEGSTVEK.[T]	1xCarbamidomethyl [C4]; 1xTMT6plex [K15]; 1xTMT6plex [N-Term]		FALSE	2	6	8	A0A0B4J231; P0DOY2	A0A0B4J231 [193-207]; P0DOY2 [84-98]	0	2170.09	0	48.9	35.3	120.4	110.6	96.8	188	Shared	High	High	High	High	High	High	High	High	0	0	4.954e-09	0.000175	61	4.22	R.SYSCQVTHEGSTVEK.T	[84-98]
Confidence	Identifying Node	PSM Ambiguity	Annotated Sequence	Modifications	# Protein Groups	# Proteins	Master Protein Accessions	Protein Accessions	# Missed Cleavages	Charge	DeltaScore	DeltaCn	Rank	Search Engine Rank	m/z [Da]	MH+ [Da]	Theo. MH+ [Da]	DeltaM [ppm]	Deltam/z [Da]	Activation Type	MS Order	Isolation Interference [%]	Average Reporter S/N	Ion Inject Time [ms]	RT [min]	First Scan	Spectrum File	File ID	Abundance: 126	Abundance: 127	Abundance: 128	Abundance: 129	Abundance: 130	Abundance: 131	Quan Info	Percolator q-Value	Percolator PEP
High	Mascot (A5)	Unambiguous	[RK].sYScQVTHEGSTVEk.[T]	N-Term(TMT6plex); C4(Carbamidomethyl); K15(TMT6plex)	2	6	A0A0B4J231; P0DOY2	A0A0B4J231; B9A064; P0DOY2; P0CF74; P0DOY3; P0CG04	0	3	1	0	1	1	724.034	2170.09	2170.09	1.25	0.0009	HCD (High Energy Collision Dissociation)	MS2	0	92.4	55.5	14.6279	4288	R1F3.raw	F1.3	119515	40477	267865	17640.8	83871.7	23890.4		0	4.954e-09
High	Sequest HT (A8)	Unambiguous	[RK].sYScQVTHEGSTVEk.[T]	N-Term(TMT6plex); C4(Carbamidomethyl); K15(TMT6plex)	2	6	A0A0B4J231; P0DOY2	A0A0B4J231; B9A064; P0DOY2; P0CF74; P0DOY3; P0CG04	0	3	0.6651	0	1	1	724.034	2170.09	2170.09	1.25	0.0009	HCD (High Energy Collision Dissociation)	MS2	0	92.4	55.5	14.6279	4288	R1F3.raw	F1.3	119515	40477	267865	17640.8	83871.7	23890.4		0	7.241e-09
High	Mascot (A5)	Unambiguous	[RK].sYScQVTHEGSTVEk.[T]	N-Term(TMT6plex); C4(Carbamidomethyl); K15(TMT6plex)	2	6	A0A0B4J231; P0DOY2	A0A0B4J231; B9A064; P0DOY2; P0CF74; P0DOY3; P0CG04	0	3	1	0	1	1	724.032	2170.08	2170.09	-1.39	-0.001	HCD (High Energy Collision Dissociation)	MS2	46.8759	39	55.5	13.0426	3882	R1F2.raw	F1.2	68715.5	7819.22	30502.8	12242.2	38213.3	68591.4		0	8.991e-08
High	Sequest HT (A8)	Unambiguous	[RK].sYScQVTHEGSTVEk.[T]	N-Term(TMT6plex); C4(Carbamidomethyl); K15(TMT6plex)	2	6	A0A0B4J231; P0DOY2	A0A0B4J231; B9A064; P0DOY2; P0CF74; P0DOY3; P0CG04	0	3	0.6481	0	1	1	724.032	2170.08	2170.09	-1.39	-0.001	HCD (High Energy Collision Dissociation)	MS2	46.8759	39	55.5	13.0426	3882	R1F2.raw	F1.2	68715.5	7819.22	30502.8	12242.2	38213.3	68591.4		0	1.688e-07
High	Sequest HT (A8)	Unambiguous	[RK].sYScQVTHEGSTVEk.[T]	N-Term(TMT6plex); C4(Carbamidomethyl); K15(TMT6plex)	2	6	A0A0B4J231; P0DOY2	A0A0B4J231; B9A064; P0DOY2; P0CF74; P0DOY3; P0CG04	0	3	0.629	0	1	1	724.035	2170.09	2170.09	2.76	0.00199	HCD (High Energy Collision Dissociation)	MS2	62.0167	14.7	55.5	12.8942	3410	R1F5.raw	F1.5	22701.3	2471.26	11860.8	1711.76	17005.3	32978.7		0	2.08e-07
High	Sequest HT (A8)	Selected	[RK].sYScQVTHEGSTVEk.[T]	N-Term(TMT6plex); C4(Carbamidomethyl); K15(TMT6plex)	2	6	A0A0B4J231; P0DOY2	A0A0B4J231; B9A064; P0DOY2; P0CF74; P0DOY3; P0CG04	0	3	0.6231	0	1	1	724.033	2170.08	2170.09	-0.68	-0.00049	HCD (High Energy Collision Dissociation)	MS2	48.1338	15	55.5	16.1102	5322	R1F4.raw	F1.4	14223.2	7395.14	15598.6	17755.4	16225.4	20716.9		0	8.107e-06
High	Mascot (A5)	Unambiguous	[RK].sYScQVTHEGSTVEk.[T]	N-Term(TMT6plex); C4(Carbamidomethyl); K15(TMT6plex)	2	6	A0A0B4J231; P0DOY2	A0A0B4J231; B9A064; P0DOY2; P0CF74; P0DOY3; P0CG04	0	3	0.9787	0	1	1	724.035	2170.09	2170.09	2.76	0.00199	HCD (High Energy Collision Dissociation)	MS2	62.0167	14.7	55.5	12.8942	3410	R1F5.raw	F1.5	22701.3	2471.26	11860.8	1711.76	17005.3	32978.7		0	2.239e-05
High	Sequest HT (A8)	Selected	[RK].sYScQVTHEGSTVEk.[T]	N-Term(TMT6plex); C4(Carbamidomethyl); K15(TMT6plex)	2	6	A0A0B4J231; P0DOY2	A0A0B4J231; B9A064; P0DOY2; P0CF74; P0DOY3; P0CG04	0	4	0.4834	0	1	1	543.277	2170.09	2170.09	0.62	0.00034	HCD (High Energy Collision Dissociation)	MS2	9.07419	60	55.5	17.0271	5860	R1F1.raw	F1.1	51144.9	17226.6	40050.5	69911.2	82420.8	98395.1		0	0.000175
[RK].SYSCQVTHEGSTVEK.[T]	1xCarbamidomethyl [C4]; 1xTMT6plex [K15]		FALSE	2	6	2	A0A0B4J231; P0DOY2	A0A0B4J231 [193-207]; P0DOY2 [84-98]	0	1940.92	0	58.3	68.6	16.4	195.7	87.6	173.4	Shared	High	High	High	High	High	High	n/a	High		0		9.508e-05		3.1	R.SYSCQVTHEGSTVEK.T	[84-98]
Confidence	Identifying Node	PSM Ambiguity	Annotated Sequence	Modifications	# Protein Groups	# Proteins	Master Protein Accessions	Protein Accessions	# Missed Cleavages	Charge	DeltaScore	DeltaCn	Rank	Search Engine Rank	m/z [Da]	MH+ [Da]	Theo. MH+ [Da]	DeltaM [ppm]	Deltam/z [Da]	Activation Type	MS Order	Isolation Interference [%]	Average Reporter S/N	Ion Inject Time [ms]	RT [min]	First Scan	Spectrum File	File ID	Abundance: 126	Abundance: 127	Abundance: 128	Abundance: 129	Abundance: 130	Abundance: 131	Quan Info	Percolator q-Value	Percolator PEP
High	Sequest HT (A8)	Unambiguous	[RK].SYScQVTHEGSTVEk.[T]	C4(Carbamidomethyl); K15(TMT6plex)	2	6	A0A0B4J231; P0DOY2	A0A0B4J231; B9A064; P0DOY2; P0CF74; P0DOY3; P0CG04	0	2	0.7613	0	1	1	970.961	1940.92	1940.92	-3.5	-0.0034	HCD (High Energy Collision Dissociation)	MS2	2.48764	18	34.809	13.7087	3448	R1F1.raw	F1.1	59548.4	4102.85	11470.7	14479.9	43430.3	36663.8		0	9.508e-05
High	Sequest HT (A8)	Unambiguous	[RK].SYScQVTHEGSTVEk.[T]	C4(Carbamidomethyl); K15(TMT6plex)	2	6	A0A0B4J231; P0DOY2	A0A0B4J231; B9A064; P0DOY2; P0CF74; P0DOY3; P0CG04	0	3	0.7032	0	1	1	647.643	1940.91	1940.92	-3.88	-0.00251	HCD (High Energy Collision Dissociation)	MS2	3.18982	12.2	0.718	13.7016	3443	R1F1.raw	F1.1	1.541e+06	746270	243478	1.08655e+06	1.01357e+06	996447		0.0001762	0.0006353
[K].TVAPTECS.[-]	1xCarbamidomethyl [C7]; 1xTMT6plex [N-Term]		FALSE	2	5	1	A0A0B4J231; P0DOY2	A0A0B4J231 [208-215]; P0DOY2 [99-106]	0	1093.54	0	79.1	126.9	35.8	166	82	110.2	Shared	High	High	High	High	High	High	High	Low	0.006612	0.8211	0.1172	1	20	1.34	K.TVAPTECS.-	[99-106]
Confidence	Identifying Node	PSM Ambiguity	Annotated Sequence	Modifications	# Protein Groups	# Proteins	Master Protein Accessions	Protein Accessions	# Missed Cleavages	Charge	DeltaScore	DeltaCn	Rank	Search Engine Rank	m/z [Da]	MH+ [Da]	Theo. MH+ [Da]	DeltaM [ppm]	Deltam/z [Da]	Activation Type	MS Order	Isolation Interference [%]	Average Reporter S/N	Ion Inject Time [ms]	RT [min]	First Scan	Spectrum File	File ID	Abundance: 126	Abundance: 127	Abundance: 128	Abundance: 129	Abundance: 130	Abundance: 131	Quan Info	Percolator q-Value	Percolator PEP
High	Mascot (A5)	Selected	[K].tVAPTEcS.[-]	N-Term(TMT6plex); C7(Carbamidomethyl)	2	5	A0A0B4J231; P0DOY2	A0A0B4J231; B9A064; P0DOY2; P0DOY3; P0CG04	0	2	1	0	1	1	547.272	1093.54	1093.54	-3.35	-0.00183	HCD (High Energy Collision Dissociation)	MS2	11.806	53.4	54	20.2771	8069	R1F1.raw	F1.1	105812	67600	27128.2	45459	48179.2	31965.1		0.006612	0.1172
[K].AGVETTTPSKQSNNKYAASSYLSLTPEQWK.[S]	3xTMT6plex [K10; K15; K30]; 1xTMT6plex [N-Term]		FALSE	1	2	1	P0DOY2	P0DOY2 [51-80]	2	4203.27	0	4.5	46.4	52	129.2	48.3	319.5		High	High	High	High	High	High	High	High	0.002056	0	0.01754	2.128e-05	8	4.96	K.AGVETTTPSKQSNNKYAASSYLSLTPEQWK.S	[51-80]
Confidence	Identifying Node	PSM Ambiguity	Annotated Sequence	Modifications	# Protein Groups	# Proteins	Master Protein Accessions	Protein Accessions	# Missed Cleavages	Charge	DeltaScore	DeltaCn	Rank	Search Engine Rank	m/z [Da]	MH+ [Da]	Theo. MH+ [Da]	DeltaM [ppm]	Deltam/z [Da]	Activation Type	MS Order	Isolation Interference [%]	Average Reporter S/N	Ion Inject Time [ms]	RT [min]	First Scan	Spectrum File	File ID	Abundance: 126	Abundance: 127	Abundance: 128	Abundance: 129	Abundance: 130	Abundance: 131	Quan Info	Percolator q-Value	Percolator PEP
High	Sequest HT (A8)	Selected	[K].aGVETTTPSkQSNNkYAASSYLSLTPEQWk.[S]	N-Term(TMT6plex); K10(TMT6plex); K15(TMT6plex); K30(TMT6plex)	1	2	P0DOY2	P0DOY2; P0DOY3	2	5	0.5101	0	1	1	841.463	4203.29	4203.27	2.94	0.00247	HCD (High Energy Collision Dissociation)	MS2	4.72808	29.9	25.107	55.275	31109	R1F4.raw	F1.4	10891.8	44402.3	70720.5	63542	50940	166383		0	2.128e-05
[K].AGVETTTPSKQSNNKYAASSYLSLTPEQWK.[S]	TMT6plex [K]; 1xTMT6plex [N-Term]		FALSE	1	2	6	P0DOY2	P0DOY2 [51-80]	2	3974.11	0	12.7	23.6	208.5	68.2	61.3	225.6		High	High	High	High	High	High	n/a	High		0		1.677e-05		5.78	K.AGVETTTPSKQSNNKYAASSYLSLTPEQWK.S	[51-80]
Confidence	Identifying Node	PSM Ambiguity	Annotated Sequence	Modifications	# Protein Groups	# Proteins	Master Protein Accessions	Protein Accessions	# Missed Cleavages	Charge	DeltaScore	DeltaCn	Rank	Search Engine Rank	m/z [Da]	MH+ [Da]	Theo. MH+ [Da]	DeltaM [ppm]	Deltam/z [Da]	Activation Type	MS Order	Isolation Interference [%]	Average Reporter S/N	Ion Inject Time [ms]	RT [min]	First Scan	Spectrum File	File ID	Abundance: 126	Abundance: 127	Abundance: 128	Abundance: 129	Abundance: 130	Abundance: 131	Quan Info	Percolator q-Value	Percolator PEP
High	Sequest HT (A8)	Unambiguous	[K].AGVETTTPSkQSNNkYAASSYLSLTPEQWk.[S]	K10(TMT6plex); K15(TMT6plex); K30(TMT6plex)	1	2	P0DOY2	P0DOY2; P0DOY3	2	4	0.0429	0	1	1	994.283	3974.11	3974.11	-0.06	-6e-05	HCD (High Energy Collision Dissociation)	MS2	0	24.6	55.5	52.5711	29298	R1F4.raw	F1.4	10436.1	7012.38	17135.4	17134.8	16666.7	76827.4		0	2.82e-06
High	Sequest HT (A8)	Unambiguous	[K].AGVETTTPSkQSNNkYAASSYLSLTPEQWk.[S]	K10(TMT6plex); K15(TMT6plex); K30(TMT6plex)	1	2	P0DOY2	P0DOY2; P0DOY3	2	4	0.0467	0	1	1	994.284	3974.11	3974.11	0.49	0.00049	HCD (High Energy Collision Dissociation)	MS2	0	29.4	55.5	49.1183	28344	R1F3.raw	F1.3	8814.47	8394.98	126937	5790.78	21021.7	3443.45		0	1.677e-05
High	Sequest HT (A8)	Unambiguous	[K].aGVETTTPSKQSNNkYAASSYLSLTPEQWk.[S]	N-Term(TMT6plex); K15(TMT6plex); K30(TMT6plex)	1	2	P0DOY2	P0DOY2; P0DOY3	2	4		0.0429	2	2	994.283	3974.11	3974.11	-0.06	-6e-05	HCD (High Energy Collision Dissociation)	MS2	0	24.6	55.5	52.5711	29298	R1F4.raw	F1.4	10436.1	7012.38	17135.4	17134.8	16666.7	76827.4		0	3.263e-05
High	Sequest HT (A8)	Unambiguous	[K].aGVETTTPSKQSNNkYAASSYLSLTPEQWk.[S]	N-Term(TMT6plex); K15(TMT6plex); K30(TMT6plex)	1	2	P0DOY2	P0DOY2; P0DOY3	2	4		0.0467	2	2	994.284	3974.11	3974.11	0.49	0.00049	HCD (High Energy Collision Dissociation)	MS2	0	29.4	55.5	49.1183	28344	R1F3.raw	F1.3	8814.47	8394.98	126937	5790.78	21021.7	3443.45		0	9.979e-05
High	Sequest HT (A8)	Unambiguous	[K].AGVETTTPSkQSNNkYAASSYLSLTPEQWk.[S]	K10(TMT6plex); K15(TMT6plex); K30(TMT6plex)	1	2	P0DOY2	P0DOY2; P0DOY3	2	4	0.0351	0	1	1	994.285	3974.12	3974.11	1.54	0.00153	HCD (High Energy Collision Dissociation)	MS2	0	10.1	55.5	50.0849	25618	R1F6.raw	F1.6	1638.33		49727.1		6541.73			6.911e-05	0.0001926
High	Sequest HT (A8)	Unambiguous	[K].aGVETTTPSKQSNNkYAASSYLSLTPEQWk.[S]	N-Term(TMT6plex); K15(TMT6plex); K30(TMT6plex)	1	2	P0DOY2	P0DOY2; P0DOY3	2	4		0.0351	2	2	994.285	3974.12	3974.11	1.54	0.00153	HCD (High Energy Collision Dissociation)	MS2	0	10.1	55.5	50.0849	25618	R1F6.raw	F1.6	1638.33		49727.1		6541.73			0.0001762	0.0006184
[K].AGVETTTPSK.[Q]	1xTMT6plex [K10]; 1xTMT6plex [N-Term]		FALSE	1	2	13	P0DOY2	P0DOY2 [51-60]	0	1448.84	0	18	22.7	59.6	160	107.4	232.3		High	High	High	High	High	High	High	High	0	0	0.0001328	4.754e-05	56	3.32	K.AGVETTTPSK.Q	[51-60]
Confidence	Identifying Node	PSM Ambiguity	Annotated Sequence	Modifications	# Protein Groups	# Proteins	Master Protein Accessions	Protein Accessions	# Missed Cleavages	Charge	DeltaScore	DeltaCn	Rank	Search Engine Rank	m/z [Da]	MH+ [Da]	Theo. MH+ [Da]	DeltaM [ppm]	Deltam/z [Da]	Activation Type	MS Order	Isolation Interference [%]	Average Reporter S/N	Ion Inject Time [ms]	RT [min]	First Scan	Spectrum File	File ID	Abundance: 126	Abundance: 127	Abundance: 128	Abundance: 129	Abundance: 130	Abundance: 131	Quan Info	Percolator q-Value	Percolator PEP
High	Sequest HT (A8)	Unambiguous	[K].aGVETTTPSk.[Q]	N-Term(TMT6plex); K10(TMT6plex)	1	2	P0DOY2	P0DOY2; P0DOY3	0	2	0.5693	0	1	1	724.922	1448.84	1448.84	0.5	0.00036	HCD (High Energy Collision Dissociation)	MS2	13.8531	114.9	5.584	18.0504	6601	R1F1.raw	F1.1	514347	187775	500486	1.50415e+06	1.77484e+06	2156378		0	4.754e-05
High	Mascot (A5)	Unambiguous	[K].aGVETTTPSk.[Q]	N-Term(TMT6plex); K10(TMT6plex)	1	2	P0DOY2	P0DOY2; P0DOY3	0	2	0.8293	0	1	1	724.922	1448.84	1448.84	0.23	0.00017	HCD (High Energy Collision Dissociation)	MS2	13.9179	56.2	55.5	17.4905	6211	R1F4.raw	F1.4	30330.7	14491.2	42896.4	73711.1	84057.8	91862.5		0	6.018e-05
High	Mascot (A5)	Unambiguous	[K].aGVETTTPSk.[Q]	N-Term(TMT6plex); K10(TMT6plex)	1	2	P0DOY2	P0DOY2; P0DOY3	0	2	0.74	0	1	1	724.922	1448.84	1448.84	0.61	0.00044	HCD (High Energy Collision Dissociation)	MS2	11.8198	305	55.5	15.6305	5014	R1F3.raw	F1.3	206561	126940	1.00864e+06	76049.5	356263	107578		0	7.412e-05
High	Sequest HT (A8)	Unambiguous	[K].aGVETTTPSk.[Q]	N-Term(TMT6plex); K10(TMT6plex)	1	2	P0DOY2	P0DOY2; P0DOY3	0	2	0.5098	0	1	1	724.922	1448.84	1448.84	0.23	0.00017	HCD (High Energy Collision Dissociation)	MS2	13.9179	56.2	55.5	17.4905	6211	R1F4.raw	F1.4	30330.7	14491.2	42896.4	73711.1	84057.8	91862.5		0	0.0001009
High	Sequest HT (A8)	Unambiguous	[K].aGVETTTPSk.[Q]	N-Term(TMT6plex); K10(TMT6plex)	1	2	P0DOY2	P0DOY2; P0DOY3	0	2	0.5707	0	1	1	724.922	1448.84	1448.84	0.61	0.00044	HCD (High Energy Collision Dissociation)	MS2	11.8198	305	55.5	15.6305	5014	R1F3.raw	F1.3	206561	126940	1.00864e+06	76049.5	356263	107578		0	0.0001018
High	Mascot (A5)	Unambiguous	[K].aGVETTTPSk.[Q]	N-Term(TMT6plex); K10(TMT6plex)	1	2	P0DOY2	P0DOY2; P0DOY3	0	2	0.8214	0	1	1	724.922	1448.84	1448.84	0.5	0.00036	HCD (High Energy Collision Dissociation)	MS2	13.8531	114.9	5.584	18.0504	6601	R1F1.raw	F1.1	514347	187775	500486	1.50415e+06	1.77484e+06	2156378		0	0.0001328
High	Mascot (A5)	Unambiguous	[K].aGVETTTPSk.[Q]	N-Term(TMT6plex); K10(TMT6plex)	1	2	P0DOY2	P0DOY2; P0DOY3	0	3	0.8205	0	1	1	483.617	1448.84	1448.84	0.09	5e-05	HCD (High Energy Collision Dissociation)	MS2	4.68147	210.3	55.5	18.0194	6578	R1F1.raw	F1.1	116382	40392.8	114842	277595	318942	380890		0	0.0005138
High	Mascot (A5)	Unambiguous	[K].aGVETTTPSk.[Q]	N-Term(TMT6plex); K10(TMT6plex)	1	2	P0DOY2	P0DOY2; P0DOY3	0	3	0.7561	0	1	1	483.616	1448.83	1448.84	-1.45	-0.0007	HCD (High Energy Collision Dissociation)	MS2	25.7408	98.5	55.5	13.8579	4029	R1F5.raw	F1.5	71557.1	50015.5	102101	18773.3	126074	232590		0	0.0005624
High	Sequest HT (A8)	Unambiguous	[K].aGVETTTPSk.[Q]	N-Term(TMT6plex); K10(TMT6plex)	1	2	P0DOY2	P0DOY2; P0DOY3	0	2	0.5364	0	1	1	724.922	1448.84	1448.84	-0.01	-1e-05	HCD (High Energy Collision Dissociation)	MS2	10.1531	22.7	55.5	13.8085	3998	R1F5.raw	F1.5	19354.5	2113.15	19822	2996.09	42135.1	48527.6		0.0001762	0.0006927
High	Sequest HT (A8)	Unambiguous	[K].aGVETTTPSk.[Q]	N-Term(TMT6plex); K10(TMT6plex)	1	2	P0DOY2	P0DOY2; P0DOY3	0	3	0.4022	0	1	1	483.617	1448.84	1448.84	0.09	5e-05	HCD (High Energy Collision Dissociation)	MS2	4.68147	210.3	55.5	18.0194	6578	R1F1.raw	F1.1	116382	40392.8	114842	277595	318942	380890		0.0001762	0.0007805
High	Sequest HT (A8)	Unambiguous	[K].aGVETTTPSk.[Q]	N-Term(TMT6plex); K10(TMT6plex)	1	2	P0DOY2	P0DOY2; P0DOY3	0	3	0.4357	0	1	1	483.616	1448.83	1448.84	-1.45	-0.0007	HCD (High Energy Collision Dissociation)	MS2	25.7408	98.5	55.5	13.8579	4029	R1F5.raw	F1.5	71557.1	50015.5	102101	18773.3	126074	232590		0.0004523	0.002214
High	Mascot (A5)	Unambiguous	[K].aGVETTTPSk.[Q]	N-Term(TMT6plex); K10(TMT6plex)	1	2	P0DOY2	P0DOY2; P0DOY3	0	2	0.8667	0	1	1	724.922	1448.84	1448.84	-0.01	-1e-05	HCD (High Energy Collision Dissociation)	MS2	10.1531	22.7	55.5	13.8085	3998	R1F5.raw	F1.5	19354.5	2113.15	19822	2996.09	42135.1	48527.6		0.001428	0.008327
High	Sequest HT (A8)	Selected	[K].aGVETTTPSk.[Q]	N-Term(TMT6plex); K10(TMT6plex)	1	2	P0DOY2	P0DOY2; P0DOY3	0	3	0.3754	0	1	1	483.616	1448.83	1448.84	-1.46	-0.00071	HCD (High Energy Collision Dissociation)	MS2	20.2196	142.4	55.5	15.7307	5089	R1F3.raw	F1.3	148705	132360	282189	58236.4	194436	74783.8		0.001132	0.009588
[K].AGVETTTPSK.[Q]	1xTMT6plex [K10]		FALSE	1	2	1	P0DOY2	P0DOY2 [51-60]	0	1219.67	0	25.2	54.1	44.9	233.2	95.8	146.8		High	High	High	High	High	High	n/a	High		0.002607		0.0285		2.5	K.AGVETTTPSK.Q	[51-60]
Confidence	Identifying Node	PSM Ambiguity	Annotated Sequence	Modifications	# Protein Groups	# Proteins	Master Protein Accessions	Protein Accessions	# Missed Cleavages	Charge	DeltaScore	DeltaCn	Rank	Search Engine Rank	m/z [Da]	MH+ [Da]	Theo. MH+ [Da]	DeltaM [ppm]	Deltam/z [Da]	Activation Type	MS Order	Isolation Interference [%]	Average Reporter S/N	Ion Inject Time [ms]	RT [min]	First Scan	Spectrum File	File ID	Abundance: 126	Abundance: 127	Abundance: 128	Abundance: 129	Abundance: 130	Abundance: 131	Quan Info	Percolator q-Value	Percolator PEP
High	Sequest HT (A8)	Unambiguous	[K].AGVETTTPSk.[Q]	K10(TMT6plex)	1	2	P0DOY2	P0DOY2; P0DOY3	0	2	0.36	0	1	1	610.338	1219.67	1219.67	-3.94	-0.0024	HCD (High Energy Collision Dissociation)	MS2	5.62927	104.7	11.696	13.6807	3426	R1F1.raw	F1.1	388774	331473	391629	735454	648272	490149		0.002607	0.0285
[K].AAPSVTLFPPSSEELQANK.[A]	1xTMT6plex [K19]		FALSE	1	4	11	P0DOY2	P0DOY2 [5-23]	0	2215.18	0	128.1	104	108.8	72.2	107.3	79.6		High	High	High	High	High	High	n/a	High		0		8.336e-05		3.08	K.AAPSVTLFPPSSEELQANK.A	[5-23]
Confidence	Identifying Node	PSM Ambiguity	Annotated Sequence	Modifications	# Protein Groups	# Proteins	Master Protein Accessions	Protein Accessions	# Missed Cleavages	Charge	DeltaScore	DeltaCn	Rank	Search Engine Rank	m/z [Da]	MH+ [Da]	Theo. MH+ [Da]	DeltaM [ppm]	Deltam/z [Da]	Activation Type	MS Order	Isolation Interference [%]	Average Reporter S/N	Ion Inject Time [ms]	RT [min]	First Scan	Spectrum File	File ID	Abundance: 126	Abundance: 127	Abundance: 128	Abundance: 129	Abundance: 130	Abundance: 131	Quan Info	Percolator q-Value	Percolator PEP
High	Sequest HT (A8)	Selected	[K].AAPSVTLFPPSSEELQANk.[A]	K19(TMT6plex)	1	4	P0DOY2	A0M8Q6; P0DOY2; P0CF74; P0DOY3	0	3	0.5909	0	1	1	739.066	2215.18	2215.18	1.26	0.00093	HCD (High Energy Collision Dissociation)	MS2	1.76738	10	55.5	60.7514	36053	R1F1.raw	F1.1	23139	2066.31	2865.02	6232.93	14900.5	8600.62		0	8.336e-05
High	Sequest HT (A8)	Unambiguous	[K].AAPSVTLFPPSSEELQANk.[A]	K19(TMT6plex)	1	4	P0DOY2	A0M8Q6; P0DOY2; P0CF74; P0DOY3	0	2	0.6869	0	1	1	1108.1	2215.19	2215.18	6.38	0.00707	HCD (High Energy Collision Dissociation)	MS2	0	12.5	55.5	55.7665	33041	R1F3.raw	F1.3	30224.1	9826.07	21754.5	2820.29	7909.76	1417.45		0	9.879e-05
High	Sequest HT (A8)	Selected	[K].AAPSVTLFPPSSEELQANk.[A]	K19(TMT6plex)	1	4	P0DOY2	A0M8Q6; P0DOY2; P0CF74; P0DOY3	0	3	0.5601	0	1	1	739.066	2215.18	2215.18	1.52	0.00113	HCD (High Energy Collision Dissociation)	MS2	9.09897	86.2	35.276	55.7071	32998	R1F3.raw	F1.3	333795	158911	167734	30106.6	93808.5	35510.3		6.911e-05	0.0001907
High	Sequest HT (A8)	Selected	[K].AAPSVTLFPPSSEELQANk.[A]	K19(TMT6plex)	1	4	P0DOY2	A0M8Q6; P0DOY2; P0CF74; P0DOY3	0	3	0.6032	0	1	1	739.066	2215.18	2215.18	0.58	0.00043	HCD (High Energy Collision Dissociation)	MS2	11.2669	42.9	10.673	55.0175	32505	R1F3.raw	F1.3	604463	142578	256758	45644	205841	60467.9		6.911e-05	0.0002139
High	Sequest HT (A8)	Selected	[K].AAPSVTLFPPSSEELQANk.[A]	K19(TMT6plex)	1	4	P0DOY2	A0M8Q6; P0DOY2; P0CF74; P0DOY3	0	2	0.6194	0	1	1	1108.09	2215.18	2215.18	0.29	0.00032	HCD (High Energy Collision Dissociation)	MS2	0	13.9	55.5	55.0702	32542	R1F3.raw	F1.3	38209.6	10395.4	20181.9	3260.13	9000.3	3260.17		6.911e-05	0.000255
High	Sequest HT (A8)	Unambiguous	[K].AAPSVTLFPPSSEELQANk.[A]	K19(TMT6plex)	1	4	P0DOY2	A0M8Q6; P0DOY2; P0CF74; P0DOY3	0	3	0.5898	0	1	1	739.067	2215.19	2215.18	2.87	0.00212	HCD (High Energy Collision Dissociation)	MS2	2.83677	19.8	55.5	53.4708	31122	R1F2.raw	F1.2	58459.6	3040.68	20896	6943.21	21040.6	7805.32		6.911e-05	0.0003525
High	Sequest HT (A8)	Selected	[K].AAPSVTLFPPSSEELQANk.[A]	K19(TMT6plex)	1	4	P0DOY2	A0M8Q6; P0DOY2; P0CF74; P0DOY3	0	3	0.5324	0	1	1	739.066	2215.18	2215.18	0.56	0.00041	HCD (High Energy Collision Dissociation)	MS2	1.54819	10.2	54	60.0622	35572	R1F1.raw	F1.1	24845.6	2529.43	2246.07	8641.43	17440.2	7499.29		0.0001762	0.0007349
High	Sequest HT (A8)	Selected	[K].AAPSVTLFPPSSEELQANk.[A]	K19(TMT6plex)	1	4	P0DOY2	A0M8Q6; P0DOY2; P0CF74; P0DOY3	0	3	0.597	0	1	1	739.066	2215.18	2215.18	0.88	0.00065	HCD (High Energy Collision Dissociation)	MS2	5.23931	22.1	55.5	52.7794	30649	R1F2.raw	F1.2	61847.6	3326.94	19918.1	11810.6	27142.1	9950.94		0.0001762	0.0007885
High	Sequest HT (A8)	Selected	[K].AAPSVTLFPPSSEELQANk.[A]	K19(TMT6plex)	1	4	P0DOY2	A0M8Q6; P0DOY2; P0CF74; P0DOY3	0	3	0.5738	0	1	1	739.065	2215.18	2215.18	-0.53	-0.00039	HCD (High Energy Collision Dissociation)	MS2	5.01161	43.8	14.658	54.3395	32018	R1F3.raw	F1.3	335911	154980	209308	58235.3	156187	69377.2		0.0001762	0.0009185
High	Sequest HT (A8)	Selected	[K].AAPSVTLFPPSSEELQANk.[A]	K19(TMT6plex)	1	4	P0DOY2	A0M8Q6; P0DOY2; P0CF74; P0DOY3	0	2	0.6174	0	1	1	1108.09	2215.18	2215.18	0.25	0.00027	HCD (High Energy Collision Dissociation)	MS2	0	9.1	55.5	56.4486	33520	R1F3.raw	F1.3	17812.2	6421.12	13380.4	2667.85	9644.5	2205.21		0.0002274	0.001194
High	Sequest HT (A8)	Unambiguous	[K].AAPSVTLFPPSSEELQANk.[A]	K19(TMT6plex)	1	4	P0DOY2	A0M8Q6; P0DOY2; P0CF74; P0DOY3	0	3	0.4773	0	1	1	739.064	2215.18	2215.18	-1.31	-0.00097	HCD (High Energy Collision Dissociation)	MS2	63.1541	100.8	54.351	53.6381	31526	R1F3.raw	F1.3	192429	133474	114156	33790	74673.2	62024.6		0.0003725	0.00182
[K].AAPSVTLFPPSSEELQANK.[A]	1xTMT6plex [K19]; 1xTMT6plex [N-Term]		FALSE	1	4	53	P0DOY2	P0DOY2 [5-23]	0	2444.34	0	73.1	78.6	131.7	77.3	117.9	121.5		High	High	High	High	High	High	High	High	0	0	1.132e-06	1.201e-05	89	3.97	K.AAPSVTLFPPSSEELQANK.A	[5-23]
Confidence	Identifying Node	PSM Ambiguity	Annotated Sequence	Modifications	# Protein Groups	# Proteins	Master Protein Accessions	Protein Accessions	# Missed Cleavages	Charge	DeltaScore	DeltaCn	Rank	Search Engine Rank	m/z [Da]	MH+ [Da]	Theo. MH+ [Da]	DeltaM [ppm]	Deltam/z [Da]	Activation Type	MS Order	Isolation Interference [%]	Average Reporter S/N	Ion Inject Time [ms]	RT [min]	First Scan	Spectrum File	File ID	Abundance: 126	Abundance: 127	Abundance: 128	Abundance: 129	Abundance: 130	Abundance: 131	Quan Info	Percolator q-Value	Percolator PEP
High	Sequest HT (A8)	Unambiguous	[K].aAPSVTLFPPSSEELQANk.[A]	N-Term(TMT6plex); K19(TMT6plex)	1	4	P0DOY2	A0M8Q6; P0DOY2; P0CF74; P0DOY3	0	3	0.6322	0	1	1	815.453	2444.34	2444.34	0.45	0.00037	HCD (High Energy Collision Dissociation)	MS2	7.09206	28	43.593	59.2843	32147	R1F5.raw	F1.5	62100.2	8272.23	42642.6	9391.4	41711.7	45721.1		0	1.447e-07
High	Mascot (A5)	Unambiguous	[K].aAPSVTLFPPSSEELQANk.[A]	N-Term(TMT6plex); K19(TMT6plex)	1	4	P0DOY2	A0M8Q6; P0DOY2; P0CF74; P0DOY3	0	3	1	0	1	1	815.453	2444.34	2444.34	0.45	0.00037	HCD (High Energy Collision Dissociation)	MS2	7.09206	28	43.593	59.2843	32147	R1F5.raw	F1.5	62100.2	8272.23	42642.6	9391.4	41711.7	45721.1		0	1.801e-07
High	Sequest HT (A8)	Unambiguous	[K].aAPSVTLFPPSSEELQANk.[A]	N-Term(TMT6plex); K19(TMT6plex)	1	4	P0DOY2	A0M8Q6; P0DOY2; P0CF74; P0DOY3	0	4	0.6593	0	1	1	611.841	2444.34	2444.34	-0.98	-0.0006	HCD (High Energy Collision Dissociation)	MS2	6.43482	31.1	39.674	61.3821	37012	R1F3.raw	F1.3	80198.1	28822.2	89622.8	12581.5	37349	11629.4		0	2.79e-07
High	Sequest HT (A8)	Unambiguous	[K].aAPSVTLFPPSSEELQANk.[A]	N-Term(TMT6plex); K19(TMT6plex)	1	4	P0DOY2	A0M8Q6; P0DOY2; P0CF74; P0DOY3	0	2	0.6554	0	1	1	1222.68	2444.35	2444.34	0.67	0.00082	HCD (High Energy Collision Dissociation)	MS2	0	26.3	55.5	60.6555	36498	R1F3.raw	F1.3	43096.8	15909.7	62258.9	2972.82	23878.1	6392.97		0	9.462e-07
High	Sequest HT (A8)	Unambiguous	[K].aAPSVTLFPPSSEELQANk.[A]	N-Term(TMT6plex); K19(TMT6plex)	1	4	P0DOY2	A0M8Q6; P0DOY2; P0CF74; P0DOY3	0	3	0.6177	0	1	1	815.454	2444.35	2444.34	1.57	0.00128	HCD (High Energy Collision Dissociation)	MS2	0	26.4	6.214	61.1119	36828	R1F3.raw	F1.3	342302	154209	522963	70190.5	189642	78614.1		0	1.044e-06
High	Mascot (A5)	Unambiguous	[K].aAPSVTLFPPSSEELQANk.[A]	N-Term(TMT6plex); K19(TMT6plex)	1	4	P0DOY2	A0M8Q6; P0DOY2; P0CF74; P0DOY3	0	4	1	0	1	1	611.841	2444.34	2444.34	0	0	HCD (High Energy Collision Dissociation)	MS2	9.82598	44	55.5	59.9455	36000	R1F3.raw	F1.3	69326	35702.9	76971	12582.4	55550.6	18576.8		0	1.076e-06
High	Mascot (A5)	Unambiguous	[K].aAPSVTLFPPSSEELQANk.[A]	N-Term(TMT6plex); K19(TMT6plex)	1	4	P0DOY2	A0M8Q6; P0DOY2; P0CF74; P0DOY3	0	2	1	0	1	1	1222.68	2444.35	2444.34	0.67	0.00082	HCD (High Energy Collision Dissociation)	MS2	0	26.3	55.5	60.6555	36498	R1F3.raw	F1.3	43096.8	15909.7	62258.9	2972.82	23878.1	6392.97		0	1.132e-06
High	Sequest HT (A8)	Unambiguous	[K].aAPSVTLFPPSSEELQANk.[A]	N-Term(TMT6plex); K19(TMT6plex)	1	4	P0DOY2	A0M8Q6; P0DOY2; P0CF74; P0DOY3	0	4	0.6546	0	1	1	611.841	2444.34	2444.34	0	0	HCD (High Energy Collision Dissociation)	MS2	9.82598	44	55.5	59.9455	36000	R1F3.raw	F1.3	69326	35702.9	76971	12582.4	55550.6	18576.8		0	1.442e-06
High	Sequest HT (A8)	Unambiguous	[K].aAPSVTLFPPSSEELQANk.[A]	N-Term(TMT6plex); K19(TMT6plex)	1	4	P0DOY2	A0M8Q6; P0DOY2; P0CF74; P0DOY3	0	4	0.6137	0	1	1	611.842	2444.35	2444.34	0.62	0.00038	HCD (High Energy Collision Dissociation)	MS2	0	49.7	55.5	62.0729	37499	R1F3.raw	F1.3	90336.3	37202	80181.5	11614.8	52757.9	15191.5		0	1.525e-06
High	Sequest HT (A8)	Unambiguous	[K].aAPSVTLFPPSSEELQANk.[A]	N-Term(TMT6plex); K19(TMT6plex)	1	4	P0DOY2	A0M8Q6; P0DOY2; P0CF74; P0DOY3	0	4	0.612	0	1	1	611.842	2444.34	2444.34	0.26	0.00016	HCD (High Energy Collision Dissociation)	MS2	29.4636	50.5	55.5	63.9213	36955	R1F4.raw	F1.4	79927.4	18036.3	30632.4	38533.1	86525.1	54287.1		0	1.587e-06
High	Mascot (A5)	Unambiguous	[K].aAPSVTLFPPSSEELQANk.[A]	N-Term(TMT6plex); K19(TMT6plex)	1	4	P0DOY2	A0M8Q6; P0DOY2; P0CF74; P0DOY3	0	4	1	0	1	1	611.842	2444.34	2444.34	0.26	0.00016	HCD (High Energy Collision Dissociation)	MS2	29.4636	50.5	55.5	63.9213	36955	R1F4.raw	F1.4	79927.4	18036.3	30632.4	38533.1	86525.1	54287.1		0	1.671e-06
High	Sequest HT (A8)	Unambiguous	[K].aAPSVTLFPPSSEELQANk.[A]	N-Term(TMT6plex); K19(TMT6plex)	1	4	P0DOY2	A0M8Q6; P0DOY2; P0CF74; P0DOY3	0	3	0.618	0	1	1	815.454	2444.35	2444.34	1.12	0.00091	HCD (High Energy Collision Dissociation)	MS2	18.3155	18.3	54	60.0771	35598	R1F2.raw	F1.2	40370.8	11675.8	23207.2	3237.34	15114.9	19624.4		0	2.88e-06
High	Sequest HT (A8)	Unambiguous	[K].aAPSVTLFPPSSEELQANk.[A]	N-Term(TMT6plex); K19(TMT6plex)	1	4	P0DOY2	A0M8Q6; P0DOY2; P0CF74; P0DOY3	0	3	0.643	0	1	1	815.454	2444.35	2444.34	1.46	0.00119	HCD (High Energy Collision Dissociation)	MS2	11.2546	29.2	12.989	64.5431	37390	R1F4.raw	F1.4	139929	32160.4	55992.3	108113	269746	142187		0	3.093e-06
High	Sequest HT (A8)	Unambiguous	[K].aAPSVTLFPPSSEELQANk.[A]	N-Term(TMT6plex); K19(TMT6plex)	1	4	P0DOY2	A0M8Q6; P0DOY2; P0CF74; P0DOY3	0	3	0.6484	0	1	1	815.451	2444.34	2444.34	-1.79	-0.00146	HCD (High Energy Collision Dissociation)	MS2	12.2838	17.4	54	60.723	33092	R1F5.raw	F1.5	30550.3	8874.34	24901.7	10764.5	17655.9	20410.3		0	3.42e-06
High	Sequest HT (A8)	Unambiguous	[K].aAPSVTLFPPSSEELQANk.[A]	N-Term(TMT6plex); K19(TMT6plex)	1	4	P0DOY2	A0M8Q6; P0DOY2; P0CF74; P0DOY3	0	3	0.6544	0	1	1	815.454	2444.35	2444.34	1.46	0.00119	HCD (High Energy Collision Dissociation)	MS2	9.26027	23	7.846	63.8221	36886	R1F4.raw	F1.4	185288	51021.5	121566	114566	310825	173341		0	3.519e-06
High	Mascot (A5)	Unambiguous	[K].aAPSVTLFPPSSEELQANk.[A]	N-Term(TMT6plex); K19(TMT6plex)	1	4	P0DOY2	A0M8Q6; P0DOY2; P0CF74; P0DOY3	0	4	1	0	1	1	611.841	2444.34	2444.34	-0.98	-0.0006	HCD (High Energy Collision Dissociation)	MS2	6.43482	31.1	39.674	61.3821	37012	R1F3.raw	F1.3	80198.1	28822.2	89622.8	12581.5	37349	11629.4		0	3.663e-06
High	Sequest HT (A8)	Unambiguous	[K].aAPSVTLFPPSSEELQANk.[A]	N-Term(TMT6plex); K19(TMT6plex)	1	4	P0DOY2	A0M8Q6; P0DOY2; P0CF74; P0DOY3	0	3	0.6239	0	1	1	815.452	2444.34	2444.34	-0.52	-0.00042	HCD (High Energy Collision Dissociation)	MS2	27.8198	22.4	54	59.9638	32594	R1F5.raw	F1.5	32035.2	16477.1	27583.7	6531.94	34111	22917		0	3.727e-06
High	Sequest HT (A8)	Unambiguous	[K].aAPSVTLFPPSSEELQANk.[A]	N-Term(TMT6plex); K19(TMT6plex)	1	4	P0DOY2	A0M8Q6; P0DOY2; P0CF74; P0DOY3	0	3	0.592	0	1	1	815.456	2444.35	2444.34	3.55	0.0029	HCD (High Energy Collision Dissociation)	MS2	19.7548	28.3	16.405	63.1162	36407	R1F4.raw	F1.4	106242	47484.1	87779.7	78896.2	149912	92458.6		0	3.784e-06
High	Sequest HT (A8)	Unambiguous	[K].aAPSVTLFPPSSEELQANk.[A]	N-Term(TMT6plex); K19(TMT6plex)	1	4	P0DOY2	A0M8Q6; P0DOY2; P0CF74; P0DOY3	0	3	0.6394	0	1	1	815.453	2444.35	2444.34	0.9	0.00073	HCD (High Energy Collision Dissociation)	MS2	4.09959	28.7	7.625	62.0975	37517	R1F3.raw	F1.3	328493	189376	443546	18949.7	174088	65089.6		0	4.082e-06
High	Mascot (A5)	Unambiguous	[K].aAPSVTLFPPSSEELQANk.[A]	N-Term(TMT6plex); K19(TMT6plex)	1	4	P0DOY2	A0M8Q6; P0DOY2; P0CF74; P0DOY3	0	3	1	0	1	1	815.451	2444.34	2444.34	-1.79	-0.00146	HCD (High Energy Collision Dissociation)	MS2	12.2838	17.4	54	60.723	33092	R1F5.raw	F1.5	30550.3	8874.34	24901.7	10764.5	17655.9	20410.3		0	4.295e-06
High	Sequest HT (A8)	Unambiguous	[K].aAPSVTLFPPSSEELQANk.[A]	N-Term(TMT6plex); K19(TMT6plex)	1	4	P0DOY2	A0M8Q6; P0DOY2; P0CF74; P0DOY3	0	3	0.5863	0	1	1	815.453	2444.34	2444.34	-0.1	-8e-05	HCD (High Energy Collision Dissociation)	MS2	36.4629	81.1	55.5	59.7124	35834	R1F3.raw	F1.3	84113.5	89985.6	189185	28796.2	70319.2	26269.7		0	5.162e-06
High	Mascot (A5)	Unambiguous	[K].aAPSVTLFPPSSEELQANk.[A]	N-Term(TMT6plex); K19(TMT6plex)	1	4	P0DOY2	A0M8Q6; P0DOY2; P0CF74; P0DOY3	0	4	1	0	1	1	611.842	2444.35	2444.34	0.62	0.00038	HCD (High Energy Collision Dissociation)	MS2	0	49.7	55.5	62.0729	37499	R1F3.raw	F1.3	90336.3	37202	80181.5	11614.8	52757.9	15191.5		0	5.597e-06
High	Sequest HT (A8)	Unambiguous	[K].aAPSVTLFPPSSEELQANk.[A]	N-Term(TMT6plex); K19(TMT6plex)	1	4	P0DOY2	A0M8Q6; P0DOY2; P0CF74; P0DOY3	0	3	0.6047	0	1	1	815.453	2444.34	2444.34	0.33	0.00027	HCD (High Energy Collision Dissociation)	MS2	49.5075	52.4	55.5	65.2359	37861	R1F4.raw	F1.4	44101.6	31436.6	53485.4	38119.2	85563.4	54265.7		0	5.715e-06
High	Sequest HT (A8)	Unambiguous	[K].aAPSVTLFPPSSEELQANk.[A]	N-Term(TMT6plex); K19(TMT6plex)	1	4	P0DOY2	A0M8Q6; P0DOY2; P0CF74; P0DOY3	0	4	0.6457	0	1	1	611.841	2444.34	2444.34	0.01	1e-05	HCD (High Energy Collision Dissociation)	MS2	13.2632	98.3	22.47	60.6868	36521	R1F3.raw	F1.3	545657	130208	478743	32303	182743	66699		0	8.18e-06
High	Sequest HT (A8)	Unambiguous	[K].aAPSVTLFPPSSEELQANk.[A]	N-Term(TMT6plex); K19(TMT6plex)	1	4	P0DOY2	A0M8Q6; P0DOY2; P0CF74; P0DOY3	0	3	0.6116	0	1	1	815.454	2444.35	2444.34	1.27	0.00103	HCD (High Energy Collision Dissociation)	MS2	23.1579	16	54	59.3969	35132	R1F2.raw	F1.2	42042.4	3023.39	18085.5	2821.14	14820.5	17707		0	8.378e-06
High	Sequest HT (A8)	Unambiguous	[K].aAPSVTLFPPSSEELQANk.[A]	N-Term(TMT6plex); K19(TMT6plex)	1	4	P0DOY2	A0M8Q6; P0DOY2; P0CF74; P0DOY3	0	3	0.6452	0	1	1	815.455	2444.35	2444.34	2.31	0.00188	HCD (High Energy Collision Dissociation)	MS2	3.97508	24.8	3.539	60.4348	36343	R1F3.raw	F1.3	653646	419342	716195	56489.1	346698	133934		0	8.575e-06
High	Sequest HT (A8)	Unambiguous	[K].aAPSVTLFPPSSEELQANk.[A]	N-Term(TMT6plex); K19(TMT6plex)	1	4	P0DOY2	A0M8Q6; P0DOY2; P0CF74; P0DOY3	0	3	0.6253	0	1	1	815.453	2444.34	2444.34	0.01	1e-05	HCD (High Energy Collision Dissociation)	MS2	21.7385	5.6	54	66.1452	39735	R1F1.raw	F1.1	9304.99	2707.44		3584.93	12908.3	5947.37		0	8.753e-06
High	Mascot (A5)	Unambiguous	[K].aAPSVTLFPPSSEELQANk.[A]	N-Term(TMT6plex); K19(TMT6plex)	1	4	P0DOY2	A0M8Q6; P0DOY2; P0CF74; P0DOY3	0	3	1	0	1	1	815.454	2444.35	2444.34	1.46	0.00119	HCD (High Energy Collision Dissociation)	MS2	11.2546	29.2	12.989	64.5431	37390	R1F4.raw	F1.4	139929	32160.4	55992.3	108113	269746	142187		0	1.152e-05
High	Sequest HT (A8)	Unambiguous	[K].aAPSVTLFPPSSEELQANk.[A]	N-Term(TMT6plex); K19(TMT6plex)	1	4	P0DOY2	A0M8Q6; P0DOY2; P0CF74; P0DOY3	0	3	0.5592	0	1	1	815.454	2444.35	2444.34	1.76	0.00143	HCD (High Energy Collision Dissociation)	MS2	57.0478	10.9	55.5	65.3779	39211	R1F1.raw	F1.1	24284.6	2137.47	2054.57	13332.7	17266.3	7881.12		0	1.201e-05
High	Mascot (A5)	Unambiguous	[K].aAPSVTLFPPSSEELQANk.[A]	N-Term(TMT6plex); K19(TMT6plex)	1	4	P0DOY2	A0M8Q6; P0DOY2; P0CF74; P0DOY3	0	3	1	0	1	1	815.453	2444.35	2444.34	0.9	0.00073	HCD (High Energy Collision Dissociation)	MS2	4.09959	28.7	7.625	62.0975	37517	R1F3.raw	F1.3	328493	189376	443546	18949.7	174088	65089.6		0	1.265e-05
High	Mascot (A5)	Unambiguous	[K].aAPSVTLFPPSSEELQANk.[A]	N-Term(TMT6plex); K19(TMT6plex)	1	4	P0DOY2	A0M8Q6; P0DOY2; P0CF74; P0DOY3	0	3	1	0	1	1	815.454	2444.35	2444.34	1.57	0.00128	HCD (High Energy Collision Dissociation)	MS2	0	26.4	6.214	61.1119	36828	R1F3.raw	F1.3	342302	154209	522963	70190.5	189642	78614.1		0	1.324e-05
High	Mascot (A5)	Unambiguous	[K].aAPSVTLFPPSSEELQANk.[A]	N-Term(TMT6plex); K19(TMT6plex)	1	4	P0DOY2	A0M8Q6; P0DOY2; P0CF74; P0DOY3	0	3	1	0	1	1	815.453	2444.34	2444.34	-0.1	-8e-05	HCD (High Energy Collision Dissociation)	MS2	36.4629	81.1	55.5	59.7124	35834	R1F3.raw	F1.3	84113.5	89985.6	189185	28796.2	70319.2	26269.7		0	1.426e-05
High	Sequest HT (A8)	Unambiguous	[K].aAPSVTLFPPSSEELQANk.[A]	N-Term(TMT6plex); K19(TMT6plex)	1	4	P0DOY2	A0M8Q6; P0DOY2; P0CF74; P0DOY3	0	3	0.592	0	1	1	815.456	2444.35	2444.34	4.42	0.0036	HCD (High Energy Collision Dissociation)	MS2	22.579	23.2	35.332	58.5924	31684	R1F5.raw	F1.5	94849.9	14055.9	37420.9	5754.13	28857.5	33364.6		0	2.222e-05
High	Sequest HT (A8)	Unambiguous	[K].aAPSVTLFPPSSEELQANk.[A]	N-Term(TMT6plex); K19(TMT6plex)	1	4	P0DOY2	A0M8Q6; P0DOY2; P0CF74; P0DOY3	0	3	0.5698	0	1	1	815.454	2444.35	2444.34	1.6	0.0013	HCD (High Energy Collision Dissociation)	MS2	100	49	55.5	65.9252	38335	R1F4.raw	F1.4	48847.3	40763.7	41488.4	47791.8	76490.5	44334.1		0	2.644e-05
High	Sequest HT (A8)	Unambiguous	[K].aAPSVTLFPPSSEELQANk.[A]	N-Term(TMT6plex); K19(TMT6plex)	1	4	P0DOY2	A0M8Q6; P0DOY2; P0CF74; P0DOY3	0	3	0.5761	0	1	1	815.454	2444.35	2444.34	1.64	0.00134	HCD (High Energy Collision Dissociation)	MS2	38.1738	26	49.659	58.7119	34660	R1F2.raw	F1.2	77705.5	10533.5	32200.7	2364.58	20430.1	21630		0	3.429e-05
High	Mascot (A5)	Unambiguous	[K].aAPSVTLFPPSSEELQANk.[A]	N-Term(TMT6plex); K19(TMT6plex)	1	4	P0DOY2	A0M8Q6; P0DOY2; P0CF74; P0DOY3	0	3	1	0	1	1	815.454	2444.35	2444.34	1.76	0.00143	HCD (High Energy Collision Dissociation)	MS2	57.0478	10.9	55.5	65.3779	39211	R1F1.raw	F1.1	24284.6	2137.47	2054.57	13332.7	17266.3	7881.12		0	4.133e-05
High	Sequest HT (A8)	Unambiguous	[K].aAPSVTLFPPSSEELQANk.[A]	N-Term(TMT6plex); K19(TMT6plex)	1	4	P0DOY2	A0M8Q6; P0DOY2; P0CF74; P0DOY3	0	4	0.534	0	1	1	611.843	2444.35	2444.34	2.75	0.00168	HCD (High Energy Collision Dissociation)	MS2	20.3991	27.7	55.5	64.9368	37657	R1F4.raw	F1.4	27841.8	10263.9	31878.1	16639.1	48855.4	28851.2		0	4.725e-05
High	Mascot (A5)	Unambiguous	[K].aAPSVTLFPPSSEELQANk.[A]	N-Term(TMT6plex); K19(TMT6plex)	1	4	P0DOY2	A0M8Q6; P0DOY2; P0CF74; P0DOY3	0	3	1	0	1	1	815.453	2444.34	2444.34	0.01	1e-05	HCD (High Energy Collision Dissociation)	MS2	21.7385	5.6	54	66.1452	39735	R1F1.raw	F1.1	9304.99	2707.44		3584.93	12908.3	5947.37		0	5.238e-05
High	Mascot (A5)	Unambiguous	[K].aAPSVTLFPPSSEELQANk.[A]	N-Term(TMT6plex); K19(TMT6plex)	1	4	P0DOY2	A0M8Q6; P0DOY2; P0CF74; P0DOY3	0	3	1	0	1	1	815.452	2444.34	2444.34	-0.52	-0.00042	HCD (High Energy Collision Dissociation)	MS2	27.8198	22.4	54	59.9638	32594	R1F5.raw	F1.5	32035.2	16477.1	27583.7	6531.94	34111	22917		0	6.589e-05
High	Mascot (A5)	Unambiguous	[K].aAPSVTLFPPSSEELQANk.[A]	N-Term(TMT6plex); K19(TMT6plex)	1	4	P0DOY2	A0M8Q6; P0DOY2; P0CF74; P0DOY3	0	3	1	0	1	1	815.453	2444.34	2444.34	0.33	0.00027	HCD (High Energy Collision Dissociation)	MS2	49.5075	52.4	55.5	65.2359	37861	R1F4.raw	F1.4	44101.6	31436.6	53485.4	38119.2	85563.4	54265.7		0	6.776e-05
High	Mascot (A5)	Unambiguous	[K].aAPSVTLFPPSSEELQANk.[A]	N-Term(TMT6plex); K19(TMT6plex)	1	4	P0DOY2	A0M8Q6; P0DOY2; P0CF74; P0DOY3	0	3	1	0	1	1	815.456	2444.35	2444.34	4.42	0.0036	HCD (High Energy Collision Dissociation)	MS2	22.579	23.2	35.332	58.5924	31684	R1F5.raw	F1.5	94849.9	14055.9	37420.9	5754.13	28857.5	33364.6		0	9.181e-05
High	Mascot (A5)	Unambiguous	[K].aAPSVTLFPPSSEELQANk.[A]	N-Term(TMT6plex); K19(TMT6plex)	1	4	P0DOY2	A0M8Q6; P0DOY2; P0CF74; P0DOY3	0	3	1	0	1	1	815.454	2444.35	2444.34	1.12	0.00091	HCD (High Energy Collision Dissociation)	MS2	18.3155	18.3	54	60.0771	35598	R1F2.raw	F1.2	40370.8	11675.8	23207.2	3237.34	15114.9	19624.4		0	0.0001306
High	Mascot (A5)	Unambiguous	[K].aAPSVTLFPPSSEELQANk.[A]	N-Term(TMT6plex); K19(TMT6plex)	1	4	P0DOY2	A0M8Q6; P0DOY2; P0CF74; P0DOY3	0	3	1	0	1	1	815.454	2444.35	2444.34	1.46	0.00119	HCD (High Energy Collision Dissociation)	MS2	9.26027	23	7.846	63.8221	36886	R1F4.raw	F1.4	185288	51021.5	121566	114566	310825	173341		0	0.0001519
High	Mascot (A5)	Unambiguous	[K].aAPSVTLFPPSSEELQANk.[A]	N-Term(TMT6plex); K19(TMT6plex)	1	4	P0DOY2	A0M8Q6; P0DOY2; P0CF74; P0DOY3	0	3	1	0	1	1	815.455	2444.35	2444.34	2.31	0.00188	HCD (High Energy Collision Dissociation)	MS2	3.97508	24.8	3.539	60.4348	36343	R1F3.raw	F1.3	653646	419342	716195	56489.1	346698	133934		0	0.0001586
High	Mascot (A5)	Unambiguous	[K].aAPSVTLFPPSSEELQANk.[A]	N-Term(TMT6plex); K19(TMT6plex)	1	4	P0DOY2	A0M8Q6; P0DOY2; P0CF74; P0DOY3	0	3	1	0	1	1	815.456	2444.35	2444.34	3.55	0.0029	HCD (High Energy Collision Dissociation)	MS2	19.7548	28.3	16.405	63.1162	36407	R1F4.raw	F1.4	106242	47484.1	87779.7	78896.2	149912	92458.6		0	0.0001816
High	Mascot (A5)	Unambiguous	[K].aAPSVTLFPPSSEELQANk.[A]	N-Term(TMT6plex); K19(TMT6plex)	1	4	P0DOY2	A0M8Q6; P0DOY2; P0CF74; P0DOY3	0	3	1	0	1	1	815.454	2444.35	2444.34	1.27	0.00103	HCD (High Energy Collision Dissociation)	MS2	23.1579	16	54	59.3969	35132	R1F2.raw	F1.2	42042.4	3023.39	18085.5	2821.14	14820.5	17707		0	0.0002131
High	Mascot (A5)	Unambiguous	[K].aAPSVTLFPPSSEELQANk.[A]	N-Term(TMT6plex); K19(TMT6plex)	1	4	P0DOY2	A0M8Q6; P0DOY2; P0CF74; P0DOY3	0	3	1	0	1	1	815.454	2444.35	2444.34	1.6	0.0013	HCD (High Energy Collision Dissociation)	MS2	100	49	55.5	65.9252	38335	R1F4.raw	F1.4	48847.3	40763.7	41488.4	47791.8	76490.5	44334.1		0	0.0002205
High	Mascot (A5)	Unambiguous	[K].aAPSVTLFPPSSEELQANk.[A]	N-Term(TMT6plex); K19(TMT6plex)	1	4	P0DOY2	A0M8Q6; P0DOY2; P0CF74; P0DOY3	0	4	1	0	1	1	611.841	2444.34	2444.34	0.01	1e-05	HCD (High Energy Collision Dissociation)	MS2	13.2632	98.3	22.47	60.6868	36521	R1F3.raw	F1.3	545657	130208	478743	32303	182743	66699		0	0.0002393
High	Sequest HT (A8)	Unambiguous	[K].aAPSVTLFPPSSEELQANk.[A]	N-Term(TMT6plex); K19(TMT6plex)	1	4	P0DOY2	A0M8Q6; P0DOY2; P0CF74; P0DOY3	0	3	0.5695	0	1	1	815.455	2444.35	2444.34	2.58	0.0021	HCD (High Energy Collision Dissociation)	MS2	43.4656	17.6	54	61.1538	32549	R1F6.raw	F1.6	12505.3	13789.6	41214.2	14535.8	17790.3	7531.48		6.911e-05	0.0002651
High	Mascot (A5)	Unambiguous	[K].aAPSVTLFPPSSEELQANk.[A]	N-Term(TMT6plex); K19(TMT6plex)	1	4	P0DOY2	A0M8Q6; P0DOY2; P0CF74; P0DOY3	0	4	1	0	1	1	611.843	2444.35	2444.34	2.75	0.00168	HCD (High Energy Collision Dissociation)	MS2	20.3991	27.7	55.5	64.9368	37657	R1F4.raw	F1.4	27841.8	10263.9	31878.1	16639.1	48855.4	28851.2		0	0.0005189
High	Mascot (A5)	Unambiguous	[K].aAPSVTLFPPSSEELQANk.[A]	N-Term(TMT6plex); K19(TMT6plex)	1	4	P0DOY2	A0M8Q6; P0DOY2; P0CF74; P0DOY3	0	3	1	0	1	1	815.454	2444.35	2444.34	1.64	0.00134	HCD (High Energy Collision Dissociation)	MS2	38.1738	26	49.659	58.7119	34660	R1F2.raw	F1.2	77705.5	10533.5	32200.7	2364.58	20430.1	21630		0.0001804	0.0008631
High	Mascot (A5)	Unambiguous	[K].aAPSVTLFPPSSEELQANk.[A]	N-Term(TMT6plex); K19(TMT6plex)	1	4	P0DOY2	A0M8Q6; P0DOY2; P0CF74; P0DOY3	0	3	1	0	1	1	815.455	2444.35	2444.34	2.58	0.0021	HCD (High Energy Collision Dissociation)	MS2	43.4656	17.6	54	61.1538	32549	R1F6.raw	F1.6	12505.3	13789.6	41214.2	14535.8	17790.3	7531.48		0.0004427	0.002531
High	Mascot (A5)	Selected	[K].aAPSVTLFPPSSEELQANk.[A]	N-Term(TMT6plex); K19(TMT6plex)	1	4	P0DOY2	A0M8Q6; P0DOY2; P0CF74; P0DOY3	0	2	1	0	1	1	1222.67	2444.34	2444.34	-1.34	-0.00164	HCD (High Energy Collision Dissociation)	MS2	0	4.2	55.5	59.9339	35992	R1F3.raw	F1.3	8276.66	2902.59	8432.2		2960.57	1758.16		0.002354	0.01972
[K].ADSSPVKAGVETTTPSK.[Q]	TMT6plex [K]; 1xTMT6plex [N-Term]		FALSE	1	2	2	P0DOY2	P0DOY2 [44-60]	1	2133.18	0	63.6	52.8	266.3	36.7	101.2	79.4		High	High	High	High	High	High	n/a	High		0		7.083e-07		5.77	K.ADSSPVKAGVETTTPSK.Q	[44-60]
Confidence	Identifying Node	PSM Ambiguity	Annotated Sequence	Modifications	# Protein Groups	# Proteins	Master Protein Accessions	Protein Accessions	# Missed Cleavages	Charge	DeltaScore	DeltaCn	Rank	Search Engine Rank	m/z [Da]	MH+ [Da]	Theo. MH+ [Da]	DeltaM [ppm]	Deltam/z [Da]	Activation Type	MS Order	Isolation Interference [%]	Average Reporter S/N	Ion Inject Time [ms]	RT [min]	First Scan	Spectrum File	File ID	Abundance: 126	Abundance: 127	Abundance: 128	Abundance: 129	Abundance: 130	Abundance: 131	Quan Info	Percolator q-Value	Percolator PEP
High	Sequest HT (A8)	Selected	[K].ADSSPVkAGVETTTPSk.[Q]	K7(TMT6plex); K17(TMT6plex)	1	2	P0DOY2	P0DOY2; P0DOY3	1	3	0.1716	0	1	1	711.733	2133.18	2133.18	1.3	0.00092	HCD (High Energy Collision Dissociation)	MS2	16.6746	132.8	55.5	16.4192	5578	R1F3.raw	F1.3	164370	57455.7	432051	20614.3	110026	34277.2		0	7.083e-07
High	Sequest HT (A8)	Selected	[K].ADSSPVkAGVETTTPSk.[Q]	K7(TMT6plex); K17(TMT6plex)	1	2	P0DOY2	P0DOY2; P0DOY3	1	3	0.1807	0	1	1	711.733	2133.18	2133.18	1.95	0.00139	HCD (High Energy Collision Dissociation)	MS2	24.0367	12.1	54	14.733	4553	R1F5.raw	F1.5	22035.4	4152.87	10118.6	1434.55	20334.3	16173.2		0	3.048e-05
[K].ADSSPVKAGVETTTPSKQSNNK.[Y]	3xTMT6plex [K7; K17; K22]		FALSE	1	2	1	P0DOY2	P0DOY2 [44-65]	2	2933.61	0	19.7	27.2	412.2	28.6	80.5	31.8		High	High	High	High	High	High	n/a	High		0		8.265e-08		6.26	K.ADSSPVKAGVETTTPSKQSNNK.Y	[44-65]
Confidence	Identifying Node	PSM Ambiguity	Annotated Sequence	Modifications	# Protein Groups	# Proteins	Master Protein Accessions	Protein Accessions	# Missed Cleavages	Charge	DeltaScore	DeltaCn	Rank	Search Engine Rank	m/z [Da]	MH+ [Da]	Theo. MH+ [Da]	DeltaM [ppm]	Deltam/z [Da]	Activation Type	MS Order	Isolation Interference [%]	Average Reporter S/N	Ion Inject Time [ms]	RT [min]	First Scan	Spectrum File	File ID	Abundance: 126	Abundance: 127	Abundance: 128	Abundance: 129	Abundance: 130	Abundance: 131	Quan Info	Percolator q-Value	Percolator PEP
High	Sequest HT (A8)	Unambiguous	[K].ADSSPVkAGVETTTPSkQSNNk.[Y]	K7(TMT6plex); K17(TMT6plex); K22(TMT6plex)	1	2	P0DOY2	P0DOY2; P0DOY3	2	4	0.2109	0	1	1	734.159	2933.61	2933.61	-0.13	-0.0001	HCD (High Energy Collision Dissociation)	MS2	0	107.5	55.5	14.0928	3902	R1F3.raw	F1.3	40593.2	22253.3	480332	12040.5	72761.6	14201.7		0	8.265e-08
[K].ADSSPVKAGVETTTPSK.[Q]	2xTMT6plex [K7; K17]; 1xTMT6plex [N-Term]		FALSE	1	2	5	P0DOY2	P0DOY2 [44-60]	1	2362.34	0	41.2	56	262.1	74.6	90.5	75.5		High	High	High	High	High	High	High	High	0	0	1.626e-10	4.581e-10	49	4.95	K.ADSSPVKAGVETTTPSK.Q	[44-60]
Confidence	Identifying Node	PSM Ambiguity	Annotated Sequence	Modifications	# Protein Groups	# Proteins	Master Protein Accessions	Protein Accessions	# Missed Cleavages	Charge	DeltaScore	DeltaCn	Rank	Search Engine Rank	m/z [Da]	MH+ [Da]	Theo. MH+ [Da]	DeltaM [ppm]	Deltam/z [Da]	Activation Type	MS Order	Isolation Interference [%]	Average Reporter S/N	Ion Inject Time [ms]	RT [min]	First Scan	Spectrum File	File ID	Abundance: 126	Abundance: 127	Abundance: 128	Abundance: 129	Abundance: 130	Abundance: 131	Quan Info	Percolator q-Value	Percolator PEP
High	Mascot (A5)	Unambiguous	[K].aDSSPVkAGVETTTPSk.[Q]	N-Term(TMT6plex); K7(TMT6plex); K17(TMT6plex)	1	2	P0DOY2	P0DOY2; P0DOY3	1	3	1	0	1	1	788.121	2362.35	2362.34	1.69	0.00133	HCD (High Energy Collision Dissociation)	MS2	39.2591	323.7	55.5	21.4272	8905	R1F3.raw	F1.3	240438	89744.2	1263057	61144.4	276792	80374.6		0	1.626e-10
High	Sequest HT (A8)	Unambiguous	[K].aDSSPVkAGVETTTPSk.[Q]	N-Term(TMT6plex); K7(TMT6plex); K17(TMT6plex)	1	2	P0DOY2	P0DOY2; P0DOY3	1	3	0.6343	0	1	1	788.121	2362.35	2362.34	1.69	0.00133	HCD (High Energy Collision Dissociation)	MS2	39.2591	323.7	55.5	21.4272	8905	R1F3.raw	F1.3	240438	89744.2	1263057	61144.4	276792	80374.6		0	4.581e-10
High	Sequest HT (A8)	Selected	[K].aDSSPVkAGVETTTPSk.[Q]	N-Term(TMT6plex); K7(TMT6plex); K17(TMT6plex)	1	2	P0DOY2	P0DOY2; P0DOY3	1	4	0.5383	0	1	1	591.342	2362.35	2362.34	1.24	0.00073	HCD (High Energy Collision Dissociation)	MS2	5.84632	106.4	30.987	21.4956	8951	R1F3.raw	F1.3	211625	167053	453472	88878.1	156820	73352.8		0	6.13e-05
High	Mascot (A5)	Unambiguous	[K].aDSSPVkAGVETTTPSk.[Q]	N-Term(TMT6plex); K7(TMT6plex); K17(TMT6plex)	1	2	P0DOY2	P0DOY2; P0DOY3	1	3	1	0	1	1	788.12	2362.34	2362.34	0.7	0.00055	HCD (High Energy Collision Dissociation)	MS2	0	24.6	55.5	24.9956	10859	R1F4.raw	F1.4	29037	3518.53	16065.1	28226.2	30845.6	37337.5		0	7.224e-05
High	Sequest HT (A8)	Unambiguous	[K].aDSSPVkAGVETTTPSk.[Q]	N-Term(TMT6plex); K7(TMT6plex); K17(TMT6plex)	1	2	P0DOY2	P0DOY2; P0DOY3	1	3	0.6601	0	1	1	788.12	2362.34	2362.34	0.7	0.00055	HCD (High Energy Collision Dissociation)	MS2	0	24.6	55.5	24.9956	10859	R1F4.raw	F1.4	29037	3518.53	16065.1	28226.2	30845.6	37337.5		0	7.907e-05
[K].ATLVCLISDFYPGAVTVAWKADSSPVK.[A]	1xCarbamidomethyl [C5]; 2xTMT6plex [K20; K27]; 1xTMT6plex [N-Term]		FALSE	1	2	3	P0DOY2	P0DOY2 [24-50]	1	3582.98	0	17.4	97.8	293.7	99	48.5	43.6		High	High	High	High	High	High	High	High	0	0	2.118e-06	5.932e-08	50	5.37	K.ATLVCLISDFYPGAVTVAWKADSSPVK.A	[24-50]
Confidence	Identifying Node	PSM Ambiguity	Annotated Sequence	Modifications	# Protein Groups	# Proteins	Master Protein Accessions	Protein Accessions	# Missed Cleavages	Charge	DeltaScore	DeltaCn	Rank	Search Engine Rank	m/z [Da]	MH+ [Da]	Theo. MH+ [Da]	DeltaM [ppm]	Deltam/z [Da]	Activation Type	MS Order	Isolation Interference [%]	Average Reporter S/N	Ion Inject Time [ms]	RT [min]	First Scan	Spectrum File	File ID	Abundance: 126	Abundance: 127	Abundance: 128	Abundance: 129	Abundance: 130	Abundance: 131	Quan Info	Percolator q-Value	Percolator PEP
High	Sequest HT (A8)	Unambiguous	[K].aTLVcLISDFYPGAVTVAWkADSSPVk.[A]	N-Term(TMT6plex); C5(Carbamidomethyl); K20(TMT6plex); K27(TMT6plex)	1	2	P0DOY2	P0DOY2; P0DOY3	1	4	0.7169	0	1	1	896.497	3582.97	3582.98	-5.23	-0.00469	HCD (High Energy Collision Dissociation)	MS2	8.76052	14	54	106.264	62063	R1F6.raw	F1.6	7171.81	12587	47244	6821.7	6776.17	3910.73		0	5.932e-08
High	Mascot (A5)	Unambiguous	[K].aTLVcLISDFYPGAVTVAWkADSSPVk.[A]	N-Term(TMT6plex); C5(Carbamidomethyl); K20(TMT6plex); K27(TMT6plex)	1	2	P0DOY2	P0DOY2; P0DOY3	1	4	1	0	1	1	896.497	3582.97	3582.98	-5.23	-0.00469	HCD (High Energy Collision Dissociation)	MS2	8.76052	14	54	106.264	62063	R1F6.raw	F1.6	7171.81	12587	47244	6821.7	6776.17	3910.73		0	2.118e-06
High	Mascot (A5)	Selected	[K].aTLVcLISDFYPGAVTVAWkADSSPVk.[A]	N-Term(TMT6plex); C5(Carbamidomethyl); K20(TMT6plex); K27(TMT6plex)	1	2	P0DOY2	P0DOY2; P0DOY3	1	5	1	0	1	1	717.402	3582.98	3582.98	-0.53	-0.00038	HCD (High Energy Collision Dissociation)	MS2	33.1403	4.9	55.5	106.472	62201	R1F6.raw	F1.6		3517.97	21514.9	1562.82	2033.44			0.0004427	0.001975
[K].ATLVCLISDFYPGAVTVAWK.[A]	1xCarbamidomethyl [C5]; 1xTMT6plex [K20]; 1xTMT6plex [N-Term]		FALSE	2	5	14	A0A0B4J231; P0DOY2	A0A0B4J231 [133-152]; P0DOY2 [24-43]	0	2669.48	0	80.5	40.3	101.8	50	78.1	249.3	Shared	High	High	High	High	High	High	High	High	0	0	6.956e-07	2.979e-08	80	5.93	K.ATLVCLISDFYPGAVTVAWK.A	[24-43]
Confidence	Identifying Node	PSM Ambiguity	Annotated Sequence	Modifications	# Protein Groups	# Proteins	Master Protein Accessions	Protein Accessions	# Missed Cleavages	Charge	DeltaScore	DeltaCn	Rank	Search Engine Rank	m/z [Da]	MH+ [Da]	Theo. MH+ [Da]	DeltaM [ppm]	Deltam/z [Da]	Activation Type	MS Order	Isolation Interference [%]	Average Reporter S/N	Ion Inject Time [ms]	RT [min]	First Scan	Spectrum File	File ID	Abundance: 126	Abundance: 127	Abundance: 128	Abundance: 129	Abundance: 130	Abundance: 131	Quan Info	Percolator q-Value	Percolator PEP
High	Sequest HT (A8)	Unambiguous	[K].aTLVcLISDFYPGAVTVAWk.[A]	N-Term(TMT6plex); C5(Carbamidomethyl); K20(TMT6plex)	2	5	A0A0B4J231; P0DOY2	A0A0B4J231; B9A064; P0DOY2; P0DOY3; P0CG04	0	3	0.7437	0	1	1	890.493	2669.47	2669.48	-4.68	-0.00417	HCD (High Energy Collision Dissociation)	MS2	9.60408	51.5	24.598	113.903	68237	R1F5.raw	F1.5	244110	30471.8	68406.7	22526.6	96447.7	225889		0	2.979e-08
High	Sequest HT (A8)	Unambiguous	[K].aTLVcLISDFYPGAVTVAWk.[A]	N-Term(TMT6plex); C5(Carbamidomethyl); K20(TMT6plex)	2	5	A0A0B4J231; P0DOY2	A0A0B4J231; B9A064; P0DOY2; P0DOY3; P0CG04	0	3	0.7203	0	1	1	890.495	2669.47	2669.48	-2.53	-0.00225	HCD (High Energy Collision Dissociation)	MS2	7.01672	88.4	55.5	113.709	66979	R1F6.raw	F1.6	138764	44933.8	195722	30168.4	73500.8	51092.6		0	3.02e-08
High	Mascot (A5)	Unambiguous	[K].aTLVcLISDFYPGAVTVAWk.[A]	N-Term(TMT6plex); C5(Carbamidomethyl); K20(TMT6plex)	2	5	A0A0B4J231; P0DOY2	A0A0B4J231; B9A064; P0DOY2; P0DOY3; P0CG04	0	3	0.9737	0	1	1	890.495	2669.47	2669.48	-2.53	-0.00225	HCD (High Energy Collision Dissociation)	MS2	7.01672	88.4	55.5	113.709	66979	R1F6.raw	F1.6	138764	44933.8	195722	30168.4	73500.8	51092.6		0	4.723e-08
High	Mascot (A5)	Unambiguous	[K].aTLVcLISDFYPGAVTVAWk.[A]	N-Term(TMT6plex); C5(Carbamidomethyl); K20(TMT6plex)	2	5	A0A0B4J231; P0DOY2	A0A0B4J231; B9A064; P0DOY2; P0DOY3; P0CG04	0	3	0.9726	0	1	1	890.493	2669.47	2669.48	-4.68	-0.00417	HCD (High Energy Collision Dissociation)	MS2	9.60408	51.5	24.598	113.903	68237	R1F5.raw	F1.5	244110	30471.8	68406.7	22526.6	96447.7	225889		0	5.312e-08
High	Mascot (A5)	Unambiguous	[K].aTLVcLISDFYPGAVTVAWk.[A]	N-Term(TMT6plex); C5(Carbamidomethyl); K20(TMT6plex)	2	5	A0A0B4J231; P0DOY2	A0A0B4J231; B9A064; P0DOY2; P0DOY3; P0CG04	0	4	0.9452	0	1	1	668.124	2669.48	2669.48	-0.96	-0.00064	HCD (High Energy Collision Dissociation)	MS2	0	20.2	55.5	113.759	67016	R1F6.raw	F1.6	41234.7	10138.8	51186.7	1483.5	11703.1	1515.58		0	1.559e-07
High	Sequest HT (A8)	Unambiguous	[K].aTLVcLISDFYPGAVTVAWk.[A]	N-Term(TMT6plex); C5(Carbamidomethyl); K20(TMT6plex)	2	5	A0A0B4J231; P0DOY2	A0A0B4J231; B9A064; P0DOY2; P0DOY3; P0CG04	0	4	0.6915	0	1	1	668.124	2669.48	2669.48	-0.96	-0.00064	HCD (High Energy Collision Dissociation)	MS2	0	20.2	55.5	113.759	67016	R1F6.raw	F1.6	41234.7	10138.8	51186.7	1483.5	11703.1	1515.58		0	3.011e-07
High	Mascot (A5)	Unambiguous	[K].aTLVcLISDFYPGAVTVAWk.[A]	N-Term(TMT6plex); C5(Carbamidomethyl); K20(TMT6plex)	2	5	A0A0B4J231; P0DOY2	A0A0B4J231; B9A064; P0DOY2; P0DOY3; P0CG04	0	4	0.95	0	1	1	668.125	2669.48	2669.48	0.64	0.00043	HCD (High Energy Collision Dissociation)	MS2	3.79288	22.6	55.5	113.943	68267	R1F5.raw	F1.5	58220.5	1503.33	10345.8	1400.69	11714.4	50925.6		0	6.956e-07
High	Sequest HT (A8)	Unambiguous	[K].aTLVcLISDFYPGAVTVAWk.[A]	N-Term(TMT6plex); C5(Carbamidomethyl); K20(TMT6plex)	2	5	A0A0B4J231; P0DOY2	A0A0B4J231; B9A064; P0DOY2; P0DOY3; P0CG04	0	4	0.7002	0	1	1	668.125	2669.48	2669.48	0.64	0.00043	HCD (High Energy Collision Dissociation)	MS2	3.79288	22.6	55.5	113.943	68267	R1F5.raw	F1.5	58220.5	1503.33	10345.8	1400.69	11714.4	50925.6		0	7.983e-07
High	Mascot (A5)	Unambiguous	[K].aTLVcLISDFYPGAVTVAWk.[A]	N-Term(TMT6plex); C5(Carbamidomethyl); K20(TMT6plex)	2	5	A0A0B4J231; P0DOY2	A0A0B4J231; B9A064; P0DOY2; P0DOY3; P0CG04	0	2	1	0	1	1	1335.24	2669.48	2669.48	-0.54	-0.00072	HCD (High Energy Collision Dissociation)	MS2	2.3811	19	55.5	113.706	66977	R1F6.raw	F1.6	23484.4	10528.2	35371	8712.65	18048.3	12668.6		0	1.02e-05
High	Sequest HT (A8)	Unambiguous	[K].aTLVcLISDFYPGAVTVAWk.[A]	N-Term(TMT6plex); C5(Carbamidomethyl); K20(TMT6plex)	2	5	A0A0B4J231; P0DOY2	A0A0B4J231; B9A064; P0DOY2; P0DOY3; P0CG04	0	3	0.7138	0	1	1	890.495	2669.47	2669.48	-3.01	-0.00268	HCD (High Energy Collision Dissociation)	MS2	3.48664	8.1	55.5	114.398	67453	R1F6.raw	F1.6	10970.1	6931.51	14083.6	2323	10477.7	6206.65		0	3.894e-05
High	Sequest HT (A8)	Unambiguous	[K].aTLVcLISDFYPGAVTVAWk.[A]	N-Term(TMT6plex); C5(Carbamidomethyl); K20(TMT6plex)	2	5	A0A0B4J231; P0DOY2	A0A0B4J231; B9A064; P0DOY2; P0DOY3; P0CG04	0	3	0.6804	0	1	1	890.497	2669.48	2669.48	-0.43	-0.00038	HCD (High Energy Collision Dissociation)	MS2	3.21151	2	54	114.597	68743	R1F5.raw	F1.5	7081.08				1355.54	3443.06		0	4.337e-05
High	Sequest HT (A8)	Unambiguous	[K].aTLVcLISDFYPGAVTVAWk.[A]	N-Term(TMT6plex); C5(Carbamidomethyl); K20(TMT6plex)	2	5	A0A0B4J231; P0DOY2	A0A0B4J231; B9A064; P0DOY2; P0DOY3; P0CG04	0	2	0.7089	0	1	1	1335.24	2669.48	2669.48	-0.54	-0.00072	HCD (High Energy Collision Dissociation)	MS2	2.3811	19	55.5	113.706	66977	R1F6.raw	F1.6	23484.4	10528.2	35371	8712.65	18048.3	12668.6		0	9.445e-05
High	Mascot (A5)	Unambiguous	[K].aTLVcLISDFYPGAVTVAWk.[A]	N-Term(TMT6plex); C5(Carbamidomethyl); K20(TMT6plex)	2	5	A0A0B4J231; P0DOY2	A0A0B4J231; B9A064; P0DOY2; P0DOY3; P0CG04	0	3	0.9492	0	1	1	890.497	2669.48	2669.48	-0.43	-0.00038	HCD (High Energy Collision Dissociation)	MS2	3.21151	2	54	114.597	68743	R1F5.raw	F1.5	7081.08				1355.54	3443.06		0	0.0004259
High	Mascot (A5)	Unambiguous	[K].aTLVcLISDFYPGAVTVAWk.[A]	N-Term(TMT6plex); C5(Carbamidomethyl); K20(TMT6plex)	2	5	A0A0B4J231; P0DOY2	A0A0B4J231; B9A064; P0DOY2; P0DOY3; P0CG04	0	3	0.9796	0	1	1	890.495	2669.47	2669.48	-3.01	-0.00268	HCD (High Energy Collision Dissociation)	MS2	3.48664	8.1	55.5	114.398	67453	R1F6.raw	F1.6	10970.1	6931.51	14083.6	2323	10477.7	6206.65		0	0.0005164
[K].ATLVCLISDFYPGAVTVAWK.[A]	1xCarbamidomethyl [C5]; 1xTMT6plex [K20]		FALSE	2	5	5	A0A0B4J231; P0DOY2	A0A0B4J231 [133-152]; P0DOY2 [24-43]	0	2440.31	0	111.5	68.2	50.5	74.3	125.3	170.1	Shared	High	High	High	High	High	High	n/a	High		0		2.251e-05		2.91	K.ATLVCLISDFYPGAVTVAWK.A	[24-43]
Confidence	Identifying Node	PSM Ambiguity	Annotated Sequence	Modifications	# Protein Groups	# Proteins	Master Protein Accessions	Protein Accessions	# Missed Cleavages	Charge	DeltaScore	DeltaCn	Rank	Search Engine Rank	m/z [Da]	MH+ [Da]	Theo. MH+ [Da]	DeltaM [ppm]	Deltam/z [Da]	Activation Type	MS Order	Isolation Interference [%]	Average Reporter S/N	Ion Inject Time [ms]	RT [min]	First Scan	Spectrum File	File ID	Abundance: 126	Abundance: 127	Abundance: 128	Abundance: 129	Abundance: 130	Abundance: 131	Quan Info	Percolator q-Value	Percolator PEP
High	Sequest HT (A8)	Selected	[K].ATLVcLISDFYPGAVTVAWk.[A]	C5(Carbamidomethyl); K20(TMT6plex)	2	5	A0A0B4J231; P0DOY2	A0A0B4J231; B9A064; P0DOY2; P0DOY3; P0CG04	0	2	0.6495	0	1	1	1220.66	2440.32	2440.31	0.36	0.00044	HCD (High Energy Collision Dissociation)	MS2	24.9061	13.5	54	110.561	68779	R1F4.raw	F1.4	26494.4	13959.8	5313.99	4017.21	19421.9	12654		0	2.251e-05
High	Sequest HT (A8)	Selected	[K].ATLVcLISDFYPGAVTVAWk.[A]	C5(Carbamidomethyl); K20(TMT6plex)	2	5	A0A0B4J231; P0DOY2	A0A0B4J231; B9A064; P0DOY2; P0DOY3; P0CG04	0	4	0.6056	0	1	1	610.834	2440.31	2440.31	-0.6	-0.00036	HCD (High Energy Collision Dissociation)	MS2	16.6522	21.9	55.5	110.634	68823	R1F4.raw	F1.4	64686.8		3384.27	7314.19	38978.7	14349		0	3.805e-05
High	Sequest HT (A8)	Selected	[K].ATLVcLISDFYPGAVTVAWk.[A]	C5(Carbamidomethyl); K20(TMT6plex)	2	5	A0A0B4J231; P0DOY2	A0A0B4J231; B9A064; P0DOY2; P0DOY3; P0CG04	0	3	0.6316	0	1	1	814.113	2440.32	2440.31	3.89	0.00317	HCD (High Energy Collision Dissociation)	MS2	34.2165	27.4	55.5	107.737	63037	R1F6.raw	F1.6	52636.9	28595.2	31137.5	11059.2	23804.9	14223.6		6.911e-05	0.0003048
High	Sequest HT (A8)	Selected	[K].ATLVcLISDFYPGAVTVAWk.[A]	C5(Carbamidomethyl); K20(TMT6plex)	2	5	A0A0B4J231; P0DOY2	A0A0B4J231; B9A064; P0DOY2; P0DOY3; P0CG04	0	3	0.5418	0	1	1	814.11	2440.31	2440.31	-0.03	-2e-05	HCD (High Energy Collision Dissociation)	MS2	28.4659	33.8	55.5	110.41	68676	R1F4.raw	F1.4	75168.6	21815.9	16484.8	15847.8	40047.7	33760.5		6.911e-05	0.0003863
High	Sequest HT (A8)	Selected	[K].ATLVcLISDFYPGAVTVAWk.[A]	C5(Carbamidomethyl); K20(TMT6plex)	2	5	A0A0B4J231; P0DOY2	A0A0B4J231; B9A064; P0DOY2; P0DOY3; P0CG04	0	3	0.5815	0	1	1	814.111	2440.32	2440.31	1.76	0.00143	HCD (High Energy Collision Dissociation)	MS2	29.3803	19	54	107.555	64019	R1F5.raw	F1.5	61324.7	3945.25	15635.7		16175.1	17749.3		0.0001353	0.0005089
[truncated: 37,908 more rows]

## Sheet: 3.2 TMT_Set2_Master Protein
Accession	Description	Exp. q-value: Combined	Contaminant	Sum PEP Score	Coverage [%]	# Peptides	# PSMs	# Unique Peptides	# Protein Groups	# AAs	MW [kDa]	calc. pI	Score Mascot: Mascot	Score Sequest HT: Sequest HT	# Peptides (by Search Engine): Mascot	# Peptides (by Search Engine): Sequest HT	# Razor Peptides	Abundances (Grouped): F1, 126	Abundances (Grouped): F1, 127	Abundances (Grouped): F1, 128	Abundances (Grouped): F1, 129	Abundances (Grouped): F1, 130	Abundances (Grouped): F1, 131	Abundances (Normalized): F1: 126, Sample	Abundances (Normalized): F1: 127, Sample	Abundances (Normalized): F1: 128, Sample	Abundances (Normalized): F1: 129, Sample	Abundances (Normalized): F1: 130, Sample	Abundances (Normalized): F1: 131, Sample	Abundance: F1: 126, Sample	Abundance: F1: 127, Sample	Abundance: F1: 128, Sample	Abundance: F1: 129, Sample	Abundance: F1: 130, Sample	Abundance: F1: 131, Sample	Modifications
[truncated: 35,284 more rows]

[truncated: 1 more sheets: 3.3 TMT_Set3_Master Protein]
